# Supplementary material for: The First Pituitary Proteome Landscape From Matched Anterior and Posterior Lobes for a Better Understanding of the Pituitary Gland
Source: Mol Cell Proteomics. 2022 Dec 5;22(1):100478. doi: 10.1016/j.mcpro.2022.100478 (PMC9877467; doi:10.1016/j.mcpro.2022.100478)
Supplement: Table S4 [file mmc12.xlsx]

## Sheet: PeptideGroups
	Table S4- Anterior vs Posterior Proteome discoverer output file for peptide groups																															A459	A460	A441	A442	A457	PT442	PT457	PT459	PT441	PT460	A459	A460	A441	A442	A457	PT442	PT457	PT459
																																Anterior	Anterior	Anterior	Anterior	Anterior	Posterior	Posterior	Posterior	Posterior	Posterior	Anterior	Anterior	Anterior	Anterior	Anterior	Posterior	Posterior	Posterior
Checked	Confidence	PSM Ambiguity	Sequence	Annotated Sequence	Modifications	Modifications (all possible sites)	Contaminant	Marked as	# Protein Groups	# Proteins	# Isoforms	# PSMs	Master Protein Accessions	Positions in Master Proteins	Modifications in Master Proteins (all Sites)	Modifications in Master Proteins	Master Protein Descriptions	Protein Accessions	# Missed Cleavages	Theo. MH+ [Da]	Sequence Length	Abundance Ratio: (Anterior) / (Posterior)	Abundance Ratio (log2): (Anterior) / (Posterior)	Abundance Ratio P-Value: (Anterior) / (Posterior)	Abundance Ratio Adj. P-Value: (Anterior) / (Posterior)	Abundances (Grouped): Anterior	Abundances (Grouped): Posterior	Abundances (Grouped) CV [%]: Anterior	Abundances (Grouped) CV [%]: Posterior	Abundances (Grouped) Count: Anterior	Abundances (Grouped) Count: Posterior	Abundances (Scaled): F1: Sample, Anterior	Abundances (Scaled): F2: Sample, Anterior	Abundances (Scaled): F3: Sample, Anterior	Abundances (Scaled): F4: Sample, Anterior	Abundances (Scaled): F5: Sample, Anterior	Abundances (Scaled): F6: Sample, Posterior	Abundances (Scaled): F7: Sample, Posterior	Abundances (Scaled): F8: Sample, Posterior	Abundances (Scaled): F9: Sample, Posterior	Abundances (Scaled): F10: Sample, Posterior	Abundances (Normalized): F1: Sample, Anterior	Abundances (Normalized): F2: Sample, Anterior	Abundances (Normalized): F3: Sample, Anterior	Abundances (Normalized): F4: Sample, Anterior	Abundances (Normalized): F5: Sample, Anterior	Abundances (Normalized): F6: Sample, Posterior	Abundances (Normalized): F7: Sample, Posterior	Abundances (Normalized): F8: Sample, Posterior
FALSE	High	Unambiguous	AAAAAAAAAAAAAAAGAGAGAK	[R].AAAAAAAAAAAAAAAGAGAGAK.[Q]			FALSE	Human	1	2	1	9	P55011	P55011 [93-114]			Solute carrier family 12 member 2 OS=Homo sapiens OX=9606 GN=SLC12A2 PE=1 SV=1	P55011-3; P55011	0	1596.85	22	0.294	-1.77	0.00894254	0.0247376	45.4	154.6	67.22	35.9	5	5	120.7	34.9	31.7	48.8	40.2	136.8	194.6	84.6	106.5	201.1	322149	93220.3	84583.1	130343	107206	365011	519170	225881
FALSE	High	Unambiguous	QAIGIALETR	[K].QAIGIALETR.[R]			FALSE	Human	1	2	1	23	Q99460	Q99460 [149-158]			26S proteasome non-ATPase regulatory subunit 1 OS=Homo sapiens OX=9606 GN=PSMD1 PE=1 SV=2	Q99460-2; Q99460	0	1071.62	10	2.948	1.56	0.109748	0.170699	149.3	50.7	41.32	78.99	5	5	88.2	85.4	121	218.5	152.5	39.4	133.4	41	9.2	111.4	3.63635e+06	3.52303e+06	4.98827e+06	9.00836e+06	6.28882e+06	1.62497e+06	5.50161e+06	1.69236e+06
FALSE	High	Unambiguous	QALHSLELHYQAFLR	[R].QALHSLELHYQAFLR.[D]	1xGln->pyro-Glu [N-Term]	1xGln->pyro-Glu [N-Term]	FALSE	Human	3	9	1	3	Q15149; Q15149-3; Q15149-8	Q15149 [1061-1075]; Q15149-3 [947-961]; Q15149-8 [902-916]			Plectin OS=Homo sapiens OX=9606 GN=PLEC PE=1 SV=3 Isoform 3 of Plectin OS=Homo sapiens OX=9606 GN=PLEC Isoform 8 of Plectin OS=Homo sapiens OX=9606 GN=PLEC	Q15149-4; Q15149; Q15149-6; Q15149-9; Q15149-3; Q15149-8; Q15149-5; Q15149-7; Q15149-2	0	1808.94	15	0.063	-3.99	0.000269128	0.00202385	11.8	188.2	43.82	23.74	5	5	12	15.7	16	3.2	12.2	194.7	132	158.1	246.6	209.7	57677.8	75420.2	76950.3	15281.3	58851.4	938093	635964	761562
FALSE	High	Unambiguous	QALHSLELHYQAFLR	[R].QALHSLELHYQAFLR.[D]			FALSE	Human	3	9	1	13	Q15149; Q15149-3; Q15149-8	Q15149 [1061-1075]; Q15149-3 [947-961]; Q15149-8 [902-916]			Plectin OS=Homo sapiens OX=9606 GN=PLEC PE=1 SV=3 Isoform 3 of Plectin OS=Homo sapiens OX=9606 GN=PLEC Isoform 8 of Plectin OS=Homo sapiens OX=9606 GN=PLEC	Q15149-4; Q15149; Q15149-6; Q15149-9; Q15149-3; Q15149-8; Q15149-5; Q15149-7; Q15149-2	0	1825.97	15	3.957	1.98	0.00122948	0.00576304	159.7	40.3	48.29	35.66	5	5	267.3	66.2	224.4	154.3	120.3	20.1	44.1	39	21	43.2	1.07621e+06	266629	903300	621097	484149	81108.1	177555	156959
FALSE	High	Unambiguous	QALIAPGDAER	[K].QALIAPGDAER.[Q]			FALSE	Human	1	1	1	5	Q9Y4G6	Q9Y4G6 [1173-1183]			Talin-2 OS=Homo sapiens OX=9606 GN=TLN2 PE=1 SV=4	Q9Y4G6	0	1140.6	11	0.12	-3.06	0.00160816	0.00698173	21.4	178.6	57.23	15.22	5	5	23.7	8.8	21.3	22.7	3.7	214.9	178	157.3	211.6	158	110668	41028.7	99696.1	106169	17130.7	1.00391e+06	831515	735093
FALSE	High	Unambiguous	QAILGEHPSSFR	[R].QAILGEHPSSFR.[H]	1xGln->pyro-Glu [N-Term]	1xGln->pyro-Glu [N-Term]	FALSE	Human	1	3	1	2	Q8WVV9	Q8WVV9 [276-287]			Heterogeneous nuclear ribonucleoprotein L-like OS=Homo sapiens OX=9606 GN=HNRNPLL PE=1 SV=1	Q8WVV9; Q8WVV9-4; Q8WVV9-5	0	1324.66	12	0.748	-0.42	0.396279	0.474766	85.6	114.4	71.99	32.79	5	5	22.3	48.4	65.2	173.7	150.3	87.1	143.3	79.6	80.1	149.8	370812	803793	1.08229e+06	2.88313e+06	2.49516e+06	1.44637e+06	2.37925e+06	1.32167e+06
FALSE	High	Unambiguous	QAILGEHPSSFR	[R].QAILGEHPSSFR.[H]			FALSE	Human	1	3	1	7	Q8WVV9	Q8WVV9 [276-287]			Heterogeneous nuclear ribonucleoprotein L-like OS=Homo sapiens OX=9606 GN=HNRNPLL PE=1 SV=1	Q8WVV9; Q8WVV9-4; Q8WVV9-5	0	1341.69	12	53.652	5.75	0.00157739	0.00688515	196.3	3.7	39.91	105.99	5	5	207.8	198.8	125	130	318.2	0.6	3.7	4.6	0.3	11	5.12277e+06	4.90158e+06	3.08225e+06	3.20588e+06	7.84537e+06	15904.7	91359.4	113093
FALSE	High	Selected	QALLQYK	[K].QALLQYK.[K]			FALSE	Human	1	1	1	1	Q02790	Q02790 [288-294]			Peptidyl-prolyl cis-trans isomerase FKBP4 OS=Homo sapiens OX=9606 GN=FKBP4 PE=1 SV=3	Q02790	0	863.499	7	0.406	-1.3	0.0155548	0.0376717	57.7	142.3	37.03	53.12	5	5	25.9	67	77	58.9	43.3	145.1	95.1	268.6	152.2	66.8	62523	161612	185765	142101	104442	350036	229331	647702
FALSE	High	Unambiguous	QALFQQEMAR	[R].QALFQQEMAR.[L]			FALSE	Human	1	2	1	2	Q9NXG6	Q9NXG6 [467-476]			Transmembrane prolyl 4-hydroxylase OS=Homo sapiens OX=9606 GN=P4HTM PE=1 SV=2	Q9NXG6; Q9NXG6-3	0	1221.6	10	1.295	0.37	0.102661	0.162129	112.8	87.2	137.71	73.71	5	5	585.3	196.8	37.4	19.5	34.7	28.9	3	10.8	34	49.6	825578	277612	52730.7	27500.8	48936.3	40725.2	4164.57	15294.3
FALSE	High	Unambiguous	QALNEIETR	[K].QALNEIETR.[H]			FALSE	Human	1	2	1	10	P61266	P61266 [189-197]			Syntaxin-1B OS=Homo sapiens OX=9606 GN=STX1B PE=1 SV=1	P61266; P61266-2	0	1073.56	9	0.094	-3.4	0.0042371	0.0141932	17.3	182.7	77.62	23.8	5	5	34.6	17.1	42.8	3.8	9.1	181.3	227.7	110.6	181.2	191.9	829685	410841	1.02609e+06	91262	217375	4.34933e+06	5.46388e+06	2.65495e+06
FALSE	High	Unambiguous	QALPHSYYWSAPAPYLGNK	[R].QALPHSYYWSAPAPYLGNK.[L]			FALSE	Human	1	1	1	6	P24043	P24043 [576-594]			Laminin subunit alpha-2 OS=Homo sapiens OX=9606 GN=LAMA2 PE=1 SV=4	P24043	0	2163.07	19	0.188	-2.41	0.24196	0.317913	31.6	168.4	132.65	54.93	5	5	282.9	167	3.6	2.4	18.2	125.9	36.6	190.5	97	75.8	1.26403e+06	746055	16292.8	10789.1	81436.9	562289	163478	851230
FALSE	High	Unambiguous	QAIPLDENEGIYVQDVK	[R].QAIPLDENEGIYVQDVK.[T]			FALSE	Human	1	1	1	34	Q14764	Q14764 [378-394]			Major vault protein OS=Homo sapiens OX=9606 GN=MVP PE=1 SV=4	Q14764	0	1930.98	17	0.467	-1.1	0.05654	0.101933	63.7	136.3	51.74	12.97	5	5	141.5	52.6	56.8	90.1	44.7	121.6	103.3	125.5	147	116.7	4.3282e+06	1.60998e+06	1.73801e+06	2.75647e+06	1.3678e+06	3.71796e+06	3.1576e+06	3.83729e+06
FALSE	High	Selected	QAIPIGLQNR	[R].QAIPIGLQNR.[D]			FALSE	Human	1	1	1	2	Q9BUQ8	Q9BUQ8 [420-429]			Probable ATP-dependent RNA helicase DDX23 OS=Homo sapiens OX=9606 GN=DDX23 PE=1 SV=3	Q9BUQ8	0	1109.64	10	16.561	4.05	0.0196867	0.0451958	188.6	11.4	79.32	72.93	5	5	20.5	31.7	292	319.5	254.9	2.4	32.6	22.7	8.3	15.4	56242.1	86854.2	799711	875091	698099	6557.54	89227.8	62102.4
FALSE	High	Unambiguous	QALPQVR	[R].QALPQVR.[L]			FALSE	Human	1	1	1	12	Q99829	Q99829 [378-384]			Copine-1 OS=Homo sapiens OX=9606 GN=CPNE1 PE=1 SV=1	Q99829	0	811.478	7	0.096	-3.38	7.88534e-05	0.00091441	17.5	182.5	42.03	16.25	5	5	13.9	17.5	8	17.4	27.5	221.4	174.7	141	198.1	180.6	76577.4	96025.5	43964.3	95467.9	151089	1.21722e+06	960276	775102
FALSE	High	Unambiguous	QALQDTLALYK	[K].QALQDTLALYK.[M]			FALSE	Human	1	3	1	56	Q01082	Q01082 [843-853]			Spectrin beta chain, non-erythrocytic 1 OS=Homo sapiens OX=9606 GN=SPTBN1 PE=1 SV=2	Q01082-2; Q01082; Q01082-3	0	1263.69	11	0.456	-1.13	0.000835163	0.00440957	62.6	137.4	22.91	29.92	5	5	80.4	46	51.7	64.6	53.8	118.1	205.4	106.4	112.5	161.1	4.01805e+06	2.2976e+06	2.58472e+06	3.22858e+06	2.68906e+06	5.89831e+06	1.02618e+07	5.31551e+06
FALSE	High	Unambiguous	QALQESLVQILQPQR	[K].QALQESLVQILQPQR.[R]			FALSE	Human	1	2	1	9	P08240	P08240 [387-401]			Signal recognition particle receptor subunit alpha OS=Homo sapiens OX=9606 GN=SRPRA PE=1 SV=2	P08240; P08240-2	0	1750.98	15	6.573	2.72	0.0140429	0.0348401	173.6	26.4	86.16	51	5	5	291.8	381.9	130.9	48.8	35.3	34	6	32.2	19.9	19.2	743277	972998	333378	124295	89985.5	86522.4	15348.9	82154.3
FALSE	High	Unambiguous	QALQGER	[K].QALQGER.[E]	1xGln->pyro-Glu [N-Term]	1xGln->pyro-Glu [N-Term]	FALSE	Human	1	1	1	1	P07196	P07196 [158-164]			Neurofilament light polypeptide OS=Homo sapiens OX=9606 GN=NEFL PE=1 SV=3	P07196	0	784.395	7	0.04	-4.64	0.0044109	0.0145982	7.7	192.3	108.48	17.62	5	5	1.8	5.4	41.3	18.4	7.1	172.3	241.5	156.6	177.9	177.8	5362.73	15964.1	122550	54632	21143	511514	716936	464960
FALSE	High	Unambiguous	QALNTDYLDSDYQR	[K].QALNTDYLDSDYQR.[G]			FALSE	Human	1	1	1	23	O94919	O94919 [128-141]			Endonuclease domain-containing 1 protein OS=Homo sapiens OX=9606 GN=ENDOD1 PE=1 SV=2	O94919	0	1701.77	14	2.908	1.54	0.553583	0.623309	148.8	51.2	91.27	25.91	5	5	0.2	4.4	254.8	226.7	191.7	79.4	55.3	41.1	80.6	65.9	7263.12	167355	9.76825e+06	8.68932e+06	7.34695e+06	3.04373e+06	2.11846e+06	1.57609e+06
FALSE	High	Unambiguous	QAIELSPDNQYVK	[K].QAIELSPDNQYVK.[V]			FALSE	Human	1	1	1	21	O14879	O14879 [198-210]			Interferon-induced protein with tetratricopeptide repeats 3 OS=Homo sapiens OX=9606 GN=IFIT3 PE=1 SV=1	O14879	0	1504.76	13	0.845	-0.24	0.986851	0.989862	91.6	108.4	122.67	73.51	5	5	383	212	7.9	41.1	19	76.5	27.9	149.5	48.7	34.4	1.18001e+07	6.53263e+06	242657	1.2675e+06	584928	2.35543e+06	859791	4.60574e+06
FALSE	High	Unambiguous	QALEGLGDLK	[K].QALEGLGDLK.[L]			FALSE	Human	2	6	1	16	P12081; P49590	P12081 [294-303]; P49590 [295-304]			Histidine--tRNA ligase, cytoplasmic OS=Homo sapiens OX=9606 GN=HARS1 PE=1 SV=2 Histidine--tRNA ligase, mitochondrial OS=Homo sapiens OX=9606 GN=HARS2 PE=1 SV=1	P12081-3; P12081-4; P12081-2; P12081; P49590-2; P49590	0	1043.57	10	0.935	-0.1	0.302635	0.381424	96.7	103.3	24.79	27.42	5	5	76.5	63.1	95.7	97.5	122.4	102.3	82	157.5	114.2	88.7	2.24227e+06	1.85003e+06	2.80291e+06	2.85833e+06	3.5877e+06	2.99692e+06	2.40259e+06	4.61618e+06
FALSE	High	Selected	QALEEFQK	[K].QALEEFQK.[E]			FALSE	Human	1	1	1	1	P07358	P07358 [491-498]			Complement component C8 beta chain OS=Homo sapiens OX=9606 GN=C8B PE=1 SV=3	P07358	0	992.505	8	0.325	-1.62	0.00813145	0.02304	49.1	150.9	30.59	46.2	5	5	57	35.1	30.7	56.2	64.8	91.2	172.9	217.5	64.2	210.4	78879.3	48615.9	42584.3	77853.7	89703.3	126352	239516	301162
FALSE	High	Unambiguous	QAGPASVPLRTEEEFKK	[K].QAGPASVPLRTEEEFKK.[F]	1xGln->pyro-Glu [N-Term]	1xGln->pyro-Glu [N-Term]	FALSE	Human	1	1	1	8	P30101	P30101 [131-147]			Protein disulfide-isomerase A3 OS=Homo sapiens OX=9606 GN=PDIA3 PE=1 SV=4	P30101	2	1869.97	17	2.037	1.03	0.0708903	0.121571	134.1	65.9	31.62	51.1	5	5	131.6	119.8	75	106.4	181.1	53.2	51.4	145.4	77.4	58.8	1.4731e+07	1.34095e+07	8.40228e+06	1.19167e+07	2.0271e+07	5.95336e+06	5.75301e+06	1.62754e+07
FALSE	High	Unambiguous	QAGPASVPLRTEEEFKK	[K].QAGPASVPLRTEEEFKK.[F]			FALSE	Human	1	1	1	62	P30101	P30101 [131-147]			Protein disulfide-isomerase A3 OS=Homo sapiens OX=9606 GN=PDIA3 PE=1 SV=4	P30101	2	1887	17	2.991	1.58	0.0776721	0.130573	149.9	50.1	37.73	71.79	5	5	64.6	159.4	97.9	134	186.9	44.8	33	158.5	76.5	44.3	1.66831e+07	4.11674e+07	2.52949e+07	3.46154e+07	4.82653e+07	1.15743e+07	8.53359e+06	4.09226e+07
FALSE	High	Selected	QAGPPQATR	[R].QAGPPQATR.[Q]	1xGln->pyro-Glu [N-Term]	1xGln->pyro-Glu [N-Term]	FALSE	Human	2	2	1	2	P17600; P17600-2	P17600 [557-565]; P17600-2 [557-565]			Synapsin-1 OS=Homo sapiens OX=9606 GN=SYN1 PE=1 SV=3 Isoform IB of Synapsin-1 OS=Homo sapiens OX=9606 GN=SYN1	P17600; P17600-2	0	908.458	9	0.31	-1.69	0.0315242	0.065006	47.3	152.7	75.6	122.15	5	5	1.9	10.4	16.4	10.8	2	16.1	421	33.5	473.7	14.4	13412.7	72756.5	115126	75456.5	13851.2	113181	2.95417e+06	234786
FALSE	High	Unambiguous	QAGVFEPTIVK	[K].QAGVFEPTIVK.[V]			FALSE	Human	1	1	1	39	P17987	P17987 [500-510]			T-complex protein 1 subunit alpha OS=Homo sapiens OX=9606 GN=TCP1 PE=1 SV=1	P17987	0	1188.66	11	1.482	0.57	0.0138727	0.0345265	119.4	80.6	23.9	16.76	5	5	153.5	82.2	106.6	147	123.9	89.1	62	87.2	83.6	64.6	6.20396e+06	3.32403e+06	4.3099e+06	5943494	5.00985e+06	3.60253e+06	2.5073e+06	3.52494e+06
FALSE	High	Unambiguous	QAHLCVLASNCDEPMYVK	[R].QAHLCVLASNCDEPMYVK.[L]	2xCarbamidomethyl [C5; C11]; 1xGln->pyro-Glu [N-Term]	2xCarbamidomethyl [C5; C11]; 1xGln->pyro-Glu [N-Term]	FALSE	Human	1	1	1	4	P25398	P25398 [46-63]			40S ribosomal protein S12 OS=Homo sapiens OX=9606 GN=RPS12 PE=1 SV=3	P25398	0	2117.95	18	0.464	-1.11	0.0564804	0.101849	63.4	136.6	59.98	28.21	5	5	36.9	81.1	5.5	77.6	62.3	175.4	113.6	134.3	204.8	108.5	308084	676931	46012.4	647460	519845	1.46369e+06	948279	1.1211e+06
FALSE	High	Unambiguous	QAHLCVLASNCDEPMYVK	[R].QAHLCVLASNCDEPMYVK.[L]	2xCarbamidomethyl [C5; C11]	2xCarbamidomethyl [C5; C11]	FALSE	Human	1	1	1	34	P25398	P25398 [46-63]			40S ribosomal protein S12 OS=Homo sapiens OX=9606 GN=RPS12 PE=1 SV=3	P25398	0	2134.97	18	1.884	0.91	0.00668203	0.0198723	130.7	69.3	30.58	41.04	5	5	196.3	97.1	179.7	113.4	123.5	86.5	29.1	65.5	70.9	38	9.18998e+06	4.54783e+06	8.41087e+06	5.30842e+06	5.77975e+06	4.04845e+06	1.36415e+06	3.06787e+06
FALSE	High	Unambiguous	QAHLTNQYMQR	[R].QAHLTNQYMQR.[M]	1xGln->pyro-Glu [N-Term]	1xGln->pyro-Glu [N-Term]	FALSE	Human	1	2	1	10	P11940	P11940 [375-385]			Polyadenylate-binding protein 1 OS=Homo sapiens OX=9606 GN=PABPC1 PE=1 SV=2	P11940-2; P11940	0	1372.64	11	1.663	0.73	0.770143	0.813793	124.9	75.1	79.92	63.12	5	5	4.3	65.6	185.7	116.8	265.9	134.2	70.2	8.8	89.3	59.1	34687.4	524941	1.48484e+06	934339	2.12653e+06	1.07351e+06	561727	70131.5
FALSE	High	Unambiguous	QAHLTNQYMQR	[R].QAHLTNQYMQR.[M]			FALSE	Human	1	2	1	4	P11940	P11940 [375-385]			Polyadenylate-binding protein 1 OS=Homo sapiens OX=9606 GN=PABPC1 PE=1 SV=2	P11940-2; P11940	0	1389.67	11	0.073	-3.78	0.131434	0.196508	13.6	186.4	77.97	91.65	5	5	6.8	9.4	14.5	15	40.5	357.4	4.9	198.5	334.2	18.7	31269.1	43032.5	66321.4	68574	185286	1.63688e+06	22558.2	909189
FALSE	High	Unambiguous	QAHLYR	[R].QAHLYR.[G]	1xGln->pyro-Glu [N-Term]	1xGln->pyro-Glu [N-Term]	FALSE	Human	2	3	1	4	P14618-2; P14618	P14618-2 [462-467]; P14618 [462-467]			Isoform M1 of Pyruvate kinase PKM OS=Homo sapiens OX=9606 GN=PKM Pyruvate kinase PKM OS=Homo sapiens OX=9606 GN=PKM PE=1 SV=4	P14618-2; P14618-3; P14618	0	770.394	6	0.017	-5.86	0.01355	0.0339352	3.4	196.6	64.07	127.74	5	5	2.7	2.6	3.5	0.4	0.9	152.2	7.2	622.8	201.5	6.1	41902.8	40081.5	53262.8	6160.14	14304	2.3237e+06	110597	9.50881e+06
FALSE	High	Selected	QAHTMDPQLR	[K].QAHTMDPQLR.[L]			FALSE	Human	1	1	1	1	P49327	P49327 [71-80]			Fatty acid synthase OS=Homo sapiens OX=9606 GN=FASN PE=1 SV=3	P49327	0	1196.58	10	0.411	-1.28	0.00635141	0.0191299	58.3	141.7	54.54	57.21	5	5	53.5	10.1	20.6	48.3	52.3	308.4	117.4	95.1	204.2	90.3	102168	19309.7	39368.6	92239.4	99906.1	589407	224431	181734
FALSE	High	Unambiguous	QAKEEAQAEIEQYR	[K].QAKEEAQAEIEQYR.[L]			FALSE	Human	1	1	1	9	O75348	O75348 [35-48]			V-type proton ATPase subunit G 1 OS=Homo sapiens OX=9606 GN=ATP6V1G1 PE=1 SV=3	O75348	1	1692.82	14	4.751	2.25	0.00349144	0.0122903	165.2	34.8	22.73	56.19	5	5	153.2	163.8	172.6	133	236.5	16.2	39.2	43.9	7	34.5	580441	620427	653837	503779	895880	61462.4	148339	166380
FALSE	High	Unambiguous	QAKGDAEEMAQK	[R].QAKGDAEEMAQK.[K]			FALSE	Human	1	4	1	1	O43491	O43491 [124-135]			Band 4.1-like protein 2 OS=Homo sapiens OX=9606 GN=EPB41L2 PE=1 SV=1	O43491-2; O43491-4; O43491-3; O43491	1	1305.61	12
FALSE	High	Unambiguous	QALAHGLK	[K].QALAHGLK.[C]	1xGln->pyro-Glu [N-Term]	1xGln->pyro-Glu [N-Term]	FALSE	Human	1	1	1	8	Q99798	Q99798 [402-409]			Aconitate hydratase, mitochondrial OS=Homo sapiens OX=9606 GN=ACO2 PE=1 SV=2	Q99798	0	820.468	8	0.033	-4.92	0.000177865	0.00154725	6.4	193.6	55.44	10.52	5	5	8.3	2.8	9.6	6.3	2.3	219	179.6	170.9	211	190.3	106483	35717.3	122315	80402.4	29334.9	2.79894e+06	2.29561e+06	2.18401e+06
FALSE	High	Unambiguous	QALANANQDK	[K].QALANANQDK.[E]			FALSE	Human	1	1	1	1	Q6BDS2	Q6BDS2 [1415-1424]			UHRF1-binding protein 1 OS=Homo sapiens OX=9606 GN=UHRF1BP1 PE=1 SV=1	Q6BDS2	0	1072.54	10
FALSE	High	Unambiguous	QALAQISLPR	[R].QALAQISLPR.[I]	1xGln->pyro-Glu [N-Term]	1xGln->pyro-Glu [N-Term]	FALSE	Human	1	3	1	3	P05164	P05164 [692-701]			Myeloperoxidase OS=Homo sapiens OX=9606 GN=MPO PE=1 SV=1	P05164-2; P05164; P05164-3	0	1079.62	10	1.849	0.89	0.313673	0.392763	129.8	70.2	93.69	16.83	5	5	87.9	67.8	15.4	364.2	212.7	47.5	59.2	47.2	39.3	58.8	839617	647421	146865	3.47981e+06	2.03186e+06	454152	565669	451202
FALSE	High	Unambiguous	QALAQISLPR	[R].QALAQISLPR.[I]			FALSE	Human	1	3	1	13	P05164	P05164 [692-701]			Myeloperoxidase OS=Homo sapiens OX=9606 GN=MPO PE=1 SV=1	P05164-2; P05164; P05164-3	0	1096.65	10	0.019	-5.74	0.0289257	0.060743	3.7	196.3	209.92	20.12	5	5	2.9	0.7	0.3	197.4	6.3	117.9	180	155.8	140.1	198.6	55749.4	13679.7	6158.83	3777974	120120	2.25653e+06	3.4453e+06	2.98232e+06
FALSE	High	Unambiguous	QALEDLEK	[K].QALEDLEK.[T]			FALSE	Human	2	12	1	3	Q07866; Q9H0B6	Q07866 [238-245]; Q9H0B6 [223-230]			Kinesin light chain 1 OS=Homo sapiens OX=9606 GN=KLC1 PE=1 SV=2 Kinesin light chain 2 OS=Homo sapiens OX=9606 GN=KLC2 PE=1 SV=1	Q9H0B6-2; Q07866-10; Q07866-7; Q07866-3; Q07866; Q07866-4; Q07866-5; Q07866-6; Q07866-9; Q07866-8; Q07866-2; Q9H0B6	0	945.489	8	0.01	-6.64	0.000192774	0.00163126	1.4	198.6	106.52	24.62	5	5	1.4	8.5	0.9	3.1	1.1	126.1	203.4	246.7	174.7	234.1	147797	886552	95971.1	322526	111313	1.31368e+07	2.11915e+07	2.56976e+07
FALSE	High	Unambiguous	QALQGEREGLEETLR	[K].QALQGEREGLEETLR.[N]			FALSE	Human	1	1	1	19	P07196	P07196 [158-172]			Neurofilament light polypeptide OS=Homo sapiens OX=9606 GN=NEFL PE=1 SV=3	P07196	1	1728.89	15	0.01	-6.64	0.00349539	0.0122976	2	198	119.55	32.43	5	5	15.8	24	1.3	1.8	1.2	120.7	161.1	287.7	183.3	203.2	908829	1.38209e+06	72194.7	104835	68098.8	6.95531e+06	9.28263e+06	1.65699e+07
FALSE	High	Unambiguous	QAGPASVPLRTEEEFK	[K].QAGPASVPLRTEEEFK.[K]			FALSE	Human	1	1	1	26	P30101	P30101 [131-146]			Protein disulfide-isomerase A3 OS=Homo sapiens OX=9606 GN=PDIA3 PE=1 SV=4	P30101	1	1758.9	16	2.752	1.46	0.121245	0.184626	146.7	53.3	57.6	48.77	5	5	145.9	30.2	212.3	223.9	93.9	53	29.5	99.8	74.3	37.1	4.55157e+06	942347	6.62375e+06	6.98698e+06	2.93002e+06	1.65371e+06	920978	3.11457e+06
FALSE	High	Unambiguous	QALSEVTAALR	[K].QALSEVTAALR.[E]			FALSE	Human	1	2	1	2	Q13586	Q13586 [414-424]			Stromal interaction molecule 1 OS=Homo sapiens OX=9606 GN=STIM1 PE=1 SV=3	Q13586-2; Q13586	0	1158.65	11
FALSE	High	Unambiguous	QALSTLLCEQQQK	[R].QALSTLLCEQQQK.[D]	1xCarbamidomethyl [C8]	1xCarbamidomethyl [C8]	FALSE	Human	1	3	1	11	Q9HBR0	Q9HBR0 [294-306]			Putative sodium-coupled neutral amino acid transporter 10 OS=Homo sapiens OX=9606 GN=SLC38A10 PE=1 SV=2	Q9HBR0-2; Q9HBR0; Q9HBR0-3	0	1546.79	13	41.309	5.37	1.35584e-06	8.2605e-05	195.3	4.7	29.27	44.86	5	5	229.7	209.5	224.5	209.9	93.4	10.7	4.8	5.1	8.7	3.7	2.20237e+06	2.00904e+06	2.15272e+06	2.0122e+06	895479	102262	46033.1	48710.9
FALSE	High	Unambiguous	QAQIQEQHVQIDVDVSKPDLTAALR	[L].QAQIQEQHVQIDVDVSKPDLTAALR.[D]			FALSE	Human	1	1	1	1	P08670	P08670 [246-270]			Vimentin OS=Homo sapiens OX=9606 GN=VIM PE=1 SV=4	P08670	0	2802.47	25
FALSE	High	Unambiguous	QAQNTVTLATSIK	[K].QAQNTVTLATSIK.[E]			FALSE	Human	1	2	1	10	Q8N0X4	Q8N0X4 [326-338]			Citramalyl-CoA lyase, mitochondrial OS=Homo sapiens OX=9606 GN=CLYBL PE=1 SV=2	Q8N0X4; Q8N0X4-2	0	1374.76	13	0.52	-0.94	0.211586	0.285495	68.4	131.6	83.74	26.45	5	5	28	2.1	76.1	109.8	158.8	148.9	149.7	77.6	102.8	146.2	114457	8573.09	311089	448849	649330	608927	611895	317072
FALSE	High	Unambiguous	QAQQERDELADEIANSSGK	[R].QAQQERDELADEIANSSGK.[G]	1xGln->pyro-Glu [N-Term]	1xGln->pyro-Glu [N-Term]	FALSE	Human	1	2	1	6	P35579	P35579 [1698-1716]			Myosin-9 OS=Homo sapiens OX=9606 GN=MYH9 PE=1 SV=4	P35579; P35579-2	1	2071.95	19	0.07	-3.84	0.00922229	0.025354	13.1	186.9	67.94	67.57	5	5	6.2	23.6	9.7	36.5	14.1	256.6	102.3	330	201.4	19.8	51510.9	196724	80588.1	304448	117415	2.14241e+06	854375	2.7554e+06
FALSE	High	Unambiguous	QAQQERDELADEIANSSGK	[R].QAQQERDELADEIANSSGK.[G]			FALSE	Human	1	2	1	64	P35579	P35579 [1698-1716]			Myosin-9 OS=Homo sapiens OX=9606 GN=MYH9 PE=1 SV=4	P35579; P35579-2	1	2088.98	19	0.315	-1.66	0.00320393	0.0115261	48	152	44.23	15.04	5	5	39.9	91.5	32.4	64.6	43	128.3	136.4	180	154.7	129.2	4.63141e+06	1.06192e+07	3.75591e+06	7496748	4.99293e+06	1.48847e+07	1.58316e+07	2.08903e+07
FALSE	High	Unambiguous	QAQSPGGVSSEVEVLK	[R].QAQSPGGVSSEVEVLK.[A]			FALSE	Human	1	3	1	4	O75145	O75145 [139-154]			Liprin-alpha-3 OS=Homo sapiens OX=9606 GN=PPFIA3 PE=1 SV=3	O75145; O75145-2; P60469	0	1614.83	16
FALSE	High	Unambiguous	QAQVPLAAVIKPLAR	[K].QAQVPLAAVIKPLAR.[L]	1xGln->pyro-Glu [N-Term]	1xGln->pyro-Glu [N-Term]	FALSE	Human	1	1	1	1	P53992	P53992 [390-404]			Protein transport protein Sec24C OS=Homo sapiens OX=9606 GN=SEC24C PE=1 SV=3	P53992	0	1557.95	15	0.73	-0.45	0.435903	0.512866	84.4	115.6	127.13	56.82	5	5	17.8	3	21.4	378.4	460.4	4.5	15.3	36.8	29.3	33.2	48338.3	8134.61	57956	1.02623e+06	1.24869e+06	12130	41632.6	99895.1
FALSE	High	Unambiguous	QAQVPLAAVIKPLAR	[K].QAQVPLAAVIKPLAR.[L]			FALSE	Human	1	1	1	21	P53992	P53992 [390-404]			Protein transport protein Sec24C OS=Homo sapiens OX=9606 GN=SEC24C PE=1 SV=3	P53992	0	1574.97	15	3.436	1.78	0.000770925	0.00417016	154.9	45.1	28.31	33.93	5	5	172.7	199.4	137.5	86.8	147.9	42.9	32.7	76.6	60.3	43	1.48476e+06	1.7141e+06	1.1817e+06	746220	1.271e+06	369137	281375	658382
FALSE	High	Unambiguous	QAQILASEAEK	[K].QAQILASEAEK.[A]			FALSE	Human	1	2	1	9	Q9UJZ1	Q9UJZ1 [223-233]			Stomatin-like protein 2, mitochondrial OS=Homo sapiens OX=9606 GN=STOML2 PE=1 SV=1	Q9UJZ1-2; Q9UJZ1	0	1187.63	11	0.138	-2.86	0.00742153	0.0214695	24.2	175.8	79.19	15.64	5	5	22.2	30.2	23.2	5.4	69.5	168.2	133.2	187.5	202.1	158.5	129400	175978	135244	31529	405218	980635	776890	1.09338e+06
FALSE	High	Unambiguous	QAQYLGMSCDGPFKPDHYR	[K].QAQYLGMSCDGPFKPDHYR.[Y]	1xCarbamidomethyl [C9]	1xCarbamidomethyl [C9]	FALSE	Human	1	2	1	1	P23526	P23526 [413-431]			Adenosylhomocysteinase OS=Homo sapiens OX=9606 GN=AHCY PE=1 SV=4	P23526; P23526-2	0	2270.01	19
FALSE	High	Unambiguous	QASALIDRPAPFFER	[R].QASALIDRPAPFFER.[S]			FALSE	Human	2	4	1	17	Q9H4G0-2; Q9H4G0	Q9H4G0-2 [343-357]; Q9H4G0 [405-419]			Isoform 2 of Band 4.1-like protein 1 OS=Homo sapiens OX=9606 GN=EPB41L1 Band 4.1-like protein 1 OS=Homo sapiens OX=9606 GN=EPB41L1 PE=1 SV=2	Q9H4G0-4; Q9H4G0-3; Q9H4G0-2; Q9H4G0	0	1717.9	15	0.3	-1.74	0.0243252	0.053074	46.2	153.8	76.32	27.6	5	5	23.2	13.9	47.5	115.3	62.4	191.7	158.2	84.4	168.2	135.1	274014	164437	561021	1.36177e+06	737033	2.26397e+06	1.86818e+06	997197
FALSE	High	Unambiguous	QASALIDRPAPHFER	[R].QASALIDRPAPHFER.[T]			FALSE	Human	1	7	1	6	P11171	P11171 [519-533]			Protein 4.1 OS=Homo sapiens OX=9606 GN=EPB41 PE=1 SV=4	P11171-7; P11171-3; P11171; P11171-2; P11171-5; P11171-4; P11171-6	0	1707.89	15	18.877	4.24	0.162434	0.232066	189.9	10.1	89.68	107.75	5	5	11.8	10.7	321.8	201.4	314.1	33.8	8.4	8.7	78.6	10.7	79515.5	72080.2	2.16032e+06	1.35224e+06	2.10893e+06	227170	56076.5	58543.7
FALSE	High	Unambiguous	QASDKDDRPFQGEDVENSR	[R].QASDKDDRPFQGEDVENSR.[L]			FALSE	Human	1	6	1	2	P55196	P55196 [179-197]			Afadin OS=Homo sapiens OX=9606 GN=AFDN PE=1 SV=3	P55196-5; P55196-6; P55196-2; P55196-1; P55196-3; P55196	1	2192.98	19	5.039	2.33	0.0136747	0.0341846	166.9	33.1	48.59	51.22	5	5	32.1	237	219.8	157.6	194.6	45.1	43.3	5.9	38.6	26	77062.7	568662	527452	378264	467007	108160	103889	14106.2
FALSE	High	Selected	QASEGPLK	[K].QASEGPLK.[G]			FALSE	Human	2	2	1	1	P04406-2; P04406	P04406-2 [222-229]; P04406 [264-271]			Isoform 2 of Glyceraldehyde-3-phosphate dehydrogenase OS=Homo sapiens OX=9606 GN=GAPDH Glyceraldehyde-3-phosphate dehydrogenase OS=Homo sapiens OX=9606 GN=GAPDH PE=1 SV=3	P04406-2; P04406	0	829.441	8	1.603	0.68	0.5573	0.62685	123.2	76.8	58.69	63.87	5	5	69.7	31.6	108.7	173.6	190.4	176.6	62.5	67.9	33.6	85.5	39677.3	17970.7	61878.5	98772.5	108338	100523	35541.3	38613.7
FALSE	High	Unambiguous	QASEQNWANYSAEQNR	[K].QASEQNWANYSAEQNR.[M]			FALSE	Human	1	1	1	11	P17302	P17302 [304-319]			Gap junction alpha-1 protein OS=Homo sapiens OX=9606 GN=GJA1 PE=1 SV=2	P17302	0	1895.83	16	0.073	-3.78	0.000561292	0.00334537	13.6	186.4	84.21	50.81	5	5	2.5	10.5	5.8	12.1	28.3	320.5	88.3	135.2	253.5	143.4	7984.75	33669.2	18727	38870.1	91087.8	1.03157e+06	284231	435172
FALSE	High	Unambiguous	QASFHPDVSDEVR	[K].QASFHPDVSDEVR.[T]	1xGln->pyro-Glu [N-Term]	1xGln->pyro-Glu [N-Term]	FALSE	Human	1	1	1	1	Q9Y4G6	Q9Y4G6 [2222-2234]			Talin-2 OS=Homo sapiens OX=9606 GN=TLN2 PE=1 SV=4	Q9Y4G6	0	1469.67	13	0.239	-2.07	0.0124214	0.0317477	38.6	161.4	7.43	40.4	5	5	43.3	40.9	48.1	42.2	39.9	207.6	168.4	46.6	186.3	176.8	97021.5	91781.5	107849	94740.3	89398.7	465562	377561	104570
FALSE	High	Unambiguous	QASHAQLGDAYDQEIR	[K].QASHAQLGDAYDQEIR.[E]	1xGln->pyro-Glu [N-Term]	1xGln->pyro-Glu [N-Term]	FALSE	Human	1	1	1	12	P07197	P07197 [140-155]			Neurofilament medium polypeptide OS=Homo sapiens OX=9606 GN=NEFM PE=1 SV=3	P07197	0	1784.82	16	0.129	-2.95	0.0251661	0.0544927	22.9	177.1	99.86	11.08	5	5	52.7	70.9	22.9	2.2	3.7	161.7	185.3	183.3	140.2	177.1	1.70485e+06	2.29458e+06	739993	71146	119215	5.23271e+06	5.99301e+06	5.92947e+06
FALSE	High	Unambiguous	QASAIKKEELVAR	[K].QASAIKKEELVAR.[S]			FALSE	Human	1	1	1	3	P05060	P05060 [204-216]			Secretogranin-1 OS=Homo sapiens OX=9606 GN=CHGB PE=1 SV=2	P05060	2	1442.83	13	0.032	-4.95	0.118105	0.180844	6.3	193.7	88.32	99.91	5	5	4.1	1.1	4.6	17.1	17.5	0.7	67.8	486.4	259.6	141.2	33220.3	8741.34	37330.5	139959	143213	5562.56	553555	3.97276e+06
FALSE	High	Unambiguous	QAQIEVVPSASALIIK	[R].QAQIEVVPSASALIIK.[A]			FALSE	Human	1	1	1	49	P30050	P30050 [68-83]			60S ribosomal protein L12 OS=Homo sapiens OX=9606 GN=RPL12 PE=1 SV=1	P30050	0	1666.97	16	2.229	1.16	0.0214894	0.0483234	138.1	61.9	18.43	39.72	5	5	140.3	138	103	159.2	107	61.9	35.7	106.7	90.2	58.1	9.74589e+06	9.58154e+06	7.15495e+06	1.10537e+07	7.42899e+06	4.29952e+06	2.47762e+06	7.4121e+06
FALSE	High	Unambiguous	QAQENLHDQVQEQK	[K].QAQENLHDQVQEQK.[A]	1xGln->pyro-Glu [N-Term]	1xGln->pyro-Glu [N-Term]	FALSE	Human	1	1	1	2	Q15075	Q15075 [593-606]			Early endosome antigen 1 OS=Homo sapiens OX=9606 GN=EEA1 PE=1 SV=2	Q15075	0	1677.78	14	10.355	3.37	0.0303242	0.0630011	182.4	17.6	71.87	113.55	5	5	41	45.2	175.9	289.4	261.4	14.9	32.5	17	112.1	10.8	121168	133673	520420	856190	773272	44073.7	96039.6	50258.7
FALSE	High	Unambiguous	QAQELEEGAAVS	[K].QAQELEEGAAVS.[E]			FALSE	Human	1	3	1	2	Q8N6G6-1	Q8N6G6-1 [510-521]			Isoform 1 of ADAMTS-like protein 1 OS=Homo sapiens OX=9606 GN=ADAMTSL1	Q8N6G6-4; Q8N6G6-1; Q8N6G6	0	1231.58	12	0.011	-6.46	2.57438e-06	0.000113545	2.2	197.8	59.28	46.95	5	5	2.6	1.4	2.7	6.3	2.7	281.7	121.2	237	268.2	76.2	67098.5	36513.6	70692.1	165226	70861.9	7.40332e+06	3.18535e+06	6.22893e+06
FALSE	High	Unambiguous	QAITQVVVSR	[K].QAITQVVVSR.[I]	1xGln->pyro-Glu [N-Term]	1xGln->pyro-Glu [N-Term]	FALSE	Human	1	1	1	4	Q9H9B4	Q9H9B4 [224-233]			Sideroflexin-1 OS=Homo sapiens OX=9606 GN=SFXN1 PE=1 SV=4	Q9H9B4	0	1083.62	10	0.133	-2.91	0.00814963	0.0230799	23.4	176.6	76.96	18.64	5	5	31.3	1.8	25.4	4.3	26.6	191.6	200.6	137.6	158.2	222.5	113524	6415.79	92239.2	15576.5	96475.6	694879	727194	498987
FALSE	High	Unambiguous	QAITQVVVSR	[K].QAITQVVVSR.[I]			FALSE	Human	1	1	1	65	Q9H9B4	Q9H9B4 [224-233]			Sideroflexin-1 OS=Homo sapiens OX=9606 GN=SFXN1 PE=1 SV=4	Q9H9B4	0	1100.64	10	1.135	0.18	0.890454	0.912829	106.3	93.7	27.97	13.89	5	5	60	105.2	119	92.7	135.8	118.3	92.7	90.8	102.5	83	3.19813e+06	5.60905e+06	6.34482e+06	4.94188e+06	7.23884e+06	6.30566e+06	4.94218e+06	4.8401e+06
FALSE	High	Unambiguous	QALVAIFTHLR	[R].QALVAIFTHLR.[K]			FALSE	Human	1	1	1	12	Q14204	Q14204 [355-365]			Cytoplasmic dynein 1 heavy chain 1 OS=Homo sapiens OX=9606 GN=DYNC1H1 PE=1 SV=5	Q14204	0	1268.75	11	2.776	1.47	0.0290143	0.0608903	147	53	85.21	43.64	5	5	301.7	340.6	93.4	57.5	42.7	33.6	53.9	37.5	18	21.1	634817	716752	196498	120957	89757.2	70773.2	113374	78831
FALSE	High	Unambiguous	QAIVDKVPSVSSSALVSSLHLLK	[K].QAIVDKVPSVSSSALVSSLHLLK.[C]			FALSE	Human	1	1	1	4	Q9Y678	Q9Y678 [146-168]			Coatomer subunit gamma-1 OS=Homo sapiens OX=9606 GN=COPG1 PE=1 SV=1	Q9Y678	1	2378.37	23	11.544	3.53	0.0492548	0.0917294	184.1	15.9	93.16	79.99	5	5	314.8	396.5	185.1	10.3	20.1	28.8	5.2	16	0.7	22.5	1.10449e+06	1.39094e+06	649491	36001.1	70655.2	101053	18094.3	56260.3
FALSE	High	Unambiguous	QALVEFENIDSAK	[R].QALVEFENIDSAK.[E]			FALSE	Human	1	5	1	9	Q8WVV9	Q8WVV9 [113-125]			Heterogeneous nuclear ribonucleoprotein L-like OS=Homo sapiens OX=9606 GN=HNRNPLL PE=1 SV=1	Q8WVV9; Q8WVV9-4; Q8WVV9-2; Q8WVV9-5; Q8WVV9-3	0	1463.74	13	2.2	1.14	0.534623	0.606007	137.5	62.5	99.52	58.65	5	5	55.6	3.3	100.2	383.1	220.3	75.5	72.7	8.3	45.6	35.4	557032	32849.4	1.00353e+06	3.83499e+06	2.20494e+06	756246	727531	83544.3
FALSE	High	Unambiguous	QALVGQPASLTVTTK	[R].QALVGQPASLTVTTK.[D]			FALSE	Human	1	4	1	3	O75382	O75382 [334-348]			Tripartite motif-containing protein 3 OS=Homo sapiens OX=9606 GN=TRIM3 PE=1 SV=2	O75382-2; O75382-3; O75382-4; O75382	0	1513.86	15
FALSE	High	Unambiguous	QANCPLYVTK	[K].QANCPLYVTK.[V]	1xCarbamidomethyl [C4]	1xCarbamidomethyl [C4]	FALSE	Human	1	1	1	1	O14531	O14531 [245-254]			Dihydropyrimidinase-related protein 4 OS=Homo sapiens OX=9606 GN=DPYSL4 PE=1 SV=2	O14531	0	1193.6	10
FALSE	High	Unambiguous	QANKEYLLGSTAEEK	[K].QANKEYLLGSTAEEK.[A]			FALSE	Human	1	2	1	2	O43324	O43324 [54-68]			Eukaryotic translation elongation factor 1 epsilon-1 OS=Homo sapiens OX=9606 GN=EEF1E1 PE=1 SV=1	O43324; O43324-2	1	1680.84	15	5.291	2.4	0.000566413	0.00336521	168.2	31.8	46.74	50.26	5	5	263	121	115.7	118.9	279.9	16.1	24.5	32.7	5.4	22.9	940943	432874	414061	425478	1.00153e+06	57547.4	87809.9	116951
FALSE	High	Selected	QAPEPLRAEAR	[K].QAPEPLRAEAR.[V]			FALSE	Human	1	1	1	3	P48681	P48681 [423-433]			Nestin OS=Homo sapiens OX=9606 GN=NES PE=1 SV=2	P48681	1	1237.66	11	0.103	-3.27	5.37988e-06	0.000172744	18.8	181.2	30.49	30.34	5	5	16.8	29.5	29	17.3	17.2	229.5	166.8	149.9	235.4	108.6	62204.5	109699	107671	64110.8	63774.2	852101	619439	556694
FALSE	High	Unambiguous	QAPGQGLEWMGR	[].QAPGQGLEWMGR.[]	1xGln->pyro-Glu [N-Term]	1xGln->pyro-Glu [N-Term]	FALSE		0	0	1	1							0	1312.61	12	4.583	2.2	0.016725	0.0398119	164.2	35.8	70.7	77.27	5	5	103.9	44.4	108.3	331.5	239.8	63.4	23.6	62.3	15.2	7.5	203082	86861.5	211689	648105	468801	123895	46194.5	121772
FALSE	High	Unambiguous	QAPGQGLEWMGR	[].QAPGQGLEWMGR.[]			FALSE		0	0	1	8							0	1329.64	12	0.979	-0.03	0.210136	0.283929	98.9	101.1	39.03	32.34	5	5	74.4	97.3	190.4	123.4	93.5	106.2	103.8	44.6	67	99.4	1.95061e+06	2.54851e+06	4.98847e+06	3.23421e+06	2.44982e+06	2.78367e+06	2.71861e+06	1.16729e+06
FALSE	High	Unambiguous	QAPQTIHLPSGEILDVFDAAER	[K].QAPQTIHLPSGEILDVFDAAER.[Y]			FALSE	Human	1	1	1	6	P21399	P21399 [737-758]			Cytoplasmic aconitate hydratase OS=Homo sapiens OX=9606 GN=ACO1 PE=1 SV=3	P21399	0	2407.23	22	2.997	1.58	0.495098	0.569269	150	50	90.44	83.12	5	5	143	19.5	21.9	314.2	180.7	63.1	37.4	154.7	47.7	17.6	666080	90833.4	102114	1.46357e+06	841817	294040	174128	720735
FALSE	High	Unambiguous	QAPVCGDDGVTYENDCVMGR	[R].QAPVCGDDGVTYENDCVMGR.[S]	2xCarbamidomethyl [C5; C16]	2xCarbamidomethyl [C5; C16]	FALSE	Human	1	7	1	2	O00468-6	O00468-6 [353-372]			Isoform 6 of Agrin OS=Homo sapiens OX=9606 GN=AGRN	O00468; O00468-3; O00468-4; O00468-6; O00468-2; O00468-7; O00468-5	0	2242.92	20	1.272	0.35	0.100534	0.159428	112	88	122.67	72.11	5	5	477.1	366.1	15.9	22.4	26.1	33.9	5.8	20.5	28.3	3.9	1.45983e+06	1.12044e+06	48761.7	68488.5	79892.4	103684	17640.3	62785.2
FALSE	High	Unambiguous	QAQAAAEGGYQR	[R].QAQAAAEGGYQR.[Y]			FALSE	Human	1	1	1	1	Q8IZ57	Q8IZ57 [12-23]			Neurensin-1 OS=Homo sapiens OX=9606 GN=NRSN1 PE=1 SV=1	Q8IZ57	0	1249.59	12	0.316	-1.66	0.00679909	0.0201188	48	152	60.66	61.58	5	5	35.3	22.6	25.3	88.3	49.6	111.8	177	314.4	83.2	92.5	78878	50490.8	56383.8	197177	110794	249539	395265	702005
FALSE	High	Unambiguous	QAQAAVLAVLPR	[R].QAQAAVLAVLPR.[L]			FALSE	Human	1	1	1	1	Q99848	Q99848 [111-122]			Probable rRNA-processing protein EBP2 OS=Homo sapiens OX=9606 GN=EBNA1BP2 PE=1 SV=2	Q99848	0	1236.74	12
FALSE	High	Unambiguous	QAQCGQDFQCK	[R].QAQCGQDFQCK.[E]	2xCarbamidomethyl [C4; C10]	2xCarbamidomethyl [C4; C10]	FALSE	Human	1	1	1	3	P07357	P07357 [93-103]			Complement component C8 alpha chain OS=Homo sapiens OX=9606 GN=C8A PE=1 SV=2	P07357	0	1369.56	11	0.444	-1.17	0.0638329	0.11199	61.5	138.5	89.95	59.31	5	5	3.7	6	55.1	102.7	67.2	302.5	75.7	93.6	169.4	124	3450.04	5693.08	51915.2	96756	63303.7	284903	71323.5	88140.8
FALSE	High	Unambiguous	QAQEEAER	[R].QAQEEAER.[L]	1xGln->pyro-Glu [N-Term]	1xGln->pyro-Glu [N-Term]	FALSE	Human	3	9	1	1	Q15149; Q15149-3; Q15149-8	Q15149 [1628-1635]; Q15149-3 [1514-1521]; Q15149-8 [1469-1476]			Plectin OS=Homo sapiens OX=9606 GN=PLEC PE=1 SV=3 Isoform 3 of Plectin OS=Homo sapiens OX=9606 GN=PLEC Isoform 8 of Plectin OS=Homo sapiens OX=9606 GN=PLEC	Q15149-4; Q15149; Q15149-6; Q15149-9; Q15149-3; Q15149-8; Q15149-5; Q15149-7; Q15149-2	0	943.412	8
FALSE	High	Unambiguous	QALSGFGYR	[K].QALSGFGYR.[L]			FALSE	Human	1	1	1	11	O75340	O75340 [117-125]			Programmed cell death protein 6 OS=Homo sapiens OX=9606 GN=PDCD6 PE=1 SV=1	O75340	0	998.505	9	1.173	0.23	0.27148	0.349186	107.9	92.1	89.71	7.99	5	5	1.8	4.2	164.2	128.4	162.8	109.5	113.6	117.1	103	95.5	27364.2	63859.5	2.51933e+06	1.96992e+06	2.49776e+06	1.68002e+06	1.74269e+06	1.79589e+06
FALSE	High	Unambiguous	QAGPASVPLRTEEEFK	[K].QAGPASVPLRTEEEFK.[K]	1xGln->pyro-Glu [N-Term]	1xGln->pyro-Glu [N-Term]	FALSE	Human	1	1	1	1	P30101	P30101 [131-146]			Protein disulfide-isomerase A3 OS=Homo sapiens OX=9606 GN=PDIA3 PE=1 SV=4	P30101	1	1741.88	16	0.071	-3.81	0.161939	0.231484	13.3	186.7	176.69	95.4	5	5	16.4	5.6	8.9	204.5	10.5	147.6	17.6	351.1	226	11.8	81199.8	27674.8	43796.8	1.00995e+06	52020.4	728996	87183.4	1.73405e+06
FALSE	High	Unambiguous	QAGPASVPLR	[K].QAGPASVPLR.[T]			FALSE	Human	1	1	1	34	P30101	P30101 [131-140]			Protein disulfide-isomerase A3 OS=Homo sapiens OX=9606 GN=PDIA3 PE=1 SV=4	P30101	0	995.563	10	1.556	0.64	0.734695	0.783454	121.8	78.2	38.84	54.4	5	5	150	81	107.7	48.4	131.2	69.2	55	180.5	114.4	62.7	1.1663e+07	6.29615e+06	8.37626e+06	3.76719e+06	1.01996e+07	5.38156e+06	4.27372e+06	1.40345e+07
FALSE	High	Unambiguous	QAGPASVPLR	[K].QAGPASVPLR.[T]	1xGln->pyro-Glu [N-Term]	1xGln->pyro-Glu [N-Term]	FALSE	Human	1	1	1	11	P30101	P30101 [131-140]			Protein disulfide-isomerase A3 OS=Homo sapiens OX=9606 GN=PDIA3 PE=1 SV=4	P30101	0	978.537	10	4.051	2.02	0.00196108	0.00806133	160.4	39.6	52.34	68.16	5	5	119.5	90.7	119.2	302.4	176.8	29.5	19.7	83.9	34	24.3	3.70797e+06	2.81251e+06	3.69771e+06	9.38044e+06	5.48348e+06	915416	609815	2.60334e+06
FALSE	High	Unambiguous	QAASSLQQASLK	[R].QAASSLQQASLK.[L]			FALSE	Human	1	1	1	25	P38646	P38646 [635-646]			Stress-70 protein, mitochondrial OS=Homo sapiens OX=9606 GN=HSPA9 PE=1 SV=2	P38646	0	1231.66	12	0.225	-2.15	0.0324085	0.0664095	36.8	163.2	94.54	11.04	5	5	1.6	1.4	37.7	37.3	63.9	160.1	152	199.9	180.6	165.5	213205	183259	5.05114e+06	4.99516e+06	8.57081e+06	2.14666e+07	2.03788e+07	2.68019e+07
FALSE	High	Unambiguous	QAATMSEVEWR	[K].QAATMSEVEWR.[G]			FALSE	Human	1	3	1	1	Q9UHB9	Q9UHB9 [289-299]			Signal recognition particle subunit SRP68 OS=Homo sapiens OX=9606 GN=SRP68 PE=1 SV=2	Q9UHB9; Q9UHB9-4; Q9UHB9-2	0	1307.6	11	4.077	2.03	0.0495997	0.0922062	160.6	39.4	154.71	74.87	5	5	7.8	7	231.1	707.5	22	1.2	9.4	1.2	5.4	7.4	75173.1	67564	2.23372e+06	6838231	212269	11192.6	90983.3	11971
FALSE	High	Unambiguous	QACVLMIK	[K].QACVLMIK.[A]	1xCarbamidomethyl [C3]	1xCarbamidomethyl [C3]	FALSE	Human	1	2	1	6	P35579	P35579 [738-745]			Myosin-9 OS=Homo sapiens OX=9606 GN=MYH9 PE=1 SV=4	P35579; P35579-2	0	962.516	8	0.028	-5.16	0.00160795	0.00698173	5.4	194.6	76.71	27.21	5	5	6.2	5	0.9	17.1	12	241.8	130.6	222	224.3	140.1	69068.3	56134.9	10424.3	190475	133399	2.6984e+06	1.45703e+06	2.4774e+06
FALSE	High	Unambiguous	QADFVQTPITGIFGGHIR	[R].QADFVQTPITGIFGGHIR.[S]			FALSE	Human	1	3	1	3	Q14694	Q14694 [594-611]			Ubiquitin carboxyl-terminal hydrolase 10 OS=Homo sapiens OX=9606 GN=USP10 PE=1 SV=2	Q14694-3; Q14694-2; Q14694	0	1957.03	18
FALSE	High	Unambiguous	QADGAASAPTEEEEEVVKDR	[K].QADGAASAPTEEEEEVVKDR.[T]			FALSE	Human	1	2	1	6	Q9Y4F1	Q9Y4F1 [439-458]			FERM, ARHGEF and pleckstrin domain-containing protein 1 OS=Homo sapiens OX=9606 GN=FARP1 PE=1 SV=1	Q9Y4F1-2; Q9Y4F1	1	2130.98	20	6.361	2.67	0.0704951	0.12105	172.8	27.2	79.43	162.1	5	5	51.3	100	69.1	332.8	166.6	3.5	34.8	217.1	9	15.7	410708	800075	552758	2.66318e+06	1.33347e+06	27859.9	278374	1.73721e+06
FALSE	High	Unambiguous	QADLYISEGLHPR	[K].QADLYISEGLHPR.[I]	1xGln->pyro-Glu [N-Term]	1xGln->pyro-Glu [N-Term]	FALSE	Human	1	3	1	18	P40227	P40227 [105-117]			T-complex protein 1 subunit zeta OS=Homo sapiens OX=9606 GN=CCT6A PE=1 SV=3	Q92526-3; P40227; Q92526	0	1481.74	13	1.084	0.12	0.175755	0.246859	104	96	82.14	22.75	5	5	311.1	206.4	61.7	65.6	54	62.8	42.6	80.4	60.5	54.8	9.39387e+06	6.23308e+06	1.86375e+06	1.98175e+06	1.63147e+06	1.89554e+06	1.28736e+06	2.42643e+06
FALSE	High	Unambiguous	QADLYISEGLHPR	[K].QADLYISEGLHPR.[I]			FALSE	Human	1	3	1	86	P40227	P40227 [105-117]			T-complex protein 1 subunit zeta OS=Homo sapiens OX=9606 GN=CCT6A PE=1 SV=3	Q92526-3; P40227; Q92526	0	1498.76	13	1.627	0.7	0.164277	0.234182	123.9	76.1	31.31	23.36	5	5	133.2	58	137.5	150.3	106.6	105.6	59.6	81.9	98.4	68.9	7.07476e+06	3.0834e+06	7.30732e+06	7.98607e+06	5.6627e+06	5.61221e+06	3.16437e+06	4.34941e+06
FALSE	High	Unambiguous	QAASSLQQASLK	[R].QAASSLQQASLK.[L]	1xGln->pyro-Glu [N-Term]	1xGln->pyro-Glu [N-Term]	FALSE	Human	1	1	1	2	P38646	P38646 [635-646]			Stress-70 protein, mitochondrial OS=Homo sapiens OX=9606 GN=HSPA9 PE=1 SV=2	P38646	0	1214.64	12	30.028	4.91	0.220759	0.295539	193.6	6.4	121.72	28.99	5	5	6.5	0.6	191.9	581.4	188.8	3.8	6.3	5.1	7.4	8.2	97476.9	8956.17	2.87309e+06	8705723	2.82664e+06	56529.4	94134.7	75910.9
FALSE	High	Unambiguous	QADNPHVALYQAR	[K].QADNPHVALYQAR.[F]	1xGln->pyro-Glu [N-Term]	1xGln->pyro-Glu [N-Term]	FALSE	Human	1	2	1	13	Q9Y4L1	Q9Y4L1 [107-119]			Hypoxia up-regulated protein 1 OS=Homo sapiens OX=9606 GN=HYOU1 PE=1 SV=1	Q9Y4L1; Q9Y4L1-2	0	1465.72	13	2.078	1.06	0.039704	0.077687	135	65	51.74	37.65	5	5	109.9	46	130.1	235	197.5	67.5	29.4	81.8	62.6	40.3	4.55015e+06	1.90361e+06	5.38888e+06	9731169	8.17868e+06	2.79586e+06	1.21565e+06	3.38537e+06
FALSE	High	Unambiguous	QADPGFFCR	[R].QADPGFFCR.[K]	1xCarbamidomethyl [C8]	1xCarbamidomethyl [C8]	FALSE	Human	1	1	1	5	Q15126	Q15126 [85-93]			Phosphomevalonate kinase OS=Homo sapiens OX=9606 GN=PMVK PE=1 SV=3	Q15126	0	1097.48	9	3.578	1.84	0.0473252	0.0889207	156.3	43.7	41.57	58.47	5	5	180.3	77.7	69.4	177.8	167	31.8	127.8	76.1	46.7	45.5	1.6424e+06	708118	632108	1619928	1.52137e+06	290043	1.16424e+06	693048
FALSE	High	Selected	QADVFPDRDHFGR	[R].QADVFPDRDHFGR.[T]	1xGln->pyro-Glu [N-Term]	1xGln->pyro-Glu [N-Term]	FALSE	Human	1	2	1	1	Q9HCC0	Q9HCC0 [181-193]			Methylcrotonoyl-CoA carboxylase beta chain, mitochondrial OS=Homo sapiens OX=9606 GN=MCCC2 PE=1 SV=1	Q9HCC0-2; Q9HCC0	1	1542.71	13	4.309	2.11	0.41036	0.488391	162.3	37.7	80.96	54.03	5	5	5.9	37.7	231.8	205.6	286.8	67.8	70.5	47.7	9	37.2	9692.39	61662.1	379703	336695	469663	111054	115397	78144.9
FALSE	High	Selected	QADVFPDRDHFGR	[R].QADVFPDRDHFGR.[T]			FALSE	Human	1	2	1	3	Q9HCC0	Q9HCC0 [181-193]			Methylcrotonoyl-CoA carboxylase beta chain, mitochondrial OS=Homo sapiens OX=9606 GN=MCCC2 PE=1 SV=1	Q9HCC0-2; Q9HCC0	1	1559.73	13	0.388	-1.37	0.0764567	0.129	55.9	144.1	78.9	7.29	5	5	64.8	184.1	48.3	46.4	40.6	128.2	116.9	111.8	134.4	124.6	519215	1.47608e+06	387300	372385	325448	1.02753e+06	937122	895990
FALSE	High	Unambiguous	QADVPAAVTAAAATTPAAEDAAAK	[K].QADVPAAVTAAAATTPAAEDAAAK.[A]			FALSE	Human	1	2	1	26	P17677	P17677 [167-190]			Neuromodulin OS=Homo sapiens OX=9606 GN=GAP43 PE=1 SV=1	P17677; P17677-2	0	2182.1	24	0.303	-1.72	0.0966511	0.154543	46.5	153.5	92.17	23.25	5	5	123.4	48.9	1.1	64.4	18.8	180.5	161.3	93.7	170.3	137.5	3.96486e+06	1.57159e+06	34181.2	2.06966e+06	605574	5.79983e+06	5.18089e+06	3.01187e+06
FALSE	High	Unambiguous	QADYVPSDQDLLR	[K].QADYVPSDQDLLR.[C]			FALSE	Human	1	6	1	49	Q5JWF2	Q5JWF2 [830-842]			Guanine nucleotide-binding protein G(s) subunit alpha isoforms XLas OS=Homo sapiens OX=9606 GN=GNAS PE=1 SV=2	P63092-2; Q5JWF2; P63092; P63092-3; P63092-4; Q5JWF2-2	0	1519.74	13	3.613	1.85	4.3384e-06	0.000154352	156.6	43.4	14.16	18.76	5	5	172	187.5	134.6	151.5	140	41.9	31.8	52.4	48.7	39.7	1.01679e+07	1.10832e+07	7.9537e+06	8.95499e+06	8.27305e+06	2.47822e+06	1.87838e+06	3.09842e+06
FALSE	High	Unambiguous	QAEELIQQEHADQAEIR	[R].QAEELIQQEHADQAEIR.[S]			FALSE	Human	1	1	1	9	O14879	O14879 [76-92]			Interferon-induced protein with tetratricopeptide repeats 3 OS=Homo sapiens OX=9606 GN=IFIT3 PE=1 SV=1	O14879	0	2007.97	17	0.058	-4.1	0.000231638	0.00184422	11	189	56.56	48.42	5	5	11.1	9.7	8.1	25.2	27.4	189.2	57.4	277.4	254.3	140.2	45189.7	39609.3	33264.2	103124	111795	773492	234440	1.13371e+06
FALSE	High	Unambiguous	QAEETYENIPGQSK	[K].QAEETYENIPGQSK.[I]			FALSE	Human	1	2	1	6	O00410	O00410 [28-41]			Importin-5 OS=Homo sapiens OX=9606 GN=IPO5 PE=1 SV=4	O00410-3; O00410	0	1593.74	14	100	6.64	5.70166e-06	0.000178482	199.3	0.7	51.65	33.18	5	5	220.3	306.5	46.3	269.5	153.7	0.9	0.3	1	0.7	0.8	7.94355e+07	1.10516e+08	1.66803e+07	9.71988e+07	5.54195e+07	318950	122078	359523
FALSE	High	Unambiguous	QADNPHVALYQAR	[K].QADNPHVALYQAR.[F]			FALSE	Human	1	2	1	35	Q9Y4L1	Q9Y4L1 [107-119]			Hypoxia up-regulated protein 1 OS=Homo sapiens OX=9606 GN=HYOU1 PE=1 SV=1	Q9Y4L1; Q9Y4L1-2	0	1482.74	13	0.768	-0.38	0.137076	0.202837	86.9	113.1	36.3	25.04	5	5	93.4	55.3	124.3	51.6	96.5	121.6	79.3	136.8	148	93	1.15599e+07	6.8385e+06	1.53763e+07	6.38918e+06	1.19404e+07	1.50458e+07	9.81265e+06	1.69274e+07
FALSE	High	Unambiguous	QAASQESEEAGGTGGPPAGVR	[R].QAASQESEEAGGTGGPPAGVR.[S]			FALSE	Human	1	2	1	2	Q63ZY3	Q63ZY3 [460-480]			KN motif and ankyrin repeat domain-containing protein 2 OS=Homo sapiens OX=9606 GN=KANK2 PE=1 SV=1	Q63ZY3; Q63ZY3-3	0	1955.91	21
FALSE	High	Unambiguous	QAASGLVGQENAR	[K].QAASGLVGQENAR.[E]			FALSE	Human	1	2	1	15	Q9Y265	Q9Y265 [34-46]			RuvB-like 1 OS=Homo sapiens OX=9606 GN=RUVBL1 PE=1 SV=1	Q9Y265; Q9Y265-2	0	1300.66	13	0.013	-6.25	0.000297763	0.0021689	2.6	197.4	84.56	34.24	5	5	7.1	7.9	2.6	0.8	1.2	108.6	157.5	282.9	232.9	198.4	193792	215152	71132.4	22852.7	33774.7	2.96e+06	4.29185e+06	7.70748e+06
FALSE	High	Unambiguous	QAASGLVGQENAR	[K].QAASGLVGQENAR.[E]	1xGln->pyro-Glu [N-Term]	1xGln->pyro-Glu [N-Term]	FALSE	Human	1	2	1	3	Q9Y265	Q9Y265 [34-46]			RuvB-like 1 OS=Homo sapiens OX=9606 GN=RUVBL1 PE=1 SV=1	Q9Y265; Q9Y265-2	0	1283.63	13	62.771	5.97	0.000313135	0.00224481	196.9	3.1	102.47	83.68	5	5	361.9	471.3	31.3	59.8	67.9	3.3	2.5	0.1	0.8	1.1	1.20601e+07	1.57049e+07	1.04376e+06	1.99133e+06	2.26145e+06	109908	83736.5	4008.21
FALSE	High	Unambiguous	PVSSAASVYAGAGGSGSR	[R].PVSSAASVYAGAGGSGSR.[I]			FALSE	Human	1	1	1	104	P05783	P05783 [28-45]			Keratin, type I cytoskeletal 18 OS=Homo sapiens OX=9606 GN=KRT18 PE=1 SV=2	P05783	0	1580.77	18	15.676	3.97	0.000285524	0.00211251	188	12	31.23	64.09	5	5	122.2	263.4	159.6	163.6	239	2.9	13	10.4	20.1	5.7	2.02581e+07	4.36689e+07	2.64537e+07	2.71164e+07	3.9629e+07	479613	2.16202e+06	1.7298e+06
FALSE	High	Selected	PVSVAGSPLSPGPVR	[R].PVSVAGSPLSPGPVR.[A]			FALSE	Human	1	1	1	1	Q9Y4H2	Q9Y4H2 [382-396]			Insulin receptor substrate 2 OS=Homo sapiens OX=9606 GN=IRS2 PE=1 SV=2	Q9Y4H2	0	1419.8	15
FALSE	High	Unambiguous	PVTALEYTFSR	[K].PVTALEYTFSR.[S]			FALSE	Human	1	2	1	3	P54709	P54709 [87-97]			Sodium/potassium-transporting ATPase subunit beta-3 OS=Homo sapiens OX=9606 GN=ATP1B3 PE=1 SV=1	P54709-2; P54709	0	1283.66	11	0.252	-1.99	0.0284086	0.0599035	40.2	159.8	92.94	39.22	5	5	3.7	33.4	78.2	4.1	54.8	233.8	116.2	106.1	236.9	132.8	13021.7	116486	272582	14184.2	190925	815251	405202	370102
FALSE	High	Unambiguous	PYANQPTVR	[M].PYANQPTVR.[I]			FALSE	Human	1	1	1	4	P19387	P19387 [2-10]			DNA-directed RNA polymerase II subunit RPB3 OS=Homo sapiens OX=9606 GN=POLR2C PE=1 SV=2	P19387	0	1045.54	9	0.129	-2.95	4.16138e-05	0.000603998	22.9	177.1	42.57	33.36	5	5	19.4	10.4	7.4	23.2	20.8	149.9	150	281.1	206.4	131.3	71983.4	38461.3	27632.9	86069.3	77403.6	556788	556838	1.0439e+06
FALSE	High	Unambiguous	PYMAYLQIQSPAGQSR	[R].PYMAYLQIQSPAGQSR.[C]			FALSE	Human	1	1	1	3	P08311	P08311 [33-48]			Cathepsin G OS=Homo sapiens OX=9606 GN=CTSG PE=1 SV=2	P08311	0	1809.9	16	0.313	-1.68	0.304394	0.383272	47.7	152.3	192.74	46.92	5	5	27.1	13.2	22.2	528.6	3.5	127.2	110.8	70.9	32.1	64.5	26603.1	12915.6	21750.9	518224	3409.93	124718	108624	69483.1
FALSE	High	Unambiguous	PYQYPALTPEQK	[M].PYQYPALTPEQK.[K]			FALSE	Human	1	3	1	53	P04075	P04075 [2-13]			Fructose-bisphosphate aldolase A OS=Homo sapiens OX=9606 GN=ALDOA PE=1 SV=2	P04075; A5A6I5; P04075-2	0	1434.73	12	2.448	1.29	0.307413	0.386372	142	58	58.92	50.89	5	5	62.6	33.2	189.3	154.5	197.6	33.1	113.7	63.1	44.2	108.7	6.84379e+07	3.63002e+07	2.06809e+08	1.68752e+08	2.15863e+08	3.61116e+07	1.24261e+08	6.89271e+07
FALSE	High	Unambiguous	PYQYPALTPEQKK	[M].PYQYPALTPEQKK.[E]			FALSE	Human	1	2	1	23	P04075	P04075 [2-14]			Fructose-bisphosphate aldolase A OS=Homo sapiens OX=9606 GN=ALDOA PE=1 SV=2	P04075; P04075-2	1	1562.82	13	2.37	1.24	0.518394	0.591298	140.6	59.4	92.17	55.04	5	5	3.9	2.1	151.7	199.7	231.8	57	64	162.6	69.1	58	160087	87323.7	6.17901e+06	8.13563e+06	9.44454e+06	2.32263e+06	2.60753e+06	6.62331e+06
FALSE	High	Unambiguous	PYSVGFR	[M].PYSVGFR.[E]			FALSE	Human	1	16	1	1	P16157	P16157 [2-8]			Ankyrin-1 OS=Homo sapiens OX=9606 GN=ANK1 PE=1 SV=3	P16157-13; P16157-12; P16157-9; P16157; P16157-2; P16157-8; P16157-15; P16157-16; P16157-10; P16157-11; P16157-3; P16157-5; P16157-6; P16157-7; P16157-4; P16157-14	0	825.425	7	0.176	-2.51	0.14642	0.2137	29.9	170.1	59.75	57.8	5	5	28.5	3.6	36.6	58.6	39.6	213.9	208.1	5.9	251.2	154	52719.1	6707.02	67693.3	108218	73184.4	395162	384442	10924.1
FALSE	High	Selected	PYTEFPFGQHSSGEAAQDAVR	[R].PYTEFPFGQHSSGEAAQDAVR.[A]			FALSE	Human	1	1	1	1	Q6PCB0	Q6PCB0 [82-102]			von Willebrand factor A domain-containing protein 1 OS=Homo sapiens OX=9606 GN=VWA1 PE=1 SV=1	Q6PCB0	0	2294.05	21	0.961	-0.06	0.75597	0.801737	98	102	189.21	35.35	5	5	696.9	42.2	47.6	1.3	8	54.9	52.4	32.3	43.9	20.4	1.51827e+06	92039.2	103809	2761.68	17519.3	119510	114244	70358.1
FALSE	High	Unambiguous	PYTFHSHGITYYK	[R].PYTFHSHGITYYK.[E]			FALSE	Human	1	1	1	5	P00450	P00450 [116-128]			Ceruloplasmin OS=Homo sapiens OX=9606 GN=CP PE=1 SV=1	P00450	0	1613.77	13	2.012	1.01	0.0437501	0.0837417	133.6	66.4	54.6	42.57	5	5	136.3	260.8	95.2	126	65.5	95.5	62.6	29	83	46.1	3.24986e+06	6.22115e+06	2.27177e+06	3006325	1.56235e+06	2.27729e+06	1.49427e+06	690678
FALSE	High	Unambiguous	QAAAQPHTEIPEGTTAEEAGIGDTPSLEDEAAGHVTQAR	[K].QAAAQPHTEIPEGTTAEEAGIGDTPSLEDEAAGHVTQAR.[M]			FALSE	Human	1	2	1	1	P10636-8	P10636-8 [88-126]			Isoform Tau-F of Microtubule-associated protein tau OS=Homo sapiens OX=9606 GN=MAPT	P10636-8; P10636-5	0	3955.85	39	2.022	1.02	0.409283	0.487374	133.8	66.2	130.34	82.7	5	5	23.1	6	410	1.1	483.6	11.4	1.2	7.2	31.6	24.9	71491.9	18437.6	1.27037e+06	3274.19	1.4984e+06	35361.8	3829.66	22170.3
FALSE	High	Unambiguous	QAAASATQTIAAAQHAASTPK	[K].QAAASATQTIAAAQHAASTPK.[A]	1xGln->pyro-Glu [N-Term]	1xGln->pyro-Glu [N-Term]	FALSE	Human	1	1	1	4	Q9Y490	Q9Y490 [923-943]			Talin-1 OS=Homo sapiens OX=9606 GN=TLN1 PE=1 SV=3	Q9Y490	0	1978	21	23.285	4.54	0.00490129	0.0157302	191.8	8.2	37.9	63.07	5	5	274.3	247.6	91.8	154.4	195.3	0.3	6.3	13	8.4	8.7	2.63055e+06	2.37457e+06	880023	1.48117e+06	1.87308e+06	2567.53	60804.6	124277
FALSE	High	Unambiguous	QAAASATQTIAAAQHAASTPK	[K].QAAASATQTIAAAQHAASTPK.[A]			FALSE	Human	1	1	1	25	Q9Y490	Q9Y490 [923-943]			Talin-1 OS=Homo sapiens OX=9606 GN=TLN1 PE=1 SV=3	Q9Y490	0	1995.03	21	1.266	0.34	0.378777	0.457539	111.7	88.3	25.23	20.36	5	5	77.6	141.9	83.2	110.1	123.7	74.3	77.2	109	116.1	87	3.13843e+06	5.73617e+06	3.36522e+06	4453045	4.99994e+06	3.00221e+06	3.12053e+06	4.40516e+06
FALSE	High	Unambiguous	QAADEDDKGMRSETPPVPPPPPSSSAVFR	[R].QAADEDDKGMRSETPPVPPPPPSSSAVFR.[L]	2xPhospho [S/T]	2xPhospho [S12(0); T14(0); S23(66.7); S24(66.7); S25(66.7)]	FALSE	Human	1	1	1	1	P48634-4	P48634-4 [812-840]			Isoform 4 of Protein PRRC2A OS=Homo sapiens OX=9606 GN=PRRC2A	P48634-4	2	3225.4	29	0.01	-6.64	0.0003585	0.00245897	1	199	77.7	13.66	5	5	1.4	1	0.2	1	0.1	189.3	190.5	247.5	181	188.1	77860.1	56142.2	9737.51	59758.8	5100.52	1.08235e+07	1.08919e+07	1.41553e+07
FALSE	High	Unambiguous	QAALEEEQAR	[K].QAALEEEQAR.[L]			FALSE	Human	1	5	1	13	Q13492	Q13492 [325-334]			Phosphatidylinositol-binding clathrin assembly protein OS=Homo sapiens OX=9606 GN=PICALM PE=1 SV=2	Q13492-5; Q13492-4; Q13492-3; Q13492; Q13492-2	0	1144.56	10	0.013	-6.31	4.77538e-05	0.000658702	2.5	197.5	91.54	63.11	5	5	11.2	2.7	1.7	4.4	1.7	215.5	80.4	350.4	269.8	62.1	80613.4	19491.5	12356.6	31525.9	12502.9	1.54928e+06	577543	2.51886e+06
FALSE	High	Unambiguous	QAALQVAEGFISR	[R].QAALQVAEGFISR.[M]			FALSE	Human	1	2	1	63	P40121	P40121 [307-319]			Macrophage-capping protein OS=Homo sapiens OX=9606 GN=CAPG PE=1 SV=2	P40121-2; P40121	0	1389.75	13	1.451	0.54	0.807271	0.844811	118.4	81.6	47.89	49.43	5	5	149.2	114.2	28.7	119.9	74.9	78.7	50.4	175.7	132.8	75.4	6.21444e+06	4.75725e+06	1.19455e+06	4.9927e+06	3.12085e+06	3.27907e+06	2.10015e+06	7.31766e+06
FALSE	High	Unambiguous	QAALSFLTNISLDGR	[R].QAALSFLTNISLDGR.[L]			FALSE	Human	1	1	1	1	Q8TDN4	Q8TDN4 [63-77]			CDK5 and ABL1 enzyme substrate 1 OS=Homo sapiens OX=9606 GN=CABLES1 PE=1 SV=2	Q8TDN4	0	1605.86	15
FALSE	High	Unambiguous	QAELAIER	[R].QAELAIER.[C]			FALSE	Human	1	1	1	1	Q9BTU6	Q9BTU6 [116-123]			Phosphatidylinositol 4-kinase type 2-alpha OS=Homo sapiens OX=9606 GN=PI4K2A PE=1 SV=1	Q9BTU6	0	929.505	8	0.679	-0.56	0.217784	0.29236	80.9	119.1	74.86	65.88	5	5	16.2	31.8	71.1	151.5	81.6	229.8	53.4	50.3	209.5	104.7	28678.7	56321.2	125836	268006	144281	406443	94444.8	88979.7
FALSE	High	Unambiguous	QAELAQWQK	[R].QAELAQWQK.[V]			FALSE	Human	1	1	1	9	Q9Y2R0	Q9Y2R0 [40-48]			Cytochrome c oxidase assembly factor 3 homolog, mitochondrial OS=Homo sapiens OX=9606 GN=COA3 PE=1 SV=1	Q9Y2R0	0	1101.57	9	0.341	-1.55	0.14059	0.206981	50.9	149.1	98.93	12.33	5	5	17.1	9.3	123.4	45.6	181.9	133.6	108.1	136.3	137.3	107.5	140673	76335.6	1.01286e+06	374441	1.49327e+06	1.09681e+06	887167	1.11878e+06
FALSE	High	Selected	QAELEEGRPQHQEQLR	[R].QAELEEGRPQHQEQLR.[Q]			FALSE	Human	1	1	1	3	O00461	O00461 [463-478]			Golgi integral membrane protein 4 OS=Homo sapiens OX=9606 GN=GOLIM4 PE=1 SV=1	O00461	0	1947.96	16	6.943	2.8	0.0215094	0.0483365	174.8	25.2	54.09	75.76	5	5	212.1	58.6	282.1	93.2	221.2	45.7	30.6	10.1	44.8	1.5	544086	150285	723709	239197	567521	117231	78368.4	25822.4
FALSE	High	Unambiguous	QAEIENPLEDPVTGDYVHK	[R].QAEIENPLEDPVTGDYVHK.[S]	1xGln->pyro-Glu [N-Term]	1xGln->pyro-Glu [N-Term]	FALSE	Human	1	3	1	8	Q93050	Q93050 [199-217]			V-type proton ATPase 116 kDa subunit a1 OS=Homo sapiens OX=9606 GN=ATP6V0A1 PE=1 SV=3	Q93050-1; Q93050-3; Q93050	0	2137.01	19	1.134	0.18	0.889894	0.912366	106.3	93.7	60.08	27.93	5	5	80.1	212.1	36.6	115	97	85.6	123	56.6	84.3	109.8	1.85469e+06	4.9137e+06	847235	2.66352e+06	2.24805e+06	1.9825e+06	2.8499e+06	1.31133e+06
FALSE	High	Unambiguous	QAFHLGK	[G].QAFHLGK.[C]	1xGln->pyro-Glu [N-Term]	1xGln->pyro-Glu [N-Term]	FALSE	Human	1	1	1	5	P05090	P05090 [21-27]			Apolipoprotein D OS=Homo sapiens OX=9606 GN=APOD PE=1 SV=1	P05090	0	783.415	7	0.065	-3.94	1.23958e-05	0.000285305	12.3	187.7	50.84	29.95	5	5	7.6	8.6	12.9	10.8	23.7	160.1	149.2	286.1	176.1	164.9	109819	123411	185312	154955	340684	2.30509e+06	2.14797e+06	4.11895e+06
FALSE	High	Unambiguous	QAFIDFMSR	[F].QAFIDFMSR.[E]			FALSE	Human	2	7	1	1	P12814-3; O43707	P12814-3 [832-840]; O43707 [829-837]			Isoform 3 of Alpha-actinin-1 OS=Homo sapiens OX=9606 GN=ACTN1 Alpha-actinin-4 OS=Homo sapiens OX=9606 GN=ACTN4 PE=1 SV=2	P12814-2; O43707-3; P12814; P12814-3; P12814-4; O43707-2; O43707	0	1114.53	9
FALSE	High	Unambiguous	QAFPNTNR	[R].QAFPNTNR.[W]	1xGln->pyro-Glu [N-Term]	1xGln->pyro-Glu [N-Term]	FALSE	Human	1	2	1	2	P26641	P26641 [182-189]			Elongation factor 1-gamma OS=Homo sapiens OX=9606 GN=EEF1G PE=1 SV=3	P26641; P26641-2	0	930.443	8	8.189	3.03	0.351852	0.430672	178.2	21.8	91.83	29.66	5	5	5.7	7.3	212.9	319.9	333.1	20.8	32.1	26	28.5	13.7	17413.4	22598.9	655579	985382	1.0258e+06	64208.5	98887.7	80051.9
FALSE	High	Unambiguous	QAFPNTNR	[R].QAFPNTNR.[W]			FALSE	Human	1	2	1	9	P26641	P26641 [182-189]			Elongation factor 1-gamma OS=Homo sapiens OX=9606 GN=EEF1G PE=1 SV=3	P26641; P26641-2	0	947.469	8	0.019	-5.73	0.0124431	0.0317822	3.7	196.3	46.78	90.38	5	5	3.5	2.2	5.3	1.8	5.4	188.3	57.1	444.9	286.5	4.9	60621.7	37390.5	91448.6	30272.8	92576.1	3.22139e+06	977492	7.61123e+06
FALSE	High	Unambiguous	QAFQIGSPWR	[R].QAFQIGSPWR.[T]	1xGln->pyro-Glu [N-Term]	1xGln->pyro-Glu [N-Term]	FALSE	Human	1	1	1	12	P00352	P00352 [69-78]			Retinal dehydrogenase 1 OS=Homo sapiens OX=9606 GN=ALDH1A1 PE=1 SV=2	P00352	0	1172.58	10	76.361	6.25	0.000282114	0.00209475	197.4	2.6	40.87	63.84	5	5	192	157.5	212.2	104.2	322.2	2.7	4.5	0.3	2.5	1.9	3.59453e+06	2.94746e+06	3.97136e+06	1.95104e+06	6.03068e+06	51464.7	84080.7	4810.85
FALSE	High	Unambiguous	QAFQIGSPWR	[R].QAFQIGSPWR.[T]			FALSE	Human	1	2	1	48	P00352	P00352 [69-78]			Retinal dehydrogenase 1 OS=Homo sapiens OX=9606 GN=ALDH1A1 PE=1 SV=2	P00352; P15437	0	1189.61	10	4.433	2.15	5.70331e-05	0.000737207	163.2	36.8	25.06	28.69	5	5	197.7	96.3	187.9	149.8	165	28.3	35.3	59.2	43.3	37.2	3.97607e+07	1.93788e+07	3.7795e+07	3.01311e+07	3.31803e+07	5.69942e+06	7.09929e+06	1.19156e+07
FALSE	High	Unambiguous	QAGAEALSQAVAR	[R].QAGAEALSQAVAR.[Y]			FALSE	Human	1	1	1	6	Q92616	Q92616 [1177-1189]			eIF-2-alpha kinase activator GCN1 OS=Homo sapiens OX=9606 GN=GCN1 PE=1 SV=6	Q92616	0	1271.67	13	7.444	2.9	0.0397776	0.0777807	176.3	23.7	75.36	52.56	5	5	116.9	171.9	231.1	376.3	9	26	19.4	1.7	23.1	24.7	522197	768262	1.03253e+06	1.68151e+06	40051.6	116177	86589.2	7580.1
FALSE	High	Unambiguous	QAGDFHQVIIR	[R].QAGDFHQVIIR.[G]	1xGln->pyro-Glu [N-Term]	1xGln->pyro-Glu [N-Term]	FALSE	Human	1	1	1	2	Q9H3G5	Q9H3G5 [434-444]			Probable serine carboxypeptidase CPVL OS=Homo sapiens OX=9606 GN=CPVL PE=1 SV=2	Q9H3G5	0	1266.66	11	0.882	-0.18	0.638561	0.700049	93.7	106.3	67.19	157.96	5	5	80.6	28.3	7.4	87.3	49.1	7.7	55.7	568.1	89.6	26.1	110960	38972.9	10195.9	120246	67608.9	10658.3	76679.8	782240
FALSE	High	Unambiguous	QAGEVTFADAHRPK	[R].QAGEVTFADAHRPK.[L]	1xGln->pyro-Glu [N-Term]	1xGln->pyro-Glu [N-Term]	FALSE	Human	1	2	1	3	Q13243	Q13243 [130-143]			Serine/arginine-rich splicing factor 5 OS=Homo sapiens OX=9606 GN=SRSF5 PE=1 SV=1	Q13243-3; Q13243	0	1509.74	14	9.379	3.23	0.143084	0.209916	180.7	19.3	100.81	119.12	5	5	10.7	18.9	164	426.5	231	12.3	17.7	8.5	92.9	17.5	55099	97635.5	847658	2.20457e+06	1.19391e+06	63789.5	91431.7	44088.5
FALSE	High	Unambiguous	QAGEVTFADAHRPK	[R].QAGEVTFADAHRPK.[L]			FALSE	Human	1	3	1	19	Q13243	Q13243 [130-143]			Serine/arginine-rich splicing factor 5 OS=Homo sapiens OX=9606 GN=SRSF5 PE=1 SV=1	O35326; Q13243-3; Q13243	0	1526.77	14	2.966	1.57	0.33022	0.409286	149.6	50.4	49.4	74.17	5	5	154.9	40.5	70.6	158.7	166.9	49.3	18.8	166.8	121.3	52.2	2.72725e+06	712803	1.24326e+06	2.79431e+06	2.93921e+06	868469	331059	2.9368e+06
FALSE	High	Unambiguous	QAGEVTYADAHK	[R].QAGEVTYADAHK.[EG]	1xGln->pyro-Glu [N-Term]	1xGln->pyro-Glu [N-Term]	FALSE	Human	1	3	1	3	Q13247	Q13247 [132-143]			Serine/arginine-rich splicing factor 6 OS=Homo sapiens OX=9606 GN=SRSF6 PE=1 SV=2	Q13247; Q13247-3; Q08170	0	1272.59	12	7.4	2.89	0.170487	0.241152	176.2	23.8	73.56	4.64	5	5	63.3	8.2	252.7	234.5	283.4	33.1	31.7	30.4	32.8	29.8	919211	119462	3.66929e+06	3.40543e+06	4.11566e+06	481395	460185	441138
FALSE	High	Unambiguous	QAGEVTYADAHK	[R].QAGEVTYADAHK.[EG]			FALSE	Human	1	3	1	10	Q13247	Q13247 [132-143]			Serine/arginine-rich splicing factor 6 OS=Homo sapiens OX=9606 GN=SRSF6 PE=1 SV=2	Q13247; Q13247-3; Q08170	0	1289.61	12	0.272	-1.88	0.257966	0.33506	42.8	157.2	44.18	171.24	5	5	9.3	8	4.1	4.4	11.9	148	29.3	772.6	11.6	0.9	32058.4	27658.1	14046.4	15277.5	41265	512574	101644	2.67586e+06
FALSE	High	Unambiguous	QAGEVTYADAHKER	[R].QAGEVTYADAHKER.[T]			FALSE	Human	1	2	1	10	Q13247	Q13247 [132-145]			Serine/arginine-rich splicing factor 6 OS=Homo sapiens OX=9606 GN=SRSF6 PE=1 SV=2	Q13247; Q13247-3	1	1574.76	14	0.036	-4.78	0.00156324	0.00684152	7	193	67.63	139.45	5	5	1.7	0.4	1.6	4.3	3.5	40.8	18.5	671.2	211.3	46.5	18595.8	4668.98	17981.6	47147.2	38846.7	447861	203369	7.361e+06
FALSE	High	Selected	QAGEVVCEAIK	[R].QAGEVVCEAIK.[N]	1xCarbamidomethyl [C7]	1xCarbamidomethyl [C7]	FALSE	Human	1	3	1	1	P29218	P29218 [18-28]			Inositol monophosphatase 1 OS=Homo sapiens OX=9606 GN=IMPA1 PE=1 SV=1	P29218-2; P29218-3; P29218	0	1203.6	11	12.739	3.67	8.44736e-06	0.000223957	185.4	14.6	43.93	39.05	5	5	139.1	120.1	146.9	209.9	322.1	14.6	11.5	11.4	18.8	5.6	886387	765223	936329	1.33778e+06	2.05317e+06	93038	73501.9	72385.5
FALSE	High	Unambiguous	QAGLGNHLSGSER	[R].QAGLGNHLSGSER.[L]	1xGln->pyro-Glu [N-Term]	1xGln->pyro-Glu [N-Term]	FALSE	Human	1	1	1	12	Q15582	Q15582 [397-409]			Transforming growth factor-beta-induced protein ig-h3 OS=Homo sapiens OX=9606 GN=TGFBI PE=1 SV=1	Q15582	0	1308.63	13	1.328	0.41	0.341057	0.419869	114.1	85.9	23.36	70.37	5	5	110.3	73.2	108.2	144.8	106.1	36.6	55.2	201.4	81.5	82.7	4.37698e+06	2.90596e+06	4.29595e+06	5746323	4.21183e+06	1.45466e+06	2.19151e+06	7.9946e+06
FALSE	High	Unambiguous	QAGLGNHLSGSER	[R].QAGLGNHLSGSER.[L]			FALSE	Human	1	1	1	19	Q15582	Q15582 [397-409]			Transforming growth factor-beta-induced protein ig-h3 OS=Homo sapiens OX=9606 GN=TGFBI PE=1 SV=1	Q15582	0	1325.66	13	0.01	-6.64	0.000355118	0.00244266	0.2	199.8	110.74	46.81	5	5	0.1	1.2	1.1	0.2	0	158.7	104.9	277.1	319.4	137.3	8057.17	109900	95848.6	16758.7	3030.93	1.43293e+07	9.46802e+06	2.50165e+07
FALSE	High	Unambiguous	QAGLSYIR	[R].QAGLSYIR.[Y]			FALSE	Human	1	2	1	17	Q5VTU8	Q5VTU8 [7-14]			ATP synthase subunit epsilon-like protein, mitochondrial OS=Homo sapiens OX=9606 GN=ATP5F1EP2 PE=1 SV=1	Q5VTU8; P56381	0	907.5	8	1.157	0.21	0.859877	0.888293	107.3	92.7	35.24	11.52	5	5	77.7	116.1	130.2	55.2	142.7	107.6	88.4	100.3	101.5	80.3	4.86203e+06	7.26793e+06	8.15201e+06	3.45227e+06	8.93278e+06	6.7335e+06	5.53215e+06	6.28015e+06
FALSE	High	Selected	QAFEQIK	[K].QAFEQIK.[K]			FALSE	Human	1	1	1	1	Q14683	Q14683 [1057-1063]			Structural maintenance of chromosomes protein 1A OS=Homo sapiens OX=9606 GN=SMC1A PE=1 SV=2	Q14683	0	863.462	7	0.385	-1.38	0.287609	0.365841	55.6	144.4	104.51	38.57	5	5	207.7	176.4	10.6	49.8	8.6	129.2	63.1	148.2	141.9	64.4	2.40464e+06	2.04213e+06	122462	576276	99374.7	1.49609e+06	730941	1.71587e+06
FALSE	High	Unambiguous	QASHAQLGDAYDQEIR	[K].QASHAQLGDAYDQEIR.[E]			FALSE	Human	1	1	1	37	P07197	P07197 [140-155]			Neurofilament medium polypeptide OS=Homo sapiens OX=9606 GN=NEFM PE=1 SV=3	P07197	0	1801.85	16	0.114	-3.13	0.0194345	0.0447772	20.5	179.5	118.7	43.77	5	5	22.2	80.8	1.5	24.2	5.3	196.7	246.3	44.7	184.1	194.2	2.24665e+06	8.18459e+06	148637	2.4522e+06	539593	1.99155e+07	2.49405e+07	4.52207e+06
FALSE	High	Unambiguous	QAFAPFGPIK	[R].QAFAPFGPIK.[S]			FALSE	Human	1	6	1	12	Q9UHX1	Q9UHX1 [147-156]			Poly(U)-binding-splicing factor PUF60 OS=Homo sapiens OX=9606 GN=PUF60 PE=1 SV=1	Q9UHX1-4; Q9UHX1-5; Q9UHX1-2; Q9UHX1-3; Q9UHX1; Q9UHX1-6	0	1075.59	10	6.412	2.68	0.689362	0.744282	173	27	151.37	160.18	5	5	555.3	14.2	1	98.6	89.8	19	12.5	186.3	14	9.3	2.56826e+06	65815.7	4734.01	456017	415140	88066.1	57689.8	861431
FALSE	High	Unambiguous	QAEVTFVGHPGNLVIK	[R].QAEVTFVGHPGNLVIK.[Q]			FALSE	Human	1	2	1	36	P14543	P14543 [519-534]			Nidogen-1 OS=Homo sapiens OX=9606 GN=NID1 PE=1 SV=3	P14543-2; P14543	0	1708.94	16	2.153	1.11	0.0590292	0.105323	136.6	63.4	35.81	68.21	5	5	198.3	165.3	105.8	87.1	104.5	49.1	25.1	136.9	92.2	35.8	1.12689e+07	9.39359e+06	6.01215e+06	4.94848e+06	5.93997e+06	2.79232e+06	1.42559e+06	7.77934e+06
FALSE	High	Unambiguous	QAEIENPLEDPVTGDYVHK	[R].QAEIENPLEDPVTGDYVHK.[S]			FALSE	Human	1	3	1	42	Q93050	Q93050 [199-217]			V-type proton ATPase 116 kDa subunit a1 OS=Homo sapiens OX=9606 GN=ATP6V0A1 PE=1 SV=3	Q93050-1; Q93050-3; Q93050	0	2154.03	19	1.156	0.21	0.922873	0.939302	107.2	92.8	39.12	19.87	5	5	137.7	58.1	131	122.4	58.8	105.9	108.2	68	91.4	118.5	6.89836e+06	2.91175e+06	6.56377e+06	6.13259e+06	2.94727e+06	5.30688e+06	5.41894e+06	3.40735e+06
FALSE	High	Unambiguous	QAELLLPGAEFHHYVGGPTETHVVR	[R].QAELLLPGAEFHHYVGGPTETHVVR.[S]	1xGln->pyro-Glu [N-Term]	1xGln->pyro-Glu [N-Term]	FALSE	Human	1	1	1	1	O14773	O14773 [128-152]			Tripeptidyl-peptidase 1 OS=Homo sapiens OX=9606 GN=TPP1 PE=1 SV=2	O14773	0	2740.38	25	1.314	0.39	0.436284	0.513237	113.6	86.4	186.68	46.42	5	5	32.3	5.5	50	28.7	759.6	32.4	24.6	9.7	39.1	18.3	71169.9	12034.9	110238	63188.5	1.67449e+06	71331.4	54160.3	21465.5
FALSE	High	Unambiguous	QAELLLPGAEFHHYVGGPTETHVVR	[R].QAELLLPGAEFHHYVGGPTETHVVR.[S]			FALSE	Human	1	1	1	4	O14773	O14773 [128-152]			Tripeptidyl-peptidase 1 OS=Homo sapiens OX=9606 GN=TPP1 PE=1 SV=2	O14773	0	2757.41	25	100	6.64	0.0678467	0.117496	199.1	0.9	89.85	101.66	5	5	1.3	5.8	319.4	309.3	343.2	1.4	0.8	9.9	1.2	7.7	16578.8	73525.4	4.03098e+06	3.90304e+06	4.33135e+06	17843.6	10077.5	124513
FALSE	High	Unambiguous	QAEILQESR	[K].QAEILQESR.[M]	1xGln->pyro-Glu [N-Term]	1xGln->pyro-Glu [N-Term]	FALSE	Human	1	2	1	1	O75347	O75347 [53-61]			Tubulin-specific chaperone A OS=Homo sapiens OX=9606 GN=TBCA PE=1 SV=3	O75347; O75347-2	0	1056.53	9	0.094	-3.42	0.0024467	0.0094428	17.1	182.9	68.7	4.51	5	5	24.4	4.2	22.6	17.7	3.7	184.9	189.9	171.4	188.7	192.6	112074	19211.5	104037	81227.8	16921.9	850029	873118	788025
FALSE	High	Unambiguous	QAEILQESR	[K].QAEILQESR.[M]			FALSE	Human	1	2	1	16	O75347	O75347 [53-61]			Tubulin-specific chaperone A OS=Homo sapiens OX=9606 GN=TBCA PE=1 SV=3	O75347; O75347-2	0	1073.56	9	0.121	-3.05	0.00065723	0.00372739	21.6	178.4	41.83	4.45	5	5	25.8	21.7	15.5	6.8	25.1	185.3	179.2	192.7	175	172.9	696769	586726	418509	183381	677849	5.01306e+06	4.84829e+06	5.21343e+06
FALSE	High	Unambiguous	QAEMEGAVQSIQGELSK	[R].QAEMEGAVQSIQGELSK.[L]			FALSE	Human	1	2	1	30	Q6NZI2	Q6NZI2 [79-95]			Caveolae-associated protein 1 OS=Homo sapiens OX=9606 GN=CAVIN1 PE=1 SV=1	Q6NZI2-2; Q6NZI2	0	1804.87	17	0.671	-0.58	0.288719	0.366826	80.3	119.7	101.66	35.96	5	5	1.9	9.3	67.9	180.9	198	58.2	90.1	158.7	101.2	133.9	78353.7	380701	2.79464e+06	7.44393e+06	8.14816e+06	2.39641e+06	3.70924e+06	6.5307e+06
FALSE	High	Unambiguous	QAEMLDDLMEK	[R].QAEMLDDLMEK.[R]			FALSE	Human	1	6	1	3	P54819	P54819 [107-117]			Adenylate kinase 2, mitochondrial OS=Homo sapiens OX=9606 GN=AK2 PE=1 SV=2	P54819-2; P54819; P54819-6; P54819-4; P54819-5; P54819-3	0	1322.6	11	14.398	3.85	0.310148	0.389091	187	13	98.94	104.1	5	5	8.8	4.8	222	200.5	398.5	81.2	9.9	13.9	57.8	2.7	80075.6	43819.5	2.02628e+06	1.8303e+06	3.63746e+06	741067	90091.7	127125
FALSE	High	Unambiguous	QAENEPQSAPK	[R].QAENEPQSAPK.[E]	1xGln->pyro-Glu [N-Term]	1xGln->pyro-Glu [N-Term]	FALSE	Human	1	1	1	6	P13521	P13521 [120-130]			Secretogranin-2 OS=Homo sapiens OX=9606 GN=SCG2 PE=1 SV=2	P13521	0	1181.54	11	0.03	-5.06	0.000119499	0.00120103	5.8	194.2	19.29	55.79	5	5	4	5.1	5.2	6.8	4.9	62.2	166.5	361.9	213.3	170.2	64215.2	81301.8	83269.4	108227	77489	992916	2.65782e+06	5.7775e+06
FALSE	High	Unambiguous	QAENEPQSAPK	[R].QAENEPQSAPK.[E]			FALSE	Human	1	1	1	1	P13521	P13521 [120-130]			Secretogranin-2 OS=Homo sapiens OX=9606 GN=SCG2 PE=1 SV=2	P13521	0	1198.57	11	3.09	1.63	0.194843	0.267321	151.1	48.9	112.29	83.68	5	5	20.1	13.1	95.9	244.7	452.1	16.2	1.9	76.9	48.1	31	32223	21033.5	153809	392542	725176	25910.7	3012.13	123310
FALSE	High	Unambiguous	QAEPELDLR	[R].QAEPELDLR.[S]			FALSE	Human	2	10	1	11	P20810-8; P20810-6	P20810-8 [280-288]; P20810-6 [385-393]			Isoform 8 of Calpastatin OS=Homo sapiens OX=9606 GN=CAST Isoform 6 of Calpastatin OS=Homo sapiens OX=9606 GN=CAST	P20810-8; P20810-3; P20810-6; P20810-9; P20810-4; P20810; P20810-7; P20810-2; P20810-10; P20810-5	0	1070.55	9	5.471	2.45	0.00436024	0.0144852	169.1	30.9	83.74	20.17	5	5	209.3	430.5	100.7	51	110.7	20.2	16.6	25.4	15.3	20.3	2.04215e+07	4.20064e+07	9.82782e+06	4.97997e+06	1.07991e+07	1.97387e+06	1.62153e+06	2.47818e+06
FALSE	High	Unambiguous	QAEPTPDDALPK	[R].QAEPTPDDALPK.[Q]			FALSE	Human	1	1	1	2	Q08AM6	Q08AM6 [348-359]			Protein VAC14 homolog OS=Homo sapiens OX=9606 GN=VAC14 PE=1 SV=1	Q08AM6	0	1281.63	12	0.34	-1.56	0.0886194	0.144581	50.7	149.3	59.8	133.84	5	5	1.4	0.8	4.8	3.5	3.8	442.6	10.4	3	526.1	3.6	45975.9	25895.3	160695	119004	128292	1.48544e+07	350160	100459
FALSE	High	Unambiguous	QAEPVVVLDPVSTHEPQTK	[K].QAEPVVVLDPVSTHEPQTK.[D]			FALSE	Human	1	5	1	18	A0MZ66	A0MZ66 [575-593]			Shootin-1 OS=Homo sapiens OX=9606 GN=SHTN1 PE=1 SV=4	A0MZ66-6; A0MZ66-3; A0MZ66; A0MZ66-5; A0MZ66-7	0	2074.08	19	2.311	1.21	0.0959652	0.153658	139.6	60.4	25.62	55.62	5	5	160.6	164.6	121.5	90.3	180.3	69.5	52.9	80	76.7	3.5	1.40106e+06	1.43599e+06	1.06003e+06	787712	1.57267e+06	606273	461109	697929
FALSE	High	Unambiguous	QAEVANQETK	[K].QAEVANQETK.[E]	1xGln->pyro-Glu [N-Term]	1xGln->pyro-Glu [N-Term]	FALSE	Human	1	1	1	1	P05114	P05114 [62-71]			Non-histone chromosomal protein HMG-14 OS=Homo sapiens OX=9606 GN=HMGN1 PE=1 SV=3	P05114	0	1100.52	10	0.713	-0.49	0.634605	0.696485	83.2	116.8	134.78	109.63	5	5	40.5	41.3	49.1	14.1	307.3	20.5	58	317.7	103	48.6	85390.9	87191.4	103629	29817.8	648469	43160.9	122332	670478
FALSE	High	Unambiguous	QAEVANQETKEDLPAENGETK	[K].QAEVANQETKEDLPAENGETK.[T]			FALSE	Human	1	1	1	2	P05114	P05114 [62-82]			Non-histone chromosomal protein HMG-14 OS=Homo sapiens OX=9606 GN=HMGN1 PE=1 SV=3	P05114	1	2301.08	21	0.88	-0.19	0.628237	0.690745	93.6	106.4	117.51	10.73	5	5	388.6	314.6	38.5	18.3	13.8	40.3	43.8	43.4	45.6	53.2	1.00914e+06	816887	99930.5	47437.9	35725.6	104589	113604	112590
FALSE	High	Unambiguous	QAEVELASR	[R].QAEVELASR.[V]			FALSE	Human	3	9	1	30	Q15149; Q15149-3; Q15149-8	Q15149 [1649-1657]; Q15149-3 [1535-1543]; Q15149-8 [1490-1498]			Plectin OS=Homo sapiens OX=9606 GN=PLEC PE=1 SV=3 Isoform 3 of Plectin OS=Homo sapiens OX=9606 GN=PLEC Isoform 8 of Plectin OS=Homo sapiens OX=9606 GN=PLEC	Q15149-4; Q15149; Q15149-6; Q15149-9; Q15149-3; Q15149-8; Q15149-5; Q15149-7; Q15149-2	0	1002.52	9	0.706	-0.5	0.055806	0.100947	82.7	117.3	43.7	37.83	5	5	76.8	48.7	30.4	93.9	104.7	108.8	80.9	203	152.2	100.6	1.56871e+06	993747	621185	1.91752e+06	2.13784e+06	2.22288e+06	1.65145e+06	4.14527e+06
FALSE	High	Unambiguous	QAEVSSVPDHLTSCVRPDVR	[K].QAEVSSVPDHLTSCVRPDVR.[V]	1xCarbamidomethyl [C14]	1xCarbamidomethyl [C14]	FALSE	Human	1	3	1	7	Q13822	Q13822 [639-658]			Ectonucleotide pyrophosphatase/phosphodiesterase family member 2 OS=Homo sapiens OX=9606 GN=ENPP2 PE=1 SV=3	Q13822-2; Q13822; Q13822-3	0	2252.11	20	2.917	1.54	0.161065	0.230544	148.9	51.1	51.56	45.16	5	5	171.6	35.1	92.2	159	206.1	101.6	30.3	54	95.5	54.5	1.29336e+06	264845	694561	1.19813e+06	1.55318e+06	765216	227956	407205
FALSE	High	Unambiguous	QAEVTFVGHPGNLVIK	[R].QAEVTFVGHPGNLVIK.[Q]	1xGln->pyro-Glu [N-Term]	1xGln->pyro-Glu [N-Term]	FALSE	Human	1	2	1	18	P14543	P14543 [519-534]			Nidogen-1 OS=Homo sapiens OX=9606 GN=NID1 PE=1 SV=3	P14543-2; P14543	0	1691.91	16	1.657	0.73	0.0666801	0.115888	124.7	75.3	25.57	37.79	5	5	81.8	163.9	104.1	137.2	126.5	76.4	36.2	109.6	100	64.3	2.89037e+06	5.79043e+06	3.67921e+06	4.84921e+06	4.46893e+06	2.69768e+06	1.28043e+06	3.87113e+06
FALSE	High	Unambiguous	QAEWDDYVPK	[Y].QAEWDDYVPK.[L]			FALSE	Human	1	1	1	3	P30086	P30086 [170-179]			Phosphatidylethanolamine-binding protein 1 OS=Homo sapiens OX=9606 GN=PEBP1 PE=1 SV=3	P30086	0	1250.57	10	0.079	-3.66	0.00534526	0.0167819	14.7	185.3	36.64	71.92	5	5	10.6	12.6	18.2	8.9	21.3	159.4	351.1	26.8	101	289.9	57611.3	68328.8	98748.9	48192.9	115597	863419	1.90185e+06	145287
FALSE	High	Unambiguous	PVQDLIK	[K].PVQDLIK.[M]			FALSE	Human	1	1	1	5	P09874	P09874 [668-674]			Poly [ADP-ribose] polymerase 1 OS=Homo sapiens OX=9606 GN=PARP1 PE=1 SV=4	P09874	0	812.488	7	11.16	3.48	0.000258229	0.00196906	183.6	16.4	43.45	53.08	5	5	113.7	186.5	201.1	102.8	296.9	14.3	30.9	16.7	30.3	6.8	430740	706565	762006	389366	1.12497e+06	54086.1	116939	63311.4
FALSE	High	Unambiguous	QASIQHIQNAIDTEK	[K].QASIQHIQNAIDTEK.[S]	1xGln->pyro-Glu [N-Term]	1xGln->pyro-Glu [N-Term]	FALSE	Human	1	1	1	15	P24539	P24539 [140-154]			ATP synthase F(0) complex subunit B1, mitochondrial OS=Homo sapiens OX=9606 GN=ATP5PB PE=1 SV=2	P24539	0	1678.84	15	1.093	0.13	0.423264	0.500802	104.5	95.5	30	7.01	5	5	106.3	71.1	93.9	107.1	159	97.3	85.6	85.3	97.2	97.2	3.39885e+06	2.27337e+06	3.00256e+06	3.42332e+06	5.08181e+06	3.1116e+06	2.73579e+06	2.72616e+06
FALSE	High	Unambiguous	QASPNIVIALAGNK	[R].QASPNIVIALAGNK.[A]	1xGln->pyro-Glu [N-Term]	1xGln->pyro-Glu [N-Term]	FALSE	Human	1	2	1	4	P51148	P51148 [122-135]			Ras-related protein Rab-5C OS=Homo sapiens OX=9606 GN=RAB5C PE=1 SV=2	P51148; P51148-2	0	1378.77	14	3.282	1.71	0.0476115	0.0893268	153.3	46.7	102.96	58.91	5	5	34.2	434.3	67.7	49	263.3	15.9	20.6	46	15.9	53.1	84488.9	1.07393e+06	167371	121230	651143	39210.6	50998.8	113649
FALSE	High	Unambiguous	QDEGKEEEPEADQEHA	[R].QDEGKEEEPEADQEHA.[-]	1xGln->pyro-Glu [N-Term]	1xGln->pyro-Glu [N-Term]	FALSE	Human	1	2	1	1	P17677	P17677 [223-238]			Neuromodulin OS=Homo sapiens OX=9606 GN=GAP43 PE=1 SV=1	P17677; P17677-2	1	1823.72	16	0.988	-0.02	0.131964	0.197069	99.4	100.6	50.04	123.84	5	5	21.1	13.1	27.2	22	4.7	472.7	381.8	20.7	15.3	21.4	88989.5	55142.5	114614	92950	19781.9	1.99289e+06	1.60975e+06	87275.7
FALSE	High	Unambiguous	QDEGKEEEPEADQEHA	[R].QDEGKEEEPEADQEHA.[-]			FALSE	Human	1	2	1	19	P17677	P17677 [223-238]			Neuromodulin OS=Homo sapiens OX=9606 GN=GAP43 PE=1 SV=1	P17677; P17677-2	1	1840.75	16	0.111	-3.17	0.000781613	0.00421238	20	180	75.18	31.99	5	5	55.5	21.1	11.7	10	23.8	232.9	216.5	95.3	189.8	143.6	2.57551e+06	977727	543144	462695	1.10635e+06	1.08161e+07	1.00544e+07	4.42706e+06
FALSE	High	Unambiguous	QDEHGFISR	[R].QDEHGFISR.[E]			FALSE	Human	1	1	1	13	P02511	P02511 [108-116]			Alpha-crystallin B chain OS=Homo sapiens OX=9606 GN=CRYAB PE=1 SV=2	P02511	0	1088.51	9	0.036	-4.81	7.3263e-05	0.000872127	6.9	193.1	53.52	16.83	5	5	12.3	3.2	8.7	7.2	3.8	225.1	172.7	200.6	218.8	147.7	61815.7	15832.2	43591.3	35964.5	18878.8	1.12939e+06	866676	1.00688e+06
FALSE	High	Unambiguous	QDEHGYISR	[R].QDEHGYISR.[C]	1xGln->pyro-Glu [N-Term]	1xGln->pyro-Glu [N-Term]	FALSE	Human	1	1	1	3	P04792	P04792 [128-136]			Heat shock protein beta-1 OS=Homo sapiens OX=9606 GN=HSPB1 PE=1 SV=2	P04792	0	1087.48	9	34.084	5.09	0.000607462	0.00352573	194.3	5.7	25.46	80.54	5	5	244.2	253.4	145.1	170.5	163.7	1.4	5	10	5.7	0.8	4.79318e+06	4.9732e+06	2.84864e+06	3.34537e+06	3.21358e+06	28347.5	98150.3	197067
FALSE	High	Unambiguous	QDENDDDDDWNPCK	[K].QDENDDDDDWNPCK.[A]	1xCarbamidomethyl [C13]	1xCarbamidomethyl [C13]	FALSE	Human	1	2	1	1	Q14974	Q14974 [333-346]			Importin subunit beta-1 OS=Homo sapiens OX=9606 GN=KPNB1 PE=1 SV=2	Q14974; Q14974-2	0	1765.62	14
FALSE	High	Unambiguous	QDEPETPR	[A].QDEPETPR.[A]	1xGln->pyro-Glu [N-Term]	1xGln->pyro-Glu [N-Term]	FALSE	Human	1	1	1	13	P12109	P12109 [20-27]			Collagen alpha-1(VI) chain OS=Homo sapiens OX=9606 GN=COL6A1 PE=1 SV=3	P12109	0	954.416	8	1.861	0.9	0.0962588	0.154034	130.1	69.9	13.54	47.45	5	5	126.7	104.6	121.6	133.4	95.6	65.3	53.2	151.4	85.3	62.8	9.9098e+06	8.18283e+06	9.50846e+06	10434721	7.47876e+06	5.10846e+06	4.15897e+06	1.18401e+07
FALSE	High	Unambiguous	QDEVNAAWQR	[K].QDEVNAAWQR.[L]			FALSE	Human	2	3	1	41	Q13813-3; Q13813-2	Q13813-3 [230-239]; Q13813-2 [230-239]			Isoform 3 of Spectrin alpha chain, non-erythrocytic 1 OS=Homo sapiens OX=9606 GN=SPTAN1 Isoform 2 of Spectrin alpha chain, non-erythrocytic 1 OS=Homo sapiens OX=9606 GN=SPTAN1	Q13813-3; Q13813; Q13813-2	0	1216.57	10	0.782	-0.35	0.134182	0.199553	87.8	112.2	31.98	6.7	5	5	38.9	89.8	87.9	103.7	106.9	116.1	124.5	103	114.2	114.9	2.64993e+06	6.12257e+06	5.99211e+06	7.06703e+06	7.28481e+06	7.90855e+06	8.48726e+06	7.01988e+06
FALSE	High	Unambiguous	QDEFKR	[KG].QDEFKR.[LA]	1xGln->pyro-Glu [N-Term]	1xGln->pyro-Glu [N-Term]	FALSE	Human	1	2	1	1	P30040	P30040 [70-75]			Endoplasmic reticulum resident protein 29 OS=Homo sapiens OX=9606 GN=ERP29 PE=1 SV=4	P30040; Q86XE3	1	805.384	6	0.201	-2.31	0.0119031	0.0307314	33.5	166.5	54.4	67.42	5	5	19.3	39.2	50	35.2	8.4	174.8	69.9	305.4	256.4	41.7	39537.6	80531.2	102594	72251.3	17154.7	358873	143449	627062
FALSE	High	Unambiguous	QDFETLSQETK	[K].QDFETLSQETK.[I]			FALSE	Human	1	1	1	6	Q15075	Q15075 [814-824]			Early endosome antigen 1 OS=Homo sapiens OX=9606 GN=EEA1 PE=1 SV=2	Q15075	0	1325.62	11	0.214	-2.22	0.0346811	0.0699938	35.3	164.7	86.36	30.18	5	5	0.5	3.9	38.4	50.2	35.3	262.2	164.9	131.4	176.4	136.8	12327.8	93001.7	919250	1.20285e+06	846229	6.28255e+06	3.94983e+06	3.14844e+06
FALSE	High	Unambiguous	QDFNMMEQR	[R].QDFNMMEQR.[K]			FALSE	Human	1	2	1	9	Q9UEY8	Q9UEY8 [47-55]			Gamma-adducin OS=Homo sapiens OX=9606 GN=ADD3 PE=1 SV=1	Q9UEY8-2; Q9UEY8	0	1198.5	9	0.206	-2.28	0.57023	0.638517	34.1	165.9	59.99	111.26	5	5	28.1	44	29	6.9	13.3	461.1	2.8	2.6	275.8	136.5	75049.6	117770	77485.8	18531.6	35653	1.23322e+06	7371.18	6864.86
FALSE	High	Unambiguous	QDFPLVK	[K].QDFPLVK.[A]			FALSE	Human	1	3	1	4	P36543	P36543 [139-145]			V-type proton ATPase subunit E 1 OS=Homo sapiens OX=9606 GN=ATP6V1E1 PE=1 SV=1	P36543; P36543-2; P36543-3	0	846.472	7	0.734	-0.45	0.0724872	0.123686	84.7	115.3	70.55	18.18	5	5	16.4	11.9	94.1	93.1	94.8	180	122.7	126.9	141.7	118.4	93600.5	68000.3	537724	532357	541897	1.02904e+06	701664	725293
FALSE	High	Unambiguous	QDFVDLQGQLR	[K].QDFVDLQGQLR.[F]			FALSE	Human	1	3	1	3	P43155	P43155 [127-137]			Carnitine O-acetyltransferase OS=Homo sapiens OX=9606 GN=CRAT PE=1 SV=5	P43155; P43155-3; P43155-2	0	1318.67	11	0.179	-2.49	0.000228918	0.00182884	30.3	169.7	39.27	18.17	5	5	16.3	32.1	21.3	42.6	43.4	115.6	189.9	187.8	171	179.9	61313.6	120663	80058.3	160120	162878	434226	713301	705590
FALSE	High	Unambiguous	QDFVQHFSQIVR	[K].QDFVQHFSQIVR.[V]			FALSE	Human	1	2	1	27	P14324	P14324 [81-92]			Farnesyl pyrophosphate synthase OS=Homo sapiens OX=9606 GN=FDPS PE=1 SV=4	P14324-2; P14324	0	1503.77	12	0.709	-0.5	0.745015	0.792391	83	117	87.79	15.93	5	5	269.5	64.8	64.7	65.6	59.7	102.5	76.8	116.8	88.2	91.4	3.99748e+06	961158	960297	973022	885646	1.51988e+06	1.13989e+06	1.73203e+06
FALSE	High	Unambiguous	QDGDLTLYQSNTILR	[F].QDGDLTLYQSNTILR.[H]			FALSE	Human	1	1	1	4	P09211	P09211 [57-71]			Glutathione S-transferase P OS=Homo sapiens OX=9606 GN=GSTP1 PE=1 SV=2	P09211	0	1736.88	15	0.157	-2.67	0.00666708	0.0198428	27.1	172.9	94.69	48.54	5	5	24.5	5.7	11.3	29.8	76.5	156.3	73.6	293.4	200.6	128.4	80865.8	18738.8	37152	98161.8	252122	514962	242478	966866
FALSE	High	Unambiguous	QDGDQFYIK	[R].QDGDQFYIK.[T]			FALSE	Human	1	1	1	5	P29762	P29762 [46-54]			Cellular retinoic acid-binding protein 1 OS=Homo sapiens OX=9606 GN=CRABP1 PE=1 SV=2	P29762	0	1113.52	9	0.149	-2.75	0.0356457	0.0714617	25.9	174.1	99.72	118.76	5	5	6.4	6.3	36.8	29.5	1.2	35.8	506.6	42.7	18.4	316.2	21326.3	21242.1	123444	98999.5	3861.26	119947	1.69866e+06	143274
FALSE	High	Unambiguous	QDGDYSPDNSAQPGDR	[R].QDGDYSPDNSAQPGDR.[V]			FALSE	Human	1	1	1	1	Q96HY7	Q96HY7 [309-324]			Probable 2-oxoglutarate dehydrogenase E1 component DHKTD1, mitochondrial OS=Homo sapiens OX=9606 GN=DHTKD1 PE=1 SV=2	Q96HY7	0	1721.7	16	4.431	2.15	0.0872717	0.142893	163.2	36.8	64.31	64.67	5	5	172	176.5	106.6	305.6	29.9	38.8	35.1	1.8	63.5	70.2	286038	293565	177345	508313	49805.1	64547.1	58354.3	2941.67
FALSE	High	Unambiguous	QDFNMMEQK	[R].QDFNMMEQK.[K]			FALSE	Human	1	6	1	12	P35611	P35611 [47-55]			Alpha-adducin OS=Homo sapiens OX=9606 GN=ADD1 PE=1 SV=2	P35611-2; P35611-6; P35611-4; P35611-3; P35611-5; P35611	0	1170.49	9	0.114	-3.13	0.00731674	0.0212479	20.5	179.5	19.42	68.43	5	5	16.8	14.1	17.8	22.2	22.5	359.1	122.2	31	238.2	156	78373.7	65484.6	82804.6	103469	104731	1.67131e+06	568771	144328
FALSE	High	Unambiguous	QDEEKPLHALLHGR	[R].QDEEKPLHALLHGR.[G]			FALSE	Human	1	1	1	15	P24593	P24593 [84-97]			Insulin-like growth factor-binding protein 5 OS=Homo sapiens OX=9606 GN=IGFBP5 PE=1 SV=1	P24593	0	1642.87	14	2.43	1.28	0.0456156	0.0864828	141.7	58.3	76.13	57.21	5	5	180.9	89.1	62.3	74.7	329.9	25.3	34.2	97.2	69.9	36.7	5.6438e+06	2.77867e+06	1.94326e+06	2.32977e+06	1.02901e+07	787670	1.06556e+06	3.03045e+06
FALSE	High	Unambiguous	QDEEKPLHALLHGR	[R].QDEEKPLHALLHGR.[G]	1xGln->pyro-Glu [N-Term]	1xGln->pyro-Glu [N-Term]	FALSE	Human	1	1	1	4	P24593	P24593 [84-97]			Insulin-like growth factor-binding protein 5 OS=Homo sapiens OX=9606 GN=IGFBP5 PE=1 SV=1	P24593	0	1625.84	14	18.943	4.24	0.0960066	0.153715	190	10	82.05	214.38	5	5	72.4	17.4	58.1	164.5	242.3	3.4	3.8	430.6	1.9	5.5	1.33852e+06	321928	1.07564e+06	3.0438e+06	4.48145e+06	63588.9	70660.1	7.96499e+06
FALSE	High	Unambiguous	QDDSSSSASPSVQGAPR	[R].QDDSSSSASPSVQGAPR.[E]			FALSE	Human	1	4	1	2	A8MWX3	A8MWX3 [350-366]			Putative WAS protein family homolog 4 OS=Homo sapiens OX=9606 GN=WASH4P PE=5 SV=1	A8MWX3; A8K0Z3; Q6VEQ5; C4AMC7	0	1675.75	17	7.283	2.86	0.618953	0.682707	175.9	24.1	88.11	87.74	5	5	262.1	265.2	7.8	3.3	255.5	20	37.2	35.1	103	10.9	858710	868699	25713.2	10843.2	836934	65643.9	121739	114920
FALSE	High	Unambiguous	QCVERKCP	[K].QCVERKCP.[-]	2xCarbamidomethyl [C2; C7]	2xCarbamidomethyl [C2; C7]	FALSE	Human	1	3	1	1	O96019	O96019 [422-429]			Actin-like protein 6A OS=Homo sapiens OX=9606 GN=ACTL6A PE=1 SV=1	O96019-2; O96019; O94805	2	1076.5	8
FALSE	High	Unambiguous	QCVIDDR	[K].QCVIDDR.[A]	1xCarbamidomethyl [C2]	1xCarbamidomethyl [C2]	FALSE	Human	1	3	1	2	P62070	P62070 [54-60]			Ras-related protein R-Ras2 OS=Homo sapiens OX=9606 GN=RRAS2 PE=1 SV=1	P62070; P62070-4; P62070-3	0	905.415	7	0.052	-4.26	0.00474593	0.0153742	9.9	190.1	33.94	80.45	5	5	17.6	6.8	11.6	10.6	10.8	206.1	54.9	404.5	244	33.2	80133	31085.8	52674.9	48017.7	48981.9	936499	249517	1.83831e+06
FALSE	High	Unambiguous	QCVNTFGSYICK	[R].QCVNTFGSYICK.[C]	2xCarbamidomethyl [C2; C11]	2xCarbamidomethyl [C2; C11]	FALSE	Human	2	6	1	14	Q6UXI9-6; Q6UXI9	Q6UXI9-6 [202-213]; Q6UXI9 [185-196]			Isoform 6 of Nephronectin OS=Homo sapiens OX=9606 GN=NPNT Nephronectin OS=Homo sapiens OX=9606 GN=NPNT PE=2 SV=3	Q6UXI9-2; Q6UXI9-4; Q6UXI9-5; Q6UXI9-3; Q6UXI9-6; Q6UXI9	0	1476.66	12	14.01	3.81	1.62206e-06	9.10243e-05	186.7	13.3	39.86	40.11	5	5	144	135	197.6	314	147.3	8.9	11.1	21.2	10.5	10.4	1.48273e+06	1.39042e+06	2.03488e+06	3.23343e+06	1.51726e+06	91811.8	114093	218643
FALSE	High	Selected	QCVPFR	[K].QCVPFR.[R]	1xCarbamidomethyl [C2]	1xCarbamidomethyl [C2]	FALSE	Human	1	3	1	2	P18621	P18621 [56-61]			60S ribosomal protein L17 OS=Homo sapiens OX=9606 GN=RPL17 PE=1 SV=3	P18621; P18621-2; P18621-3	0	806.398	6	0.038	-4.7	0.00212945	0.00855555	7.4	192.6	86.92	37.9	5	5	6.6	0.8	1.4	12.9	13.9	140.5	116.9	293	241.9	172.1	51153.7	6079.9	10611.7	100029	107641	1.08821e+06	905337	2.26925e+06
FALSE	High	Unambiguous	QDACQGDSGGVFAVR	[K].QDACQGDSGGVFAVR.[D]	1xCarbamidomethyl [C4]	1xCarbamidomethyl [C4]	FALSE	Human	1	1	1	13	P00736	P00736 [647-661]			Complement C1r subcomponent OS=Homo sapiens OX=9606 GN=C1R PE=1 SV=2	P00736	0	1566.7	15	0.074	-3.75	0.00198756	0.00814303	13.8	186.2	72.22	23.39	5	5	37.6	12.5	11.6	4.3	28	136.9	163.4	249.9	186.8	169	115728	38617.1	35709.9	13321.6	86338.8	421756	503391	770148
FALSE	High	Unambiguous	QDAFLLSK	[K].QDAFLLSK.[G]			FALSE	Human	1	2	1	1	P52888	P52888 [668-675]			Thimet oligopeptidase OS=Homo sapiens OX=9606 GN=THOP1 PE=1 SV=2	P52888; P52888-2	0	921.504	8	0.089	-3.5	0.106123	0.166278	16.3	183.7	189.99	16.11	5	5	0.8	355.9	10.6	27.6	10.3	119.5	92.8	146.7	120.3	115.5	3018.59	1.30921e+06	38948.7	101406	37871.9	439576	341326	539683
FALSE	High	Unambiguous	QDALVSLR	[K].QDALVSLR.[Q]			FALSE	Human	1	4	1	17	Q7L099	Q7L099 [388-395]			Protein RUFY3 OS=Homo sapiens OX=9606 GN=RUFY3 PE=1 SV=1	Q7L099-4; Q7L099-2; Q7L099-3; Q7L099	0	901.51	8	1.859	0.89	0.122645	0.186255	130	70	82.43	54.01	5	5	41.7	50.2	219.3	100.6	322.5	20.3	57.9	96.8	36.3	54.1	4.90548e+06	5.91161e+06	2.58065e+07	1.18428e+07	3.79522e+07	2.39355e+06	6.81773e+06	1.13937e+07
FALSE	High	Unambiguous	QDAQDLYEAGEK	[R].QDAQDLYEAGEK.[K]			FALSE	Human	1	2	1	16	P09525	P09525 [173-184]			Annexin A4 OS=Homo sapiens OX=9606 GN=ANXA4 PE=1 SV=4	P09525-2; P09525	0	1366.61	12	0.811	-0.3	0.435084	0.512055	89.6	110.4	103.94	45	5	5	2.2	14.9	99.7	254.3	114.7	113.2	122.8	20.9	132	125.1	17206.5	116804	780636	1.99169e+06	898305	886513	962022	163920
FALSE	High	Unambiguous	QDAQDLYEAGEKK	[R].QDAQDLYEAGEKK.[W]	1xGln->pyro-Glu [N-Term]	1xGln->pyro-Glu [N-Term]	FALSE	Human	1	2	1	6	P09525	P09525 [173-185]			Annexin A4 OS=Homo sapiens OX=9606 GN=ANXA4 PE=1 SV=4	P09525-2; P09525	1	1477.68	13	0.667	-0.59	0.120101	0.183352	80	120	62.03	35.08	5	5	27.8	35.5	65.7	122.5	126.7	165.1	98.5	88.5	178.3	91.4	140469	179386	331738	618905	640285	834337	497677	447140
FALSE	High	Unambiguous	QDAQDLYEAGEKK	[R].QDAQDLYEAGEKK.[W]			FALSE	Human	1	2	1	31	P09525	P09525 [173-185]			Annexin A4 OS=Homo sapiens OX=9606 GN=ANXA4 PE=1 SV=4	P09525-2; P09525	1	1494.71	13	0.684	-0.55	0.0562656	0.101559	81.2	118.8	38.15	30.35	5	5	93.6	81.3	36.2	57	107.8	183	81.8	118.8	134.8	105.7	2.88889e+06	2.50818e+06	1.11752e+06	1.75831e+06	3.32649e+06	5.64673e+06	2.52414e+06	3.66608e+06
FALSE	High	Unambiguous	QDAQILYK	[K].QDAQILYK.[A]			FALSE	Human	1	1	1	4	P12429	P12429 [177-184]			Annexin A3 OS=Homo sapiens OX=9606 GN=ANXA3 PE=1 SV=3	P12429	0	978.525	8	0.617	-0.7	0.136188	0.201849	76.3	123.7	64.77	30.56	5	5	30.7	33.3	99.4	152.2	74.4	74.8	121.7	179.1	120.6	113.7	361314	392443	1.17069e+06	1.79248e+06	876420	881075	1.43257e+06	2.10932e+06
FALSE	High	Unambiguous	QDAQSLHGDIPQK	[K].QDAQSLHGDIPQK.[Q]			FALSE	Human	1	2	1	2	Q9NR30	Q9NR30 [462-474]			Nucleolar RNA helicase 2 OS=Homo sapiens OX=9606 GN=DDX21 PE=1 SV=5	Q9NR30; Q9NR30-2	0	1436.71	13	0.883	-0.18	0.262643	0.339802	93.8	106.2	114.44	64.13	5	5	18.6	23	396.9	42	331.7	62.4	54.2	12.1	47.6	11.5	35285.6	43702	753771	79848.4	629961	118527	102850	23053.2
FALSE	High	Unambiguous	QDAQVVLYR	[K].QDAQVVLYR.[S]			FALSE	Human	1	2	1	4	P78527	P78527 [2765-2773]			DNA-dependent protein kinase catalytic subunit OS=Homo sapiens OX=9606 GN=PRKDC PE=1 SV=3	P78527-2; P78527	0	1091.58	9	100	6.64	7.69263e-08	1.85557e-05	199.6	0.4	23.51	40.82	5	5	129.5	187.8	248.5	236.3	196	0.5	0.2	0.6	0.3	0.4	2.69096e+07	3.90304e+07	5.16449e+07	4.911e+07	4.07299e+07	112365	41680.3	120432
FALSE	High	Unambiguous	QDAVVAVTGDGVNDSPALK	[R].QDAVVAVTGDGVNDSPALK.[K]			FALSE	Human	1	2	1	2	P54707	P54707 [723-741]			Potassium-transporting ATPase alpha chain 2 OS=Homo sapiens OX=9606 GN=ATP12A PE=1 SV=3	P54707-2; P54707	0	1855.94	19	3.053	1.61	0.219961	0.294671	150.7	49.3	62.7	83.93	5	5	214.1	240.2	129.9	12.8	118.6	92.5	5.5	24.2	119.6	42.6	361135	405168	219073	21648.9	200064	155940	9272.97	40823.3
FALSE	High	Unambiguous	QDAYDGKDYIALNEDLR	[R].QDAYDGKDYIALNEDLR.[S]			FALSE	Human	1	2	1	8	P04439-2	P04439-2 [139-155]			Isoform 2 of HLA class I histocompatibility antigen, A alpha chain OS=Homo sapiens OX=9606 GN=HLA-A	P04439-2; P04439	1	1998.94	17	0.254	-1.98	0.0382491	0.0754765	40.5	159.5	82.87	68.87	5	5	95.8	55.6	5	36.5	19.8	68	71.8	334.6	169.2	143.6	474979	275898	24614.7	180825	98410.6	337410	356207	1.65917e+06
FALSE	High	Unambiguous	QDDGSSSASPSVQGAPR	[R].QDDGSSSASPSVQGAPR.[E]			FALSE	Human	1	1	1	7	Q9NQA3	Q9NQA3 [319-335]			WAS protein family homolog 6 OS=Homo sapiens OX=9606 GN=WASH6P PE=1 SV=3	Q9NQA3	0	1645.74	17	14.389	3.85	0.0347652	0.0701164	187	13	55.14	120.62	5	5	295.8	167.4	191.3	132.5	43.7	55	5.2	11.6	95.9	1.4	1.40402e+06	794610	907875	629092	207437	261250	24736.1	55224.2
FALSE	High	Unambiguous	QDDIDLQKDDEDTR	[R].QDDIDLQKDDEDTR.[E]			FALSE	Human	1	1	1	3	Q9NYB0	Q9NYB0 [365-378]			Telomeric repeat-binding factor 2-interacting protein 1 OS=Homo sapiens OX=9606 GN=TERF2IP PE=1 SV=1	Q9NYB0	1	1705.75	14
FALSE	High	Unambiguous	QDGHLWCSTTSNYEQDQK	[R].QDGHLWCSTTSNYEQDQK.[Y]	1xCarbamidomethyl [C7]; 1xGln->pyro-Glu [N-Term]	1xCarbamidomethyl [C7]; 1xGln->pyro-Glu [N-Term]	FALSE	Human	1	16	1	2	P02751-1	P02751-1 [380-397]			Isoform 1 of Fibronectin OS=Homo sapiens OX=9606 GN=FN1	P02751-4; P02751-3; P02751-16; P02751-14; P02751-7; P02751-12; P02751-9; P02751-10; P02751-5; P02751-17; P02751; P02751-1; P02751-6; P02751-13; P02751-8; P02751-11	0	2179.9	18	0.156	-2.68	0.05074	0.0938257	26.9	173.1	70.25	126.43	5	5	2.6	23.7	5.6	12.5	14	12.1	14.7	573.7	261.1	80	12405.3	111719	26477.6	58679.7	65774.2	56885.1	69481.2	2.70283e+06
FALSE	High	Unambiguous	QCVENADLPEGEKKPIDQR	[K].QCVENADLPEGEKKPIDQR.[L]	1xCarbamidomethyl [C2]	1xCarbamidomethyl [C2]	FALSE	Human	1	2	1	18	Q99460	Q99460 [111-129]			26S proteasome non-ATPase regulatory subunit 1 OS=Homo sapiens OX=9606 GN=PSMD1 PE=1 SV=2	Q99460-2; Q99460	1	2226.08	19	2.819	1.5	0.00189458	0.00786255	147.6	52.4	45.54	36.96	5	5	260.2	181.4	117.4	100.9	99.5	32.2	35.4	75.4	41.7	55.9	8.29178e+06	5.78125e+06	3.74117e+06	3215112	3.17093e+06	1.02556e+06	1.12713e+06	2.40352e+06
FALSE	High	Unambiguous	QDGHLWCSTTSNYEQDQK	[R].QDGHLWCSTTSNYEQDQK.[Y]	1xCarbamidomethyl [C7]	1xCarbamidomethyl [C7]	FALSE	Human	1	16	1	16	P02751-1	P02751-1 [380-397]			Isoform 1 of Fibronectin OS=Homo sapiens OX=9606 GN=FN1	P02751-4; P02751-3; P02751-16; P02751-14; P02751-7; P02751-12; P02751-9; P02751-10; P02751-5; P02751-17; P02751; P02751-1; P02751-6; P02751-13; P02751-8; P02751-11	0	2196.93	18	0.39	-1.36	0.334799	0.413688	56.1	143.9	44.23	118.03	5	5	37.6	71	29.3	80.7	38.9	20.2	41.8	452.3	128.4	99.8	1.78284e+06	3.36703e+06	1.39059e+06	3.82671e+06	1.84622e+06	959597	1.98441e+06	2.14497e+07
FALSE	High	Unambiguous	QDGPMPKPHSVSLNDTETR	[K].QDGPMPKPHSVSLNDTETR.[K]			FALSE	Human	1	2	1	4	Q9P0L0	Q9P0L0 [155-173]			Vesicle-associated membrane protein-associated protein A OS=Homo sapiens OX=9606 GN=VAPA PE=1 SV=3	Q9P0L0; Q9P0L0-2	0	2109	19	7.024	2.81	0.0393937	0.0772599	175.1	24.9	132.68	48.64	5	5	320.3	594.7	41.4	12	6.8	5.9	7.2	1.6	6.8	3.3	3.29719e+06	6.12131e+06	426578	123606	70313.5	60729.6	73626.3	16609.8
FALSE	High	Unambiguous	QDLPNAMNAAEITDK	[K].QDLPNAMNAAEITDK.[L]			FALSE	Human	1	3	1	68	P61204	P61204 [128-142]			ADP-ribosylation factor 3 OS=Homo sapiens OX=9606 GN=ARF3 PE=1 SV=2	P61204; P84077; P61204-2	0	1630.77	15	1.458	0.54	0.103801	0.163543	118.6	81.4	46.28	26.17	5	5	219.4	113.2	102.4	89.6	81.8	107	65.8	57.4	93.1	70.3	2.84666e+07	1.46874e+07	1.32922e+07	1.16245e+07	1.06197e+07	1.38782e+07	8.53929e+06	7.44878e+06
FALSE	High	Unambiguous	QDLPNAMNAAEITDKLGLHSLR	[K].QDLPNAMNAAEITDKLGLHSLR.[H]			FALSE	Human	1	3	1	12	P61204	P61204 [128-149]			ADP-ribosylation factor 3 OS=Homo sapiens OX=9606 GN=ARF3 PE=1 SV=2	P61204; P84077; P61204-2	1	2407.24	22	0.01	-6.64	7.12417e-06	0.000203364	1.4	198.6	49.05	31.82	5	5	0.4	1.5	1.4	1.3	2.2	281	171.1	113	196.4	231.9	9636.35	39687.7	37602.2	35220.8	59707.8	7.68343e+06	4.67988e+06	3.08885e+06
FALSE	High	Unambiguous	QDLPPLDEKPR	[K].QDLPPLDEKPR.[N]			FALSE	Human	1	1	1	2	O95757	O95757 [186-196]			Heat shock 70 kDa protein 4L OS=Homo sapiens OX=9606 GN=HSPA4L PE=1 SV=3	O95757	0	1307.7	11
FALSE	High	Unambiguous	QDLPSLDEKPR	[K].QDLPSLDEKPR.[I]			FALSE	Human	1	4	1	9	Q92598	Q92598 [186-196]			Heat shock protein 105 kDa OS=Homo sapiens OX=9606 GN=HSPH1 PE=1 SV=1	Q92598-3; Q92598-2; Q92598-4; Q92598	0	1297.67	11	18.927	4.24	4.06761e-06	0.000148842	190	10	46.91	32.53	5	5	97.6	174.9	209.1	140.7	333.6	4.8	9.2	12.5	10	7.6	1.20056e+06	2.15199e+06	2.5721e+06	1.73047e+06	4.1033e+06	59156.1	113699	154227
FALSE	High	Unambiguous	QDLQNALEESER	[K].QDLQNALEESER.[N]			FALSE	Human	1	4	1	7	Q9P0K7	Q9P0K7 [537-548]			Ankycorbin OS=Homo sapiens OX=9606 GN=RAI14 PE=1 SV=2	Q9P0K7-3; Q9P0K7; Q9P0K7-4; Q9P0K7-2	0	1431.67	12
FALSE	High	Unambiguous	QDLSAIAR	[R].QDLSAIAR.[T]			FALSE	Human	1	1	1	6	Q9UBW8	Q9UBW8 [165-172]			COP9 signalosome complex subunit 7a OS=Homo sapiens OX=9606 GN=COPS7A PE=1 SV=1	Q9UBW8	0	873.479	8	0.029	-5.09	0.000341457	0.0023768	5.7	194.3	101.45	34.15	5	5	5.1	1.8	3.9	19.8	4.9	149.1	166.2	308.5	183.2	157.3	30008.5	10646.7	23170.9	116324	28684.5	875737	976416	1.81226e+06
FALSE	High	Unambiguous	QDLTTLDVTK	[R].QDLTTLDVTK.[L]			FALSE	Human	1	3	1	10	P41091	P41091 [18-27]			Eukaryotic translation initiation factor 2 subunit 3 OS=Homo sapiens OX=9606 GN=EIF2S3 PE=1 SV=3	P41091; Q2VIR3; Q2VIR3-2	0	1133.6	10	1.217	0.28	0.715159	0.766378	109.8	90.2	49.75	46.48	5	5	94.1	24.7	149.6	117	162.2	96.1	93	130.1	113.2	20.1	1.46488e+06	384293	2.32872e+06	1.82138e+06	2.52515e+06	1.497e+06	1.44848e+06	2.02576e+06
FALSE	High	Unambiguous	QDLPNAMNAAEITDK	[K].QDLPNAMNAAEITDK.[L]	1xGln->pyro-Glu [N-Term]	1xGln->pyro-Glu [N-Term]	FALSE	Human	1	3	1	4	P61204	P61204 [128-142]			ADP-ribosylation factor 3 OS=Homo sapiens OX=9606 GN=ARF3 PE=1 SV=2	P61204; P84077; P61204-2	0	1613.75	15	12.767	3.67	0.019209	0.0443857	185.5	14.5	51.65	69.02	5	5	192.3	227.2	16.1	235.4	210.4	12.9	10.1	49.9	29.3	16.5	1.07385e+06	1.26878e+06	89907.7	1.31431e+06	1.17467e+06	72100.3	56265.7	278788
FALSE	High	Unambiguous	QDMPNAMPVSELTDK	[K].QDMPNAMPVSELTDK.[L]			FALSE	Human	1	1	1	4	P84085	P84085 [128-142]			ADP-ribosylation factor 5 OS=Homo sapiens OX=9606 GN=ARF5 PE=1 SV=2	P84085	0	1675.77	15	0.33	-1.6	0.453631	0.529898	49.6	150.4	70.11	115.1	5	5	19.4	7.5	63.5	36.9	24.6	420.4	3.7	12	337.3	74.6	37496.8	14562.6	122710	71187.3	47542.2	811979	7099.92	23271.5
FALSE	High	Unambiguous	QDPGTELLHCENEDLICFK	[R].QDPGTELLHCENEDLICFK.[D]	2xCarbamidomethyl [C10; C17]	2xCarbamidomethyl [C10; C17]	FALSE	Human	1	1	1	3	Q9NQE9	Q9NQE9 [57-75]			Histidine triad nucleotide-binding protein 3 OS=Homo sapiens OX=9606 GN=HINT3 PE=1 SV=1	Q9NQE9	0	2318.04	19	0.119	-3.08	0.00123046	0.00576304	21.2	178.8	60.84	15.49	5	5	28.8	48.9	9	17.6	20.4	172	187.7	159.7	142.5	213.5	172498	293230	53669.3	105386	122274	1.03157e+06	1.12542e+06	957572
FALSE	High	Unambiguous	QDPPETSEPR	[R].QDPPETSEPR.[V]			FALSE	Human	1	3	1	5	Q16363	Q16363 [45-54]			Laminin subunit alpha-4 OS=Homo sapiens OX=9606 GN=LAMA4 PE=1 SV=4	Q16363; Q16363-3; Q16363-2	0	1155.53	10	0.061	-4.03	0.000297344	0.00216766	11.5	188.5	58.69	22.43	5	5	14.6	13.5	3.7	3.3	10.4	162.8	170	257.6	209.5	154.7	71767.6	66307.8	17985.7	16387.6	51230.3	801129	836572	1.26814e+06
FALSE	High	Unambiguous	QDPPSVVVTSHQAPGEK	[R].QDPPSVVVTSHQAPGEK.[K]	1xGln->pyro-Glu [N-Term]	1xGln->pyro-Glu [N-Term]	FALSE	Human	1	1	1	5	P25311	P25311 [204-220]			Zinc-alpha-2-glycoprotein OS=Homo sapiens OX=9606 GN=AZGP1 PE=1 SV=2	P25311	0	1758.87	17
FALSE	High	Unambiguous	QDPPSVVVTSHQAPGEK	[R].QDPPSVVVTSHQAPGEK.[K]			FALSE	Human	1	1	1	24	P25311	P25311 [204-220]			Zinc-alpha-2-glycoprotein OS=Homo sapiens OX=9606 GN=AZGP1 PE=1 SV=2	P25311	0	1775.89	17	0.067	-3.89	1.63528e-05	0.000337936	12.6	187.4	28.58	47.43	5	5	10.2	16.6	8.5	10.3	14.7	152.5	104.7	316.9	241.6	124.1	2.19459e+06	3.59437e+06	1.83443e+06	2.22082e+06	3.17704e+06	3.29227e+07	2.2603e+07	6.84244e+07
FALSE	High	Unambiguous	QDPSVLHTEEMR	[K].QDPSVLHTEEMR.[F]	1xGln->pyro-Glu [N-Term]	1xGln->pyro-Glu [N-Term]	FALSE	Human	1	2	1	5	P50502	P50502 [18-29]			Hsc70-interacting protein OS=Homo sapiens OX=9606 GN=ST13 PE=1 SV=2	P50502; Q8NFI4	0	1424.65	12	2.004	1	0.220897	0.295683	133.4	66.6	13.64	70.86	5	5	123.5	109.3	146.6	139.4	109.1	127.3	56.1	1.9	125.1	61.6	1.85813e+06	1.64383e+06	2.20577e+06	2097269	1.64214e+06	1.91569e+06	843828	29171.3
FALSE	High	Unambiguous	QDPSVLHTEEMR	[K].QDPSVLHTEEMR.[F]			FALSE	Human	1	2	1	60	P50502	P50502 [18-29]			Hsc70-interacting protein OS=Homo sapiens OX=9606 GN=ST13 PE=1 SV=2	P50502; Q8NFI4	0	1441.67	12	0.81	-0.3	0.0992352	0.157786	89.5	110.5	24.76	35.43	5	5	60.2	57.3	95.3	99.5	85.6	171.6	105.8	67.4	156.1	101.2	6.41902e+06	6.10373e+06	1.01554e+07	1.0608e+07	9.12761e+06	1.82874e+07	1.12755e+07	7.18648e+06
FALSE	High	Unambiguous	QDSLSSEVDTLK	[R].QDSLSSEVDTLK.[Q]			FALSE	Human	1	3	1	1	Q08378	Q08378 [463-474]			Golgin subfamily A member 3 OS=Homo sapiens OX=9606 GN=GOLGA3 PE=1 SV=2	Q08378-2; Q08378-4; Q08378	0	1321.65	12	1.644	0.72	0.107309	0.16771	124.3	75.7	124.54	55.84	5	5	46.4	68.3	152	514.5	30.9	47.3	12.2	21.7	41.5	65.1	77961.9	114671	255288	864096	51939	79443.1	20554.6	36479.8
FALSE	High	Unambiguous	QDPAMVHYIYQR	[T].QDPAMVHYIYQR.[F]	1xGln->pyro-Glu [N-Term]	1xGln->pyro-Glu [N-Term]	FALSE	Human	1	1	1	13	Q6UWY5	Q6UWY5 [27-38]			Olfactomedin-like protein 1 OS=Homo sapiens OX=9606 GN=OLFML1 PE=1 SV=2	Q6UWY5	0	1503.7	12	1.62	0.7	0.728446	0.778013	123.7	76.3	20.23	113.35	5	5	109.8	68.7	86.4	73.3	102.4	53.3	26	333.5	99.8	46.7	1.80939e+06	1.13281e+06	1.42447e+06	1.20856e+06	1.68803e+06	879111	428066	5.49617e+06
FALSE	High	Unambiguous	QDLPNAMAISEMTDK	[K].QDLPNAMAISEMTDK.[L]			FALSE	Human	1	1	1	27	P18085	P18085 [128-142]			ADP-ribosylation factor 4 OS=Homo sapiens OX=9606 GN=ARF4 PE=1 SV=3	P18085	0	1663.77	15	0.884	-0.18	0.683899	0.739639	93.8	106.2	71.25	40.26	5	5	249	88.2	85	50.5	80.3	126.8	80.1	33	111	96.2	4.76425e+06	1.68777e+06	1.62715e+06	965794	1.53601e+06	2.4269e+06	1.53253e+06	630924
FALSE	High	Selected	QDLPGALSSNAIR	[K].QDLPGALSSNAIR.[E]			FALSE	Human	1	1	1	1	P36404	P36404 [127-139]			ADP-ribosylation factor-like protein 2 OS=Homo sapiens OX=9606 GN=ARL2 PE=1 SV=4	P36404	0	1341.71	13	0.932	-0.1	0.473013	0.548414	96.5	103.5	99.4	115.39	5	5	37.5	10.1	161.5	16.4	97.3	375.5	25.3	22.5	213.7	40.3	125094	33786.1	538278	54672.1	324241	1.25194e+06	84436.8	74874.5
FALSE	High	Unambiguous	QDLPALEEKPR	[K].QDLPALEEKPR.[N]			FALSE	Human	1	1	1	42	P34932	P34932 [186-196]			Heat shock 70 kDa protein 4 OS=Homo sapiens OX=9606 GN=HSPA4 PE=1 SV=4	P34932	0	1295.7	11	0.55	-0.86	0.003637	0.0126693	71	129	20.99	28.97	5	5	43.8	64.8	75.1	66.1	79.7	184.3	115.6	87.6	162.8	120.2	3.66252e+06	5.42546e+06	6.28099e+06	5.53392e+06	6.66921e+06	1.54256e+07	9.6777e+06	7.3332e+06
FALSE	High	Unambiguous	QDHAQQLATAAEER	[R].QDHAQQLATAAEER.[E]			FALSE	Human	1	4	1	33	Q14980	Q14980 [579-592]			Nuclear mitotic apparatus protein 1 OS=Homo sapiens OX=9606 GN=NUMA1 PE=1 SV=2	Q14980-3; Q14980-2; Q14980-4; Q14980	0	1567.75	14	6.292	2.65	7.66274e-05	0.000898351	172.6	27.4	35.18	22.36	5	5	243.5	213.4	99.2	166.5	125.9	23.7	26.5	39	36	26.2	8.74127e+06	7.65926e+06	3.56118e+06	5.97756e+06	4.51759e+06	850177	949978	1.4002e+06
FALSE	High	Selected	QDKHYGYNSYSVSNSEK	[K].QDKHYGYNSYSVSNSEK.[D]			FALSE	Human	1	1	1	2	P07858	P07858 [221-237]			Cathepsin B OS=Homo sapiens OX=9606 GN=CTSB PE=1 SV=3	P07858	1	2005.89	17	0.242	-2.05	0.000154518	0.00141597	39	161	28.99	14.69	5	5	54.6	26.3	38.7	39.4	56.3	162.9	174.7	119.7	175.9	151.4	1.52967e+06	736199	1.08394e+06	1.10344e+06	1.57778e+06	4.56248e+06	4.89136e+06	3.35306e+06
FALSE	High	Selected	QDKPMDTSVLSEEGGEPFQK	[R].QDKPMDTSVLSEEGGEPFQK.[K]			FALSE	Human	1	3	1	1	Q12888	Q12888 [388-407]			TP53-binding protein 1 OS=Homo sapiens OX=9606 GN=TP53BP1 PE=1 SV=2	Q12888; Q12888-3; Q12888-2	0	2222.03	20	3.891	1.96	0.178969	0.250313	159.1	40.9	94.95	66.36	5	5	55.6	11.8	384.4	107.2	244.4	68.3	27.6	21.8	12.6	66.1	69875.8	14849.4	483012	134731	307127	85829.3	34622	27419.4
FALSE	High	Unambiguous	QDLADVVQVCEGK	[R].QDLADVVQVCEGK.[K]	1xCarbamidomethyl [C10]	1xCarbamidomethyl [C10]	FALSE	Human	1	1	1	25	Q14204	Q14204 [4429-4441]			Cytoplasmic dynein 1 heavy chain 1 OS=Homo sapiens OX=9606 GN=DYNC1H1 PE=1 SV=5	Q14204	0	1460.7	13	0.37	-1.43	0.0171036	0.0405028	54	146	10.44	39.73	5	5	63.8	70.6	59	55	56.3	73.6	159.4	200.3	88.4	173.6	1.97929e+06	2.19199e+06	1.83226e+06	1.70879e+06	1.74641e+06	2.28392e+06	4.94992e+06	6.21715e+06
FALSE	High	Unambiguous	QDIAFAYQR	[R].QDIAFAYQR.[R]	1xGln->pyro-Glu [N-Term]	1xGln->pyro-Glu [N-Term]	FALSE	Human	1	2	1	6	P07355	P07355 [69-77]			Annexin A2 OS=Homo sapiens OX=9606 GN=ANXA2 PE=1 SV=2	P07355-2; P07355	0	1094.53	9	0.237	-2.08	0.0670134	0.116313	38.3	161.7	92.25	57.45	5	5	23.9	7.3	26.8	124.7	97.5	113.1	69.5	284.5	142.2	110.6	260144	79495.5	290958	1.35484e+06	1.0591e+06	1.22863e+06	755522	3.09202e+06
FALSE	High	Unambiguous	QDIAFAYQR	[R].QDIAFAYQR.[R]			FALSE	Human	1	4	1	62	P07355	P07355 [69-77]			Annexin A2 OS=Homo sapiens OX=9606 GN=ANXA2 PE=1 SV=2	P04272; P07355-2; P07355; P07356	0	1111.55	9	0.236	-2.08	0.0205479	0.0467054	38.2	161.8	79.94	31.91	5	5	69.5	18.9	30.6	122.6	27.7	119.1	101.1	219.9	160.8	129.7	1.1164e+07	3.03306e+06	4.91912e+06	1.9692e+07	4.45221e+06	1.91262e+07	1.62296e+07	3.5322e+07
FALSE	High	Unambiguous	QDLAQLMNSSGSHK	[R].QDLAQLMNSSGSHK.[D]			FALSE	Human	1	2	1	3	Q9BT78	Q9BT78 [7-20]			COP9 signalosome complex subunit 4 OS=Homo sapiens OX=9606 GN=COPS4 PE=1 SV=1	Q9BT78-2; Q9BT78	0	1515.72	14	55.148	5.79	0.0240394	0.0526367	196.4	3.6	86.95	84.8	5	5	15.7	344.8	273.7	323.5	7	12.2	3.1	5	14.4	0.5	81932.8	1.79888e+06	1.42786e+06	1.6874e+06	36746.6	63894	16194.7	25891.4
FALSE	High	Unambiguous	QDIAVISDSYFPR	[R].QDIAVISDSYFPR.[Y]			FALSE	Human	1	1	1	53	P11047	P11047 [545-557]			Laminin subunit gamma-1 OS=Homo sapiens OX=9606 GN=LAMC1 PE=1 SV=3	P11047	0	1510.75	13	0.587	-0.77	0.0945082	0.151836	74	126	69.24	20.55	5	5	69.6	39	161.7	80.5	28.4	143.4	90.3	118.6	154.9	113.6	8.05954e+06	4.51242e+06	1.87112e+07	9.31745e+06	3.29027e+06	1.65966e+07	1.04478e+07	1.37237e+07
FALSE	High	Unambiguous	QDLGSPEGIAVDHLGR	[R].QDLGSPEGIAVDHLGR.[N]	1xGln->pyro-Glu [N-Term]	1xGln->pyro-Glu [N-Term]	FALSE	Human	1	2	1	11	P14543	P14543 [1018-1033]			Nidogen-1 OS=Homo sapiens OX=9606 GN=NID1 PE=1 SV=3	P14543-2; P14543	0	1646.81	16	1.774	0.83	0.0245106	0.0534043	127.9	72.1	31.7	40.97	5	5	181.2	98.8	89.6	167.8	115.9	65.3	37.5	109	85.1	49.8	5.01537e+06	2.73329e+06	2.47876e+06	4.6435e+06	3.20644e+06	1.80777e+06	1.03785e+06	3.01525e+06
FALSE	High	Unambiguous	QDLGSPEGIAVDHLGR	[R].QDLGSPEGIAVDHLGR.[N]			FALSE	Human	1	2	1	63	P14543	P14543 [1018-1033]			Nidogen-1 OS=Homo sapiens OX=9606 GN=NID1 PE=1 SV=3	P14543-2; P14543	0	1663.84	16	7.281	2.86	0.000535441	0.00324063	175.8	24.2	24.92	49.2	5	5	184.9	192.2	150.2	224.9	112.2	25.4	10.4	45.4	34.1	20.4	5.33944e+07	5.5509e+07	4.33671e+07	6.49583e+07	3.24074e+07	7.33358e+06	2.99062e+06	1.31127e+07
FALSE	High	Unambiguous	QDLLAYLQR	[K].QDLLAYLQR.[I]			FALSE	Human	2	8	1	3	P35221; P26232	P35221 [774-782]; P26232 [773-781]			Catenin alpha-1 OS=Homo sapiens OX=9606 GN=CTNNA1 PE=1 SV=1 Catenin alpha-2 OS=Homo sapiens OX=9606 GN=CTNNA2 PE=1 SV=5	P35221-3; P26232-6; P35221; P26232; P26232-2; P26232-4; P26232-5; P35221-2	0	1119.62	9	0.077	-3.69	0.013266	0.0333913	14.3	185.7	68.34	59.29	5	5	19.4	5.9	13.8	35.7	10.1	167.9	178.7	261.2	293.3	14	77497.4	23371.9	55040.9	142424	40180.4	669517	712757	1.042e+06
FALSE	High	Unambiguous	QDILDDSGYVSAYK	[R].QDILDDSGYVSAYK.[N]			FALSE	Human	1	1	1	44	Q9BW30	Q9BW30 [152-165]			Tubulin polymerization-promoting protein family member 3 OS=Homo sapiens OX=9606 GN=TPPP3 PE=1 SV=1	Q9BW30	0	1573.74	14	1.292	0.37	0.155326	0.223905	112.7	87.3	22.42	32.86	5	5	121.2	108.6	75.1	142.3	131.9	93.8	108.7	37.4	83.4	97.5	3.97349e+06	3.56216e+06	2.46294e+06	4.66502e+06	4.32578e+06	3.07546e+06	3.56511e+06	1.22661e+06
FALSE	High	Unambiguous	QDLLER	[K].QDLLER.[L]			FALSE	Human	1	1	1	3	Q9H0R4	Q9H0R4 [54-59]			Haloacid dehalogenase-like hydrolase domain-containing protein 2 OS=Homo sapiens OX=9606 GN=HDHD2 PE=1 SV=1	Q9H0R4	0	773.415	6	0.091	-3.45	0.000985123	0.00495198	16.7	183.3	53.55	28.09	5	5	18.7	15.6	28.2	31.4	4.8	206.1	147.5	205.3	233.3	109	69989.8	58324.1	105247	117507	18117.1	769936	550950	767281
FALSE	High	Unambiguous	QDILLAR	[K].QDILLAR.[K]			FALSE	Human	1	3	1	1	Q03113	Q03113 [199-205]			Guanine nucleotide-binding protein subunit alpha-12 OS=Homo sapiens OX=9606 GN=GNA12 PE=1 SV=4	Q03113; Q03113-3; Q03113-2	0	828.494	7
FALSE	High	Unambiguous	QDLLTAAPASEIAEGLNLHTIR	[K].QDLLTAAPASEIAEGLNLHTIR.[D]			FALSE	Human	1	1	1	12	P36405	P36405 [128-149]			ADP-ribosylation factor-like protein 3 OS=Homo sapiens OX=9606 GN=ARL3 PE=1 SV=2	P36405	0	2333.25	22	12.877	3.69	0.0326137	0.0667613	185.6	14.4	71.62	99.56	5	5	269.8	330.2	14.2	107.8	158.9	54.4	43.9	6.9	12.3	1.5	6.17014e+06	7.55381e+06	325150	2.46578e+06	3.63546e+06	1.24333e+06	1.00315e+06	158786
FALSE	High	Unambiguous	QDLMNIAGTTLSSK	[R].QDLMNIAGTTLSSK.[L]			FALSE	Human	1	2	1	36	P78371	P78371 [157-170]			T-complex protein 1 subunit beta OS=Homo sapiens OX=9606 GN=CCT2 PE=1 SV=4	P78371-2; P78371	0	1478.75	14	1.013	0.02	0.707545	0.759983	100.6	99.4	15.7	53.27	5	5	122.8	80	100.9	95.5	94.5	159.2	78.8	26.5	147.6	94.3	2.6178e+06	1.70592e+06	2.15117e+06	2.03616e+06	2.01577e+06	3.39421e+06	1.68065e+06	564843
FALSE	High	Unambiguous	QDLPALEEKPR	[K].QDLPALEEKPR.[N]	1xGln->pyro-Glu [N-Term]	1xGln->pyro-Glu [N-Term]	FALSE	Human	1	1	1	2	P34932	P34932 [186-196]			Heat shock 70 kDa protein 4 OS=Homo sapiens OX=9606 GN=HSPA4 PE=1 SV=4	P34932	0	1278.67	11	9.251	3.21	0.0776171	0.130498	180.5	19.5	13.88	120.59	5	5	147.4	153.3	139.1	167.4	113.5	2.7	132.2	15.9	1.9	126.6	869305	903990	819992	987065	669155	15972.4	779728	93966.3
FALSE	High	Unambiguous	QDGPMPKPHSVSLNDTETR	[K].QDGPMPKPHSVSLNDTETR.[K]	1xGln->pyro-Glu [N-Term]	1xGln->pyro-Glu [N-Term]	FALSE	Human	1	2	1	3	Q9P0L0	Q9P0L0 [155-173]			Vesicle-associated membrane protein-associated protein A OS=Homo sapiens OX=9606 GN=VAPA PE=1 SV=3	Q9P0L0; Q9P0L0-2	0	2091.98	19	10.823	3.44	0.167933	0.238222	183.1	16.9	78.06	65.87	5	5	50.7	4.4	247	270	297.2	42.7	12.3	7.7	45.3	22.8	149551	13130.2	728680	796608	876912	125904	36229.3	22575.1
FALSE	High	Unambiguous	QCVENADLPEGEKKPIDQR	[K].QCVENADLPEGEKKPIDQR.[L]	1xCarbamidomethyl [C2]; 1xGln->pyro-Glu [N-Term]	1xCarbamidomethyl [C2]; 1xGln->pyro-Glu [N-Term]	FALSE	Human	1	2	1	2	Q99460	Q99460 [111-129]			26S proteasome non-ATPase regulatory subunit 1 OS=Homo sapiens OX=9606 GN=PSMD1 PE=1 SV=2	Q99460-2; Q99460	1	2209.06	19	1.358	0.44	0.52268	0.59512	115.2	84.8	95.26	35.16	5	5	1.1	15.5	115.3	186.5	256.2	80.4	43.5	127.7	88.8	84.9	8306.99	122365	909580	1.47137e+06	2.02097e+06	634064	343479	1.00736e+06
FALSE	High	Unambiguous	QCVENADLPEGEK	[K].QCVENADLPEGEK.[K]	1xCarbamidomethyl [C2]	1xCarbamidomethyl [C2]	FALSE	Human	1	2	1	17	Q99460	Q99460 [111-123]			26S proteasome non-ATPase regulatory subunit 1 OS=Homo sapiens OX=9606 GN=PSMD1 PE=1 SV=2	Q99460-2; Q99460	0	1488.66	13	16.854	4.08	0.00379279	0.0130837	188.8	11.2	15.61	106.92	5	5	182	136.3	202.9	189.3	209	11.2	8.3	2.2	46	12.8	1.24067e+06	929089	1.38334e+06	1.29061e+06	1.4252e+06	76575.7	56285.3	14814.2
FALSE	High	Unambiguous	QCVDHYNEVK	[K].QCVDHYNEVK.[S]	1xCarbamidomethyl [C2]; 1xGln->pyro-Glu [N-Term]	1xCarbamidomethyl [C2]; 1xGln->pyro-Glu [N-Term]	FALSE	Human	1	1	1	5	O95299	O95299 [182-191]			NADH dehydrogenase [ubiquinone] 1 alpha subcomplex subunit 10, mitochondrial OS=Homo sapiens OX=9606 GN=NDUFA10 PE=1 SV=1	O95299	0	1274.55	10	4.538	2.18	0.00114562	0.00549147	163.9	36.1	54.7	19.6	5	5	155.5	151.2	128.2	80.2	322.4	24.8	33.3	28.1	41.2	35.2	454397	441959	374755	234369	942370	72413.4	97388.1	82071.1
FALSE	High	Unambiguous	QATHDQAVQALKR	[R].QATHDQAVQALKR.[A]			FALSE	Human	2	2	1	6	Q13425-2; Q13425	Q13425-2 [173-185]; Q13425 [173-185]			Isoform 2 of Beta-2-syntrophin OS=Homo sapiens OX=9606 GN=SNTB2 Beta-2-syntrophin OS=Homo sapiens OX=9606 GN=SNTB2 PE=1 SV=1	Q13425-2; Q13425	1	1465.79	13	0.245	-2.03	0.00866187	0.0241543	39.4	160.6	72	50.67	5	5	4.7	45.9	39.8	39.2	7.3	217.3	98.6	298.7	159.7	88.7	9199.47	89762.8	77848.4	76601.7	14270	424642	192590	583704
FALSE	High	Unambiguous	QATLEGLQEVVGR	[R].QATLEGLQEVVGR.[L]	1xGln->pyro-Glu [N-Term]	1xGln->pyro-Glu [N-Term]	FALSE	Human	1	1	1	10	Q9Y6C2	Q9Y6C2 [529-541]			EMILIN-1 OS=Homo sapiens OX=9606 GN=EMILIN1 PE=1 SV=3	Q9Y6C2	0	1382.73	13	5.244	2.39	0.104997	0.164973	168	32	48.91	154.98	5	5	133.8	229.8	53.6	149	100.3	42.8	25.5	249.6	13.2	2.3	659347	1.13239e+06	263979	734428	494427	211089	125723	1.22984e+06
FALSE	High	Unambiguous	QATLEGLQEVVGR	[R].QATLEGLQEVVGR.[L]			FALSE	Human	1	1	1	9	Q9Y6C2	Q9Y6C2 [529-541]			EMILIN-1 OS=Homo sapiens OX=9606 GN=EMILIN1 PE=1 SV=3	Q9Y6C2	0	1399.75	13	45.047	5.49	0.00644408	0.0193464	195.7	4.3	84.73	52.96	5	5	30.8	19.6	251.2	398.9	268.4	3.7	3.6	11.6	6.4	5.6	270708	172069	2.2059e+06	3.50271e+06	2.35697e+06	32283.5	32014.1	102287
FALSE	High	Selected	QATINIGTIGHVAHGK	[R].QATINIGTIGHVAHGK.[S]	1xGln->pyro-Glu [N-Term]	1xGln->pyro-Glu [N-Term]	FALSE	Human	1	3	1	2	P41091	P41091 [39-54]			Eukaryotic translation initiation factor 2 subunit 3 OS=Homo sapiens OX=9606 GN=EIF2S3 PE=1 SV=3	P41091; Q2VIR3; Q2VIR3-2	0	1599.86	16	6.344	2.67	0.135125	0.200636	172.8	27.2	128.24	41.25	5	5	15.9	571.5	166.5	13.2	128.1	16.2	20.2	11.9	21.6	34.8	55819.8	2.00155e+06	583286	46272.8	448516	56716.5	70700	41680.5
FALSE	High	Unambiguous	QATINIGTIGHVAHGK	[R].QATINIGTIGHVAHGK.[S]			FALSE	Human	1	3	1	14	P41091	P41091 [39-54]			Eukaryotic translation initiation factor 2 subunit 3 OS=Homo sapiens OX=9606 GN=EIF2S3 PE=1 SV=3	P41091; Q2VIR3; Q2VIR3-2	0	1616.89	16	1.115	0.16	0.890671	0.912981	105.4	94.6	68.81	126.85	5	5	75.6	169.8	49.1	44.8	47.2	44	24.6	43.5	105.7	395.7	633935	1.42335e+06	411478	375779	395362	369059	206077	364849
FALSE	High	Unambiguous	QATSTASTFVKPIFSR	[R].QATSTASTFVKPIFSR.[D]	1xGln->pyro-Glu [N-Term]	1xGln->pyro-Glu [N-Term]	FALSE	Human	1	1	1	1	P56556	P56556 [8-23]			NADH dehydrogenase [ubiquinone] 1 alpha subcomplex subunit 6 OS=Homo sapiens OX=9606 GN=NDUFA6 PE=1 SV=4	P56556	0	1723.9	16	2.807	1.49	0.24501	0.321192	147.5	52.5	8.62	121.14	5	5	98.2	115.2	114.6	107.5	95.4	38.3	148.1	268.7	4.3	9.9	276990	325001	323303	303240	269044	108042	417788	758202
FALSE	High	Unambiguous	QATSTASTFVKPIFSR	[R].QATSTASTFVKPIFSR.[D]			FALSE	Human	1	1	1	18	P56556	P56556 [8-23]			NADH dehydrogenase [ubiquinone] 1 alpha subcomplex subunit 6 OS=Homo sapiens OX=9606 GN=NDUFA6 PE=1 SV=4	P56556	0	1740.93	16	2.84	1.51	0.02677	0.0572089	147.9	52.1	37.28	66.52	5	5	115.5	138.9	126.3	136.3	256.6	6.4	49	89.5	33.4	48	2.11956e+06	2.54976e+06	2.31886e+06	2.50175e+06	4.70935e+06	118206	899477	1.64232e+06
FALSE	High	Unambiguous	QATHDQAVQALKR	[R].QATHDQAVQALKR.[A]	1xGln->pyro-Glu [N-Term]	1xGln->pyro-Glu [N-Term]	FALSE	Human	2	2	1	2	Q13425-2; Q13425	Q13425-2 [173-185]; Q13425 [173-185]			Isoform 2 of Beta-2-syntrophin OS=Homo sapiens OX=9606 GN=SNTB2 Beta-2-syntrophin OS=Homo sapiens OX=9606 GN=SNTB2 PE=1 SV=1	Q13425-2; Q13425	1	1448.76	13	0.306	-1.71	0.0236604	0.0520031	46.9	153.1	73.11	34.58	5	5	25.4	32.4	61.7	45.4	133.9	148.4	83.5	207.2	158	103.9	80519.9	102555	195580	143945	424286	470117	264566	656365
FALSE	High	Unambiguous	QATVGDINTERPGMLDFTGK	[K].QATVGDINTERPGMLDFTGK.[A]	1xGln->pyro-Glu [N-Term]	1xGln->pyro-Glu [N-Term]	FALSE	Human	1	5	1	3	P07108	P07108 [34-53]			Acyl-CoA-binding protein OS=Homo sapiens OX=9606 GN=DBI PE=1 SV=2	P07108-2; P07108-3; P07108; P07108-5; P07108-4	0	2133.03	20	0.078	-3.68	4.09256e-05	0.000597084	14.5	185.5	46.47	44.01	5	5	18.4	10.8	4.1	10.2	15.4	295	123.3	124.1	260.5	138.2	114335	67094.1	25242.3	63655.2	95769.8	1.83527e+06	767232	772102
FALSE	High	Unambiguous	QATVVLNCVGPYR	[K].QATVVLNCVGPYR.[F]	1xCarbamidomethyl [C8]; 1xGln->pyro-Glu [N-Term]	1xCarbamidomethyl [C8]; 1xGln->pyro-Glu [N-Term]	FALSE	Human	1	1	1	2	Q8NBX0	Q8NBX0 [91-103]			Saccharopine dehydrogenase-like oxidoreductase OS=Homo sapiens OX=9606 GN=SCCPDH PE=1 SV=1	Q8NBX0	0	1459.74	13	7.287	2.87	0.128564	0.193103	175.9	24.1	77.37	55.76	5	5	265.5	263.3	243.2	36.2	15.1	33.4	7.5	61.9	31.5	42.5	532909	528460	488115	72678.5	30349.3	66980.3	15001.9	124348
FALSE	High	Unambiguous	QATVVLNCVGPYR	[K].QATVVLNCVGPYR.[F]	1xCarbamidomethyl [C8]	1xCarbamidomethyl [C8]	FALSE	Human	1	1	1	15	Q8NBX0	Q8NBX0 [91-103]			Saccharopine dehydrogenase-like oxidoreductase OS=Homo sapiens OX=9606 GN=SCCPDH PE=1 SV=1	Q8NBX0	0	1476.76	13	0.351	-1.51	0.184241	0.255989	51.9	148.1	74.33	35.75	5	5	147.7	133.6	18.1	46.8	45.6	61.7	164.5	133.4	92.8	155.8	9.90037e+06	8.95239e+06	1.21189e+06	3.1348e+06	3.05441e+06	4.13895e+06	1.10289e+07	8.94071e+06
FALSE	High	Selected	QATYGYYLGNPAEFHDSSDHHTFK	[K].QATYGYYLGNPAEFHDSSDHHTFK.[K]			FALSE	Human	1	2	1	5	Q15293	Q15293 [142-165]			Reticulocalbin-1 OS=Homo sapiens OX=9606 GN=RCN1 PE=1 SV=1	Q15293-2; Q15293	0	2785.23	24	55.487	5.79	0.000527767	0.00320912	196.5	3.5	67.03	91.93	5	5	413.8	169	202.4	92.8	97.9	0.7	9.1	10.1	1.2	3	4.51052e+06	1.842e+06	2.20671e+06	1.01144e+06	1.06721e+06	7502.03	98662	109769
FALSE	High	Selected	QATYGYYLGNPAEFHDSSDHHTFKK	[K].QATYGYYLGNPAEFHDSSDHHTFKK.[M]	1xGln->pyro-Glu [N-Term]	1xGln->pyro-Glu [N-Term]	FALSE	Human	1	2	1	1	Q15293	Q15293 [142-166]			Reticulocalbin-1 OS=Homo sapiens OX=9606 GN=RCN1 PE=1 SV=1	Q15293-2; Q15293	1	2896.3	25
FALSE	High	Unambiguous	QATYGYYLGNPAEFHDSSDHHTFKK	[K].QATYGYYLGNPAEFHDSSDHHTFKK.[M]			FALSE	Human	1	2	1	13	Q15293	Q15293 [142-166]			Reticulocalbin-1 OS=Homo sapiens OX=9606 GN=RCN1 PE=1 SV=1	Q15293-2; Q15293	1	2913.32	25	5.287	2.4	0.000329754	0.00231762	168.2	31.8	34.34	35.25	5	5	219.7	74.2	150.5	188	196.1	35.6	19.3	48	43.6	25.1	7.3529e+06	2.48255e+06	5.03533e+06	6.29348e+06	6.56139e+06	1.19041e+06	646647	1.60693e+06
FALSE	High	Unambiguous	QAVAQILPFR	[K].QAVAQILPFR.[D]			FALSE	Human	1	3	1	4	O95479	O95479 [209-218]			GDH/6PGL endoplasmic bifunctional protein OS=Homo sapiens OX=9606 GN=H6PD PE=1 SV=2	O95479; O95479-2; P56201	0	1142.67	10	0.049	-4.34	0.00157314	0.00687192	9.4	190.6	69.8	11.02	5	5	18.7	1.8	16.9	5.7	8.7	223.5	177	174.7	196.3	176.5	88747.8	8551.78	80222.1	27188.9	41432.9	1.06028e+06	839832	828762
FALSE	High	Selected	QAVDFLSNEGHIYSTVDDDHFK	[K].QAVDFLSNEGHIYSTVDDDHFK.[S]	1xGln->pyro-Glu [N-Term]	1xGln->pyro-Glu [N-Term]	FALSE	Human	1	3	1	1	P15927	P15927 [244-265]			Replication protein A 32 kDa subunit OS=Homo sapiens OX=9606 GN=RPA2 PE=1 SV=1	P15927-3; P15927-2; P15927	0	2520.13	22
FALSE	High	Unambiguous	QATVGDINTERPGMLDFTGK	[K].QATVGDINTERPGMLDFTGK.[A]			FALSE	Human	1	5	1	42	P07108	P07108 [34-53]			Acyl-CoA-binding protein OS=Homo sapiens OX=9606 GN=DBI PE=1 SV=2	P07108-2; P07108-3; P07108; P07108-5; P07108-4	0	2150.05	20	1.9	0.93	0.0241495	0.0527956	131	69	28.4	26.77	5	5	169.1	72.7	133.1	139.1	113.4	106	56.9	59.2	80.5	70.1	1.03818e+07	4.46205e+06	8.17566e+06	8.54014e+06	6.96395e+06	6.51077e+06	3.4934e+06	3.63668e+06
FALSE	High	Unambiguous	QATHDQAVQALK	[R].QATHDQAVQALK.[R]			FALSE	Human	2	2	1	2	Q13425-2; Q13425	Q13425-2 [173-184]; Q13425 [173-184]			Isoform 2 of Beta-2-syntrophin OS=Homo sapiens OX=9606 GN=SNTB2 Beta-2-syntrophin OS=Homo sapiens OX=9606 GN=SNTB2 PE=1 SV=1	Q13425-2; Q13425	0	1309.69	12	0.092	-3.45	0.00522857	0.0165159	16.8	183.2	68.53	62.75	5	5	21.2	8.5	8.6	35.5	45.1	286.9	41.2	247.4	231.2	74.5	32798.7	13255.3	13287.8	55045.2	69901.2	444828	63844.4	383565
FALSE	High	Selected	QATGIEDGELRR	[K].QATGIEDGELRR.[T]			FALSE	Human	1	3	1	2	Q13620	Q13620 [769-780]			Cullin-4B OS=Homo sapiens OX=9606 GN=CUL4B PE=1 SV=4	Q13620-1; Q13620; Q13620-3	1	1344.69	12	3.326	1.73	0.00391168	0.0133757	153.8	46.2	76.08	26.61	5	5	110.6	89.6	172.1	80.3	387.7	27.2	44.3	33.2	21.5	33.4	311791	252702	485232	226539	1.09309e+06	76704.4	125055	93746.7
FALSE	High	Unambiguous	QATGIEDGELR	[K].QATGIEDGELR.[R]			FALSE	Human	1	3	1	3	Q13620	Q13620 [769-779]			Cullin-4B OS=Homo sapiens OX=9606 GN=CUL4B PE=1 SV=4	Q13620-1; Q13620; Q13620-3	0	1188.59	11	0.04	-4.63	0.00215436	0.008624	7.7	192.3	92.79	30.86	5	5	30.4	19.1	2.7	2.9	9	234.4	228.1	109.1	141.5	222.8	2.40411e+06	1.50862e+06	213047	227883	708204	1.85126e+07	1.80182e+07	8.6179e+06
FALSE	High	Unambiguous	QASPNIVIALAGNK	[R].QASPNIVIALAGNK.[A]			FALSE	Human	1	2	1	55	P51148	P51148 [122-135]			Ras-related protein Rab-5C OS=Homo sapiens OX=9606 GN=RAB5C PE=1 SV=2	P51148; P51148-2	0	1395.8	14	1.198	0.26	0.403083	0.481415	109	91	29.7	30.28	5	5	157.3	117.8	71.1	101.1	94	84.3	57.4	128.9	109.2	78.9	6.36513e+06	4.76676e+06	2.87514e+06	4.08928e+06	3.80466e+06	3.41246e+06	2.32335e+06	5.21785e+06
FALSE	High	Unambiguous	QASPNIVIALSGNK	[R].QASPNIVIALSGNK.[A]			FALSE	Human	1	2	1	21	P20339	P20339 [121-134]			Ras-related protein Rab-5A OS=Homo sapiens OX=9606 GN=RAB5A PE=1 SV=2	P20339; P20339-2	0	1411.79	14	1.12	0.16	0.906381	0.926172	105.7	94.3	80.45	15.76	5	5	73.2	35.3	89.1	96.4	269.1	79.1	74.3	97.9	106	79.5	4.7261e+06	2.28015e+06	5.75562e+06	6225859	1.73802e+07	5.10663e+06	4.80159e+06	6.324e+06
FALSE	High	Unambiguous	QASPSIVIALAGNK	[R].QASPSIVIALAGNK.[A]	1xGln->pyro-Glu [N-Term]	1xGln->pyro-Glu [N-Term]	FALSE	Human	1	1	1	2	P61020	P61020 [121-134]			Ras-related protein Rab-5B OS=Homo sapiens OX=9606 GN=RAB5B PE=1 SV=1	P61020	0	1351.76	14	4.158	2.06	0.00896803	0.0247908	161.2	38.8	63.01	59.06	5	5	74	119.3	348.7	147.7	148.6	46	35.5	21.6	5.5	53	167736	270477	790470	334868	336953	104276	80534.7	49021
FALSE	High	Unambiguous	QASPSIVIALAGNK	[R].QASPSIVIALAGNK.[A]			FALSE	Human	1	1	1	42	P61020	P61020 [121-134]			Ras-related protein Rab-5B OS=Homo sapiens OX=9606 GN=RAB5B PE=1 SV=1	P61020	0	1368.78	14	0.388	-1.37	0.00104885	0.0051715	55.9	144.1	31.75	21.61	5	5	87.7	57.7	42	43	64.1	148.6	158.1	94.8	129.7	174.2	5.98232e+06	3.93401e+06	2.86062e+06	2.93345e+06	4.3742e+06	1.01343e+07	1.07773e+07	6.46291e+06
FALSE	High	Unambiguous	QASQAGPVPR	[R].QASQAGPVPR.[T]	1xGln->pyro-Glu [N-Term]	1xGln->pyro-Glu [N-Term]	FALSE	Human	2	2	1	6	P17600; P17600-2	P17600 [603-612]; P17600-2 [603-612]			Synapsin-1 OS=Homo sapiens OX=9606 GN=SYN1 PE=1 SV=3 Isoform IB of Synapsin-1 OS=Homo sapiens OX=9606 GN=SYN1	P17600; P17600-2	0	993.511	10	0.287	-1.8	0.109008	0.16974	44.6	155.4	100.4	50.83	5	5	4	1	92.9	44.9	117.8	156.7	218.4	41.5	107.2	215.7	84492.6	19996.9	1.94496e+06	941193	2.46623e+06	3.28136e+06	4.57317e+06	870196
FALSE	High	Unambiguous	QASQGMVGQLAAR	[R].QASQGMVGQLAAR.[R]			FALSE	Human	1	1	1	31	Q9Y230	Q9Y230 [41-53]			RuvB-like 2 OS=Homo sapiens OX=9606 GN=RUVBL2 PE=1 SV=3	Q9Y230	0	1316.67	13	0.446	-1.16	0.00706021	0.0206805	61.7	138.3	40.76	13.45	5	5	28.4	78.8	60.6	81.2	39.1	168.2	156.5	125.1	126.3	135.7	1.63067e+06	4.51967e+06	3.47559e+06	4.65687e+06	2.24364e+06	9.64954e+06	8.97882e+06	7.17761e+06
FALSE	High	Selected	QASTLIDRPAPHFER	[R].QASTLIDRPAPHFER.[T]	1xGln->pyro-Glu [N-Term]	1xGln->pyro-Glu [N-Term]	FALSE	Human	1	4	1	2	O43491	O43491 [527-541]			Band 4.1-like protein 2 OS=Homo sapiens OX=9606 GN=EPB41L2 PE=1 SV=1	O43491-2; O43491-4; O43491-3; O43491	0	1720.88	15	1.068	0.09	0.629013	0.691444	103.3	96.7	126.76	57.33	5	5	7.6	6	315.5	38.5	462.1	16.5	36.1	61.8	41.5	14.4	18802.6	14707.6	779220	95172.9	1.14126e+06	40773.2	89111.7	152706
FALSE	High	Unambiguous	QASTLIDRPAPHFER	[R].QASTLIDRPAPHFER.[T]			FALSE	Human	1	4	1	6	O43491	O43491 [527-541]			Band 4.1-like protein 2 OS=Homo sapiens OX=9606 GN=EPB41L2 PE=1 SV=1	O43491-2; O43491-4; O43491-3; O43491	0	1737.9	15	1.141	0.19	0.515701	0.588703	106.6	93.4	63.29	14.08	5	5	62	165.9	10.6	139	114.4	115.3	87	117.1	100.3	88.4	400184	1.07111e+06	68136.5	897612	738844	744758	561771	756373
FALSE	High	Unambiguous	QASVADYEETVK	[R].QASVADYEETVK.[K]			FALSE	Human	1	3	1	13	P49419-2	P49419-2 [54-65]			Isoform 2 of Alpha-aminoadipic semialdehyde dehydrogenase OS=Homo sapiens OX=9606 GN=ALDH7A1	P49419-2; P49419; P49419-4	0	1339.64	12	0.049	-4.35	6.7248e-06	0.000195644	9.3	190.7	38.32	39.57	5	5	10.6	12.4	9	6.8	18.4	121.2	258.7	217.6	97	248.3	62540.4	72639.4	53053.5	40126.7	108146	712336	1.5207e+06	1.27877e+06
FALSE	High	Unambiguous	QASVADYEETVKK	[R].QASVADYEETVKK.[A]	1xGln->pyro-Glu [N-Term]	1xGln->pyro-Glu [N-Term]	FALSE	Human	1	3	1	15	P49419-2	P49419-2 [54-66]			Isoform 2 of Alpha-aminoadipic semialdehyde dehydrogenase OS=Homo sapiens OX=9606 GN=ALDH7A1	P49419-2; P49419; P49419-4	1	1450.71	13	2.442	1.29	0.212297	0.286289	141.9	58.1	53.29	10.37	5	5	103.5	27.5	194.9	202.3	149.9	75.5	61.4	59.4	59.9	65.8	1.65309e+06	439209	3.11374e+06	3.23238e+06	2.39511e+06	1.20573e+06	980795	949512
FALSE	High	Unambiguous	QASVADYEETVKK	[R].QASVADYEETVKK.[A]			FALSE	Human	1	3	1	26	P49419-2	P49419-2 [54-66]			Isoform 2 of Alpha-aminoadipic semialdehyde dehydrogenase OS=Homo sapiens OX=9606 GN=ALDH7A1	P49419-2; P49419; P49419-4	1	1467.73	13	1.768	0.82	0.00582872	0.0179194	127.8	72.2	28.01	16.06	5	5	131.6	96.6	102.5	119.9	186.1	67.8	61.6	90.5	78.1	65.4	1.06326e+07	7.80339e+06	8.27686e+06	9.68796e+06	1.50329e+07	5.47887e+06	4.97317e+06	7.30739e+06
FALSE	High	Unambiguous	QATAHCPNSYVNNNDIYQVTPVYR	[R].QATAHCPNSYVNNNDIYQVTPVYR.[L]	1xCarbamidomethyl [C6]	1xCarbamidomethyl [C6]	FALSE	Human	1	3	1	2	Q9GZM7	Q9GZM7 [322-345]			Tubulointerstitial nephritis antigen-like OS=Homo sapiens OX=9606 GN=TINAGL1 PE=1 SV=1	Q9GZM7; Q9GZM7-3; Q9GZM7-2	0	2824.31	24	1.08	0.11	0.0914035	0.14803	103.8	96.2	131.84	66.71	5	5	532	393.7	12.5	8.7	10.6	12.8	11.6	4.6	13	0.5	4.49836e+06	3.32875e+06	105951	73879.4	89455.4	107888	98144.8	38924.6
FALSE	High	Unambiguous	QATDNSEISSATK	[K].QATDNSEISSATK.[L]			FALSE	Human	1	6	1	3	P46100	P46100 [376-388]			Transcriptional regulator ATRX OS=Homo sapiens OX=9606 GN=ATRX PE=1 SV=5	P46100; P46100-3; P46100-4; P46100-6; P46100-5; P46100-2	0	1351.63	13
FALSE	High	Unambiguous	QATEGPCNMPKPGVFDLINK	[K].QATEGPCNMPKPGVFDLINK.[A]	1xCarbamidomethyl [C7]	1xCarbamidomethyl [C7]	FALSE	Human	1	2	1	6	O75521	O75521 [71-90]			Enoyl-CoA delta isomerase 2 OS=Homo sapiens OX=9606 GN=ECI2 PE=1 SV=4	O75521; O75521-2	0	2216.08	20
FALSE	High	Unambiguous	QATENAKEEVR	[K].QATENAKEEVR.[R]	1xGln->pyro-Glu [N-Term]	1xGln->pyro-Glu [N-Term]	FALSE	Human	1	2	1	4	P26641	P26641 [126-136]			Elongation factor 1-gamma OS=Homo sapiens OX=9606 GN=EEF1G PE=1 SV=3	P26641; P26641-2	1	1257.61	11	0.054	-4.21	0.000892753	0.00462315	10.3	189.7	79.19	18.91	5	5	10.6	3.2	25.8	4.5	12.7	153	196.1	240.4	197	156.7	39425.5	11772.2	95809.4	16897.7	47230.9	568363	728155	892712
FALSE	High	Unambiguous	QATENAKEEVRR	[K].QATENAKEEVRR.[I]	1xGln->pyro-Glu [N-Term]	1xGln->pyro-Glu [N-Term]	FALSE	Human	1	2	1	5	P26641	P26641 [126-137]			Elongation factor 1-gamma OS=Homo sapiens OX=9606 GN=EEF1G PE=1 SV=3	P26641; P26641-2	2	1413.71	12	0.066	-3.92	0.000794221	0.00425765	12.4	187.6	75.96	29.07	5	5	7.2	3.4	15.6	10.9	29.6	165.2	191.3	277.7	138.1	161	68245	31854.5	147384	103312	279208	1.56114e+06	1.80682e+06	2.62336e+06
FALSE	High	Unambiguous	QATGDYMGVSLR	[R].QATGDYMGVSLR.[D]			FALSE	Human	1	1	1	13	O15230	O15230 [2789-2800]			Laminin subunit alpha-5 OS=Homo sapiens OX=9606 GN=LAMA5 PE=1 SV=8	O15230	0	1297.62	12	18.191	4.19	0.0068992	0.0203388	189.6	10.4	83.9	114.76	5	5	121.2	124.5	156.7	56.7	443.6	6.8	29.4	54.3	2.7	4	3.58099e+06	3.67884e+06	4.62881e+06	1.67511e+06	1.31066e+07	202230	869999	1.60573e+06
FALSE	High	Unambiguous	QAVDFLSNEGHIYSTVDDDHFK	[K].QAVDFLSNEGHIYSTVDDDHFK.[S]			FALSE	Human	1	3	1	3	P15927	P15927 [244-265]			Replication protein A 32 kDa subunit OS=Homo sapiens OX=9606 GN=RPA2 PE=1 SV=1	P15927-3; P15927-2; P15927	0	2537.16	22	0.036	-4.8	0.000216959	0.0017633	6.9	193.1	47.2	52.22	5	5	6.7	14	6.9	15	5.3	44.4	151.8	280.4	283.3	192.1	31496.3	65303.1	32342.3	70249.3	24957.3	207776	709994	1.31148e+06
FALSE	High	Unambiguous	QAVDQISSGFFSPK	[K].QAVDQISSGFFSPK.[E]	1xGln->pyro-Glu [N-Term]	1xGln->pyro-Glu [N-Term]	FALSE	Human	1	1	1	4	P11216	P11216 [741-754]			Glycogen phosphorylase, brain form OS=Homo sapiens OX=9606 GN=PYGB PE=1 SV=5	P11216	0	1493.73	14	8.297	3.05	0.00269251	0.0101443	178.5	21.5	40.72	53.39	5	5	199.3	263.7	127.9	225.7	83.5	17.2	24	3	24.9	30.8	1.39583e+06	1.84732e+06	896224	1.58105e+06	584819	120226	168231	20903.1
FALSE	High	Unambiguous	QAVDQISSGFFSPK	[K].QAVDQISSGFFSPK.[E]			FALSE	Human	1	1	1	36	P11216	P11216 [741-754]			Glycogen phosphorylase, brain form OS=Homo sapiens OX=9606 GN=PYGB PE=1 SV=5	P11216	0	1510.75	14	1.189	0.25	0.949931	0.960375	108.6	91.4	49.19	51.19	5	5	102.5	64.4	52	179.2	107.8	52.3	86.2	184.9	76.9	93.8	5.3927e+06	3.38739e+06	2.73776e+06	9.43234e+06	5.67593e+06	2.75523e+06	4.53561e+06	9.73363e+06
FALSE	High	Unambiguous	QAVDTAVDGVFIR	[R].QAVDTAVDGVFIR.[S]			FALSE	Human	1	1	1	3	P19827	P19827 [42-54]			Inter-alpha-trypsin inhibitor heavy chain H1 OS=Homo sapiens OX=9606 GN=ITIH1 PE=1 SV=3	P19827	0	1390.73	13	0.242	-2.05	0.00962145	0.0261589	39	161	56.03	61.4	5	5	8.3	23.7	56.7	32.9	42.5	135.6	276.9	43.5	110.1	269.9	20537.6	58657.4	140644	81454.5	105405	336173	686446	107778
FALSE	High	Unambiguous	QCFYEDIAQGTK	[K].QCFYEDIAQGTK.[C]	1xCarbamidomethyl [C2]; 1xGln->pyro-Glu [N-Term]	1xCarbamidomethyl [C2]; 1xGln->pyro-Glu [N-Term]	FALSE	Human	1	3	1	1	Q9Y3B3	Q9Y3B3 [47-58]			Transmembrane emp24 domain-containing protein 7 OS=Homo sapiens OX=9606 GN=TMED7 PE=1 SV=2	Q9Y3B3-2; Q86XR7-2; Q9Y3B3	0	1442.63	12	1.042	0.06	0.367957	0.446712	102.1	97.9	128.74	44.95	5	5	44.5	17.3	12.3	250	504.4	42.7	46.4	45.1	10.8	26.4	83451.7	32544.1	23153.2	468866	946217	80056.4	87099.9	84653
FALSE	High	Unambiguous	QCFYEDIAQGTK	[K].QCFYEDIAQGTK.[C]	1xCarbamidomethyl [C2]	1xCarbamidomethyl [C2]	FALSE	Human	1	3	1	22	Q9Y3B3	Q9Y3B3 [47-58]			Transmembrane emp24 domain-containing protein 7 OS=Homo sapiens OX=9606 GN=TMED7 PE=1 SV=2	Q9Y3B3-2; Q86XR7-2; Q9Y3B3	0	1459.65	12	3.725	1.9	0.0112741	0.0294994	157.7	42.3	11.58	55.25	5	5	166.5	159.5	151.3	147.9	121.2	40.6	17.2	90	66.4	39.4	6.77762e+06	6.49503e+06	6.15847e+06	6021777	4.93451e+06	1.6532e+06	701794	3.66591e+06
FALSE	High	Selected	QCLDLLR	[R].QCLDLLR.[N]	1xCarbamidomethyl [C2]	1xCarbamidomethyl [C2]	FALSE	Human	1	2	1	1	Q14152	Q14152 [159-165]			Eukaryotic translation initiation factor 3 subunit A OS=Homo sapiens OX=9606 GN=EIF3A PE=1 SV=1	Q14152; Q14152-2	0	917.487	7	8.072	3.01	0.11137	0.172709	178	22	79.11	22.84	5	5	14.1	36.5	252.3	306.4	247.8	22.6	33.2	35.6	30.7	20.9	48946.8	127129	878568	1.0667e+06	862654	78557.3	115624	123889
FALSE	High	Unambiguous	QCIHQLCFTSLR	[K].QCIHQLCFTSLR.[R]	2xCarbamidomethyl [C2; C7]; 1xGln->pyro-Glu [N-Term]	2xCarbamidomethyl [C2; C7]; 1xGln->pyro-Glu [N-Term]	FALSE	Human	1	2	1	7	Q13361	Q13361 [103-114]			Microfibrillar-associated protein 5 OS=Homo sapiens OX=9606 GN=MFAP5 PE=1 SV=1	Q13361; Q13361-2	0	1545.73	12	0.525	-0.93	0.139974	0.20625	68.9	131.1	92.51	13.73	5	5	6.9	2	127.7	130.5	70.1	107.4	144.5	154.1	123.5	133.4	71328.4	21034.8	1.32735e+06	1.35672e+06	728373	1.11628e+06	1.50258e+06	1.60203e+06
FALSE	High	Unambiguous	QCIHQLCFTSLR	[K].QCIHQLCFTSLR.[R]	2xCarbamidomethyl [C2; C7]	2xCarbamidomethyl [C2; C7]	FALSE	Human	1	2	1	15	Q13361	Q13361 [103-114]			Microfibrillar-associated protein 5 OS=Homo sapiens OX=9606 GN=MFAP5 PE=1 SV=1	Q13361; Q13361-2	0	1562.76	12	1.987	0.99	0.0106986	0.02837	133	67	24.96	29.94	5	5	156.2	156.8	144.3	86.8	103.5	44.2	72.6	84.1	55.2	96.3	4.35896e+06	4.37599e+06	4.02702e+06	2.42169e+06	2.88799e+06	1.23245e+06	2.02661e+06	2.34714e+06
FALSE	High	Selected	QCLNEVCFYSLR	[K].QCLNEVCFYSLR.[R]	2xCarbamidomethyl [C2; C7]	2xCarbamidomethyl [C2; C7]	FALSE	Human	1	3	1	1	P55001	P55001 [116-127]			Microfibrillar-associated protein 2 OS=Homo sapiens OX=9606 GN=MFAP2 PE=1 SV=1	P55001-2; P55001-3; P55001	0	1588.72	12
FALSE	High	Unambiguous	QCLPCGPGGK	[R].QCLPCGPGGK.[G]	2xCarbamidomethyl [C2; C5]	2xCarbamidomethyl [C2; C5]	FALSE	Human	1	1	1	162	P01185	P01185 [40-49]			Vasopressin-neurophysin 2-copeptin OS=Homo sapiens OX=9606 GN=AVP PE=1 SV=2	P01185	0	1073.49	10	0.01	-6.64	1.57653e-08	9.37652e-06	0.5	199.5	36.84	36.85	5	5	0.6	0.4	0.2	0.6	0.5	203.4	294.6	101.2	161.2	237.3	5.46289e+06	3.54808e+06	2.16421e+06	6.33917e+06	5.32376e+06	2.01878e+09	2.92401e+09	1.00404e+09
FALSE	High	Unambiguous	QCLPCGPGGKGR	[R].QCLPCGPGGKGR.[C]	2xCarbamidomethyl [C2; C5]	2xCarbamidomethyl [C2; C5]	FALSE	Human	1	1	1	7	P01185	P01185 [40-51]			Vasopressin-neurophysin 2-copeptin OS=Homo sapiens OX=9606 GN=AVP PE=1 SV=2	P01185	1	1286.61	12	0.042	-4.57	0.000232758	0.00185164	8.1	191.9	23.17	65.21	5	5	4.9	8.2	7.6	8.6	5.7	379.2	179.6	67.1	245.8	93.5	52919.3	88991.2	82193.4	93556	62160.5	4.12706e+06	1.95539e+06	730343
FALSE	High	Unambiguous	QCIPISSCPQGK	[K].QCIPISSCPQGK.[I]	2xCarbamidomethyl [C2; C8]	2xCarbamidomethyl [C2; C8]	FALSE	Human	1	1	1	4	Q8N8U9	Q8N8U9 [335-346]			BMP-binding endothelial regulator protein OS=Homo sapiens OX=9606 GN=BMPER PE=2 SV=3	Q8N8U9	0	1374.65	12	12.362	3.63	0.0230718	0.050985	185	15	58.43	115.15	5	5	76.5	74	149.5	277.4	263.6	11.5	41.5	91.7	12.1	2.1	677528	655143	1.32329e+06	2.45551e+06	2.33276e+06	101950	367329	811562
FALSE	High	Unambiguous	QCLPSLDLSCK	[R].QCLPSLDLSCK.[Q]	2xCarbamidomethyl [C2; C10]	2xCarbamidomethyl [C2; C10]	FALSE	Human	1	2	1	24	P78527	P78527 [1498-1508]			DNA-dependent protein kinase catalytic subunit OS=Homo sapiens OX=9606 GN=PRKDC PE=1 SV=3	P78527-2; P78527	0	1320.63	11	1.487	0.57	0.324121	0.403032	119.6	80.4	36.38	37.14	5	5	129.3	151	60.4	147.4	79.1	45.8	73.7	134.3	91.9	87	1.02791e+06	1.1998e+06	479836	1.17154e+06	628594	364143	585896	1.06738e+06
FALSE	High	Unambiguous	QCLSSLYK	[K].QCLSSLYK.[K]	1xCarbamidomethyl [C2]	1xCarbamidomethyl [C2]	FALSE	Human	1	2	1	2	Q9UNS2	Q9UNS2 [297-304]			COP9 signalosome complex subunit 3 OS=Homo sapiens OX=9606 GN=COPS3 PE=1 SV=3	Q9UNS2; Q9UNS2-2	0	998.498	8	0.54	-0.89	0.320691	0.399635	70.1	129.9	70.34	46.64	5	5	18.7	29.6	112.1	76.6	145.6	24.8	166.9	141.8	159.7	124.2	71355.3	112723	427377	292015	555222	94577.4	636146	540729
FALSE	High	Unambiguous	QCQCTSVGAQNTVICSK	[R].QCQCTSVGAQNTVICSK.[L]	3xCarbamidomethyl [C2; C4; C15]	3xCarbamidomethyl [C2; C4; C15]	FALSE	Human	1	1	1	12	P16422	P16422 [45-61]			Epithelial cell adhesion molecule OS=Homo sapiens OX=9606 GN=EPCAM PE=1 SV=2	P16422	0	1940.86	17	8.665	3.12	0.0316343	0.0651514	179.3	20.7	41.01	122.57	5	5	144.3	265.3	85.2	142.7	211.6	5.8	0.8	91.8	35.8	16.7	2.68029e+06	4.92893e+06	1.58339e+06	2.6517e+06	3.93032e+06	107286	15669.3	1.70612e+06
FALSE	High	Unambiguous	QCQEGVVTESGVR	[R].QCQEGVVTESGVR.[C]	1xCarbamidomethyl [C2]	1xCarbamidomethyl [C2]	FALSE	Human	1	1	1	3	Q8N8U9	Q8N8U9 [132-144]			BMP-binding endothelial regulator protein OS=Homo sapiens OX=9606 GN=BMPER PE=2 SV=3	Q8N8U9	0	1448.68	13
FALSE	High	Unambiguous	QCQPSDTVCASVR	[K].QCQPSDTVCASVR.[I]	2xCarbamidomethyl [C2; C9]; 1xGln->pyro-Glu [N-Term]	2xCarbamidomethyl [C2; C9]; 1xGln->pyro-Glu [N-Term]	FALSE	Human	1	2	1	9	O94772	O94772 [44-56]			Lymphocyte antigen 6H OS=Homo sapiens OX=9606 GN=LY6H PE=1 SV=1	O94772-2; O94772	0	1490.64	13	0.043	-4.55	0.00137304	0.0062375	8.2	191.8	66.89	36.03	5	5	3.6	11.4	11.1	8.4	0.7	196.9	282	112.6	137.4	235.9	37535.8	117871	114516	86851.1	7379.72	2.04043e+06	2.92231e+06	1.16674e+06
FALSE	High	Unambiguous	QCQPSDTVCASVR	[K].QCQPSDTVCASVR.[I]	2xCarbamidomethyl [C2; C9]	2xCarbamidomethyl [C2; C9]	FALSE	Human	1	2	1	53	O94772	O94772 [44-56]			Lymphocyte antigen 6H OS=Homo sapiens OX=9606 GN=LY6H PE=1 SV=1	O94772-2; O94772	0	1507.66	13	0.663	-0.59	0.144572	0.211589	79.7	120.3	55.83	22.11	5	5	111.5	80.8	15.7	119	54	121.9	161	93.4	103	139.7	1.17443e+07	8.51176e+06	1.6591e+06	1.25333e+07	5.69213e+06	1.2844e+07	1.69616e+07	9.84034e+06
FALSE	High	Unambiguous	QCSILHGPTFAACR	[K].QCSILHGPTFAACR.[S]	2xCarbamidomethyl [C2; C13]; 1xGln->pyro-Glu [N-Term]	2xCarbamidomethyl [C2; C13]; 1xGln->pyro-Glu [N-Term]	FALSE	Human	1	1	1	2	Q9HC84	Q9HC84 [1084-1097]			Mucin-5B OS=Homo sapiens OX=9606 GN=MUC5B PE=1 SV=3	Q9HC84	0	1600.74	14
FALSE	High	Unambiguous	QCVAEGSPQR	[R].QCVAEGSPQR.[V]	1xCarbamidomethyl [C2]; 1xGln->pyro-Glu [N-Term]	1xCarbamidomethyl [C2]; 1xGln->pyro-Glu [N-Term]	FALSE	Human	1	2	1	3	P14543	P14543 [424-433]			Nidogen-1 OS=Homo sapiens OX=9606 GN=NID1 PE=1 SV=3	P14543-2; P14543	0	1114.49	10	1.843	0.88	0.328652	0.407676	129.7	70.3	57.02	73.55	5	5	121.5	98.7	158.6	26.1	217.4	56.5	6.9	159.1	89.3	65.9	1.85736e+06	1.50962e+06	2.42543e+06	399133	3.32337e+06	863435	104995	2.43276e+06
FALSE	High	Unambiguous	QCFLVLR	[K].QCFLVLR.[Q]	1xCarbamidomethyl [C2]	1xCarbamidomethyl [C2]	FALSE	Human	1	1	1	7	P14868	P14868 [75-81]			Aspartate--tRNA ligase, cytoplasmic OS=Homo sapiens OX=9606 GN=DARS1 PE=1 SV=2	P14868	0	935.513	7	3.941	1.98	0.0414976	0.080387	159.5	40.5	20.69	80.61	5	5	126.2	137.8	139.7	206.8	160.9	20.8	35.4	86.8	81.5	4	1.39879e+06	1.52709e+06	1.5476e+06	2.29197e+06	1.78267e+06	230585	392687	962159
FALSE	High	Unambiguous	QASIQHIQNAIDTEK	[K].QASIQHIQNAIDTEK.[S]			FALSE	Human	1	1	1	64	P24539	P24539 [140-154]			ATP synthase F(0) complex subunit B1, mitochondrial OS=Homo sapiens OX=9606 GN=ATP5PB PE=1 SV=2	P24539	0	1695.87	15	1.838	0.88	0.012697	0.0322659	129.5	70.5	23.47	7.82	5	5	74.8	136.9	144.3	129.4	147.1	74.5	74.8	81.6	66.2	70.2	8.97069e+06	1.64112e+07	1.72938e+07	15511955	1.76356e+07	8.93109e+06	8.96253e+06	9.78131e+06
FALSE	High	Unambiguous	QCEGITSPEGSK	[K].QCEGITSPEGSK.[S]	1xCarbamidomethyl [C2]	1xCarbamidomethyl [C2]	FALSE	Human	1	3	1	6	Q9Y570	Q9Y570 [237-248]			Protein phosphatase methylesterase 1 OS=Homo sapiens OX=9606 GN=PPME1 PE=1 SV=3	Q9Y570-2; Q9Y570-4; Q9Y570	0	1292.58	12	0.24	-2.06	0.00520596	0.016459	38.7	161.3	73.15	26.68	5	5	114.6	37.3	30.5	38	28.7	112.1	208.2	162.4	112.4	155.7	2.03476e+06	662875	541399	673992	509618	1.98913e+06	3.69445e+06	2.88269e+06
FALSE	High	Unambiguous	QCCGTDGVEANYIK	[K].QCCGTDGVEANYIK.[T]	2xCarbamidomethyl [C2; C3]	2xCarbamidomethyl [C2; C3]	FALSE	Human	1	1	1	3	O75533	O75533 [794-807]			Splicing factor 3B subunit 1 OS=Homo sapiens OX=9606 GN=SF3B1 PE=1 SV=3	O75533	0	1614.69	14	1.213	0.28	0.790266	0.830607	109.6	90.4	126.92	29.28	5	5	42.3	9.9	307.3	2.5	468.1	34.2	43.4	34.9	17.5	39.9	90753.4	21204.7	658488	5365.83	1.00306e+06	73235.1	92927.5	74813
FALSE	High	Unambiguous	QAVDVSPLR	[R].QAVDVSPLR.[R]			FALSE	Human	1	1	1	32	P46782	P46782 [137-145]			40S ribosomal protein S5 OS=Homo sapiens OX=9606 GN=RPS5 PE=1 SV=4	P46782	0	984.547	9	1.012	0.02	0.42794	0.505245	100.6	99.4	40.75	21.56	5	5	44.3	100.1	120.1	65.8	136.6	98.9	89.9	143.3	113.6	87.1	3.89836e+06	8.80994e+06	1.05614e+07	5.79174e+06	1.20207e+07	8.70372e+06	7.91141e+06	1.26085e+07
FALSE	High	Unambiguous	QAVDVSPLRR	[R].QAVDVSPLRR.[V]			FALSE	Human	1	1	1	14	P46782	P46782 [137-146]			40S ribosomal protein S5 OS=Homo sapiens OX=9606 GN=RPS5 PE=1 SV=4	P46782	1	1140.65	10	0.306	-1.71	0.0684517	0.118248	46.8	153.2	50.51	60.49	5	5	34.6	43.1	88.7	37.4	98.1	140.8	55.2	263.3	171	67.9	499102	621506	1.28052e+06	539442	1.41549e+06	2.0319e+06	796971	3.80013e+06
FALSE	High	Unambiguous	QAVEEMMDR	[R].QAVEEMMDR.[I]			FALSE	Human	1	7	1	1	A0MZ66	A0MZ66 [408-416]			Shootin-1 OS=Homo sapiens OX=9606 GN=SHTN1 PE=1 SV=4	A0MZ66-2; A0MZ66-4; A0MZ66-6; A0MZ66-3; A0MZ66; A0MZ66-5; A0MZ66-8	0	1108.48	9	2.329	1.22	0.119389	0.182455	139.9	60.1	45.13	89.81	5	5	67.2	183.3	94.7	207.1	110.6	155.3	23.6	47.5	101.8	8.9	155737	424726	219350	479841	256182	359872	54625.4	110001
FALSE	High	Unambiguous	QAVEQQIQSHR	[K].QAVEQQIQSHR.[E]	1xGln->pyro-Glu [N-Term]	1xGln->pyro-Glu [N-Term]	FALSE	Human	1	1	1	4	P33176	P33176 [699-709]			Kinesin-1 heavy chain OS=Homo sapiens OX=9606 GN=KIF5B PE=1 SV=1	P33176	0	1306.65	11	56.42	5.82	1.05343e-05	0.00025741	196.5	3.5	41.97	62.61	5	5	141.3	98.3	187.2	253	302.4	2	4.4	1.2	3.3	6.9	1.75393e+06	1.22001e+06	2.32395e+06	3.1402e+06	3.75394e+06	24579.3	54516.6	14857.1
FALSE	High	Unambiguous	QAVETEPEPELR	[E].QAVETEPEPELR.[Q]			FALSE	Human	1	1	1	1	P02649	P02649 [22-33]			Apolipoprotein E OS=Homo sapiens OX=9606 GN=APOE PE=1 SV=1	P02649	0	1397.69	12
FALSE	High	Unambiguous	QAVLGAGLPISTPCTTINK	[R].QAVLGAGLPISTPCTTINK.[V]	1xCarbamidomethyl [C14]	1xCarbamidomethyl [C14]	FALSE	Human	1	2	1	37	P24752	P24752 [106-124]			Acetyl-CoA acetyltransferase, mitochondrial OS=Homo sapiens OX=9606 GN=ACAT1 PE=1 SV=1	P24752-2; P24752	0	1941.05	19	2.096	1.07	0.00543937	0.0170075	135.4	64.6	40.6	26.89	5	5	234.6	117.8	103.8	102.7	124.8	56.2	44.2	84.5	77.6	53.8	2.04468e+07	1.02684e+07	9.0407e+06	8947497	1.08778e+07	4.89844e+06	3.85208e+06	7.36003e+06
FALSE	High	Unambiguous	QAVIGNLDEEQYK	[K].QAVIGNLDEEQYK.[L]			FALSE	Human	1	2	1	2	O60268	O60268 [387-399]			Uncharacterized protein KIAA0513 OS=Homo sapiens OX=9606 GN=KIAA0513 PE=1 SV=1	O60268; O60268-3	0	1506.74	13
FALSE	High	Unambiguous	QAVPISVPR	[K].QAVPISVPR.[Y]			FALSE	Human	1	3	1	10	Q96L92	Q96L92 [161-169]			Sorting nexin-27 OS=Homo sapiens OX=9606 GN=SNX27 PE=1 SV=2	Q96L92; Q96L92-2; Q96L92-3	0	966.573	9	0.202	-2.3	0.0188949	0.0438216	33.7	166.3	64.49	25.38	5	5	54	2.8	35.1	20.6	45.7	233.2	122.7	175.3	173.2	137.6	1.28331e+06	65634.3	834069	490223	1.08691e+06	5.54635e+06	2.91784e+06	4.16859e+06
FALSE	High	Unambiguous	QAVQILDELAEK	[R].QAVQILDELAEK.[L]			FALSE	Human	1	3	1	32	Q99961	Q99961 [228-239]			Endophilin-A2 OS=Homo sapiens OX=9606 GN=SH3GL1 PE=1 SV=1	Q99961; Q99961-2; Q99961-3	0	1356.74	12	0.059	-4.08	2.94385e-06	0.000121991	11.2	188.8	36.97	32.04	5	5	20.6	14.1	11.8	10.2	8.1	254.9	167.5	95.8	216.6	200.5	4.04564e+06	2.76659e+06	2.32931e+06	2.01424e+06	1.58516e+06	5.01231e+07	3.29334e+07	1.88377e+07
FALSE	High	Unambiguous	QAVQILQQVTVR	[K].QAVQILQQVTVR.[L]			FALSE	Human	1	1	1	7	Q99962	Q99962 [228-239]			Endophilin-A1 OS=Homo sapiens OX=9606 GN=SH3GL2 PE=1 SV=1	Q99962	0	1382.81	12	0.034	-4.88	0.00801461	0.0227825	6.6	193.4	105.39	78.42	5	5	0.3	3.3	3.9	23.6	21.4	108.5	436.2	70	113.7	219	3575.36	37217.1	43195.7	264338	240086	1.21535e+06	4.88571e+06	784182
FALSE	High	Unambiguous	QAVSMFLGAVEEAK	[K].QAVSMFLGAVEEAK.[K]			FALSE	Human	1	2	1	2	P49419-2	P49419-2 [348-361]			Isoform 2 of Alpha-aminoadipic semialdehyde dehydrogenase OS=Homo sapiens OX=9606 GN=ALDH7A1	P49419-2; P49419	0	1479.75	14	0.318	-1.65	0.100911	0.159878	48.2	151.8	55.89	94.37	5	5	42.5	43.8	21	5.1	33	103.9	372.6	11.9	312.2	54.1	423145	435530	208462	50273.2	328481	1.03311e+06	3.70654e+06	118267
FALSE	High	Unambiguous	QAVSMFLGAVEEAKK	[K].QAVSMFLGAVEEAKK.[E]	1xGln->pyro-Glu [N-Term]	1xGln->pyro-Glu [N-Term]	FALSE	Human	1	2	1	3	P49419-2	P49419-2 [348-362]			Isoform 2 of Alpha-aminoadipic semialdehyde dehydrogenase OS=Homo sapiens OX=9606 GN=ALDH7A1	P49419-2; P49419	1	1590.82	15
FALSE	High	Unambiguous	QAVSMFLGAVEEAKK	[K].QAVSMFLGAVEEAKK.[E]			FALSE	Human	1	2	1	28	P49419-2	P49419-2 [348-362]			Isoform 2 of Alpha-aminoadipic semialdehyde dehydrogenase OS=Homo sapiens OX=9606 GN=ALDH7A1	P49419-2; P49419	1	1607.85	15	0.891	-0.17	0.204434	0.277708	94.2	105.8	40.96	56.92	5	5	127.2	44.9	72.4	60.5	73.4	81.3	202.5	64.9	72.3	200.6	2.28405e+06	806660	1.3012e+06	1.08659e+06	1.31805e+06	1.46004e+06	3.63718e+06	1.16511e+06
FALSE	High	Unambiguous	QAVTNPNNTFYATK	[R].QAVTNPNNTFYATK.[R]	1xGln->pyro-Glu [N-Term]	1xGln->pyro-Glu [N-Term]	FALSE	Human	1	1	1	5	P38646	P38646 [108-121]			Stress-70 protein, mitochondrial OS=Homo sapiens OX=9606 GN=HSPA9 PE=1 SV=2	P38646	0	1551.74	14	0.072	-3.79	0.0480039	0.0898749	13.4	186.6	117.84	6.64	5	5	3.5	6.2	11	116.4	103.9	147.1	151.9	156.5	138.3	165.2	66679.8	116078	205838	2.18843e+06	1.95286e+06	2.76494e+06	2.85581e+06	2.94084e+06
FALSE	High	Unambiguous	QAVTNPNNTFYATK	[R].QAVTNPNNTFYATK.[R]			FALSE	Human	1	1	1	31	P38646	P38646 [108-121]			Stress-70 protein, mitochondrial OS=Homo sapiens OX=9606 GN=HSPA9 PE=1 SV=2	P38646	0	1568.77	14	1.686	0.75	0.00177324	0.00748657	125.5	74.5	23.61	15.32	5	5	90.5	173.9	122	124.4	146.9	73.8	57.9	75.9	78.2	56.3	1.34843e+07	2.59241e+07	1.81889e+07	18546952	2.18931e+07	1.0999e+07	8.6326e+06	1.13184e+07
FALSE	High	Unambiguous	QAWFIENEEQEYVQTVK	[K].QAWFIENEEQEYVQTVK.[S]			FALSE	Human	1	1	1	41	P04083	P04083 [10-26]			Annexin A1 OS=Homo sapiens OX=9606 GN=ANXA1 PE=1 SV=2	P04083	0	2141.02	17	0.02	-5.65	1.67036e-05	0.000343202	3.9	196.1	27.85	51.24	5	5	5.2	3	5.8	3.4	3.8	191.1	84.3	292.2	301.2	109.9	86665.9	51125.1	97690.1	57563.9	63996.2	3.2116e+06	1.41697e+06	4.90973e+06
FALSE	High	Unambiguous	QAYTGNNSSQIQAAMK	[R].QAYTGNNSSQIQAAMK.[G]			FALSE	Human	1	1	1	11	O94826	O94826 [448-463]			Mitochondrial import receptor subunit TOM70 OS=Homo sapiens OX=9606 GN=TOMM70 PE=1 SV=1	O94826	0	1711.81	16	0.978	-0.03	0.530216	0.602015	98.9	101.1	33.96	29.55	5	5	88.4	144.6	72.4	102.6	63	89.1	74.8	152.2	122.6	90.4	1.73781e+06	2.84321e+06	1.42367e+06	2.01849e+06	1.23857e+06	1.752e+06	1.47139e+06	2.99282e+06
FALSE	High	Unambiguous	QCDLAGVETCK	[R].QCDLAGVETCK.[S]	2xCarbamidomethyl [C2; C10]	2xCarbamidomethyl [C2; C10]	FALSE	Human	1	3	1	6	Q9UIC8	Q9UIC8 [249-259]			Leucine carboxyl methyltransferase 1 OS=Homo sapiens OX=9606 GN=LCMT1 PE=1 SV=2	Q9UIC8; Q9UIC8-2; Q9UIC8-3	0	1280.56	11	7.253	2.86	0.0273266	0.0581306	175.8	24.2	92.93	60.84	5	5	71	15.3	203.2	161.6	448	12.6	22.9	5.2	22.3	37.8	154125	33223.6	440942	350696	972284	27431.1	49631.8	11356.9
FALSE	High	Unambiguous	PVPPLPEYGGK	[V].PVPPLPEYGGK.[V]			FALSE	Human	1	1	1	13	P24539	P24539 [43-53]			ATP synthase F(0) complex subunit B1, mitochondrial OS=Homo sapiens OX=9606 GN=ATP5PB PE=1 SV=2	P24539	0	1153.63	11	1.336	0.42	0.17584	0.246934	114.4	85.6	37.72	17.2	5	5	102.7	183	60.5	126.6	114.6	85.8	68.4	99.5	91.4	67.5	6.49923e+06	1.1583e+07	3.82668e+06	8.01485e+06	7.25598e+06	5.43203e+06	4.32879e+06	6.29899e+06
FALSE	High	Unambiguous	PVPLPNVNAAILK	[D].PVPLPNVNAAILK.[K]			FALSE	Human	1	2	1	3	P63208	P63208 [44-56]			S-phase kinase-associated protein 1 OS=Homo sapiens OX=9606 GN=SKP1 PE=1 SV=2	P63208-2; P63208	0	1345.82	13	1.344	0.43	0.0834919	0.138102	114.7	85.3	112.11	61.35	5	5	38.9	40.2	23.7	331.4	436.3	3.6	17.6	29.9	45.3	33.2	94530.4	97700.3	57641.5	806300	1.06159e+06	8803.74	42731	72673
FALSE	High	Unambiguous	PVPDQPSSASEK	[M].PVPDQPSSASEK.[T]			FALSE	Human	1	1	1	2	Q9UQB3	Q9UQB3 [16-27]			Catenin delta-2 OS=Homo sapiens OX=9606 GN=CTNND2 PE=1 SV=3	Q9UQB3	0	1241.6	12	0.14	-2.84	0.00225245	0.00890192	24.6	175.4	50.03	55.82	5	5	17	12.8	28.6	45.8	42	289.9	204.7	83.1	212.7	63.3	28289.8	21221.8	47557.8	76028.6	69726.3	481323	339764	137965
FALSE	High	Selected	NYQSQADIPIR	[K].NYQSQADIPIR.[S]			FALSE	Human	1	5	1	1	Q14966	Q14966 [372-382]			Zinc finger protein 638 OS=Homo sapiens OX=9606 GN=ZNF638 PE=1 SV=2	Q14966-4; Q14966; Q14966-6; Q14966-2; Q14966-3	0	1304.66	11
FALSE	High	Selected	NYSEMYVTCAR	[K].NYSEMYVTCAR.[D]	1xCarbamidomethyl [C9]	1xCarbamidomethyl [C9]	FALSE	Human	1	2	1	2	Q15493	Q15493 [254-264]			Regucalcin OS=Homo sapiens OX=9606 GN=RGN PE=1 SV=1	Q15493-2; Q15493	0	1393.59	11	0.76	-0.4	0.384961	0.463617	86.4	113.6	90.79	82.49	5	5	99.1	181.6	25.1	8.2	65.3	271.9	86	26.4	185.3	51	172351	315835	43694.1	14292.7	113624	472747	149472	45864.3
FALSE	High	Unambiguous	NYTDEAIETDDLTIK	[K].NYTDEAIETDDLTIK.[L]			FALSE	Human	1	2	1	58	O14818	O14818 [175-189]			Proteasome subunit alpha type-7 OS=Homo sapiens OX=9606 GN=PSMA7 PE=1 SV=1	O14818-2; O14818	0	1740.82	15	1.872	0.9	0.261568	0.338723	130.4	69.6	46.99	41.29	5	5	120.1	35.9	167.1	185.7	111.7	47.2	63.5	129	75.7	64.1	2.98507e+06	891673	4.15388e+06	4.61823e+06	2.77757e+06	1.17456e+06	1.57926e+06	3.20682e+06
FALSE	High	Unambiguous	NYTDNELEK	[K].NYTDNELEK.[I]			FALSE	Human	1	3	1	13	P00367	P00367 [192-200]			Glutamate dehydrogenase 1, mitochondrial OS=Homo sapiens OX=9606 GN=GLUD1 PE=1 SV=2	P00367; P00367-2; P00367-3	0	1125.51	9	0.247	-2.02	0.0195553	0.0449776	39.6	160.4	79.78	14.56	5	5	38.1	28.4	59.1	21.1	130.1	154.4	114.9	153.9	168.1	132	2.70844e+06	2.01805e+06	4.2051e+06	1.50308e+06	9.25664e+06	1.09882e+07	8.17985e+06	1.09559e+07
FALSE	High	Unambiguous	NYVEELNR	[K].NYVEELNR.[QH]			FALSE	Human	2	12	1	2	Q96T51; Q7L099	Q96T51 [309-316]; Q7L099 [265-272]			RUN and FYVE domain-containing protein 1 OS=Homo sapiens OX=9606 GN=RUFY1 PE=1 SV=2 Protein RUFY3 OS=Homo sapiens OX=9606 GN=RUFY3 PE=1 SV=1	Q8WXA3-4; Q96T51; Q8WXA3-1; Q7L099-4; Q7L099-2; Q96T51-3; Q7L099-3; Q96T51-2; Q8WXA3-5; Q7L099; Q8WXA3; Q8WXA3-3	0	1036.51	8	31.265	4.97	1.19259e-05	0.000278388	193.8	6.2	24.12	44.86	5	5	156.9	200	149.3	267.1	196.4	4.5	9.8	2.6	6.3	7.1	2.77483e+06	3.53692e+06	2.64086e+06	4722655	3.47257e+06	78838.8	173578	46579.6
FALSE	High	Unambiguous	NYVTPVNR	[R].NYVTPVNR.[N]			FALSE	Human	1	2	1	10	P62993	P62993 [208-215]			Growth factor receptor-bound protein 2 OS=Homo sapiens OX=9606 GN=GRB2 PE=1 SV=1	P62993-2; P62993	0	962.505	8	0.01	-6.64	0.00166638	0.00715404	2	198	84.25	20.77	5	5	1.9	1.6	0.2	6	4.7	189.8	163.9	264.5	201.7	165.8	24927.3	20812.2	2019.6	79743.9	61760.1	2.51395e+06	2.17093e+06	3.50423e+06
FALSE	High	Unambiguous	NYYEQWGK	[R].NYYEQWGK.[L]			FALSE	Human	1	2	1	32	P22626	P22626 [39-46]			Heterogeneous nuclear ribonucleoproteins A2/B1 OS=Homo sapiens OX=9606 GN=HNRNPA2B1 PE=1 SV=2	P22626-2; P22626	0	1087.48	8	3.589	1.84	0.00277746	0.010377	156.4	43.6	28.99	48.38	5	5	86.5	128.2	184.9	191.7	155.8	43.4	27.1	88.6	59.5	34.2	2.77605e+07	4.11531e+07	5.93652e+07	6.15462e+07	5.00099e+07	1.39347e+07	8.6965e+06	2.84252e+07
FALSE	High	Unambiguous	NYQQNYQNSESGEKNEGSESAPEGQAQQR	[R].NYQQNYQNSESGEKNEGSESAPEGQAQQR.[R]			FALSE	Human	1	1	1	3	P67809	P67809 [157-185]			Y-box-binding protein 1 OS=Homo sapiens OX=9606 GN=YBX1 PE=1 SV=3	P67809	1	3257.4	29	2.889	1.53	0.00291403	0.0107498	148.6	51.4	35.78	47.09	5	5	226.6	130.2	82.3	177.3	139.3	48.2	28.9	27	83.2	56.9	4.35071e+06	2.49918e+06	1.57986e+06	3.40417e+06	2.67502e+06	925881	555435	519225
FALSE	High	Selected	NYYGYQGYR	[R].NYYGYQGYR.[-]			FALSE	Human	1	1	1	1	Q1KMD3	Q1KMD3 [739-747]			Heterogeneous nuclear ribonucleoprotein U-like protein 2 OS=Homo sapiens OX=9606 GN=HNRNPUL2 PE=1 SV=1	Q1KMD3	0	1183.52	9
FALSE	High	Unambiguous	PAAPPAPGPGQLTLR	[R].PAAPPAPGPGQLTLR.[L]			FALSE	Human	1	1	1	33	Q99536	Q99536 [68-82]			Synaptic vesicle membrane protein VAT-1 homolog OS=Homo sapiens OX=9606 GN=VAT1 PE=1 SV=2	Q99536	0	1442.81	15	2.027	1.02	0.000539137	0.00325114	133.9	66.1	20.38	24.19	5	5	181.3	131.2	145.8	111	117.4	64.7	84.2	45.3	51.5	67.7	7.00327e+07	5.06961e+07	5.63356e+07	4.28718e+07	4.53456e+07	2.50054e+07	3.25304e+07	1.75031e+07
FALSE	High	Unambiguous	PADEIAVDR	[R].PADEIAVDR.[D]			FALSE	Human	1	1	1	3	Q16658	Q16658 [159-167]			Fascin OS=Homo sapiens OX=9606 GN=FSCN1 PE=1 SV=3	Q16658	0	985.495	9	14.799	3.89	0.20243	0.275622	187.3	12.7	95.59	137.94	5	5	35.9	22.9	133.5	117.4	326.9	6.6	118.8	229	1.2	7.9	110765	70596.6	411897	362286	1.00879e+06	20491.9	366550	706829
FALSE	High	Unambiguous	PAFFAEK	[K].PAFFAEK.[L]			FALSE	Human	1	1	1	8	P04083	P04083 [275-281]			Annexin A1 OS=Homo sapiens OX=9606 GN=ANXA1 PE=1 SV=2	P04083	0	809.419	7	0.03	-5.05	1.61623e-08	9.37652e-06	5.9	194.1	25.84	20.78	5	5	9.4	5.2	5.8	7.5	5.7	243.3	159.4	222.1	192.9	148.8	96990.1	53289.6	60177.8	77693.4	58848.4	2.51464e+06	1.6473e+06	2.29564e+06
FALSE	High	Unambiguous	PAFSAIR	[R].PAFSAIR.[R]			FALSE	Human	1	1	1	3	P02745	P02745 [115-121]			Complement C1q subcomponent subunit A OS=Homo sapiens OX=9606 GN=C1QA PE=1 SV=2	P02745	0	761.43	7	0.273	-1.87	0.0205184	0.046665	42.9	157.1	89.83	27.49	5	5	25.2	31.8	45	37.6	150.2	137.5	106.3	199.4	159.7	107.4	96984.4	122177	172902	144363	577010	528210	408330	766068
FALSE	High	Unambiguous	PAGAAQLTVNSEK	[R].PAGAAQLTVNSEK.[M]			FALSE	Human	1	4	1	3	Q13367	Q13367 [1053-1065]			AP-3 complex subunit beta-2 OS=Homo sapiens OX=9606 GN=AP3B2 PE=1 SV=2	Q13367-2; Q13367; Q13367-3; Q13367-4	0	1285.67	13	6.499	2.7	0.000104484	0.00109742	173.3	26.7	53.74	43.23	5	5	122.4	206.4	337.7	136.7	97.7	21	23.6	31.1	14.6	8.7	372935	628931	1.02878e+06	416556	297824	64094.2	71810	94824.3
FALSE	High	Unambiguous	PAGPVQAVPPPPPVPTEPK	[M].PAGPVQAVPPPPPVPTEPK.[Q]			FALSE	Human	1	2	1	8	Q15459	Q15459 [2-20]			Splicing factor 3A subunit 1 OS=Homo sapiens OX=9606 GN=SF3A1 PE=1 SV=1	Q15459; Q15459-2	0	1875.04	19	0.924	-0.11	0.551705	0.621602	96.1	103.9	136.19	47.24	5	5	543.4	270.6	3.3	33	12.5	35.7	17.3	36.9	9.8	37.5	1.76259e+06	877772	10620.4	106881	40603.2	115664	56229.3	119718
FALSE	High	Unambiguous	PAHVVVGDVLQAADVDK	[R].PAHVVVGDVLQAADVDK.[T]			FALSE	Human	1	1	1	3	P30043	P30043 [47-63]			Flavin reductase (NADPH) OS=Homo sapiens OX=9606 GN=BLVRB PE=1 SV=3	P30043	0	1732.92	17	3.72	1.9	0.0884605	0.144396	157.6	42.4	84.75	68.59	5	5	61.9	22.6	368	184.2	156.5	42.7	27.8	8.5	42.1	85.5	261102	95409.5	1.55149e+06	776861	660060	180119	117177	36039.3
FALSE	High	Unambiguous	PAANFDAIR	[R].PAANFDAIR.[D]			FALSE	Human	1	2	1	4	P20073	P20073 [181-189]			Annexin A7 OS=Homo sapiens OX=9606 GN=ANXA7 PE=1 SV=3	P20073; P20073-2	0	974.505	9	5.064	2.34	0.0521962	0.0959211	167	33	32.25	91.97	5	5	72.1	150.4	202.3	144.4	158.4	7.7	114.8	29.7	18.1	102.2	1.02518e+06	2.13799e+06	2.87667e+06	2.05239e+06	2.25172e+06	109057	1.63182e+06	422158
FALSE	High	Unambiguous	NYQPPTVVPGGDLAK	[I].NYQPPTVVPGGDLAK.[V]			FALSE	Human	4	12	1	9	Q71U36; Q9NY65; Q9BQE3; P68366	Q71U36 [356-370]; Q9NY65 [356-370]; Q9BQE3 [356-370]; P68366 [356-370]			Tubulin alpha-1A chain OS=Homo sapiens OX=9606 GN=TUBA1A PE=1 SV=1 Tubulin alpha-8 chain OS=Homo sapiens OX=9606 GN=TUBA8 PE=1 SV=1 Tubulin alpha-1C chain OS=Homo sapiens OX=9606 GN=TUBA1C PE=1 SV=1 Tubulin alpha-4A chain OS=Homo sapiens OX=9606 GN=TUBA4A PE=1 SV=1	P0DPH8; Q6PEY2; P0DPH7-2; Q71U36; Q9NY65; P68366-2; P68363; Q71U36-2; Q9BQE3; P68363-2; Q9NY65-2; P68366	0	1555.81	15	0.592	-0.76	0.364267	0.443118	74.4	125.6	91.2	32.05	5	5	36.3	0.5	70.1	152.1	208	71	145.8	118.4	70.5	127.3	576960	7737.35	1.11562e+06	2.42107e+06	3.30976e+06	1.13009e+06	2.31975e+06	1.88466e+06
FALSE	High	Selected	NYQDTIGR	[A].NYQDTIGR.[L]			FALSE	Human	1	1	1	10	P08670	P08670 [357-364]			Vimentin OS=Homo sapiens OX=9606 GN=VIM PE=1 SV=4	P08670	0	966.464	8	0.01	-6.64	6.43768e-07	5.36904e-05	1.4	198.6	64.6	45.27	5	5	1.3	0.9	0.9	1.8	3.6	180.2	110.8	319.8	258.8	121.9	101451	70460.1	70996.2	138600	274209	1.39198e+07	8.56095e+06	2.47001e+07
FALSE	High	Unambiguous	NYPSLELDK	[R].NYPSLELDK.[M]			FALSE	Human	1	1	1	68	P05060	P05060 [388-396]			Secretogranin-1 OS=Homo sapiens OX=9606 GN=CHGB PE=1 SV=2	P05060	0	1078.54	9	4.951	2.31	0.0115383	0.0300372	166.4	33.6	35.75	76.56	5	5	152.3	67.1	174.9	215.8	195.1	7.4	25.9	87.8	38.5	35.3	1.66284e+08	7.32037e+07	1.90933e+08	2.35557e+08	2.12946e+08	8.10604e+06	2.82481e+07	9.58425e+07
FALSE	High	Unambiguous	NYLSIFR	[R].NYLSIFR.[K]			FALSE	Human	1	1	1	12	P07384	P07384 [619-625]			Calpain-1 catalytic subunit OS=Homo sapiens OX=9606 GN=CAPN1 PE=1 SV=1	P07384	0	912.494	7	1.701	0.77	0.10512	0.165114	126	74	34.19	32.33	5	5	117.9	75	133.8	179.1	89.7	69.3	113.8	62	55.6	103.8	598066	380193	678532	908423	454952	351547	577156	314516
FALSE	High	Unambiguous	NYLSPTFK	[K].NYLSPTFK.[E]			FALSE	Human	1	3	1	3	Q9NYU2	Q9NYU2 [1293-1300]			UDP-glucose:glycoprotein glucosyltransferase 1 OS=Homo sapiens OX=9606 GN=UGGT1 PE=1 SV=3	Q9NYU2-2; Q9NYU1; Q9NYU2	0	969.504	8	0.105	-3.25	0.000783567	0.00421776	19.1	180.9	61.12	30.81	5	5	4.9	32.7	22.2	21	9.4	101.9	199	242.4	149.9	216.5	11978.9	79425	53899.9	50908	22919.4	247553	483312	588689
FALSE	High	Unambiguous	NYLSQPR	[R].NYLSQPR.[L]			FALSE	Human	1	1	1	10	P21281	P21281 [38-44]			V-type proton ATPase subunit B, brain isoform OS=Homo sapiens OX=9606 GN=ATP6V1B2 PE=1 SV=3	P21281	0	877.453	7	0.01	-6.64	3.60473e-06	0.000139282	1.1	198.9	52.29	35.56	5	5	1.2	1.1	0.3	0.8	1.7	223.6	288.1	92.2	190	201	89296.6	76774.2	18907.8	59486.9	123312	1.60532e+07	2.06793e+07	6.61911e+06
FALSE	High	Unambiguous	NYIVEDGDIIFFK	[R].NYIVEDGDIIFFK.[F]			FALSE	Human	1	2	1	17	Q9NTK5	Q9NTK5 [374-386]			Obg-like ATPase 1 OS=Homo sapiens OX=9606 GN=OLA1 PE=1 SV=2	Q9NTK5; Q9NTK5-2	0	1572.79	13	1.94	0.96	0.596079	0.661788	132	68	61.52	36.62	5	5	217.7	156.8	136.3	20.5	80.1	98	50.5	70.3	115.9	53.8	5.06006e+06	3.64376e+06	3.16806e+06	476154	1.86191e+06	2.27797e+06	1.17336e+06	1.63327e+06
FALSE	High	Selected	NYIVEK	[TIKNS].NYIVEK.[RQCK]			FALSE	Human	1	12	1	2	Q8WZ42-12	Q8WZ42-12 [16685-16690]; [20206-20211]; [21594-21599]; [23469-23474]; [24553-24558]; [24843-24848]; [25635-25640]; [27007-27012]; [27800-27805]; [28089-28094]; [31343-31348]; [32139-32144]; [33723-33728]			Isoform 12 of Titin OS=Homo sapiens OX=9606 GN=TTN	Q8WZ42-5; Q8WZ42-2; Q8WZ42-10; Q8WZ42; Q8WZ42-9; Q8WZ42-7; Q8WZ42-3; Q8WZ42-11; Q8WZ42-12; Q8WZ42-8; Q8WZ42-13; Q8WZ42-4	0	765.414	6	1.218	0.28	0.623621	0.686762	109.8	90.2	47.66	49.34	5	5	71.3	146.7	102.5	48.4	173.1	40.5	104.1	160.9	84.2	68.3	229013	471501	329342	155379	556282	130282	334397	517132
FALSE	High	Unambiguous	NYIVVDER	[R].NYIVVDER.[R]			FALSE	Human	1	5	1	4	Q92614	Q92614 [1139-1146]			Unconventional myosin-XVIIIa OS=Homo sapiens OX=9606 GN=MYO18A PE=1 SV=3	Q92614; Q92614-5; Q92614-2; Q92614-4; Q92614-3	0	1007.52	8	6.714	2.75	5.06222e-05	0.000683452	174.1	25.9	24.23	34.91	5	5	112.8	224.2	155.4	192.9	174.9	26	38	14.6	24.2	37.1	317263	630477	437013	542524	491870	73260.5	106952	41032.4
FALSE	High	Unambiguous	NYMAADGDFK	[I].NYMAADGDFK.[I]			FALSE	Human	1	1	1	1	P09382	P09382 [119-128]			Galectin-1 OS=Homo sapiens OX=9606 GN=LGALS1 PE=1 SV=2	P09382	0	1131.48	10	0.322	-1.64	0.0634849	0.111536	48.7	151.3	102.59	29.22	5	5	6	16.6	44.1	64.7	152.3	165.2	116.6	137.1	202.2	95.3	44341.3	123039	327159	480302	1.13052e+06	1.22604e+06	865069	1.01727e+06
FALSE	High	Unambiguous	NYMSNPSYNYEIVNR	[K].NYMSNPSYNYEIVNR.[A]			FALSE	Human	1	1	1	25	Q14204	Q14204 [3370-3384]			Cytoplasmic dynein 1 heavy chain 1 OS=Homo sapiens OX=9606 GN=DYNC1H1 PE=1 SV=5	Q14204	0	1863.83	15	0.931	-0.1	0.831058	0.864236	96.5	103.5	31.08	29.34	5	5	146.2	95.5	109.2	103.6	57.3	116.4	90.1	50.8	111.2	119.9	2.36308e+06	1.54422e+06	1.76478e+06	1.6738e+06	925851	1.88073e+06	1.45599e+06	820465
FALSE	High	Selected	NYNECIR	[K].NYNECIR.[H]	1xCarbamidomethyl [C5]	1xCarbamidomethyl [C5]	FALSE	Human	1	2	1	2	Q9H832	Q9H832 [239-245]			Ubiquitin-conjugating enzyme E2 Z OS=Homo sapiens OX=9606 GN=UBE2Z PE=1 SV=2	Q9H832; Q9H832-2	0	968.425	7	0.163	-2.62	0.389922	0.468364	28	172	35.78	84.41	5	5	41.2	27.6	17.2	48.8	36.5	224.5	4.2	300	272.8	27.1	100337	67123.2	41866	118820	88907.3	546525	10273.9	730356
FALSE	High	Selected	NYNKPWEPK	[K].NYNKPWEPK.[W]			FALSE	Human	1	1	1	1	P03928	P03928 [46-54]			ATP synthase protein 8 OS=Homo sapiens OX=9606 GN=MT-ATP8 PE=1 SV=1	P03928	0	1175.58	9	2.697	1.43	0.0224797	0.0499337	145.9	54.1	76.57	55.94	5	5	116.3	52.5	87.5	188.4	364.9	29.7	43.1	64.4	46.2	7.1	222651	100518	167568	360731	698614	56854.6	82561.9	123270
FALSE	High	Unambiguous	NYNLVESLK	[K].NYNLVESLK.[L]			FALSE	Human	1	1	1	9	P05546	P05546 [402-410]			Heparin cofactor 2 OS=Homo sapiens OX=9606 GN=SERPIND1 PE=1 SV=3	P05546	0	1079.57	9	6.162	2.62	0.0150517	0.0367331	172.1	27.9	55.57	67.82	5	5	131.6	342.9	97.6	145	153.1	37	23.5	48	19.3	1.9	1.01195e+06	2.63554e+06	750531	1.1145e+06	1.17686e+06	284685	180861	369089
FALSE	High	Unambiguous	NYPATFWVNPQFK	[R].NYPATFWVNPQFK.[I]			FALSE	Human	1	2	1	32	P07384	P07384 [386-398]			Calpain-1 catalytic subunit OS=Homo sapiens OX=9606 GN=CAPN1 PE=1 SV=1	P97571; P07384	0	1611.8	13	0.681	-0.56	0.314285	0.393392	81	119	69.21	16.55	5	5	133.3	166.7	13.3	54.7	75.7	99.4	88.2	122.9	111.2	134.6	3.99748e+06	4.99797e+06	397586	1641069	2.26971e+06	2.981e+06	2.64369e+06	3.68672e+06
FALSE	High	Unambiguous	NYPATSMVSGLSSPRTR	[R].NYPATSMVSGLSSPRTR.[T]			FALSE	Human	1	1	1	1	Q8WXI7	Q8WXI7 [116-132]			Mucin-16 OS=Homo sapiens OX=9606 GN=MUC16 PE=1 SV=3	Q8WXI7	1	1823.91	17
FALSE	High	Unambiguous	NYPATVHGALLSGLR	[R].NYPATVHGALLSGLR.[E]			FALSE	Human	1	2	1	5	O60341	O60341 [806-820]			Lysine-specific histone demethylase 1A OS=Homo sapiens OX=9606 GN=KDM1A PE=1 SV=2	O60341-2; O60341	0	1568.85	15	7.294	2.87	0.000547411	0.00328938	175.9	24.1	61.42	52.59	5	5	151.1	94.5	182	88.1	350	16.7	20.7	51.1	27.1	18.5	658778	412069	793421	384007	1.52548e+06	72749.9	90314.6	222593
FALSE	High	Unambiguous	NYPDPVSIIQK	[K].NYPDPVSIIQK.[Y]			FALSE	Human	1	1	1	5	P41252	P41252 [607-617]			Isoleucine--tRNA ligase, cytoplasmic OS=Homo sapiens OX=9606 GN=IARS1 PE=1 SV=2	P41252	0	1273.68	11	5.702	2.51	0.0146773	0.0360131	170.2	29.8	54.87	61.59	5	5	117.2	59.8	194.2	310.3	173.3	27.6	2.8	53.1	31.2	30.4	2.04868e+06	1.04517e+06	3.39418e+06	5.42211e+06	3.0276e+06	483126	48512.9	928497
FALSE	High	Unambiguous	NYPMHVFAYR	[K].NYPMHVFAYR.[V]			FALSE	Human	1	6	1	2	P19021	P19021 [226-235]			Peptidyl-glycine alpha-amidating monooxygenase OS=Homo sapiens OX=9606 GN=PAM PE=1 SV=2	P19021-5; P19021-4; P19021; P19021-3; P19021-6; P19021-2	0	1297.61	10	0.383	-1.39	0.406007	0.484145	55.3	144.7	104.03	58.09	5	5	37.7	0.9	194.7	29.9	197.1	189.4	138.6	19.2	98.6	93.9	98242.5	2339.86	507102	77920	513164	493111	360924	50011.9
FALSE	High	Unambiguous	NYPPWQHTTLSVLR	[K].NYPPWQHTTLSVLR.[K]			FALSE	Human	1	3	1	12	Q9P2J5	Q9P2J5 [943-956]			Leucine--tRNA ligase, cytoplasmic OS=Homo sapiens OX=9606 GN=LARS1 PE=1 SV=2	Q9P2J5; Q9P2J5-3; Q9P2J5-2	0	1711.89	14	3.184	1.67	0.0687694	0.118705	152.2	47.8	26.16	70.5	5	5	213.5	126.8	191.6	117.6	146.5	58.7	24.4	1	74.1	46	1.16506e+06	692325	1.04578e+06	641661	799407	320132	133008	5231.17
FALSE	High	Unambiguous	PAKIEAFR	[E].PAKIEAFR.[A]			FALSE	Human	1	2	1	1	P00558	P00558 [144-151]			Phosphoglycerate kinase 1 OS=Homo sapiens OX=9606 GN=PGK1 PE=1 SV=3	P00558-2; P00558	1	931.536	8	0.037	-4.74	0.000255403	0.00196015	7.2	192.8	65.04	31.82	5	5	6.2	6.1	7.8	1.8	1	163.5	140.2	288.5	229.4	155.6	77036.2	76525.3	96900.4	22301.7	12900.9	2.04326e+06	1.7523e+06	3.60573e+06
FALSE	High	Unambiguous	NYLSCDVEVR	[R].NYLSCDVEVR.[R]	1xCarbamidomethyl [C5]	1xCarbamidomethyl [C5]	FALSE	Human	1	2	1	1	P43304	P43304 [381-390]			Glycerol-3-phosphate dehydrogenase, mitochondrial OS=Homo sapiens OX=9606 GN=GPD2 PE=1 SV=3	P43304; P43304-2	0	1254.58	10	0.029	-5.13	6.30223e-05	0.000787031	5.6	194.4	83.76	39.18	5	5	17.9	2.5	5.5	4.1	6.5	192.5	283.5	98.5	141.2	247.7	765928	107489	235016	174618	278702	8.2133e+06	1.20973e+07	4.2039e+06
FALSE	High	Unambiguous	PALEDLR	[K].PALEDLR.[Q]			FALSE	Human	1	1	1	3	P02647	P02647 [233-239]			Apolipoprotein A-I OS=Homo sapiens OX=9606 GN=APOA1 PE=1 SV=1	P02647	0	813.446	7	16.144	4.01	0.0125863	0.0320652	188.3	11.7	69.96	71.71	5	5	222.9	309.3	278.8	78.3	18.9	21.3	9.5	7.3	13.8	39.9	1.40568e+06	1.95102e+06	1.75858e+06	493800	119455	134465	59648.2	46342.3
FALSE	High	Unambiguous	PALGLDDDPDAPAAQLAR	[D].PALGLDDDPDAPAAQLAR.[A]			FALSE	Human	1	1	1	21	Q9UHG2	Q9UHG2 [121-138]			ProSAAS OS=Homo sapiens OX=9606 GN=PCSK1N PE=1 SV=1	Q9UHG2	0	1805.9	18	0.573	-0.8	0.850984	0.880767	72.8	127.2	66.48	39.04	5	5	57	46	57.1	159.9	191.2	57.7	144.3	99.8	61.8	125.3	2.45933e+06	1.98225e+06	2.46525e+06	6.89625e+06	8.24651e+06	2.49032e+06	6.2242e+06	4.30343e+06
FALSE	High	Unambiguous	PATEKDLAEDAPWKK	[M].PATEKDLAEDAPWKK.[I]			FALSE	Human	1	2	1	2	P21333	P21333 [29-43]			Filamin-A OS=Homo sapiens OX=9606 GN=FLNA PE=1 SV=4	P21333; P21333-2	2	1698.87	15	0.047	-4.41	5.80105e-05	0.000745733	9	191	53.78	27.85	5	5	7.6	6.2	13.3	15.9	3.9	193.7	156.7	281.7	161.3	159.7	45869.5	37160.1	80324.3	96292.6	23686.8	1.17022e+06	946731	1.70218e+06
FALSE	High	Unambiguous	PATGYPLPPQIFNESQYR	[R].PATGYPLPPQIFNESQYR.[G]			FALSE	Human	1	1	1	1	O75368	O75368 [59-76]			SH3 domain-binding glutamic acid-rich-like protein OS=Homo sapiens OX=9606 GN=SH3BGRL PE=1 SV=1	O75368	0	2078.03	18
FALSE	High	Selected	PAVLGFEGSANK	[M].PAVLGFEGSANK.[I]			FALSE	Human	1	1	1	1	Q9NPF4	Q9NPF4 [2-13]			Probable tRNA N6-adenosine threonylcarbamoyltransferase OS=Homo sapiens OX=9606 GN=OSGEP PE=1 SV=1	Q9NPF4	0	1189.62	12	0.022	-5.48	0.00503903	0.0160644	4.4	195.6	100.05	27.75	5	5	2.4	6.8	4.1	14.7	0.2	183.4	140.2	280.6	205.2	162.4	61228.1	174183	105375	378228	3974.91	4.71726e+06	3.60403e+06	7.21662e+06
FALSE	High	Unambiguous	PAVLQVECHPYLAQNELIAHCQAR	[R].PAVLQVECHPYLAQNELIAHCQAR.[G]	2xCarbamidomethyl [C8; C21]	2xCarbamidomethyl [C8; C21]	FALSE	Human	1	1	1	1	P14550	P14550 [180-203]			Aldo-keto reductase family 1 member A1 OS=Homo sapiens OX=9606 GN=AKR1A1 PE=1 SV=3	P14550	0	2817.39	24	1.767	0.82	0.183369	0.255029	127.7	72.3	127.81	68.27	5	5	11.7	8	496.8	26.1	373.7	2.4	10.1	14.8	26.5	29.8	47744.6	32644.6	2.02499e+06	106268	1.52317e+06	9783.45	41120.2	60133.6
FALSE	High	Unambiguous	PAVTQHAPYFK	[A].PAVTQHAPYFK.[G]			FALSE	Human	1	1	1	14	P30048	P30048 [63-73]			Thioredoxin-dependent peroxide reductase, mitochondrial OS=Homo sapiens OX=9606 GN=PRDX3 PE=1 SV=3	P30048	0	1258.66	11	0.968	-0.05	0.35992	0.438614	98.4	101.6	37.1	14.73	5	5	105.3	48.9	129.4	64.7	115.9	108.8	90.7	114.7	128.7	92.9	3.43091e+06	1.59345e+06	4.21579e+06	2.10784e+06	3.77764e+06	3.54426e+06	2.95671e+06	3.73809e+06
FALSE	High	Unambiguous	PAYFNDAQR	[V].PAYFNDAQR.[Q]			FALSE	Human	1	1	1	1	P11021	P11021 [173-181]			Endoplasmic reticulum chaperone BiP OS=Homo sapiens OX=9606 GN=HSPA5 PE=1 SV=2	P11021	0	1081.51	9	1.18	0.24	0.69687	0.750659	108.2	91.8	67.52	65.13	5	5	171.1	107	24	113.5	35	172.6	24.9	67	194.3	90.7	499699	312540	69966.4	331385	102145	504100	72630.5	195598
FALSE	High	Selected	PAYFNDSQR	[V].PAYFNDSQR.[Q]			FALSE	Human	6	7	1	1	P17066; P54652; P11142; P0DMV9; P38646; P34931	P17066 [149-157]; P54652 [148-156]; P11142 [147-155]; P0DMV9 [147-155]; P38646 [194-202]; P34931 [149-157]			Heat shock 70 kDa protein 6 OS=Homo sapiens OX=9606 GN=HSPA6 PE=1 SV=2 Heat shock-related 70 kDa protein 2 OS=Homo sapiens OX=9606 GN=HSPA2 PE=1 SV=1 Heat shock cognate 71 kDa protein OS=Homo sapiens OX=9606 GN=HSPA8 PE=1 SV=1 Heat shock 70 kDa protein 1B OS=Homo sapiens OX=9606 GN=HSPA1B PE=1 SV=1 Stress-70 protein, mitochondrial OS=Homo sapiens OX=9606 GN=HSPA9 PE=1 SV=2 Heat shock 70 kDa prote…	P17066; P54652; P11142; P0DMV9; P11142-2; P38646; P34931	0	1097.5	9	0.049	-4.36	0.00236913	0.00924085	9.3	190.7	88.08	18.05	5	5	9.3	32.1	7.5	14.8	2	219.9	130.6	190.9	203.3	189.5	20874	72111.2	16747.7	33288.7	4393.96	493912	293373	428754
FALSE	High	Unambiguous	PATATSVDLR	[D].PATATSVDLR.[D]			FALSE	Human	1	2	1	1	P50991	P50991 [197-206]			T-complex protein 1 subunit delta OS=Homo sapiens OX=9606 GN=CCT4 PE=1 SV=4	P50991; P50991-2	0	1030.55	10	3.139	1.65	0.0718239	0.122814	151.7	48.3	100.55	29.26	5	5	43.4	42.2	117	167.2	434.1	52	37.3	31.3	49.9	25.7	103720	100754	279563	399702	1.03768e+06	124383	89065.1	74783.7
FALSE	High	Unambiguous	PAYFQRPENALKR	[M].PAYFQRPENALKR.[A]			FALSE	Human	1	1	1	3	Q14152	Q14152 [2-14]			Eukaryotic translation initiation factor 3 subunit A OS=Homo sapiens OX=9606 GN=EIF3A PE=1 SV=1	Q14152	1	1589.85	13	5.135	2.36	0.0652404	0.113922	167.4	32.6	38.26	86.7	5	5	188.8	139.3	52.6	155.1	184.5	7.1	93.9	28.2	120.3	30.2	418607	308864	116596	343965	409127	15664.9	208201	62500.1
FALSE	High	Unambiguous	PCPCPEGPGSQR	[R].PCPCPEGPGSQR.[H]	2xCarbamidomethyl [C2; C4]	2xCarbamidomethyl [C2; C4]	FALSE	Human	1	1	1	2	P55268	P55268 [926-937]			Laminin subunit beta-2 OS=Homo sapiens OX=9606 GN=LAMB2 PE=1 SV=2	P55268	0	1341.57	12	0.191	-2.39	0.00307796	0.0111954	32.1	167.9	52.4	24.6	5	5	36.2	18.8	6.5	39	38.6	200.5	138.6	215.7	189.2	116.9	82251.7	42615.3	14710.9	88616.5	87679.3	455411	314658	489830
FALSE	High	Unambiguous	PDASKPEDWDER	[D].PDASKPEDWDER.[A]			FALSE	Human	1	1	1	5	P27797	P27797 [211-222]			Calreticulin OS=Homo sapiens OX=9606 GN=CALR PE=1 SV=1	P27797	0	1444.63	12	81.693	6.35	0.00105586	0.0051963	197.6	2.4	48.25	95.87	5	5	111.4	106.2	180.6	324.4	258.7	9.3	2.2	5.2	0.3	1.8	1.14132e+06	1.08737e+06	1.84947e+06	3322199	2.64936e+06	95311.1	22639.3	53017.2
FALSE	High	Unambiguous	PDFQPELSGAGSR	[D].PDFQPELSGAGSR.[L]			FALSE	Human	1	1	1	1	O43396	O43396 [11-23]			Thioredoxin-like protein 1 OS=Homo sapiens OX=9606 GN=TXNL1 PE=1 SV=3	O43396	0	1360.65	13
FALSE	High	Unambiguous	PDGQVITIGNER	[L].PDGQVITIGNER.[F]			FALSE	Human	5	11	1	11	P63267; P60709; Q562R1; P68032; P63261	P63267 [244-255]; P60709 [243-254]; Q562R1 [244-255]; P68032 [245-256]; P63261 [243-254]			Actin, gamma-enteric smooth muscle OS=Homo sapiens OX=9606 GN=ACTG2 PE=1 SV=1 Actin, cytoplasmic 1 OS=Homo sapiens OX=9606 GN=ACTB PE=1 SV=1 Beta-actin-like protein 2 OS=Homo sapiens OX=9606 GN=ACTBL2 PE=1 SV=2 Actin, alpha cardiac muscle 1 OS=Homo sapiens OX=9606 GN=ACTC1 PE=1 SV=1 Actin, cytoplasmic 2 OS=Homo sapiens OX=9606 GN=ACTG1 PE=1 SV=1	A5A3E0; P63267; Q9BYX7; P60709; P63267-2; Q6S8J3; P62736; P68133; Q562R1; P68032; P63261	0	1298.67	12	1.631	0.71	0.233141	0.308898	124	76	69.32	38.23	5	5	52.5	47.5	101.5	228.4	231.9	98.1	39.4	90.6	62.2	47.9	744291	672540	1.43733e+06	3.23544e+06	3.28602e+06	1.38972e+06	557856	1.28397e+06
FALSE	High	Unambiguous	PDLGVLCPTGCQLQEALLQQERPIR	[D].PDLGVLCPTGCQLQEALLQQERPIR.[N]	2xCarbamidomethyl [C7; C11]	2xCarbamidomethyl [C7; C11]	FALSE	Human	1	1	1	5	P02675	P02675 [100-124]			Fibrinogen beta chain OS=Homo sapiens OX=9606 GN=FGB PE=1 SV=2	P02675	0	2891.49	25	0.738	-0.44	0.372979	0.451697	84.9	115.1	94.4	76.65	5	5	80.8	119.4	1.7	180	12.7	14	81.5	266.4	109.4	134	662920	979596	14219.9	1.47727e+06	104216	115178	668757	2.18637e+06
FALSE	High	Unambiguous	PDLTAALR	[K].PDLTAALR.[D]			FALSE	Human	2	2	1	7	P17661; P08670	P17661 [268-275]; P08670 [263-270]			Desmin OS=Homo sapiens OX=9606 GN=DES PE=1 SV=3 Vimentin OS=Homo sapiens OX=9606 GN=VIM PE=1 SV=4	P17661; P08670	0	856.489	8	0.091	-3.45	0.0274977	0.0584064	16.7	183.3	103.68	33.06	5	5	76.5	14.2	6.8	107.4	14	227.9	86.5	155.1	174.1	137.6	2.4786e+06	458662	221832	3.47963e+06	454892	7.38274e+06	2.80095e+06	5.02358e+06
FALSE	High	Unambiguous	PDNFVFGQSGAGNNWAK	[R].PDNFVFGQSGAGNNWAK.[G]			FALSE	Human	5	6	1	1	Q13885; P04350; P07437; P68371; Q9BVA1	Q13885 [87-103]; P04350 [87-103]; P07437 [87-103]; P68371 [87-103]; Q9BVA1 [87-103]			Tubulin beta-2A chain OS=Homo sapiens OX=9606 GN=TUBB2A PE=1 SV=1 Tubulin beta-4A chain OS=Homo sapiens OX=9606 GN=TUBB4A PE=1 SV=2 Tubulin beta chain OS=Homo sapiens OX=9606 GN=TUBB PE=1 SV=2 Tubulin beta-4B chain OS=Homo sapiens OX=9606 GN=TUBB4B PE=1 SV=1 Tubulin beta-2B chain OS=Homo sapiens OX=9606 GN=TUBB2B PE=1 SV=1	P24637; Q13885; P04350; P07437; P68371; Q9BVA1	0	1808.84	17
FALSE	High	Unambiguous	PAYHSSLMDPDTK	[M].PAYHSSLMDPDTK.[L]			FALSE	Human	1	1	1	9	O15145	O15145 [2-14]			Actin-related protein 2/3 complex subunit 3 OS=Homo sapiens OX=9606 GN=ARPC3 PE=1 SV=3	O15145	0	1461.67	13	2.245	1.17	0.100287	0.159118	138.4	61.6	88.81	34.19	5	5	92.8	74.1	207.4	29.3	371.4	66.1	30.8	41.3	55.2	31.5	4.07495e+06	3.25423e+06	9.11086e+06	1.28848e+06	1.63165e+07	2.90391e+06	1.35284e+06	1.81507e+06
FALSE	High	Unambiguous	PASPTIIPR	[P].PASPTIIPR.[L]			FALSE	Human	1	2	1	2	P80192	P80192 [550-558]			Mitogen-activated protein kinase kinase kinase 9 OS=Homo sapiens OX=9606 GN=MAP3K9 PE=1 SV=3	P80192; P80192-4	0	951.562	9	0.197	-2.35	0.00179767	0.00756379	32.9	167.1	41.47	81.77	5	5	37.9	29.1	11.6	21.8	19.6	87.6	74	421.5	186.3	110.7	120017	92241.1	36846.8	68965.6	62108.9	277787	234422	1.33583e+06
FALSE	High	Unambiguous	PASGPIRPIVR	[R].PASGPIRPIVR.[C]			FALSE	Human	1	2	1	7	P26373	P26373 [50-60]			60S ribosomal protein L13 OS=Homo sapiens OX=9606 GN=RPL13 PE=1 SV=4	P26373-2; P26373	0	1162.71	11	0.066	-3.92	3.46038e-05	0.000541285	12.4	187.6	37.95	10.01	5	5	7.2	7.4	12	12.7	17.6	182.2	197.5	215.5	182.5	165.3	194053	200821	325397	342337	477408	4.92997e+06	5.34527e+06	5.83159e+06
FALSE	High	Unambiguous	PASFDAR	[L].PASFDAR.[E]			FALSE	Human	1	1	1	1	P07858	P07858 [81-87]			Cathepsin B OS=Homo sapiens OX=9606 GN=CTSB PE=1 SV=3	P07858	0	763.373	7
FALSE	High	Unambiguous	PALLHSTFFPALQGAQTK	[K].PALLHSTFFPALQGAQTK.[M]			FALSE	Human	1	2	1	7	P23381	P23381 [332-349]			Tryptophan--tRNA ligase, cytoplasmic OS=Homo sapiens OX=9606 GN=WARS1 PE=1 SV=2	P23381; P23381-2	0	1927.04	18	0.642	-0.64	0.26224	0.339415	78.2	121.8	72.73	76.88	5	5	166.4	46.9	31.1	78	49.7	287.2	59.7	60.7	143	77.4	2.11786e+06	597306	395358	992646	632740	3.65511e+06	759542	772478
FALSE	High	Unambiguous	PALPFILR	[R].PALPFILR.[L]			FALSE	Human	1	4	1	1	Q5T4S7	Q5T4S7 [4717-4724]			E3 ubiquitin-protein ligase UBR4 OS=Homo sapiens OX=9606 GN=UBR4 PE=1 SV=1	Q5T4S7-3; Q5T4S7-2; Q5T4S7; Q5T4S7-4	0	926.582	8
FALSE	High	Unambiguous	PANDFNPDADAK	[R].PANDFNPDADAK.[A]			FALSE	Human	1	2	1	1	P08133	P08133 [359-370]			Annexin A6 OS=Homo sapiens OX=9606 GN=ANXA6 PE=1 SV=3	P08133; P08133-2	0	1274.56	12
FALSE	High	Unambiguous	PANKQEDEVMR	[K].PANKQEDEVMR.[A]			FALSE	Human	1	1	1	1	O15145	O15145 [120-130]			Actin-related protein 2/3 complex subunit 3 OS=Homo sapiens OX=9606 GN=ARPC3 PE=1 SV=3	O15145	1	1316.63	11	0.282	-1.83	0.0718907	0.122902	43.9	156.1	55.69	145.74	5	5	23	28.4	16	10.7	46.7	81.7	88.3	628.8	19.2	57.1	27441.5	33893.1	19081.2	12729	55696	97463.3	105252	749744
FALSE	High	Selected	PAPATTFAHLDATTVLSR	[D].PAPATTFAHLDATTVLSR.[A]			FALSE	Human	1	1	1	5	P06576	P06576 [370-387]			ATP synthase subunit beta, mitochondrial OS=Homo sapiens OX=9606 GN=ATP5F1B PE=1 SV=3	P06576	0	1868.99	18	54.203	5.76	0.00144008	0.00646096	196.4	3.6	46.76	80.55	5	5	111.7	86.5	227.9	263.7	290.4	6	7.8	1.4	0.2	4.2	1.70052e+06	1.31724e+06	3.46965e+06	4.0149e+06	4.42138e+06	91555.7	119331	20710.5
FALSE	High	Unambiguous	PAPAVGEAEDKENQQATSGPNQPSVR	[R].PAPAVGEAEDKENQQATSGPNQPSVR.[R]			FALSE	Human	1	3	1	4	P16989-2	P16989-2 [232-257]			Isoform 2 of Y-box-binding protein 3 OS=Homo sapiens OX=9606 GN=YBX3	P16989-3; P16989; P16989-2	1	2677.28	26	21.047	4.4	0.135328	0.2009	190.9	9.1	105.38	62.46	5	5	9.5	1.1	382.6	431.4	141.8	4.7	12.2	1.1	6.7	8.9	70129	7886.99	2.83151e+06	3.19301e+06	1.04956e+06	34915	90234.9	7953.31
FALSE	High	Unambiguous	PAPLVAPGNQVTLR	[R].PAPLVAPGNQVTLR.[M]			FALSE	Human	1	1	1	1	Q15113	Q15113 [117-130]			Procollagen C-endopeptidase enhancer 1 OS=Homo sapiens OX=9606 GN=PCOLCE PE=1 SV=2	Q15113	0	1432.83	14	8.082	3.01	0.0215737	0.0484396	178	22	83.54	78.25	5	5	28.6	44.5	213.2	209.8	391.3	26	39.9	5	38.5	3.3	76635.9	119212	571784	562650	1.0494e+06	69618.7	106966	13490.7
FALSE	High	Unambiguous	PAPMVFWK	[R].PAPMVFWK.[V]			FALSE	Human	1	1	1	6	P41217	P41217 [166-173]			OX-2 membrane glycoprotein OS=Homo sapiens OX=9606 GN=CD200 PE=1 SV=4	P41217	0	975.512	8	1.018	0.03	0.759202	0.80443	100.9	99.1	45.17	41.88	5	5	183.1	63.5	98.5	102.5	73.4	158.4	76.3	49.7	97.9	96.7	1.52971e+06	530835	822825	856809	613062	1.32391e+06	637274	415122
FALSE	High	Unambiguous	PAPPQEESPSSEAK	[R].PAPPQEESPSSEAK.[S]			FALSE	Human	2	3	1	3	Q3KQU3-4; Q3KQU3	Q3KQU3-4 [79-92]; Q3KQU3 [79-92]			Isoform 4 of MAP7 domain-containing protein 1 OS=Homo sapiens OX=9606 GN=MAP7D1 MAP7 domain-containing protein 1 OS=Homo sapiens OX=9606 GN=MAP7D1 PE=1 SV=1	Q3KQU3-2; Q3KQU3-4; Q3KQU3	0	1453.68	14	0.208	-2.26	0.0077439	0.0221637	34.5	165.5	49.92	61.05	5	5	6.8	32.8	25.9	46	31.1	322.4	149	36.3	208.5	141.1	18363.9	89106.9	70315.8	124821	84253.6	874553	404261	98527.7
FALSE	High	Unambiguous	PAPPSYQR	[K].PAPPSYQR.[W]			FALSE	Human	1	1	1	2	Q9UGT4	Q9UGT4 [236-243]			Sushi domain-containing protein 2 OS=Homo sapiens OX=9606 GN=SUSD2 PE=1 SV=1	Q9UGT4	0	915.468	8	0.024	-5.41	1.81996e-05	0.000361699	4.6	195.4	45.92	64.08	5	5	1.1	3.9	4.7	2.7	5.1	373.8	166.5	57.8	269	115.4	25316.9	88909.9	106716	62085.9	115389	8.47775e+06	3.77593e+06	1.31081e+06
FALSE	High	Selected	PAPPVAGPSVFLFPPKPK	[C].PAPPVAGPSVFLFPPKPK.[D]			FALSE	Human	1	1	1	1	P01859	P01859 [110-127]			Immunoglobulin heavy constant gamma 2 OS=Homo sapiens OX=9606 GN=IGHG2 PE=1 SV=2	P01859	0	1846.06	18
FALSE	High	Unambiguous	PAPVAQPPAAAPPSAVGSSAAAPR	[R].PAPVAQPPAAAPPSAVGSSAAAPR.[Q]			FALSE	Human	1	2	1	6	Q9Y6H1	Q9Y6H1 [28-51]			Coiled-coil-helix-coiled-coil-helix domain-containing protein 2 OS=Homo sapiens OX=9606 GN=CHCHD2 PE=1 SV=1	Q5T1J5; Q9Y6H1	0	2138.14	24	52.329	5.71	3.68342e-05	0.000561913	196.2	3.8	46.71	60.11	5	5	240	254.5	165.4	266.3	48	6.5	4.6	3.4	9.7	1.6	2.16433e+06	2.29485e+06	1.49106e+06	2.40112e+06	432943	58755.3	41360.1	30698.4
FALSE	High	Unambiguous	PAPVLESSFK	[K].PAPVLESSFK.[D]			FALSE	Human	1	3	1	4	Q13367	Q13367 [608-617]			AP-3 complex subunit beta-2 OS=Homo sapiens OX=9606 GN=AP3B2 PE=1 SV=2	Q13367; Q13367-3; Q13367-4	0	1074.58	10	0.158	-2.66	0.0314023	0.0648185	27.3	172.7	111.35	37.84	5	5	27.4	26.2	114.2	24.1	2.5	239.9	165.8	70.9	179.7	149.2	110961	105995	461897	97436.3	10301.2	970706	670819	286705
FALSE	High	Unambiguous	PAQGVVTTLENVSPPR	[R].PAQGVVTTLENVSPPR.[R]			FALSE	Human	1	15	1	1	P02751-1	P02751-1 [1803-1818]			Isoform 1 of Fibronectin OS=Homo sapiens OX=9606 GN=FN1	P02751-4; P02751-3; P02751-14; P02751-7; P02751-12; P02751-9; P02751-10; P02751-5; P02751-17; P02751; P02751-1; P02751-6; P02751-13; P02751-8; P02751-11	0	1664.9	16	0.192	-2.38	0.047507	0.0891816	32.3	167.7	93.3	130.86	5	5	1.5	4.8	23.9	42.4	15.7	33.8	12.9	590.8	192.6	81.7	3501.9	11426.5	57353.5	101865	37748.2	81234.1	31106.2	1.41995e+06
FALSE	High	Selected	PAQGVVTTLENVSPPRR	[R].PAQGVVTTLENVSPPRR.[A]			FALSE	Human	1	15	1	1	P02751-1	P02751-1 [1803-1819]			Isoform 1 of Fibronectin OS=Homo sapiens OX=9606 GN=FN1	P02751-4; P02751-3; P02751-14; P02751-7; P02751-12; P02751-9; P02751-10; P02751-5; P02751-17; P02751; P02751-1; P02751-6; P02751-13; P02751-8; P02751-11	1	1821	17	0.179	-2.49	0.0151112	0.0368532	30.3	169.7	36.73	105.82	5	5	16.3	21.5	19.8	27.4	8.8	48.7	33.7	500.4	212.7	110.7	66598.2	88266.7	81002.6	112416	35996.1	199391	138280	2.05064e+06
FALSE	High	Unambiguous	PAQPQEHPFASSR	[R].PAQPQEHPFASSR.[F]			FALSE	Human	1	1	1	4	Q15437	Q15437 [218-230]			Protein transport protein Sec23B OS=Homo sapiens OX=9606 GN=SEC23B PE=1 SV=2	Q15437	0	1451.7	13	0.02	-5.65	0.000142714	0.00134241	3.9	196.1	77.14	31	5	5	3.1	7.5	1.2	4.4	1	156.4	149.1	259.9	266.5	151	39791.9	94900.9	15861.4	56357.7	12133.9	1.99158e+06	1.8991e+06	3.31034e+06
FALSE	High	Unambiguous	PARPNLSGSSAGSPLSGLGGEGPGESEK	[R].PARPNLSGSSAGSPLSGLGGEGPGESEK.[V]			FALSE	Human	1	1	1	7	Q9Y6C2	Q9Y6C2 [150-177]			EMILIN-1 OS=Homo sapiens OX=9606 GN=EMILIN1 PE=1 SV=3	Q9Y6C2	0	2595.26	28	1.701	0.77	0.103442	0.163114	125.9	74.1	31.72	36.38	5	5	172.9	134.4	87.8	117.2	79.9	68.9	52.6	128.9	90.2	67.2	1.05897e+07	8.22909e+06	5.3782e+06	7.18076e+06	4.8936e+06	4.22183e+06	3.21863e+06	7.89383e+06
FALSE	High	Unambiguous	PALELLEPIEQK	[R].PALELLEPIEQK.[F]			FALSE	Human	1	2	1	2	P50395	P50395 [368-379]			Rab GDP dissociation inhibitor beta OS=Homo sapiens OX=9606 GN=GDI2 PE=1 SV=2	P50395; P50395-2	0	1379.78	12	4.041	2.01	0.0338964	0.0687974	160.3	39.7	110.07	66.94	5	5	17.9	46.9	49	444.7	359.9	29.8	5.1	8.6	26	12.1	43724.6	114238	119430	1.08369e+06	877012	72640.9	12481.4	20983.6
FALSE	High	Unambiguous	NYLQSLPSK	[R].NYLQSLPSK.[T]			FALSE	Human	1	2	1	12	P27361	P27361 [279-287]			Mitogen-activated protein kinase 3 OS=Homo sapiens OX=9606 GN=MAPK3 PE=1 SV=4	P27361-3; P27361	0	1049.56	9	0.607	-0.72	0.042631	0.0821121	75.6	124.4	55.96	14.26	5	5	19.7	32	101.2	83.5	81.8	121.5	134.6	116.7	165.5	143.6	615607	1.00137e+06	3.16865e+06	2.61239e+06	2.55902e+06	3.80218e+06	4.21273e+06	3.6516e+06
FALSE	High	Unambiguous	NYIQGINLVQAK	[K].NYIQGINLVQAK.[K]			FALSE	Human	1	1	1	30	P52815	P52815 [151-162]			39S ribosomal protein L12, mitochondrial OS=Homo sapiens OX=9606 GN=MRPL12 PE=1 SV=2	P52815	0	1360.76	12	2.319	1.21	0.0134874	0.0338301	139.7	60.3	37.5	33.62	5	5	209.7	69.9	134.5	151	115.9	58	40.7	96.8	71.1	52.4	4.36946e+06	1.45592e+06	2.80278e+06	3145873	2.41567e+06	1.20872e+06	847674	2.01747e+06
FALSE	High	Unambiguous	NYLNYGEEGAPGK	[R].NYLNYGEEGAPGK.[W]			FALSE	Human	1	1	1	73	P05060	P05060 [470-482]			Secretogranin-1 OS=Homo sapiens OX=9606 GN=CHGB PE=1 SV=2	P05060	0	1411.65	13	4.016	2.01	0.00216546	0.00865876	160.1	39.9	32.55	39.93	5	5	98.9	174.7	119.5	230.9	173.1	13.8	43.1	57.7	41.9	46.3	6.42746e+07	1.13526e+08	7.7661e+07	1.49984e+08	1.12448e+08	8.99444e+06	2.79979e+07	3.75135e+07
FALSE	High	Selected	NWDDMK	[R].NWDDMK.[H]			FALSE	Human	1	2	1	7	P61160	P61160 [81-86]			Actin-related protein 2 OS=Homo sapiens OX=9606 GN=ACTR2 PE=1 SV=1	P61160; P61160-2	0	808.329	6	0.067	-3.89	8.46065e-05	0.000954484	12.6	187.4	57.07	43.81	5	5	9.4	13.3	16.2	2.9	5.7	299.1	116.9	135.7	261.5	139.3	47637.1	67630.7	82107	14679.9	28872.3	1.51926e+06	593939	689406
FALSE	High	Unambiguous	NWGGQEDREPAGR	[K].NWGGQEDREPAGR.[W]			FALSE	Human	1	3	1	3	Q96AQ6	Q96AQ6 [504-516]			Pre-B-cell leukemia transcription factor-interacting protein 1 OS=Homo sapiens OX=9606 GN=PBXIP1 PE=1 SV=1	Q96AQ6-3; Q96AQ6-2; Q96AQ6	1	1471.67	13	1.825	0.87	0.174504	0.245469	129.2	70.8	98.86	80.57	5	5	58	42.8	147.7	75.9	378.7	32.5	41.6	143.1	27	52.6	93720.9	69077.1	238516	122575	611461	52493	67168.8	231121
FALSE	High	Unambiguous	NWGLGGHAFCR	[R].NWGLGGHAFCR.[N]	1xCarbamidomethyl [C10]	1xCarbamidomethyl [C10]	FALSE	Human	1	1	1	3	P00748	P00748 [257-267]			Coagulation factor XII OS=Homo sapiens OX=9606 GN=F12 PE=1 SV=3	P00748	0	1274.58	11	8.477	3.08	0.37293	0.451675	178.9	21.1	103.21	55.35	5	5	19.4	1.6	453.4	188.7	225.1	26.1	10.8	41	11.6	22.3	55636	4535.81	1.29793e+06	540096	644355	74711.8	30887.9	117457
FALSE	High	Unambiguous	NWGLSFYADKPETTK	[K].NWGLSFYADKPETTK.[E]			FALSE	Human	1	1	1	4	P19652	P19652 [139-153]			Alpha-1-acid glycoprotein 2 OS=Homo sapiens OX=9606 GN=ORM2 PE=1 SV=2	P19652	0	1756.85	15	0.696	-0.52	0.467025	0.542749	82.1	117.9	77.78	78.57	5	5	157.8	36.7	130.4	14.5	57.6	268	82.7	72.7	24.4	155.2	201832	46944.3	166782	18589.7	73615.6	342639	105797	92916.1
FALSE	High	Unambiguous	NWGLSVYADKPETTK	[K].NWGLSVYADKPETTK.[E]			FALSE	Human	1	1	1	73	P02763	P02763 [139-153]			Alpha-1-acid glycoprotein 1 OS=Homo sapiens OX=9606 GN=ORM1 PE=1 SV=1	P02763	0	1708.85	15	3.037	1.6	0.0243934	0.0531845	150.5	49.5	103.68	50.56	5	5	456.9	100.7	77.4	108	60.6	65.9	22.2	21.2	53.9	33.2	4.17813e+07	9.20742e+06	7.07462e+06	9.87616e+06	5.54499e+06	6.02949e+06	2.02987e+06	1.9431e+06
FALSE	High	Unambiguous	NWLDPAK	[K].NWLDPAK.[E]			FALSE	Human	3	8	1	5	O43491; Q9Y2J2-2; Q9Y2J2	O43491 [271-277]; Q9Y2J2-2 [163-169]; Q9Y2J2 [163-169]			Band 4.1-like protein 2 OS=Homo sapiens OX=9606 GN=EPB41L2 PE=1 SV=1 Isoform 2 of Band 4.1-like protein 3 OS=Homo sapiens OX=9606 GN=EPB41L3 Band 4.1-like protein 3 OS=Homo sapiens OX=9606 GN=EPB41L3 PE=1 SV=2	O43491-2; O43491-4; O43491-3; Q9Y2J2-3; O43491; Q9Y2J2-4; Q9Y2J2-2; Q9Y2J2	0	843.436	7	0.014	-6.18	5.20793e-06	0.000169516	2.7	197.3	39.69	14.22	5	5	2.8	4.3	3.5	2.1	1.4	209.2	234.5	182.1	160.1	200	73032.8	113693	93818.5	56603.9	38157.7	5.55281e+06	6.22385e+06	4.83321e+06
FALSE	High	Unambiguous	NWLLAMAAK	[K].NWLLAMAAK.[R]			FALSE	Human	1	1	1	1	Q9NZJ0	Q9NZJ0 [661-669]			Denticleless protein homolog OS=Homo sapiens OX=9606 GN=DTL PE=1 SV=3	Q9NZJ0	0	1017.55	9	2.127	1.09	0.672879	0.730204	136	64	70.14	85.45	5	5	109.8	124.2	238	87	15.3	46.8	207.5	25.7	51.7	94.1	240700	272135	521505	190574	33569.9	102451	454617	56335.6
FALSE	High	Unambiguous	NWCAYVVTR	[R].NWCAYVVTR.[T]	1xCarbamidomethyl [C3]	1xCarbamidomethyl [C3]	FALSE	Human	1	1	1	3	Q9Y6C2	Q9Y6C2 [58-66]			EMILIN-1 OS=Homo sapiens OX=9606 GN=EMILIN1 PE=1 SV=3	Q9Y6C2	0	1168.56	9	0.257	-1.96	0.539826	0.610694	40.9	159.1	94.26	99.07	5	5	157.8	73.5	22.6	27	25.9	10.4	105.2	338.2	213	26.5	711258	331266	101893	121945	116688	46988.7	474455	1.52464e+06
FALSE	High	Selected	NWIQYK	[K].NWIQYK.[E]			FALSE	Human	1	2	1	17	P02679	P02679 [233-238]			Fibrinogen gamma chain OS=Homo sapiens OX=9606 GN=FGG PE=1 SV=3	P02679-2; P02679	0	851.441	6	0.667	-0.58	0.176077	0.247198	80	120	45.05	80.31	5	5	33.1	85.4	103.5	62.7	41.8	57.8	55.5	315.6	150.6	94	4.0258e+06	1.03924e+07	1.2605e+07	7.63288e+06	5.09064e+06	7.03927e+06	6.75595e+06	3.84277e+07
FALSE	High	Unambiguous	NWMNSLGVNPR	[R].NWMNSLGVNPR.[V]			FALSE	Human	1	1	1	10	P13796	P13796 [402-412]			Plastin-2 OS=Homo sapiens OX=9606 GN=LCP1 PE=1 SV=6	P13796	0	1287.63	11	0.027	-5.2	0.00125218	0.00583218	5.3	194.7	105.65	33.32	5	5	15.1	5.7	0.7	1.2	4.7	283.2	137.8	139.5	240.9	171.2	2.71472e+06	1.02427e+06	126074	222039	839568	5.09012e+07	2.47579e+07	2.50767e+07
FALSE	High	Unambiguous	NWPSDEMPDFPK	[K].NWPSDEMPDFPK.[S]			FALSE	Human	1	1	1	2	Q07960	Q07960 [32-43]			Rho GTPase-activating protein 1 OS=Homo sapiens OX=9606 GN=ARHGAP1 PE=1 SV=1	Q07960	0	1462.63	12	0.259	-1.95	0.0332745	0.067847	41.2	158.8	48.72	67.05	5	5	69.1	47.8	56	31.2	14.6	300.5	56.3	50.4	189.7	184.4	89644.1	62012.6	72570.2	40465	18941.5	389518	73038.9	65294.5
FALSE	High	Unambiguous	NWQDYGVR	[R].NWQDYGVR.[E]			FALSE	Human	1	1	1	1	Q8WU39	Q8WU39 [98-105]			Marginal zone B- and B1-cell-specific protein OS=Homo sapiens OX=9606 GN=MZB1 PE=1 SV=1	Q8WU39	0	1037.48	8	0.107	-3.23	0.0214057	0.0481886	19.3	180.7	69.62	104.34	5	5	14.4	1.2	11.6	4.9	18.7	108.6	443.1	12	27.6	357.8	87741	7573.41	70509.3	29715.7	113759	660849	2.69564e+06	72999.2
FALSE	High	Selected	NWQGGILSGGFEK	[R].NWQGGILSGGFEK.[N]			FALSE	Human	1	1	1	1	Q8NCN5	Q8NCN5 [295-307]			Pyruvate dehydrogenase phosphatase regulatory subunit, mitochondrial OS=Homo sapiens OX=9606 GN=PDPR PE=1 SV=2	Q8NCN5	0	1392.69	13
FALSE	High	Unambiguous	NWQWGGLTCDHYEEAK	[K].NWQWGGLTCDHYEEAK.[I]	1xCarbamidomethyl [C9]	1xCarbamidomethyl [C9]	FALSE	Human	1	4	1	16	Q86VB7	Q86VB7 [454-469]			Scavenger receptor cysteine-rich type 1 protein M130 OS=Homo sapiens OX=9606 GN=CD163 PE=1 SV=2	Q86VB7-4; Q86VB7-3; Q86VB7; Q86VB7-2	0	1993.85	16	2.02	1.01	0.573116	0.641148	133.8	66.2	64.58	119.27	5	5	183.7	102.6	75	94.5	14.7	46.8	8.6	299.3	167.4	7.5	1.39506e+06	779034	569917	717688	111423	355279	64977.6	2.27355e+06
FALSE	High	Unambiguous	NWQWWR	[R].NWQWWR.[L]			FALSE	Human	4	6	1	10	P35749-4; P35749; P35749-3; P35579	P35749-4 [831-836]; P35749 [831-836]; P35749-3 [838-843]; P35579 [824-829]			Isoform 4 of Myosin-11 OS=Homo sapiens OX=9606 GN=MYH11 Myosin-11 OS=Homo sapiens OX=9606 GN=MYH11 PE=1 SV=3 Isoform 3 of Myosin-11 OS=Homo sapiens OX=9606 GN=MYH11 Myosin-9 OS=Homo sapiens OX=9606 GN=MYH9 PE=1 SV=4	P35749-4; P35749; P35749-3; P35579; P35749-2; P35579-2	0	975.458	6	1.246	0.32	0.404773	0.48298	111	89	31.01	11.85	5	5	144.3	59.3	113.8	135.5	95.4	91.3	73.8	103.3	94.2	89.1	2.4643e+06	1.01228e+06	1.94332e+06	2.31332e+06	1.62967e+06	1.55944e+06	1.26038e+06	1.76351e+06
FALSE	High	Unambiguous	NWQYQETIK	[K].NWQYQETIK.[K]			FALSE	Human	1	4	1	22	Q15008	Q15008 [363-371]			26S proteasome non-ATPase regulatory subunit 6 OS=Homo sapiens OX=9606 GN=PSMD6 PE=1 SV=1	Q15008-3; Q15008-4; Q15008-2; Q15008	0	1209.59	9	3.425	1.78	0.0138529	0.0344946	154.8	45.2	21.3	59.22	5	5	89.5	148.8	152.3	166.4	155.8	44.5	25.4	107.9	75.5	33.9	2.00573e+06	3.33438e+06	3.41146e+06	3.7275e+06	3.4904e+06	996064	568642	2.41741e+06
FALSE	High	Unambiguous	NWISQLQMHAYCENPDIVLCGNK	[R].NWISQLQMHAYCENPDIVLCGNK.[S]	2xCarbamidomethyl [C12; C20]	2xCarbamidomethyl [C12; C20]	FALSE	Human	1	2	1	7	P51159	P51159 [112-134]			Ras-related protein Rab-27A OS=Homo sapiens OX=9606 GN=RAB27A PE=1 SV=3	P51159-2; P51159	0	2790.28	23	36.226	5.18	0.00123583	0.00578036	194.6	5.4	54.14	80.51	5	5	188.1	322.8	38.1	174.9	251.8	1.4	8.5	8.7	5.2	0.3	2.69922e+06	4.63207e+06	546293	2.50941e+06	3.61345e+06	20794.7	122576	124936
FALSE	High	Unambiguous	NWAPGGGPFPCPECR	[R].NWAPGGGPFPCPECR.[H]	2xCarbamidomethyl [C11; C14]	2xCarbamidomethyl [C11; C14]	FALSE	Human	1	3	1	5	Q9C037	Q9C037 [39-53]			E3 ubiquitin-protein ligase TRIM4 OS=Homo sapiens OX=9606 GN=TRIM4 PE=1 SV=2	Q9C037-2; Q9C037; Q9C037-3	0	1701.73	15	1.88	0.91	0.105877	0.165998	130.6	69.4	103.62	9.28	5	5	57.9	47.8	89.4	426.3	138	47.5	48.1	44.9	55.6	44.4	124235	102517	191749	914387	295961	101977	103228	96260.9
FALSE	High	Unambiguous	NWADVQSQLR	[R].NWADVQSQLR.[H]			FALSE	Human	1	1	1	5	Q15437	Q15437 [504-513]			Protein transport protein Sec23B OS=Homo sapiens OX=9606 GN=SEC23B PE=1 SV=2	Q15437	0	1216.61	10	15.923	3.99	0.398679	0.477094	188.2	11.8	89.6	170.37	5	5	16.9	0.9	214.4	223.8	312.7	186.7	13.5	0.8	17.8	12.4	123621	6811.3	1.56474e+06	1633338	2.28134e+06	1.36229e+06	98270.5	5605.29
FALSE	High	Unambiguous	NWACFTGK	[R].NWACFTGK.[K]	1xCarbamidomethyl [C4]	1xCarbamidomethyl [C4]	FALSE	Human	1	1	1	10	P53634	P53634 [133-140]			Dipeptidyl peptidase 1 OS=Homo sapiens OX=9606 GN=CTSC PE=1 SV=2	P53634	0	983.44	8	0.024	-5.38	0.00206589	0.00837266	4.7	195.3	94.05	14.96	5	5	0.4	2.8	5.2	13.5	4.5	185.7	178.5	240.2	204.5	164.9	3991.19	29025.2	53234.2	138884	45903.2	1.91356e+06	1.83925e+06	2.47454e+06
FALSE	High	Unambiguous	NVVEELLSGNPHIEK	[R].NVVEELLSGNPHIEK.[E]			FALSE	Human	1	3	1	6	Q96BS2	Q96BS2 [137-151]			Calcineurin B homologous protein 3 OS=Homo sapiens OX=9606 GN=TESC PE=1 SV=3	Q9JKL5; Q96BS2-3; Q96BS2	0	1677.88	15	0.018	-5.78	2.73378e-08	1.29937e-05	3.6	196.4	30.38	29.06	5	5	5.2	2.3	4.3	3.4	3.1	140.8	159	287.3	209	185.7	108568	48723.8	91292.8	70812.6	65031.7	2.95789e+06	3.33947e+06	6.0347e+06
FALSE	High	Unambiguous	NVVLPTETEVAPAK	[K].NVVLPTETEVAPAK.[D]			FALSE	Human	2	3	1	32	P27816; P27816-2	P27816 [333-346]; P27816-2 [333-346]			Microtubule-associated protein 4 OS=Homo sapiens OX=9606 GN=MAP4 PE=1 SV=3 Isoform 2 of Microtubule-associated protein 4 OS=Homo sapiens OX=9606 GN=MAP4	P27816; P27816-6; P27816-2	0	1467.81	14	1.025	0.04	0.994076	0.995236	101.2	98.8	43.89	27.24	5	5	179.3	87.7	69.2	97.6	75.2	135.3	85.6	75.3	117.4	77.4	6.98868e+06	3.42012e+06	2.69884e+06	3.80361e+06	2.93196e+06	5.27536e+06	3.33647e+06	2.9355e+06
FALSE	High	Unambiguous	NVVLPTETEVAPAKDVTLLK	[K].NVVLPTETEVAPAKDVTLLK.[E]			FALSE	Human	2	3	1	29	P27816; P27816-2	P27816 [333-352]; P27816-2 [333-352]			Microtubule-associated protein 4 OS=Homo sapiens OX=9606 GN=MAP4 PE=1 SV=3 Isoform 2 of Microtubule-associated protein 4 OS=Homo sapiens OX=9606 GN=MAP4	P27816; P27816-6; P27816-2	1	2137.21	20	0.377	-1.41	0.00327521	0.0117237	54.8	145.2	33.12	19.26	5	5	89.5	37.4	52.4	57	78.1	153.3	95.8	151.1	159.4	126	1.94806e+06	813761	1.14093e+06	1.24009e+06	1.69984e+06	3.33742e+06	2.08469e+06	3.28954e+06
FALSE	High	Unambiguous	NVVLQTLEGHLR	[K].NVVLQTLEGHLR.[S]			FALSE	Human	1	2	1	50	Q14254	Q14254 [101-112]			Flotillin-2 OS=Homo sapiens OX=9606 GN=FLOT2 PE=1 SV=2	Q60634; Q14254	0	1378.78	12	1.159	0.21	0.893955	0.915823	107.4	92.6	32.53	28.55	5	5	92.9	48.4	119	129.2	123.9	132.9	79.6	61.1	102.7	110.3	3.23674e+06	1.68652e+06	4.14511e+06	4.50325e+06	4.31638e+06	4.63013e+06	2.7737e+06	2.12922e+06
FALSE	High	Selected	NVVLSGGSTMFR	[K].NVVLSGGSTMFR.[D]			FALSE	Human	1	1	1	1	Q9P1U1	Q9P1U1 [318-329]			Actin-related protein 3B OS=Homo sapiens OX=9606 GN=ACTR3B PE=2 SV=1	Q9P1U1	0	1267.65	12	1.535	0.62	0.810624	0.84751	121.1	78.9	102.43	26.72	5	5	21.1	136.5	96.4	344	36.4	55.8	62.8	59.3	99.7	88	24824.8	160972	113693	405678	42912.5	65795	74058.8	69913.4
FALSE	High	Selected	NVVIWSIK	[R].NVVIWSIK.[S]			FALSE	Human	1	2	1	3	Q9Y6Q5	Q9Y6Q5 [339-346]			AP-1 complex subunit mu-2 OS=Homo sapiens OX=9606 GN=AP1M2 PE=1 SV=4	Q9Y6Q5; Q9Y6Q5-2	0	958.572	8	1.069	0.1	0.595083	0.66085	103.3	96.7	72.75	112.94	5	5	27.7	9.9	87.8	65	123.4	199.3	60.8	381.6	10.8	33.8	97816.7	34834.5	310414	229816	436016	704410	214963	1.34871e+06
FALSE	High	Unambiguous	NVVTIFSAPNYCYR	[R].NVVTIFSAPNYCYR.[C]	1xCarbamidomethyl [C12]	1xCarbamidomethyl [C12]	FALSE	Human	2	3	1	67	P62714; P67775	P62714 [255-268]; P67775 [255-268]			Serine/threonine-protein phosphatase 2A catalytic subunit beta isoform OS=Homo sapiens OX=9606 GN=PPP2CB PE=1 SV=1 Serine/threonine-protein phosphatase 2A catalytic subunit alpha isoform OS=Homo sapiens OX=9606 GN=PPP2CA PE=1 SV=1	P62714; P67775; P67775-2	0	1703.82	14	1.404	0.49	0.746497	0.793525	116.8	83.2	47.89	21.74	5	5	122.9	102.5	26.4	147.7	166.1	87.5	60.6	113.7	83.5	89.1	3.39482e+06	2.83304e+06	728809	4.08013e+06	4.59104e+06	2.4175e+06	1.67578e+06	3.14306e+06
FALSE	High	Unambiguous	NVVVACENGLPVHLDQSIFR	[R].NVVVACENGLPVHLDQSIFR.[R]	1xCarbamidomethyl [C6]	1xCarbamidomethyl [C6]	FALSE	Human	1	1	1	9	P03950	P03950 [126-145]			Angiogenin OS=Homo sapiens OX=9606 GN=ANG PE=1 SV=1	P03950	0	2267.16	20	0.845	-0.24	0.590212	0.656479	91.6	108.4	56.5	25.91	5	5	124.2	52.5	85.6	177.7	45.3	80.5	101.3	126	73.4	133.5	757993	320576	522064	1.08419e+06	276418	491250	618041	768768
FALSE	High	Unambiguous	NVVVVDGVR	[R].NVVVVDGVR.[T]			FALSE	Human	1	2	1	27	P55084	P55084 [53-61]			Trifunctional enzyme subunit beta, mitochondrial OS=Homo sapiens OX=9606 GN=HADHB PE=1 SV=3	P55084-2; P55084	0	956.552	9	0.496	-1.01	0.0132544	0.0333728	66.3	133.7	23.14	29.74	5	5	59.8	84	65.6	56.3	95.1	132.2	94	153.4	174.3	85.3	4.95544e+06	6.96119e+06	5.43062e+06	4.66051e+06	7.87529e+06	1.095e+07	7.78594e+06	1.2707e+07
FALSE	High	Unambiguous	NVVYTCNEGYSLIGNPVAR	[K].NVVYTCNEGYSLIGNPVAR.[C]	1xCarbamidomethyl [C6]	1xCarbamidomethyl [C6]	FALSE	Human	1	1	1	1	P10643	P10643 [594-612]			Complement component C7 OS=Homo sapiens OX=9606 GN=C7 PE=1 SV=2	P10643	0	2126.03	19
FALSE	High	Selected	NVWSFLK	[K].NVWSFLK.[V]			FALSE	Human	1	10	1	3	O94979	O94979 [472-478]			Protein transport protein Sec31A OS=Homo sapiens OX=9606 GN=SEC31A PE=1 SV=3	O94979-4; O94979-6; O94979-10; O94979-8; O94979-5; O94979-3; O94979-7; O94979-2; O94979; O94979-9	0	893.488	7	28.016	4.81	0.00295482	0.0108617	193.1	6.9	33.95	93.82	5	5	300.8	182.6	162	178.4	130.5	21.7	13.7	6.4	3	0.8	1.55534e+06	944161	837604	922532	674636	112276	70683.3	32928.4
FALSE	High	Unambiguous	NVWVHLDGPGVTRPMK	[R].NVWVHLDGPGVTRPMK.[K]			FALSE	Human	1	1	1	18	P00488	P00488 [663-678]			Coagulation factor XIII A chain OS=Homo sapiens OX=9606 GN=F13A1 PE=1 SV=4	P00488	0	1805.95	16	2.527	1.34	0.0330601	0.0674958	143.3	56.7	36.8	62.82	5	5	177.6	172.2	91.9	223.2	98.4	68.2	6.8	68.2	69.5	24.1	2.80541e+06	2.72117e+06	1.45146e+06	3.5269e+06	1.55477e+06	1.07694e+06	108127	1.07696e+06
FALSE	High	Unambiguous	NVYATTVGTPYK	[K].NVYATTVGTPYK.[G]			FALSE	Human	1	4	1	10	Q13439	Q13439 [2146-2157]			Golgin subfamily A member 4 OS=Homo sapiens OX=9606 GN=GOLGA4 PE=1 SV=1	Q13439-3; Q13439; Q13439-4; Q13439-5	0	1313.67	12	45.247	5.5	2.72972e-05	0.000467394	195.7	4.3	57.14	64.5	5	5	87.6	136.5	138.4	363.4	262.4	3.3	0.9	3.1	0.6	4	2.56147e+06	3.99123e+06	4.04616e+06	10624654	7.67217e+06	95951.1	25974.7	89423.9
FALSE	High	Unambiguous	NVYDLTSIPVR	[R].NVYDLTSIPVR.[H]			FALSE	Human	1	1	1	8	Q9UNN5	Q9UNN5 [223-233]			FAS-associated factor 1 OS=Homo sapiens OX=9606 GN=FAF1 PE=1 SV=2	Q9UNN5	0	1276.69	11	0.127	-2.98	0.00210217	0.00847701	22.5	177.5	63.66	12.2	5	5	5	5.1	23.1	24.8	24.8	166.6	182.6	203.7	156.6	207.8	119589	121888	553862	595235	593932	3.99506e+06	4.37726e+06	4.88313e+06
FALSE	High	Unambiguous	NVYKFELDTSER	[K].NVYKFELDTSER.[K]			FALSE	Human	1	2	1	2	P04844	P04844 [457-468]			Dolichyl-diphosphooligosaccharide--protein glycosyltransferase subunit 2 OS=Homo sapiens OX=9606 GN=RPN2 PE=1 SV=3	P04844; P04844-2	1	1500.73	12
FALSE	High	Unambiguous	NVYMLATTVSSK	[K].NVYMLATTVSSK.[I]			FALSE	Human	1	1	1	16	Q6PCE3	Q6PCE3 [381-392]			Glucose 1,6-bisphosphate synthase OS=Homo sapiens OX=9606 GN=PGM2L1 PE=1 SV=3	Q6PCE3	0	1313.68	12	0.093	-3.42	0.0281078	0.0594176	17.1	182.9	92.9	21.79	5	5	21.8	46.3	15.8	0.2	9.4	179	151.4	249.4	169	157.7	1.07136e+06	2.27247e+06	774497	11629.2	460273	8.78005e+06	7.42948e+06	1.22346e+07
FALSE	High	Unambiguous	NVYYNEATGGK	[I].NVYYNEATGGK.[Y]			FALSE	Human	1	1	1	5	P68371	P68371 [48-58]			Tubulin beta-4B chain OS=Homo sapiens OX=9606 GN=TUBB4B PE=1 SV=1	P68371	0	1215.56	11	0.639	-0.65	0.969054	0.975707	78	122	32.75	73.57	5	5	80.3	128.7	64.1	61.2	105.7	33.6	125.6	150.7	27.7	222.5	234679	376163	187230	178760	308759	98061.9	367126	440372
FALSE	High	Unambiguous	NWRDPDQTDGLGLSYLSSHIANVER	[K].NWRDPDQTDGLGLSYLSSHIANVER.[V]			FALSE	Human	2	4	1	106	P06396-2; P06396	P06396-2 [344-368]; P06396 [395-419]			Isoform 2 of Gelsolin OS=Homo sapiens OX=9606 GN=GSN Gelsolin OS=Homo sapiens OX=9606 GN=GSN PE=1 SV=1	P06396-2; P06396; P06396-4; P06396-3	1	2843.37	25	0.588	-0.77	0.0404142	0.0787757	74.1	125.9	33.34	21.65	5	5	118.9	85.9	48.1	76.3	65.9	129.7	97.4	91	133.1	153.7	3.64475e+07	2.63357e+07	1.47324e+07	2.33717e+07	2.02044e+07	3.97306e+07	2.98326e+07	2.78986e+07
FALSE	High	Unambiguous	NWSAAGNAFCQAAK	[K].NWSAAGNAFCQAAK.[L]	1xCarbamidomethyl [C10]	1xCarbamidomethyl [C10]	FALSE	Human	1	1	1	21	Q9H115	Q9H115 [57-70]			Beta-soluble NSF attachment protein OS=Homo sapiens OX=9606 GN=NAPB PE=1 SV=2	Q9H115	0	1495.67	14	0.037	-4.75	9.10369e-05	0.00100487	7.1	192.9	51.99	39.7	5	5	6.1	10.3	6.1	1.5	9.6	163.7	273.9	101.1	155.5	272.3	50257.4	85213.8	50239.6	12801.6	79724.7	1.35689e+06	2.27077e+06	838094
FALSE	High	Unambiguous	NWSAAGNAFCQAAQLHLQLQSK	[K].NWSAAGNAFCQAAQLHLQLQSK.[H]	1xCarbamidomethyl [C10]	1xCarbamidomethyl [C10]	FALSE	Human	1	1	1	4	P54920	P54920 [57-78]			Alpha-soluble NSF attachment protein OS=Homo sapiens OX=9606 GN=NAPA PE=1 SV=3	P54920	0	2443.19	22	0.14	-2.84	0.0154188	0.0374207	24.5	175.5	103.55	27.22	5	5	18.1	20.1	16	48.2	128.3	104.2	163.4	139.5	144	218.3	90060.1	100256	79589.3	240060	639157	519215	814178	694943
FALSE	High	Unambiguous	NWSQCVELAR	[R].NWSQCVELAR.[L]	1xCarbamidomethyl [C5]	1xCarbamidomethyl [C5]	FALSE	Human	2	2	1	2	A0AVT1; A0AVT1-2	A0AVT1 [695-704]; A0AVT1-2 [221-230]			Ubiquitin-like modifier-activating enzyme 6 OS=Homo sapiens OX=9606 GN=UBA6 PE=1 SV=1 Isoform 2 of Ubiquitin-like modifier-activating enzyme 6 OS=Homo sapiens OX=9606 GN=UBA6	A0AVT1; A0AVT1-2	0	1262.59	10	12.546	3.65	0.00447147	0.0147319	185.2	14.8	136.77	45.42	5	5	633.7	296.8	20.7	22.3	18	2.2	1.7	2.3	0.4	1.8	3.21561e+07	1.50589e+07	1.05234e+06	1.13376e+06	914740	113940	83727.9	116367
FALSE	High	Unambiguous	NYGLLYCFRK	[K].NYGLLYCFRK.[D]	1xCarbamidomethyl [C7]	1xCarbamidomethyl [C7]	FALSE	Human	3	10	1	35	P01242; P01241-2; P01241-3	P01242 [185-194]; P01241-2 [170-179]; P01241-3 [147-156]			Growth hormone variant OS=Homo sapiens OX=9606 GN=GH2 PE=1 SV=3 Isoform 2 of Somatotropin OS=Homo sapiens OX=9606 GN=GH1 Isoform 3 of Somatotropin OS=Homo sapiens OX=9606 GN=GH1	P01242; P0DML3; P01241-2; P0DML2; P0DML3-3; P01241-5; P01241-4; P01241-3; P01241; P01242-3	1	1333.67	10	0.751	-0.41	0.0876535	0.143405	85.8	114.2	46.31	15.41	5	5	136.4	83.3	90.5	42.8	50.1	106.7	105.7	149.6	124.1	110.8	2.22261e+07	1.35696e+07	1.47572e+07	6.97555e+06	8.16865e+06	1.73917e+07	1.72334e+07	2.43788e+07
FALSE	High	Unambiguous	NYGSYSTQASAAAATAELLK	[K].NYGSYSTQASAAAATAELLK.[K]			FALSE	Human	1	2	1	5	O14828	O14828 [82-101]			Secretory carrier-associated membrane protein 3 OS=Homo sapiens OX=9606 GN=SCAMP3 PE=1 SV=3	O14828; O14828-2	0	2016.99	20	0.241	-2.06	0.40507	0.48324	38.8	161.2	117.47	61.58	5	5	143.1	211.8	29.2	8.9	3.9	168.1	106.6	5.9	200.9	121.6	842039	1.2463e+06	172114	52103.2	22919.9	989491	627058	34796.8
FALSE	High	Unambiguous	NYKPVVQTTGNAR	[K].NYKPVVQTTGNAR.[I]			FALSE	Human	1	3	1	6	Q6PIU2	Q6PIU2 [299-311]			Neutral cholesterol ester hydrolase 1 OS=Homo sapiens OX=9606 GN=NCEH1 PE=1 SV=3	Q6PIU2-3; Q6PIU2-2; Q6PIU2	0	1447.77	13	0.058	-4.1	3.59915e-06	0.000139202	11	189	39.89	47.24	5	5	6.3	8.7	17.4	11.5	9.1	155.4	136	339	201.3	115.3	36405.2	49837.6	100123	65890.6	52241.5	893710	781951	1.94959e+06
FALSE	High	Unambiguous	NYKSEEEFIHINNK	[R].NYKSEEEFIHINNK.[L]			FALSE	Human	1	2	1	1	Q15046	Q15046 [162-175]			Lysine--tRNA ligase OS=Homo sapiens OX=9606 GN=KARS1 PE=1 SV=3	Q15046-2; Q15046	1	1764.86	14	11.338	3.5	4.08795e-06	0.00014927	183.8	16.2	34.51	30.9	5	5	163.3	256.9	103	158.1	241	9.4	22.1	14.4	13.7	18.1	787428	1.23844e+06	496669	762398	1.16186e+06	45267	106755	69451.6
FALSE	High	Unambiguous	NYLAWYQQKPGQPPK	[K].NYLAWYQQKPGQPPK.[L]			FALSE	Human	1	1	1	8	P06312	P06312 [57-71]			Immunoglobulin kappa variable 4-1 OS=Homo sapiens OX=9606 GN=IGKV4-1 PE=1 SV=1	P06312	0	1817.93	15	9.365	3.23	0.0223851	0.0497717	180.7	19.3	106.77	56.25	5	5	470.8	316.5	27.5	26	90	9.6	8.4	26.7	8.8	15.5	4.27333e+06	2.87317e+06	250028	236253	817055	87242.9	76668.1	242809
FALSE	High	Unambiguous	NYLEGIYNVPVAAVR	[R].NYLEGIYNVPVAAVR.[T]			FALSE	Human	1	1	1	3	Q16540	Q16540 [55-69]			39S ribosomal protein L23, mitochondrial OS=Homo sapiens OX=9606 GN=MRPL23 PE=1 SV=1	Q16540	0	1677.9	15	12.461	3.64	0.00939438	0.0256935	185.1	14.9	75.37	93.26	5	5	70.2	146.8	52.1	369.7	216.2	10.7	43.7	8.9	11.8	70	138759	290310	102986	731197	427533	21189.2	86401.6	17655
FALSE	High	Unambiguous	NYLEPGKECVQPATK	[R].NYLEPGKECVQPATK.[S]	1xCarbamidomethyl [C9]	1xCarbamidomethyl [C9]	FALSE	Human	1	2	1	16	P16615	P16615 [989-1003]			Sarcoplasmic/endoplasmic reticulum calcium ATPase 2 OS=Homo sapiens OX=9606 GN=ATP2A2 PE=1 SV=1	P16615; P16615-4	1	1733.85	15	1.346	0.43	0.352218	0.431053	114.8	85.2	84.57	96.38	5	5	10.6	4.7	94.1	125.3	136.7	48.2	28.8	323.6	157.9	69.9	384144	170414	3.40431e+06	4.53405e+06	4.94693e+06	1.74447e+06	1.04291e+06	1.17072e+07
FALSE	High	Unambiguous	NYLFGCELK	[Q].NYLFGCELK.[A]	1xCarbamidomethyl [C6]	1xCarbamidomethyl [C6]	FALSE	Human	1	3	1	17	P06748	P06748 [16-24]			Nucleophosmin OS=Homo sapiens OX=9606 GN=NPM1 PE=1 SV=2	P06748-2; P06748-3; P06748	0	1143.55	9	1.556	0.64	0.175183	0.246248	121.8	78.2	43.56	57.47	5	5	186.2	91	67.4	166.8	91	50.4	40.9	152.5	95.1	58.5	6.30854e+06	3.08388e+06	2.28382e+06	5.65127e+06	3.08278e+06	1.70636e+06	1.38661e+06	5.16527e+06
FALSE	High	Unambiguous	NYIFLR	[K].NYIFLR.[N]			FALSE	Human	1	1	1	5	P78406	P78406 [351-356]			mRNA export factor OS=Homo sapiens OX=9606 GN=RAE1 PE=1 SV=1	P78406	0	825.462	6	0.96	-0.06	0.676954	0.733717	98	102	34.49	116.73	5	5	61.1	28.9	50.9	60.5	29.9	25	53	6.3	410.6	273.8	118287	55822.3	98468.5	117019	57757.4	48442.9	102552	12170.8
FALSE	High	Unambiguous	NYLHYSLYDQAEK	[R].NYLHYSLYDQAEK.[L]			FALSE	Human	1	2	1	17	O43242	O43242 [257-269]			26S proteasome non-ATPase regulatory subunit 3 OS=Homo sapiens OX=9606 GN=PSMD3 PE=1 SV=2	O43242-2; O43242	0	1643.77	13	4.295	2.1	0.113814	0.175643	162.2	37.8	127.72	25.84	5	5	561.9	157.6	41.9	13.4	99.6	17.4	23.2	21.4	32.3	31.4	2.15892e+07	6.05605e+06	1.60815e+06	513836	3.82728e+06	667724	891064	821939
FALSE	High	Unambiguous	NYILDQTNVYGSAQR	[R].NYILDQTNVYGSAQR.[R]			FALSE	Human	1	4	1	36	Q9BUJ2	Q9BUJ2 [501-515]			Heterogeneous nuclear ribonucleoprotein U-like protein 1 OS=Homo sapiens OX=9606 GN=HNRNPUL1 PE=1 SV=2	Q9BUJ2; Q9BUJ2-2; Q9BUJ2-3; Q9BUJ2-4	0	1741.85	15	13.769	3.78	0.00309339	0.0112298	186.5	13.5	31.86	113.2	5	5	242.9	124.1	234.5	137	149.4	10.9	5.5	66.8	19.4	9.3	1.74192e+07	8.89843e+06	1.68162e+07	9.8272e+06	1.0715e+07	778188	397430	4.79201e+06
FALSE	High	Selected	NYILMR	[K].NYILMR.[M]			FALSE	Human	1	2	1	1	P43243	P43243 [525-530]			Matrin-3 OS=Homo sapiens OX=9606 GN=MATR3 PE=1 SV=2	P43243; P43243-2	0	809.434	6	1.892	0.92	0.0347583	0.0701106	130.8	69.2	93.82	48.2	5	5	35.6	59.4	372.3	69.9	314.9	36.9	10	43.2	38.7	19.1	67643	113086	708219	132908	598933	70245.7	19091.8	82153.7
FALSE	High	Unambiguous	NYLLPAGYSLEEQR	[R].NYLLPAGYSLEEQR.[I]			FALSE	Human	1	3	1	6	Q12888	Q12888 [1845-1858]			TP53-binding protein 1 OS=Homo sapiens OX=9606 GN=TP53BP1 PE=1 SV=2	Q12888; Q12888-3; Q12888-2	0	1652.83	14	3.77	1.91	0.0364988	0.0727725	158.1	41.9	105.87	61.17	5	5	71.1	38.5	118.5	147.6	495.6	31.4	1.4	20.4	42.7	32.9	198999	107918	331704	413070	1.3873e+06	87988.3	3784.89	57220.5
FALSE	High	Unambiguous	NYLLQCTR	[R].NYLLQCTR.[N]	1xCarbamidomethyl [C6]	1xCarbamidomethyl [C6]	FALSE	Human	1	1	1	23	Q96QK1	Q96QK1 [151-158]			Vacuolar protein sorting-associated protein 35 OS=Homo sapiens OX=9606 GN=VPS35 PE=1 SV=2	Q96QK1	0	1067.53	8	2.153	1.11	0.0588106	0.105024	136.6	63.4	43.48	25.44	5	5	57.5	86.5	151.7	178.4	187.5	77.3	56.7	88.9	70.5	45	1.91835e+06	2.88495e+06	5.06068e+06	5.95088e+06	6.25289e+06	2.57825e+06	1.8912e+06	2.96411e+06
FALSE	High	Unambiguous	NYLLSLPHK	[R].NYLLSLPHK.[N]			FALSE	Human	1	1	1	24	P28482	P28482 [262-270]			Mitogen-activated protein kinase 1 OS=Homo sapiens OX=9606 GN=MAPK1 PE=1 SV=3	P28482	0	1084.61	9	9.965	3.32	0.98218	0.986154	181.8	18.2	93.09	11.19	5	5	0.5	0.6	245.3	342.4	289.8	23.6	26.2	24.6	20	27	95123.3	118558	4.91233e+07	6.85709e+07	5.80426e+07	4.72001e+06	5.25125e+06	4.92967e+06
FALSE	High	Unambiguous	NYIMDFQVGK	[R].NYIMDFQVGK.[E]			FALSE	Human	1	3	1	4	P09455	P09455 [60-69]			Retinol-binding protein 1 OS=Homo sapiens OX=9606 GN=RBP1 PE=1 SV=2	P09455; P09455-3; P09455-2	0	1214.59	10	1.92	0.94	0.213391	0.28746	131.5	68.5	126.71	38.62	5	5	508.1	338	9.4	14.3	34.8	13.1	11	18.1	25.8	27.4	1.68583e+06	1.12142e+06	31289.9	47459	115477	43524.5	36367.8	60139
FALSE	High	Selected	NYIMDFQVGKEFEEDLTGIDDRK	[R].NYIMDFQVGKEFEEDLTGIDDRK.[C]			FALSE	Human	1	3	1	1	P09455	P09455 [60-82]			Retinol-binding protein 1 OS=Homo sapiens OX=9606 GN=RBP1 PE=1 SV=2	P09455; P09455-3; P09455-2	2	2762.3	23	2.264	1.18	0.0841867	0.138955	138.7	61.3	71.62	126.1	5	5	71.6	76.1	76.1	216.8	305.4	33.6	2	16.7	39.4	162.4	115998	123232	123148	350942	494447	54429.2	3231.3	26978.5
FALSE	High	Unambiguous	NYGLLYCFR	[K].NYGLLYCFR.[K]	1xCarbamidomethyl [C7]	1xCarbamidomethyl [C7]	FALSE	Human	3	11	1	928	P01242; P01241-2; P01241-3	P01242 [185-193]; P01241-2 [170-178]; P01241-3 [147-155]			Growth hormone variant OS=Homo sapiens OX=9606 GN=GH2 PE=1 SV=3 Isoform 2 of Somatotropin OS=Homo sapiens OX=9606 GN=GH1 Isoform 3 of Somatotropin OS=Homo sapiens OX=9606 GN=GH1	P01242; P0DML3; P01241-2; P0DML2; P0DML3-3; P01241-5; P01241-4; P01241-3; P58343; P01241; P01242-3	0	1205.58	9	6.332	2.66	3.22377e-05	0.000518247	172.7	27.3	23.78	34.32	5	5	203.6	185.2	100	186.1	176.8	16.8	25.6	44.8	31.8	29.2	2.43456e+09	2.21413e+09	1.19574e+09	2.22516e+09	2.11456e+09	2.01248e+08	3.06709e+08	5.35738e+08
FALSE	High	Unambiguous	PDSWDKDVYPEPPR	[M].PDSWDKDVYPEPPR.[R]			FALSE	Human	1	2	1	5	O96000	O96000 [2-15]			NADH dehydrogenase [ubiquinone] 1 beta subcomplex subunit 10 OS=Homo sapiens OX=9606 GN=NDUFB10 PE=1 SV=3	O96000-2; O96000	1	1700.79	14	0.641	-0.64	0.0113225	0.0295927	78.1	121.9	21.1	30.84	5	5	63.3	78.8	76.4	53.7	94	191.7	119.1	105.8	89.4	127.8	555347	691609	670594	471263	825540	1.68348e+06	1.04568e+06	929202
FALSE	High	Unambiguous	NYGILADATEQVGQHK	[R].NYGILADATEQVGQHK.[D]			FALSE	Human	1	3	1	40	Q9BZZ5	Q9BZZ5 [10-25]			Apoptosis inhibitor 5 OS=Homo sapiens OX=9606 GN=API5 PE=1 SV=3	Q9BZZ5; Q9BZZ5-2; Q9BZZ5-3	0	1743.87	16	1.552	0.63	0.893658	0.915543	121.6	78.4	34.75	57.37	5	5	117.4	71.5	127.9	53.6	127.2	67.9	58.3	199.6	101	75.6	4.72405e+06	2.87889e+06	5.14966e+06	2.15776e+06	5.11996e+06	2.73375e+06	2.34544e+06	8.03591e+06
FALSE	High	Selected	NYGFQIHTK	[R].NYGFQIHTK.[DE]			FALSE	Human	2	9	1	1	Q6WCQ1; Q9H2D6	Q6WCQ1 [449-457]; Q9H2D6 [1853-1861]			Myosin phosphatase Rho-interacting protein OS=Homo sapiens OX=9606 GN=MPRIP PE=1 SV=3 TRIO and F-actin-binding protein OS=Homo sapiens OX=9606 GN=TRIOBP PE=1 SV=3	Q9H2D6-5; Q6WCQ1; Q9H2D6-7; Q9H2D6; Q6WCQ1-2; Q9H2D6-2; Q6WCQ1-3; Q9H2D6-3; Q9H2D6-6	0	1107.56	9	0.353	-1.5	0.0254684	0.0550144	52.2	147.8	71.16	28.05	5	5	16.1	36.1	123.1	52.7	55.2	149.2	177.7	82.1	128.6	179.2	35668.1	79940.1	272487	116622	122216	330233	393425	181758
FALSE	High	Unambiguous	NWYVDGVEVHNAK	[F].NWYVDGVEVHNAK.[T]			FALSE	Human	3	3	1	5	P01857; P01861; P01859	P01857 [159-171]; P01861 [156-168]; P01859 [155-167]			Immunoglobulin heavy constant gamma 1 OS=Homo sapiens OX=9606 GN=IGHG1 PE=1 SV=1 Immunoglobulin heavy constant gamma 4 OS=Homo sapiens OX=9606 GN=IGHG4 PE=1 SV=1 Immunoglobulin heavy constant gamma 2 OS=Homo sapiens OX=9606 GN=IGHG2 PE=1 SV=2	P01857; P01861; P01859	0	1530.73	13	0.116	-3.11	0.00136507	0.00621345	20.8	179.2	68.44	41.25	5	5	11.6	10	55	32.2	24.7	219.7	234.3	67.2	132.1	213.1	112833	97420.9	532826	311799	239792	2.13006e+06	2.27178e+06	651079
FALSE	High	Unambiguous	NYAAALETFTEGQK	[K].NYAAALETFTEGQK.[L]			FALSE	Human	1	2	1	4	Q9Y2Z0	Q9Y2Z0 [94-107]			Protein SGT1 homolog OS=Homo sapiens OX=9606 GN=SUGT1 PE=1 SV=3	Q9Y2Z0; Q9Y2Z0-2	0	1542.74	14	5.729	2.52	0.290637	0.368986	170.3	29.7	87.6	26.74	5	5	9.8	20.2	301	190.9	306.9	21.9	33.3	30.7	46.5	38.7	36751.9	75427.6	1.12553e+06	714053	1.14762e+06	82029.1	124647	114859
FALSE	High	Selected	NYADQISR	[K].NYADQISR.[L]			FALSE	Human	2	7	1	2	O60271; Q9UPT6	O60271 [137-144]; Q9UPT6 [142-149]			C-Jun-amino-terminal kinase-interacting protein 4 OS=Homo sapiens OX=9606 GN=SPAG9 PE=1 SV=4 C-Jun-amino-terminal kinase-interacting protein 3 OS=Homo sapiens OX=9606 GN=MAPK8IP3 PE=1 SV=3	O60271-3; O60271-5; O60271; Q9UPT6-2; O60271-2; O60271-4; Q9UPT6	0	966.464	8
FALSE	High	Selected	NYADSFLPR	[R].NYADSFLPR.[L]			FALSE	Human	1	2	1	1	P57772	P57772 [458-466]			Selenocysteine-specific elongation factor OS=Homo sapiens OX=9606 GN=EEFSEC PE=1 SV=4	P57772; P57772-2	0	1082.53	9	0.046	-4.43	0.00775549	0.0221899	8.8	191.2	77.67	54.07	5	5	3.1	0.2	8.6	14.4	11.4	186.7	83.3	344.7	235	112.6	69201.8	3612.52	193185	321273	254993	4.1773e+06	1.86314e+06	7.71269e+06
FALSE	High	Unambiguous	NYCGLPGEYWLGNDK	[K].NYCGLPGEYWLGNDK.[I]	1xCarbamidomethyl [C3]	1xCarbamidomethyl [C3]	FALSE	Human	1	1	1	96	P02675	P02675 [314-328]			Fibrinogen beta chain OS=Homo sapiens OX=9606 GN=FGB PE=1 SV=2	P02675	0	1785.79	15	0.916	-0.13	0.696809	0.750638	95.6	104.4	43.08	92.95	5	5	112.9	73.2	104.6	67	29.3	38.3	31.2	305.3	158.3	79.9	2.60813e+07	1.69019e+07	2.41737e+07	15484809	6.75738e+06	8.85895e+06	7.19709e+06	7.05341e+07
FALSE	High	Unambiguous	NYCNIQVTK	[K].NYCNIQVTK.[V]	1xCarbamidomethyl [C3]	1xCarbamidomethyl [C3]	FALSE	Human	1	2	1	10	P48444	P48444 [477-485]			Coatomer subunit delta OS=Homo sapiens OX=9606 GN=ARCN1 PE=1 SV=1	P48444-2; P48444	0	1139.55	9	0.639	-0.65	0.35236	0.431173	78	122	111.3	48.96	5	5	7.3	8.4	254.9	52.8	167.1	82.6	64.9	181.9	117.8	62.4	86368.7	100026	3.026e+06	627122	1.9836e+06	980827	770154	2.15997e+06
FALSE	High	Unambiguous	NYDIGAALDTIQYSK	[K].NYDIGAALDTIQYSK.[H]			FALSE	Human	1	2	1	33	Q13501	Q13501 [421-435]			Sequestosome-1 OS=Homo sapiens OX=9606 GN=SQSTM1 PE=1 SV=1	Q13501-2; Q13501	0	1671.82	15	1.369	0.45	0.855843	0.884913	115.6	84.4	73.62	59.72	5	5	143.6	208.1	103.6	18.5	44.3	55	43	182.4	125.8	75.6	8.17559e+06	1.18472e+07	5.89534e+06	1.05249e+06	2.52447e+06	3.13078e+06	2.45015e+06	1.03832e+07
FALSE	High	Unambiguous	NYDVMKDFEEMR	[R].NYDVMKDFEEMR.[K]			FALSE	Human	1	1	1	22	P09669	P09669 [55-66]			Cytochrome c oxidase subunit 6C OS=Homo sapiens OX=9606 GN=COX6C PE=1 SV=2	P09669	1	1576.68	12	0.011	-6.49	0.00818678	0.0231552	2.2	197.8	129.51	32.69	5	5	38.5	23	1.4	0.9	1.8	250	111.3	159.9	249.7	163.4	1.87663e+06	1.11861e+06	70027.7	43216.5	88777.2	1.2173e+07	5.41936e+06	7.78519e+06
FALSE	High	Unambiguous	NYDVMKDFEEMRK	[R].NYDVMKDFEEMRK.[A]			FALSE	Human	1	1	1	18	P09669	P09669 [55-67]			Cytochrome c oxidase subunit 6C OS=Homo sapiens OX=9606 GN=COX6C PE=1 SV=2	P09669	2	1704.77	13	0.01	-6.64	1.13886e-07	2.25571e-05	1.1	198.9	38.38	24.62	5	5	1.5	0.7	1.1	1.4	0.6	141.9	226.3	192.5	167.4	266.5	145046	68495.6	103777	134340	56584.7	1.33909e+07	2.13521e+07	1.81587e+07
FALSE	High	Unambiguous	NYDYYASR	[R].NYDYYASR.[V]			FALSE	Human	1	3	1	14	O95861	O95861 [290-297]			3'(2'),5'-bisphosphate nucleotidase 1 OS=Homo sapiens OX=9606 GN=BPNT1 PE=1 SV=1	O95861-3; O95861; O95861-4	0	1051.45	8	3.952	1.98	0.0128044	0.0324871	159.6	40.4	41.2	64.81	5	5	141.2	112.2	143	83.4	241.1	35.1	28.1	115.4	64.6	35.7	1.76144e+06	1.39973e+06	1.78372e+06	1.04052e+06	3.00745e+06	438161	350257	1.43948e+06
FALSE	High	Unambiguous	NYEASVDSLTFSVVTGPAPSQEAGTK	[R].NYEASVDSLTFSVVTGPAPSQEAGTK.[A]			FALSE	Human	1	3	1	18	P21980	P21980 [49-74]			Protein-glutamine gamma-glutamyltransferase 2 OS=Homo sapiens OX=9606 GN=TGM2 PE=1 SV=2	P21980-3; P21980-2; P21980	0	2655.28	26	79.002	6.3	0.00035882	0.00245925	197.5	2.5	68.83	37.23	5	5	236.9	395.4	133.6	27.3	193.5	1.9	1.6	3.7	3.7	2.4	4.36232e+06	7.28067e+06	2.46011e+06	502293	3.56258e+06	34668.6	29532.1	69050.9
FALSE	High	Selected	NYEEIAK	[K].NYEEIAK.[V]			FALSE	Human	1	1	1	2	P49755	P49755 [134-140]			Transmembrane emp24 domain-containing protein 10 OS=Homo sapiens OX=9606 GN=TMED10 PE=1 SV=2	P49755	0	866.425	7	0.059	-4.09	0.0470375	0.0884813	11.1	188.9	36.57	145.31	5	5	5.3	8.7	4.2	7.5	3.7	89.4	9.8	682.5	180.8	8.1	66013.5	109257	52386.7	94244.3	47013.4	1.12099e+06	122623	8.55868e+06
FALSE	High	Unambiguous	NYEEIAKVEK	[K].NYEEIAKVEK.[L]			FALSE	Human	1	1	1	5	P49755	P49755 [134-143]			Transmembrane emp24 domain-containing protein 10 OS=Homo sapiens OX=9606 GN=TMED10 PE=1 SV=2	P49755	1	1222.63	10	0.515	-0.96	0.565954	0.634585	68	132	91.54	71.3	5	5	62.4	37.7	43.8	54.1	218.9	28.7	44.9	199.9	105.1	204.4	880418	532130	617658	763224	3.08725e+06	405207	633151	2.82031e+06
FALSE	High	Unambiguous	NYELLK	[K].NYELLK.[I]			FALSE	Human	1	2	1	5	Q9UI12	Q9UI12 [387-392]			V-type proton ATPase subunit H OS=Homo sapiens OX=9606 GN=ATP6V1H PE=1 SV=1	Q9UI12; Q9UI12-2	0	779.43	6	0.078	-3.69	0.00345685	0.0122088	14.4	185.6	69.7	13.61	5	5	1.2	4.6	14.7	17.4	18.4	189.6	226.4	160.6	169.8	197.2	7988.73	29879.9	96207.1	114045	120438	1.24109e+06	1.48173e+06	1.05136e+06
FALSE	High	Unambiguous	NYELMESEK	[R].NYELMESEK.[T]			FALSE	Human	1	1	1	9	O94905	O94905 [182-190]			Erlin-2 OS=Homo sapiens OX=9606 GN=ERLIN2 PE=1 SV=1	O94905	0	1142.5	9	0.19	-2.4	2.48364e-06	0.000112985	31.9	168.1	24.04	24.84	5	5	29.1	38.8	24.9	20.3	30.6	234	153.5	136	195.4	137.3	738696	985376	632625	515181	776175	5.93784e+06	3.89509e+06	3.45085e+06
FALSE	High	Unambiguous	NYEQWQLQR	[R].NYEQWQLQR.[S]			FALSE	Human	1	3	1	2	Q96J02	Q96J02 [396-404]			E3 ubiquitin-protein ligase Itchy homolog OS=Homo sapiens OX=9606 GN=ITCH PE=1 SV=2	Q96J02-3; Q96J02-2; Q96J02	0	1264.61	9	2.157	1.11	0.563277	0.632184	136.6	63.4	73.94	23.77	5	5	16.9	48.5	146.8	241.7	210.3	62.3	90	45.6	69.9	68.1	40101.1	115040	348223	573132	498718	147770	213446	108075
FALSE	High	Unambiguous	NYGENPEAYNEELK	[K].NYGENPEAYNEELK.[K]			FALSE	Human	1	1	1	3	Q9H3S7	Q9H3S7 [33-46]			Tyrosine-protein phosphatase non-receptor type 23 OS=Homo sapiens OX=9606 GN=PTPN23 PE=1 SV=1	Q9H3S7	0	1669.73	14	6.538	2.71	0.0286145	0.060253	173.5	26.5	77.78	54.51	5	5	40.3	39.4	169.1	332.3	266.2	13.5	25.9	48.1	48.1	17.1	84281.8	82389.1	353806	695230	556925	28226.8	54115.7	100577
FALSE	High	Unambiguous	NYGFVHIEDK	[K].NYGFVHIEDK.[T]			FALSE	Human	1	5	1	1	Q9BWF3	Q9BWF3 [36-45]			RNA-binding protein 4 OS=Homo sapiens OX=9606 GN=RBM4 PE=1 SV=1	Q9BQ04; Q9BWF3-4; Q9BWF3-2; Q9BWF3-3; Q9BWF3	0	1221.59	10	8.123	3.02	0.0247492	0.0538145	178.1	21.9	110.56	28.1	5	5	40.5	9.7	381.7	463.5	67.5	4.5	6.1	8.6	9.6	8.3	506151	121428	4.76743e+06	5789019	843040	55646.4	75883.4	107089
FALSE	High	Unambiguous	PDSWDKDVYPEPPRR	[M].PDSWDKDVYPEPPRR.[T]			FALSE	Human	1	2	1	1	O96000	O96000 [2-16]			NADH dehydrogenase [ubiquinone] 1 beta subcomplex subunit 10 OS=Homo sapiens OX=9606 GN=NDUFB10 PE=1 SV=3	O96000-2; O96000	2	1856.89	15	5.046	2.34	0.378873	0.457641	166.9	33.1	94.2	76	5	5	6.2	4.7	190.2	311	337.2	47	7	37.7	54.2	4.8	13797.1	10523.8	425681	696042	754511	105141	15660.1	84368.2
FALSE	High	Unambiguous	PEADKYR	[G].PEADKYR.[L]			FALSE	Human	1	2	1	2	P02679	P02679 [295-301]			Fibrinogen gamma chain OS=Homo sapiens OX=9606 GN=FGG PE=1 SV=3	P02679-2; P02679	1	878.437	7	0.23	-2.12	0.132347	0.197514	37.4	162.6	67.2	200.03	5	5	4.7	2.6	8.9	1.3	4	17.4	3.5	894.7	59.5	3.3	66122.1	35664.5	124260	18345.2	55820.4	243055	49006.3	1.24964e+07
FALSE	High	Selected	PEDRKPEDWDERPK	[D].PEDRKPEDWDERPK.[I]			FALSE	Human	1	3	1	1	P27824	P27824 [279-292]			Calnexin OS=Homo sapiens OX=9606 GN=CANX PE=1 SV=2	P27824-2; P27824-3; P27824	1	1796.86	14	2.243	1.17	0.152786	0.221066	138.3	61.7	78.39	56.2	5	5	57.1	18.9	278.7	139	275.1	10.9	26	67.1	62	65.2	76002.6	25138.9	371206	185152	366455	14491.4	34676.7	89380.8
FALSE	High	Unambiguous	PPMEAAGFTAQVIILNHPGQISAGYAPVLDCHTAHIACK	[D].PPMEAAGFTAQVIILNHPGQISAGYAPVLDCHTAHIACK.[F]	2xCarbamidomethyl [C31; C38]	2xCarbamidomethyl [C31; C38]	FALSE	Human	1	1	1	3	P68104	P68104 [333-371]			Elongation factor 1-alpha 1 OS=Homo sapiens OX=9606 GN=EEF1A1 PE=1 SV=1	P68104	0	4156.06	39	32.98	5.04	2.04669e-05	0.000392332	194.1	5.9	32.08	48.35	5	5	118.2	205	270.8	144	226.8	2.4	9.2	6.2	5.9	11.3	958978	1.66314e+06	2.19631e+06	1.16824e+06	1.83986e+06	19721.9	74325	50429.1
FALSE	High	Selected	PPQEAAQFTSQVIILNHPGQISAGYSPVIDCHTAHIACK	[D].PPQEAAQFTSQVIILNHPGQISAGYSPVIDCHTAHIACK.[F]	2xCarbamidomethyl [C31; C38]	2xCarbamidomethyl [C31; C38]	FALSE	Human	1	1	1	1	Q05639	Q05639 [333-371]			Elongation factor 1-alpha 2 OS=Homo sapiens OX=9606 GN=EEF1A2 PE=1 SV=1	Q05639	0	4256.1	39	1.987	0.99	0.270109	0.347774	133.1	66.9	167.54	177.03	5	5	87.6	25.9	10.5	27.6	588.7	13.9	215.8	5.6	22.1	2.3	392892	116192	47217.2	123681	2.63947e+06	62229.6	967758	25199.8
FALSE	High	Unambiguous	PPSSTVQQGQDASFK	[D].PPSSTVQQGQDASFK.[C]			FALSE	Human	1	1	1	1	P98160	P98160 [3028-3042]			Basement membrane-specific heparan sulfate proteoglycan core protein OS=Homo sapiens OX=9606 GN=HSPG2 PE=1 SV=4	P98160	0	1576.76	15	23.499	4.55	0.0202292	0.0461535	191.8	8.2	78.29	90.65	5	5	17.5	37.7	259.6	310.4	293	39.5	11	8.1	21.6	1.6	53362.1	114617	789540	943838	891017	120242	33599.1	24496.7
FALSE	High	Unambiguous	PPYTVVYFPVR	[M].PPYTVVYFPVR.[G]			FALSE	Human	1	1	1	39	P09211	P09211 [2-12]			Glutathione S-transferase P OS=Homo sapiens OX=9606 GN=GSTP1 PE=1 SV=2	P09211	0	1337.73	11	2.321	1.21	0.0217759	0.0487631	139.8	60.2	30.34	49.92	5	5	199.4	106	121.8	136	98.6	119.7	43.6	39.3	83.2	52.5	4.5475e+07	2.41809e+07	2.77712e+07	3.1011e+07	2.24938e+07	2.72877e+07	9.9376e+06	8.96426e+06
FALSE	High	Unambiguous	PQAPATVGLAFR	[R].PQAPATVGLAFR.[A]			FALSE	Human	1	2	1	5	Q15370	Q15370 [69-80]			Elongin-B OS=Homo sapiens OX=9606 GN=ELOB PE=1 SV=1	Q15370; Q15370-2	0	1227.68	12	8.129	3.02	4.00931e-05	0.000589736	178.1	21.9	31.6	38.5	5	5	139.6	110.1	254.8	176.8	197.9	34.9	21.8	12.4	32.3	19.5	3.68928e+06	2.91111e+06	6.73493e+06	4.67465e+06	5.23029e+06	921566	575058	328324
FALSE	High	Unambiguous	PQAPITGYR	[R].PQAPITGYR.[I]			FALSE	Human	1	15	1	2	P02751-1	P02751-1 [834-842]			Isoform 1 of Fibronectin OS=Homo sapiens OX=9606 GN=FN1	P02751-4; P02751-3; P02751-14; P02751-7; P02751-12; P02751-9; P02751-10; P02751-5; P02751-17; P02751; P02751-1; P02751-6; P02751-13; P02751-8; P02751-11	0	1002.54	9	0.05	-4.33	0.00721023	0.0210201	9.5	190.5	59.91	70.68	5	5	8.5	4.4	2.1	13.2	12.5	10	134.7	359.5	284.8	170.3	77825.2	39944.3	19681.6	121160	114705	91930.6	1.23515e+06	3.29783e+06
FALSE	High	Unambiguous	PQDFHPDR	[A].PQDFHPDR.[V]			FALSE	Human	1	2	1	3	P21333	P21333 [667-674]			Filamin-A OS=Homo sapiens OX=9606 GN=FLNA PE=1 SV=4	P21333; P21333-2	0	1011.46	8	0.03	-5.08	0.000496483	0.00307187	5.7	194.3	58.15	12.62	5	5	5.7	9.5	4.4	5.6	1	188.3	183.5	237	191.6	173.4	52796.5	87709	41246.8	51608.5	9004.76	1.74651e+06	1.70132e+06	2.19756e+06
FALSE	High	Selected	PNSMVVEHPEFLK	[RTF].PNSMVVEHPEFLK.[A]			FALSE	Human	1	3	1	1	P06396	P06396 [49-61]			Gelsolin OS=Homo sapiens OX=9606 GN=GSN PE=1 SV=1	P06396; P06396-4; P06396-3	0	1526.77	13	0.185	-2.44	0.0821256	0.136444	31.2	168.8	38.79	56.88	5	5	13.2	32.9	49.5	37	37.8	252.6	220.2	12.5	144.4	200	29580.1	73745.5	111091	82902.6	84687	566265	493787	27965.7
FALSE	High	Unambiguous	PQHPAASEGAAAAAASPPLLR	[D].PQHPAASEGAAAAAASPPLLR.[C]			FALSE	Human	1	2	1	6	Q99536	Q99536 [29-49]			Synaptic vesicle membrane protein VAT-1 homolog OS=Homo sapiens OX=9606 GN=VAT1 PE=1 SV=2	Q99536; Q99536-3	0	1983.04	21	1.592	0.67	0.742857	0.79055	122.8	77.2	137.38	74.09	5	5	6.2	2.8	82.9	172.7	527.3	52.1	72.1	8.7	8.9	66.2	69489.3	31041.3	928980	1.93531e+06	5.90758e+06	583526	808207	97086.1
FALSE	High	Unambiguous	PQPPPPPPGAHSPGATPGPGTATAER	[R].PQPPPPPPGAHSPGATPGPGTATAER.[S]			FALSE	Human	2	2	1	1	P17600; P17600-2	P17600 [28-53]; P17600-2 [28-53]			Synapsin-1 OS=Homo sapiens OX=9606 GN=SYN1 PE=1 SV=3 Isoform IB of Synapsin-1 OS=Homo sapiens OX=9606 GN=SYN1	P17600; P17600-2	0	2442.22	26	0.049	-4.34	0.0600014	0.106653	9.4	190.6	53.53	77.91	5	5	20.7	6.8	16.4	8.1	7.2	400.2	163.6	3.5	242.6	130.8	106845	35098.6	84754.4	41607.9	37212.4	2.06315e+06	843205	17867
FALSE	High	Unambiguous	PQSEESWDEEDKR	[R].PQSEESWDEEDKR.[N]			FALSE	Human	1	1	1	7	P05060	P05060 [375-387]			Secretogranin-1 OS=Homo sapiens OX=9606 GN=CHGB PE=1 SV=2	P05060	1	1634.69	13	100	6.64	0.00124114	0.00579308	198.3	1.7	32.24	97.97	5	5	252	106.2	248.8	158	226.5	2.1	0.1	2	0.2	4.2	7.39962e+06	3.1172e+06	7.30635e+06	4.63916e+06	6.64998e+06	61851.5	3849.55	58494.2
FALSE	High	Unambiguous	PQTVILPGPAPWGFR	[M].PQTVILPGPAPWGFR.[L]			FALSE	Human	2	3	1	3	Q53GG5; Q53GG5-3	Q53GG5 [2-16]; Q53GG5-3 [2-16]			PDZ and LIM domain protein 3 OS=Homo sapiens OX=9606 GN=PDLIM3 PE=1 SV=1 Isoform 3 of PDZ and LIM domain protein 3 OS=Homo sapiens OX=9606 GN=PDLIM3	Q53GG5; Q53GG5-2; Q53GG5-3	0	1635.9	15	0.661	-0.6	0.368807	0.447648	79.6	120.4	129.82	35.21	5	5	438.6	446.9	12.4	9.9	6.3	25	19.8	9.8	12.5	18.7	1.56833e+06	1.59821e+06	44244.2	35292	22480.9	89565.7	70844.6	35176
FALSE	High	Unambiguous	PQYQTWEEFSR	[M].PQYQTWEEFSR.[A]			FALSE	Human	1	2	1	49	P49458	P49458 [2-12]			Signal recognition particle 9 kDa protein OS=Homo sapiens OX=9606 GN=SRP9 PE=1 SV=2	P49458-2; P49458	0	1470.66	11	2.788	1.48	0.000699973	0.00390138	147.2	52.8	22.34	33.61	5	5	143.7	192.1	104.1	164.6	134.2	51.6	32.8	75.6	62.9	38.3	2.40793e+07	3.21826e+07	1.74357e+07	2.75815e+07	2.24887e+07	8.63626e+06	5.49276e+06	1.26669e+07
FALSE	High	Unambiguous	PRPDPSPEIEGDLQPATHGSR	[R].PRPDPSPEIEGDLQPATHGSR.[F]			FALSE	Human	1	1	1	10	P51970	P51970 [146-166]			NADH dehydrogenase [ubiquinone] 1 alpha subcomplex subunit 8 OS=Homo sapiens OX=9606 GN=NDUFA8 PE=1 SV=3	P51970	0	2256.1	21	3.008	1.59	0.000820694	0.00435601	150.1	49.9	28.99	28.34	5	5	78	161.3	193.9	149.5	169	65	37.8	59.6	53.6	32.3	3.23185e+06	6.68337e+06	8.03314e+06	6.19416e+06	7.00334e+06	2.69319e+06	1.56512e+06	2.47001e+06
FALSE	High	Unambiguous	PRPPTAVDPDAEPTLLREPQATVVFTTHVPTLGR	[R].PRPPTAVDPDAEPTLLREPQATVVFTTHVPTLGR.[Y]			FALSE	Human	1	1	1	1	O15230	O15230 [1265-1298]			Laminin subunit alpha-5 OS=Homo sapiens OX=9606 GN=LAMA5 PE=1 SV=8	O15230	1	3678.96	34	1.292	0.37	0.397397	0.475863	112.7	87.3	89.28	30.02	5	5	190.3	19	331.7	86.3	69.1	66.8	76.2	53.3	32.5	75	307850	30669.3	536533	139577	111718	108047	123285	86190.5
FALSE	High	Unambiguous	PRPPVYDDGPAGPDAEEAGDETPDVDPELLR	[R].PRPPVYDDGPAGPDAEEAGDETPDVDPELLR.[Y]			FALSE	Human	1	1	1	8	Q9UHG2	Q9UHG2 [166-196]			ProSAAS OS=Homo sapiens OX=9606 GN=PCSK1N PE=1 SV=1	Q9UHG2	0	3289.51	31	2.462	1.3	0.046099	0.087196	142.2	57.8	41.8	65.36	5	5	146.6	176.3	68	100.4	217.1	59.5	90.4	24.6	15.9	101.2	1.23185e+07	1.48157e+07	5.71662e+06	8440617	1.82398e+07	5.00282e+06	7.59612e+06	2.06438e+06
FALSE	High	Selected	PQPEVTWR	[R].PQPEVTWR.[I]			FALSE	Human	1	3	1	4	P32004	P32004 [360-367]			Neural cell adhesion molecule L1 OS=Homo sapiens OX=9606 GN=L1CAM PE=1 SV=2	P32004; P32004-3; P32004-2	0	1012.52	8	0.072	-3.8	0.00285152	0.0105868	13.4	186.6	92.93	38.59	5	5	3.7	8.3	51	13.6	25	237.3	240.4	71.4	159.8	189.5	19525.7	43721.4	268759	71920.7	131881	1.25172e+06	1.26773e+06	376536
FALSE	High	Unambiguous	PNNPDWGTFEEVSGNVSPGTRR	[R].PNNPDWGTFEEVSGNVSPGTRR.[E]			FALSE	Human	1	2	1	2	P02671	P02671 [405-426]			Fibrinogen alpha chain OS=Homo sapiens OX=9606 GN=FGA PE=1 SV=2	P02671; P02671-2	1	2416.13	22
FALSE	High	Unambiguous	PNMCTCPSGQIAPSCGSR	[R].PNMCTCPSGQIAPSCGSR.[S]	3xCarbamidomethyl [C4; C6; C15]	3xCarbamidomethyl [C4; C6; C15]	FALSE	Human	1	1	1	2	P35555	P35555 [97-114]			Fibrillin-1 OS=Homo sapiens OX=9606 GN=FBN1 PE=1 SV=4	P35555	0	1979.82	18
FALSE	High	Unambiguous	PNALSALSDLHAHK	[M].PNALSALSDLHAHK.[L]			FALSE	Human	1	1	1	4	P69905	P69905 [78-91]			Hemoglobin subunit alpha OS=Homo sapiens OX=9606 GN=HBA1 PE=1 SV=2	P69905	0	1473.78	14	14.081	3.82	0.201362	0.274413	186.7	13.3	100.69	87.77	5	5	0.8	6.5	366.8	172	400.9	1.4	16.1	22.2	1	12.2	38834.6	307349	1.72328e+07	8.08182e+06	1.88359e+07	66980.5	757434	1.04499e+06
FALSE	High	Unambiguous	PLVETIFER	[R].PLVETIFER.[G]			FALSE	Human	1	5	1	7	O00139	O00139 [296-304]			Kinesin-like protein KIF2A OS=Homo sapiens OX=9606 GN=KIF2A PE=1 SV=3	O00139-4; O00139; O00139-1; O00139-2; O00139-5	0	1103.61	9	1.406	0.49	0.161082	0.23056	116.9	83.1	34.17	69.2	5	5	141.9	93.3	75.9	184.8	129	115.5	14	91.7	127.7	26.3	653777	429826	349765	851523	594239	532294	64366.9	422781
FALSE	High	Unambiguous	PLVLPSPLVTPGSNSQER	[R].PLVLPSPLVTPGSNSQER.[Y]			FALSE	Human	1	1	1	1	Q96QC0	Q96QC0 [466-483]			Serine/threonine-protein phosphatase 1 regulatory subunit 10 OS=Homo sapiens OX=9606 GN=PPP1R10 PE=1 SV=1	Q96QC0	0	1891.03	18
FALSE	High	Unambiguous	PIWLQIAESAYR	[R].PIWLQIAESAYR.[F]			FALSE	Human	1	2	1	2	O75746	O75746 [318-329]			Calcium-binding mitochondrial carrier protein Aralar1 OS=Homo sapiens OX=9606 GN=SLC25A12 PE=1 SV=2	O75746-2; O75746	0	1446.77	12	0.648	-0.63	0.425874	0.503303	78.6	121.4	109.02	59.84	5	5	219.9	217.4	44.2	13.4	5.8	47.4	161.6	68.2	168	54.3	388986	384519	78104.5	23631.6	10250.8	83811.6	285816	120553
FALSE	High	Unambiguous	PIYEGYALPHAILR	[V].PIYEGYALPHAILR.[L]			FALSE	Human	3	3	1	5	P60709; Q562R1; P63261	P60709 [164-177]; Q562R1 [165-178]; P63261 [164-177]			Actin, cytoplasmic 1 OS=Homo sapiens OX=9606 GN=ACTB PE=1 SV=1 Beta-actin-like protein 2 OS=Homo sapiens OX=9606 GN=ACTBL2 PE=1 SV=2 Actin, cytoplasmic 2 OS=Homo sapiens OX=9606 GN=ACTG1 PE=1 SV=1	P60709; Q562R1; P63261	0	1612.88	14	0.162	-2.62	0.126354	0.190437	27.9	172.1	115.21	36.47	5	5	206	103.6	21	23.4	8.6	144.3	63.1	158.4	175.3	96.3	791204	398080	80649	90008	33046.5	554065	242183	608541
FALSE	High	Unambiguous	PLYSVTVK	[M].PLYSVTVK.[W]			FALSE	Human	1	3	1	11	P54578	P54578 [2-9]			Ubiquitin carboxyl-terminal hydrolase 14 OS=Homo sapiens OX=9606 GN=USP14 PE=1 SV=3	P54578; P54578-2; P54578-3	0	906.529	8	1.026	0.04	0.808552	0.845792	101.3	98.7	38.12	15.42	5	5	59.5	90.7	81.1	141	152.6	119.6	96.6	88.4	88.4	82.1	950874	1.44984e+06	1.2961e+06	2.25276e+06	2.439e+06	1.91081e+06	1.54361e+06	1.41266e+06
FALSE	High	Unambiguous	PIYVWSSK	[F].PIYVWSSK.[T]			FALSE	Human	1	1	1	2	P14625	P14625 [278-285]			Endoplasmin OS=Homo sapiens OX=9606 GN=HSP90B1 PE=1 SV=1	P14625	0	979.525	8	24.822	4.63	0.130835	0.195865	192.3	7.7	95.21	39.55	5	5	7.1	4.5	363.6	370.5	203.7	8	11.8	16.3	8.2	6.3	95091.3	60456	4.85912e+06	4.95135e+06	2.72225e+06	106836	157383	218350
FALSE	High	Unambiguous	PMCIPPSYADLGK	[R].PMCIPPSYADLGK.[A]	1xCarbamidomethyl [C3]	1xCarbamidomethyl [C3]	FALSE	Human	1	1	1	22	P45880	P45880 [11-23]			Voltage-dependent anion-selective channel protein 2 OS=Homo sapiens OX=9606 GN=VDAC2 PE=1 SV=2	P45880	0	1448.69	13	1.941	0.96	0.281947	0.360206	132	68	69.28	31.44	5	5	250.4	209.8	63.9	132.2	26.3	69.3	68.1	30.1	66	83.9	4.17166e+06	3.49528e+06	1.0641e+06	2.20238e+06	438151	1.15378e+06	1.13483e+06	501072
FALSE	High	Unambiguous	PMCVESFSDYPPLGR	[K].PMCVESFSDYPPLGR.[F]	1xCarbamidomethyl [C3]	1xCarbamidomethyl [C3]	FALSE	Human	1	2	1	1	P68104	P68104 [409-423]			Elongation factor 1-alpha 1 OS=Homo sapiens OX=9606 GN=EEF1A1 PE=1 SV=1	P68104; Q5VTE0	0	1754.79	15
FALSE	High	Selected	PMEINPEMLNK	[K].PMEINPEMLNK.[V]			FALSE	Human	1	1	1	1	P09936	P09936 [5-15]			Ubiquitin carboxyl-terminal hydrolase isozyme L1 OS=Homo sapiens OX=9606 GN=UCHL1 PE=1 SV=2	P09936	0	1315.64	11	0.638	-0.65	0.448074	0.524511	77.9	122.1	144.8	99.59	5	5	28.1	309	29.8	44.4	19.9	298.8	37	46.6	147.3	39.2	73843.2	811893	78170.8	116678	52161.1	785201	97158.7	122443
FALSE	High	Unambiguous	PMFIVNTNVPR	[M].PMFIVNTNVPR.[A]			FALSE	Human	1	1	1	73	P14174	P14174 [2-12]			Macrophage migration inhibitory factor OS=Homo sapiens OX=9606 GN=MIF PE=1 SV=4	P14174	0	1287.69	11	0.924	-0.11	0.930318	0.945172	96	104	42.5	31.61	5	5	169.5	70.5	68.8	113	79.4	144.2	69.2	78.7	120.6	86	6.63712e+07	2.761e+07	2.6956e+07	4.4254e+07	3.11061e+07	5.64863e+07	2.70995e+07	3.08385e+07
FALSE	High	Unambiguous	PMFIVNTNVPR	[M].PMFIVNTNVPR.[A]	1xOxidation [M2]	1xOxidation [M2]	FALSE	Human	1	1	1	45	P14174	P14174 [2-12]			Macrophage migration inhibitory factor OS=Homo sapiens OX=9606 GN=MIF PE=1 SV=4	P14174	0	1303.68	11	1.733	0.79	0.363187	0.442023	126.8	73.2	68.65	31.61	5	5	50.3	40.7	140.3	255.2	148.8	80.9	48.4	92.5	94.6	48.3	3.48624e+06	2.82412e+06	9.7306e+06	1.77061e+07	1.03244e+07	5.61515e+06	3.35484e+06	6.41437e+06
FALSE	High	Unambiguous	PMFVSPCVDK	[R].PMFVSPCVDK.[S]	1xCarbamidomethyl [C7]	1xCarbamidomethyl [C7]	FALSE	Human	1	2	1	2	Q15020	Q15020 [774-783]			Squamous cell carcinoma antigen recognized by T-cells 3 OS=Homo sapiens OX=9606 GN=SART3 PE=1 SV=1	Q15020; Q15020-4	0	1179.55	10	1.466	0.55	0.0902372	0.146581	118.9	81.1	119.99	53.71	5	5	388.8	452.1	24	16.6	29.7	20.3	26.1	16.1	24.3	2.1	1.33933e+06	1.55713e+06	82524.7	57193	102302	69776.5	89731.9	55518.5
FALSE	High	Unambiguous	PMGPVPNPQPIDPASLEEFKR	[R].PMGPVPNPQPIDPASLEEFKR.[K]			FALSE	Human	1	1	1	1	Q9BX97	Q9BX97 [403-423]			Plasmalemma vesicle-associated protein OS=Homo sapiens OX=9606 GN=PLVAP PE=1 SV=1	Q9BX97	1	2319.18	21	0.093	-3.43	0.185229	0.256991	16.9	183.1	119.34	55.75	5	5	1.5	16.1	15.3	179.2	115.7	174.4	16.6	183.6	194.5	103.1	7896.96	82518.9	78185.9	916554	591877	891935	85140.6	939083
FALSE	High	Unambiguous	PMIHELLTEGR	[R].PMIHELLTEGR.[R]			FALSE	Human	1	2	1	11	Q14974	Q14974 [841-851]			Importin subunit beta-1 OS=Homo sapiens OX=9606 GN=KPNB1 PE=1 SV=2	Q14974; Q14974-2	0	1295.68	11	2.064	1.05	0.323109	0.402027	134.7	65.3	122.87	63.58	5	5	463.7	152.8	62.4	44.2	21.4	103.3	30.2	30.2	62.9	29	1.21185e+07	3.99251e+06	1.6301e+06	1.15418e+06	558129	2.69984e+06	789785	789477
FALSE	High	Unambiguous	PMIIYK	[K].PMIIYK.[G]			FALSE	Human	2	4	1	5	P06396-2; P06396	P06396-2 [492-497]; P06396 [543-548]			Isoform 2 of Gelsolin OS=Homo sapiens OX=9606 GN=GSN Gelsolin OS=Homo sapiens OX=9606 GN=GSN PE=1 SV=1	P06396-2; P06396; P06396-4; P06396-3	0	764.438	6	0.042	-4.56	7.34956e-06	0.00020819	8.1	191.9	27.37	48.59	5	5	4.9	6.8	9.4	6.2	5.2	257	132.9	146	326.3	105.4	52946.9	73492.2	100955	66768	55950.3	2.77394e+06	1.43413e+06	1.5763e+06
FALSE	High	Unambiguous	PMTAELAEALR	[R].PMTAELAEALR.[V]			FALSE	Human	1	1	1	1	P78357	P78357 [1230-1240]			Contactin-associated protein 1 OS=Homo sapiens OX=9606 GN=CNTNAP1 PE=1 SV=1	P78357	0	1201.62	11
FALSE	High	Unambiguous	PMTLGYWNIR	[M].PMTLGYWNIR.[G]			FALSE	Human	1	2	1	13	P28161	P28161 [2-11]			Glutathione S-transferase Mu 2 OS=Homo sapiens OX=9606 GN=GSTM2 PE=1 SV=2	P28161-2; P28161	0	1250.64	10	22.09	4.47	0.00374389	0.0129434	191.3	8.7	49.45	104.08	5	5	205	229.3	22.6	237.5	220.1	10	5.3	48.2	6.8	15.2	4.34922e+06	4.86521e+06	478959	5.03998e+06	4.66956e+06	211386	111786	1.02318e+06
FALSE	High	Selected	PSASPGDAGEQAIR	[D].PSASPGDAGEQAIR.[Q]			FALSE	Human	1	2	1	2	P18206	P18206 [287-300]			Vinculin OS=Homo sapiens OX=9606 GN=VCL PE=1 SV=4	P18206-2; P18206	0	1355.65	14
FALSE	High	Unambiguous	PSDLRPGDVSSK	[K].PSDLRPGDVSSK.[R]			FALSE	Human	2	6	1	1	Q05682-4; Q05682	Q05682-4 [509-520]; Q05682 [764-775]			Isoform 4 of Caldesmon OS=Homo sapiens OX=9606 GN=CALD1 Caldesmon OS=Homo sapiens OX=9606 GN=CALD1 PE=1 SV=3	Q05682-3; Q05682-4; Q05682-5; Q05682; Q05682-6; Q05682-2	0	1257.64	12	0.14	-2.84	0.00495063	0.0158409	24.6	175.4	27.54	53.96	5	5	20.3	29.9	25.7	14.2	29.1	303	168.3	190.3	183.6	35.7	55135.5	81362.5	69885.8	38750.4	79071.7	824024	457630	517503
FALSE	High	Selected	PSDLRPGDVSSKR	[K].PSDLRPGDVSSKR.[N]			FALSE	Human	2	6	1	2	Q05682-4; Q05682	Q05682-4 [509-521]; Q05682 [764-776]			Isoform 4 of Caldesmon OS=Homo sapiens OX=9606 GN=CALD1 Caldesmon OS=Homo sapiens OX=9606 GN=CALD1 PE=1 SV=3	Q05682-3; Q05682-4; Q05682-5; Q05682; Q05682-6; Q05682-2	1	1413.74	13	0.235	-2.09	0.00235766	0.00920695	38.1	161.9	41.69	42.49	5	5	64.6	72	35.7	26.8	37.7	160.2	107.5	251.8	160.8	83.1	78431.7	87330.4	43303.3	32478.5	45709.1	194440	130453	305618
FALSE	High	Unambiguous	PSENLGQVLFGER	[R].PSENLGQVLFGER.[I]			FALSE	Human	1	1	1	5	Q99805	Q99805 [92-104]			Transmembrane 9 superfamily member 2 OS=Homo sapiens OX=9606 GN=TM9SF2 PE=1 SV=1	Q99805	0	1445.74	13	0.965	-0.05	0.152969	0.2213	98.2	101.8	42.37	45.84	5	5	208	91.8	97	128.5	81.9	100.5	31.1	105.8	107.1	48.4	3.14428e+06	1.38724e+06	1.46604e+06	1.9429e+06	1.23774e+06	1.51913e+06	470919	1.59982e+06
FALSE	High	Unambiguous	PTWGNHTPIFR	[K].PTWGNHTPIFR.[D]			FALSE	Human	1	2	1	19	P00505	P00505 [160-170]			Aspartate aminotransferase, mitochondrial OS=Homo sapiens OX=9606 GN=GOT2 PE=1 SV=3	P00505-2; P00505	0	1325.67	11	1.661	0.73	0.979163	0.983751	124.8	75.2	48.58	20.83	5	5	145.9	18.7	142	106.1	138.4	120.4	83.3	74.8	93.8	76.4	1.1748e+07	1.50535e+06	1.14318e+07	8.54446e+06	1.11425e+07	9.69233e+06	6.70922e+06	6.02296e+06
FALSE	High	Unambiguous	PTYTNLNR	[R].PTYTNLNR.[L]			FALSE	Human	4	12	1	4	Q71U36; Q9NY65; Q9BQE3; P68366	Q71U36 [222-229]; Q9NY65 [222-229]; Q9BQE3 [222-229]; P68366 [222-229]			Tubulin alpha-1A chain OS=Homo sapiens OX=9606 GN=TUBA1A PE=1 SV=1 Tubulin alpha-8 chain OS=Homo sapiens OX=9606 GN=TUBA8 PE=1 SV=1 Tubulin alpha-1C chain OS=Homo sapiens OX=9606 GN=TUBA1C PE=1 SV=1 Tubulin alpha-4A chain OS=Homo sapiens OX=9606 GN=TUBA4A PE=1 SV=1	P0DPH8; Q6PEY2; P0DPH7-2; Q71U36; Q9NY65; P68366-2; P68363; Q71U36-2; Q9BQE3; Q9H853; Q9NY65-2; P68366	0	978.5	8	0.013	-6.3	2.25627e-05	0.00041574	2.5	197.5	70.96	34.94	5	5	2.6	0.7	5.8	3	1.5	271	236.1	87.8	201.9	189.4	55060.5	15603.1	124781	64720.6	33100.7	5.80343e+06	5.05748e+06	1.88139e+06
FALSE	High	Unambiguous	PVAFSVVPTAAAAVSLK	[R].PVAFSVVPTAAAAVSLK.[V]			FALSE	Human	1	2	1	6	P0C0L4	P0C0L4 [896-912]			Complement C4-A OS=Homo sapiens OX=9606 GN=C4A PE=1 SV=2	P0C0L4-2; P0C0L4	0	1627.94	17	36.493	5.19	0.000127952	0.00125378	194.7	5.3	41.45	48.56	5	5	195	329.7	147.4	118.4	187.8	6	0.8	4.1	5.1	5.7	2.30018e+06	3.88847e+06	1.73884e+06	1.39682e+06	2.21561e+06	70265.5	9256.89	48488.4
FALSE	High	Selected	PVAGGPGAPPAARPPASPSPQR	[R].PVAGGPGAPPAARPPASPSPQR.[Q]			FALSE	Human	2	2	1	4	P17600; P17600-2	P17600 [535-556]; P17600-2 [535-556]			Synapsin-1 OS=Homo sapiens OX=9606 GN=SYN1 PE=1 SV=3 Isoform IB of Synapsin-1 OS=Homo sapiens OX=9606 GN=SYN1	P17600; P17600-2	0	2035.08	22	0.046	-4.43	0.00231544	0.00908987	8.9	191.1	89.48	53.9	5	5	4.1	3.7	10.3	30.6	12.7	283.5	240.9	21.5	220.7	172	16757.6	15071	41936.9	125258	51751.4	1.15968e+06	985310	88131.2
FALSE	High	Unambiguous	PVAVALDTK	[R].PVAVALDTK.[G]			FALSE	Human	2	3	1	5	P14618-2; P14618	P14618-2 [107-115]; P14618 [107-115]			Isoform M1 of Pyruvate kinase PKM OS=Homo sapiens OX=9606 GN=PKM Pyruvate kinase PKM OS=Homo sapiens OX=9606 GN=PKM PE=1 SV=4	P14618-2; P14618-3; P14618	0	913.535	9	1.878	0.91	0.201727	0.274845	130.5	69.5	37.41	81.14	5	5	95.7	110.1	79.6	191.7	105.6	42.7	31.7	198.5	88.1	56.2	1.76674e+06	2.03264e+06	1.46977e+06	3.53805e+06	1.94942e+06	788508	585721	3.66494e+06
FALSE	High	Selected	PVAVALDTKGPEIR	[R].PVAVALDTKGPEIR.[T]			FALSE	Human	2	3	1	1	P14618-2; P14618	P14618-2 [107-120]; P14618 [107-120]			Isoform M1 of Pyruvate kinase PKM OS=Homo sapiens OX=9606 GN=PKM Pyruvate kinase PKM OS=Homo sapiens OX=9606 GN=PKM PE=1 SV=4	P14618-2; P14618-3; P14618	1	1465.84	14
FALSE	High	Unambiguous	PVAVGPYGQSQPSCFDR	[M].PVAVGPYGQSQPSCFDR.[V]	1xCarbamidomethyl [C14]	1xCarbamidomethyl [C14]	FALSE	Human	1	2	1	7	P60602	P60602 [2-18]			Reactive oxygen species modulator 1 OS=Homo sapiens OX=9606 GN=ROMO1 PE=1 SV=1	P60602-2; P60602	0	1864.86	17	42.552	5.41	0.000653631	0.00371874	195.4	4.6	56.69	91.05	5	5	360.5	255	107.4	106.5	145.9	0.8	9.6	9.9	3.4	1	2.27965e+06	1.61224e+06	678834	673506	922634	4823.98	60963.1	62311.6
FALSE	High	Unambiguous	PVDFTGYWK	[M].PVDFTGYWK.[M]			FALSE	Human	1	3	1	48	P09455	P09455 [2-10]			Retinol-binding protein 1 OS=Homo sapiens OX=9606 GN=RBP1 PE=1 SV=2	P09455; P09455-3; P09455-2	0	1112.54	9	1.65	0.72	0.00684502	0.0202304	124.5	75.5	24.3	12.85	5	5	109.1	163.4	88.4	117	149.2	68.6	65.2	89	79.1	70.9	5.57591e+06	8.35336e+06	4.51929e+06	5.98343e+06	7.62922e+06	3.50527e+06	3.33187e+06	4.5511e+06
FALSE	High	Unambiguous	PVDTPNPTR	[D].PVDTPNPTR.[R]			FALSE	Human	1	1	1	1	P03973	P03973 [75-83]			Antileukoproteinase OS=Homo sapiens OX=9606 GN=SLPI PE=1 SV=2	P03973	0	996.511	9	0.115	-3.12	0.000598462	0.0034955	20.7	179.3	67.07	48.79	5	5	16.1	8	42.8	11.2	30.5	321.9	137.9	140	192.8	98.7	39994.2	19814.4	106024	27877.6	75578.8	797877	341925	347007
FALSE	High	Unambiguous	PVFALGR	[I].PVFALGR.[A]			FALSE	Human	1	6	1	1	Q9UKF6	Q9UKF6 [239-245]			Cleavage and polyadenylation specificity factor subunit 3 OS=Homo sapiens OX=9606 GN=CPSF3 PE=1 SV=1	Q5TA45; Q5TA45-3; Q5TA45-5; Q9UKF6; Q5TA45-2; Q5TA45-4	0	759.451	7	0.453	-1.14	0.15833	0.227367	62.4	137.6	94.3	165.05	5	5	31.8	19.7	6.1	17.8	82.1	20	42.3	664.9	43.5	71.8	46724.7	28991.5	8989.71	26207.5	120722	29445.1	62235.9	978099
FALSE	High	Unambiguous	PVFWSPSSR	[K].PVFWSPSSR.[T]			FALSE	Human	1	1	1	1	Q9NSE4	Q9NSE4 [242-250]			Isoleucine--tRNA ligase, mitochondrial OS=Homo sapiens OX=9606 GN=IARS2 PE=1 SV=2	Q9NSE4	0	1062.54	9	3.221	1.69	0.0304702	0.0632243	152.6	47.4	70.92	66.14	5	5	230.5	139.3	311	53.6	56.2	18.5	12.8	81	43.2	53.9	324721	196223	438138	75485.6	79098.3	26018.2	18069.8	114147
FALSE	High	Unambiguous	PVGYGIR	[V].PVGYGIR.[K]			FALSE	Human	2	4	1	2	P29692-2; P29692-3	P29692-2 [601-607]; P29692-3 [211-217]			Isoform 2 of Elongation factor 1-delta OS=Homo sapiens OX=9606 GN=EEF1D Isoform 3 of Elongation factor 1-delta OS=Homo sapiens OX=9606 GN=EEF1D	P29692; P29692-4; P29692-2; P29692-3	0	761.43	7	8.883	3.15	0.0596027	0.106073	179.8	20.2	87.4	101.8	5	5	382.2	181.9	41.9	214.1	19.5	8.2	88.4	12.2	31.2	20.5	1.14361e+06	544244	125258	640650	58492.6	24412.4	264384	36589.3
FALSE	High	Unambiguous	PVIDNPNYK	[R].PVIDNPNYK.[G]			FALSE	Human	1	3	1	4	P27824	P27824 [372-380]			Calnexin OS=Homo sapiens OX=9606 GN=CANX PE=1 SV=2	P27824-2; P27824-3; P27824	0	1059.55	9	0.247	-2.02	0.00489521	0.0157184	39.6	160.4	55.94	22.67	5	5	38.3	39.2	21.9	7.6	54.8	155.3	123	219.2	192.2	148.5	2.54959e+06	2.60664e+06	1.45549e+06	504895	3.64809e+06	1.03273e+07	8.17993e+06	1.45787e+07
FALSE	High	Unambiguous	PVLLTEAPLNPK	[H].PVLLTEAPLNPK.[A]			FALSE	Human	2	2	1	4	P60709; P63261	P60709 [102-113]; P63261 [102-113]			Actin, cytoplasmic 1 OS=Homo sapiens OX=9606 GN=ACTB PE=1 SV=1 Actin, cytoplasmic 2 OS=Homo sapiens OX=9606 GN=ACTG1 PE=1 SV=1	P60709; P63261	0	1291.76	12	0.402	-1.32	0.117968	0.180703	57.3	142.7	91.25	42.38	5	5	12.7	11.8	61.7	158.2	89.8	153.6	57.9	176.7	187.4	90.4	54861.1	50886.3	267094	685196	388901	664949	250756	765051
FALSE	High	Unambiguous	PVISASPTIR	[K].PVISASPTIR.[G]			FALSE	Human	1	3	1	3	Q8N6C5	Q8N6C5 [686-695]			Immunoglobulin superfamily member 1 OS=Homo sapiens OX=9606 GN=IGSF1 PE=1 SV=3	Q8N6C5; Q8N6C5-4; Q8N6C5-2	0	1040.61	10	5.535	2.47	0.028917	0.060728	169.4	30.6	29.14	99.98	5	5	125.6	194.7	161.8	119	235.5	29.2	6.1	82.4	43.8	1.8	2.44872e+06	3.798e+06	3.15479e+06	2.3216e+06	4.59351e+06	569967	118181	1.6066e+06
FALSE	High	Unambiguous	PVIVEPLEQLDDEDGLPEK	[R].PVIVEPLEQLDDEDGLPEK.[L]			FALSE	Human	1	2	1	7	P23246	P23246 [444-462]			Splicing factor, proline- and glutamine-rich OS=Homo sapiens OX=9606 GN=SFPQ PE=1 SV=2	P23246; P23246-2	0	2135.08	19	23.377	4.55	0.0065143	0.0194999	191.8	8.2	81.47	88.55	5	5	304.7	389	195.9	59	18.5	8.4	0.4	12.1	0.4	11.7	6.43128e+06	8.21221e+06	4.13443e+06	1.24463e+06	391007	176860	9151.27	254598
FALSE	High	Unambiguous	PVIYIDQTR	[R].PVIYIDQTR.[E]			FALSE	Human	1	2	1	5	P27338	P27338 [234-242]			Amine oxidase [flavin-containing] B OS=Homo sapiens OX=9606 GN=MAOB PE=1 SV=3	P27338-2; P27338	0	1104.6	9	20.126	4.33	0.219076	0.293734	190.5	9.5	90.44	57.4	5	5	7.2	6.4	357.3	249.3	284.5	12.4	31.6	9.2	11.8	30.3	27141.3	24029.7	1.34016e+06	935314	1.06711e+06	46472.9	118405	34443.8
FALSE	High	Unambiguous	PTVVPGGDLAK	[P].PTVVPGGDLAK.[V]			FALSE	Human	4	12	1	1	Q71U36; Q9NY65; Q9BQE3; P68366	Q71U36 [360-370]; Q9NY65 [360-370]; Q9BQE3 [360-370]; P68366 [360-370]			Tubulin alpha-1A chain OS=Homo sapiens OX=9606 GN=TUBA1A PE=1 SV=1 Tubulin alpha-8 chain OS=Homo sapiens OX=9606 GN=TUBA8 PE=1 SV=1 Tubulin alpha-1C chain OS=Homo sapiens OX=9606 GN=TUBA1C PE=1 SV=1 Tubulin alpha-4A chain OS=Homo sapiens OX=9606 GN=TUBA4A PE=1 SV=1	P0DPH8; Q6PEY2; P0DPH7-2; Q71U36; Q9NY65; P68366-2; P68363; Q71U36-2; Q9BQE3; P68363-2; Q9NY65-2; P68366	0	1053.59	11
FALSE	High	Unambiguous	PLVALLDGR	[R].PLVALLDGR.[D]			FALSE	Human	2	5	1	25	P56545; Q13363	P56545 [34-42]; Q13363 [28-36]			C-terminal-binding protein 2 OS=Homo sapiens OX=9606 GN=CTBP2 PE=1 SV=1 C-terminal-binding protein 1 OS=Homo sapiens OX=9606 GN=CTBP1 PE=1 SV=2	P56545-2; P56545-3; Q13363-2; P56545; Q13363	0	953.578	9	0.675	-0.57	0.0642132	0.112512	80.6	119.4	37.59	18.18	5	5	112.8	36.6	64.3	81.5	96.6	120.7	147.6	94.5	106.2	139.1	2.55322e+06	828843	1.45489e+06	1.84316e+06	2.18636e+06	2.732e+06	3.33944e+06	2.13707e+06
FALSE	High	Unambiguous	PTVEELYR	[M].PTVEELYR.[N]			FALSE	Human	1	4	1	12	Q9BZZ5	Q9BZZ5 [2-9]			Apoptosis inhibitor 5 OS=Homo sapiens OX=9606 GN=API5 PE=1 SV=3	Q9BZZ5; Q9BZZ5-2; Q9BZZ5-3; Q9BZZ5-5	0	1006.52	8	0.596	-0.75	0.863044	0.890842	74.7	125.3	30.14	65.58	5	5	59.2	48.1	74.8	90.3	104.3	232.7	125.5	7.6	154.5	102.9	864220	702685	1.09188e+06	1.31891e+06	1.52215e+06	3.39744e+06	1.83271e+06	111399
FALSE	High	Unambiguous	PTGCQLQEALLQQERPIR	[C].PTGCQLQEALLQQERPIR.[N]	1xCarbamidomethyl [C4]	1xCarbamidomethyl [C4]	FALSE	Human	1	1	1	1	P02675	P02675 [107-124]			Fibrinogen beta chain OS=Homo sapiens OX=9606 GN=FGB PE=1 SV=2	P02675	0	2137.12	18	0.532	-0.91	0.218116	0.292766	69.4	130.6	49.77	108.26	5	5	38.9	26.7	25.8	69.9	27.3	28.5	51.4	371.2	336.6	23.7	67167.6	46079.1	44504.3	120664	47145.2	49125.1	88690.8	640984
FALSE	High	Selected	PSHLTNKFEDK	[R].PSHLTNKFEDK.[T]			FALSE	Human	1	1	1	1	P30101	P30101 [208-218]			Protein disulfide-isomerase A3 OS=Homo sapiens OX=9606 GN=PDIA3 PE=1 SV=4	P30101	1	1315.66	11	0.162	-2.62	0.114332	0.17625	27.9	172.1	82.72	176.69	5	5	13.3	5.2	8.9	35.9	10.3	63.4	14.2	768.9	68.8	10.9	46356.8	18243.3	31054.5	125070	35866.2	220948	49599.7	2.67827e+06
FALSE	High	Unambiguous	PSKGPLQSVQVFGR	[M].PSKGPLQSVQVFGR.[K]			FALSE	Human	1	1	1	12	P62249	P62249 [2-15]			40S ribosomal protein S16 OS=Homo sapiens OX=9606 GN=RPS16 PE=1 SV=2	P62249	1	1499.83	14	6.225	2.64	0.0878771	0.143682	172.3	27.7	44.16	150.98	5	5	196.9	51.5	123.2	159.1	219.6	25.6	0.4	181.1	42.4	0.4	2.07543e+06	542528	1.29848e+06	1.67769e+06	2.31566e+06	269499	4642.51	1.90896e+06
FALSE	High	Unambiguous	PSLELPVLHVPR	[L].PSLELPVLHVPR.[N]			FALSE	Human	1	1	1	4	P04114	P04114 [3300-3311]			Apolipoprotein B-100 OS=Homo sapiens OX=9606 GN=APOB PE=1 SV=2	P04114	0	1356.8	12	0.728	-0.46	0.814532	0.850807	84.2	115.8	44.52	69.09	5	5	154.3	67.6	47.9	124.6	88.3	27.7	35.6	196.9	135.8	121.3	197041	86310.5	61219.6	159055	112766	35347	45460.4	251411
FALSE	High	Unambiguous	PSLGAGEAASK	[D].PSLGAGEAASK.[E]			FALSE	Human	1	3	1	1	Q02952	Q02952 [218-228]			A-kinase anchor protein 12 OS=Homo sapiens OX=9606 GN=AKAP12 PE=1 SV=4	Q02952; Q02952-3; Q02952-2	0	987.511	11
FALSE	High	Unambiguous	PSIVGRPR	[F].PSIVGRPR.[QH]			FALSE	Human	4	11	1	13	P63267; P60709; P68032; P63261	P63267 [33-40]; P60709 [32-39]; P68032 [34-41]; P63261 [32-39]			Actin, gamma-enteric smooth muscle OS=Homo sapiens OX=9606 GN=ACTG2 PE=1 SV=1 Actin, cytoplasmic 1 OS=Homo sapiens OX=9606 GN=ACTB PE=1 SV=1 Actin, alpha cardiac muscle 1 OS=Homo sapiens OX=9606 GN=ACTC1 PE=1 SV=1 Actin, cytoplasmic 2 OS=Homo sapiens OX=9606 GN=ACTG1 PE=1 SV=1	A5A3E0; P63267; Q9BYX7; P60709; P63267-2; Q6S8J3; P62736; P68133; P0CG38; P68032; P63261	0	881.532	8	0.324	-1.62	0.00855353	0.0239283	49	151	48.52	19.68	5	5	56.6	10	32.1	54.5	51.8	160.9	124.9	208.4	159.6	141.4	1.90026e+07	3.35701e+06	1.07716e+07	18295028	1.73865e+07	5.40395e+07	4.19367e+07	6.99949e+07
FALSE	High	Selected	PSPAISVSVSAPAFYAPQKK	[R].PSPAISVSVSAPAFYAPQKK.[F]			FALSE	Human	1	1	1	1	Q15942	Q15942 [6-25]			Zyxin OS=Homo sapiens OX=9606 GN=ZYX PE=1 SV=1	Q15942	1	2045.11	20	0.151	-2.73	0.0226704	0.0502697	26.2	173.8	125.11	49.08	5	5	12.8	23.1	126.8	31.3	4.7	153.5	271.6	60.8	123	192.3	50208.3	90539.9	496946	122655	18227.1	601371	1.06423e+06	238291
FALSE	High	Unambiguous	PSPMPVSQECFETLR	[K].PSPMPVSQECFETLR.[G]	1xCarbamidomethyl [C10]	1xCarbamidomethyl [C10]	FALSE	Human	1	1	1	5	P10645	P10645 [47-61]			Chromogranin-A OS=Homo sapiens OX=9606 GN=CHGA PE=1 SV=7	P10645	0	1777.82	15	27.057	4.76	7.63958e-06	0.000211644	192.9	7.1	44.88	28.83	5	5	324.1	196.4	80.4	183.8	181.7	8.9	8.4	6.8	5.1	4.5	4.09597e+06	2.48223e+06	1.01573e+06	2.32282e+06	2.29603e+06	112176	105576	85848.8
FALSE	High	Unambiguous	PSQMEHAMETMMFTFHK	[M].PSQMEHAMETMMFTFHK.[F]			FALSE	Human	1	1	1	13	P60903	P60903 [2-18]			Protein S100-A10 OS=Homo sapiens OX=9606 GN=S100A10 PE=1 SV=2	P60903	0	2082.89	17	0.036	-4.81	0.00141496	0.00637944	6.9	193.1	72.87	95.56	5	5	8.3	1.4	4.6	13.2	4	471.1	54.1	27.6	287.4	128.4	78261.7	13174.7	43162	124451	37466.1	4.43932e+06	510054	259828
FALSE	High	Unambiguous	PSSINYMVAPVTGNDVGIR	[R].PSSINYMVAPVTGNDVGIR.[R]			FALSE	Human	1	3	1	2	O00560	O00560 [86-104]			Syntenin-1 OS=Homo sapiens OX=9606 GN=SDCBP PE=1 SV=1	O00560; O00560-3; O00560-2	0	1990.01	19
FALSE	High	Unambiguous	PSSPQELEEKR	[P].PSSPQELEEKR.[Y]			FALSE	Human	1	1	1	8	A6NE01	A6NE01 [2094-2104]			Protein FAM186A OS=Homo sapiens OX=9606 GN=FAM186A PE=2 SV=3	A6NE01	1	1299.65	11	3.385	1.76	0.00139004	0.00629772	154.4	45.6	35.4	26.29	5	5	69.5	155.5	149.2	184.7	217	45.9	58.3	28.8	53.2	37.9	1.27222e+06	2.84767e+06	2.73164e+06	3381447	3.9723e+06	841173	1.06679e+06	527688
FALSE	High	Unambiguous	PSSSPVIFAGGQDR	[K].PSSSPVIFAGGQDR.[Y]			FALSE	Human	1	4	1	4	Q15366-3	Q15366-3 [182-195]			Isoform 3 of Poly(rC)-binding protein 2 OS=Homo sapiens OX=9606 GN=PCBP2	Q15366-3; Q15366-6; Q15366; Q15366-2	0	1417.71	14	10.369	3.37	0.000159789	0.00144282	182.4	17.6	38.6	50.67	5	5	258.8	70.3	195.8	211.4	170.1	20.5	18.9	6.9	32.8	14.6	1.57142e+06	426512	1.18891e+06	1.28343e+06	1.03276e+06	124216	114655	41603.7
FALSE	High	Unambiguous	PSSTQPALPK	[G].PSSTQPALPK.[A]			FALSE	Human	1	2	1	6	O75251	O75251 [39-48]			NADH dehydrogenase [ubiquinone] iron-sulfur protein 7, mitochondrial OS=Homo sapiens OX=9606 GN=NDUFS7 PE=1 SV=3	O75251-2; O75251	0	1025.56	10	0.03	-5.08	6.91584e-05	0.00083993	5.7	194.3	62.94	23.78	5	5	11.6	6.5	2.4	5.6	3	188.3	156.3	270.3	197.4	158.8	106141	59615.8	21654.5	51079.1	27729.9	1.72757e+06	1.43421e+06	2.48059e+06
FALSE	High	Unambiguous	PSVYIPEFIAANQSAR	[R].PSVYIPEFIAANQSAR.[A]			FALSE	Human	1	3	1	2	Q9NPH2	Q9NPH2 [176-191]			Inositol-3-phosphate synthase 1 OS=Homo sapiens OX=9606 GN=ISYNA1 PE=1 SV=1	Q9NPH2-2; Q9NPH2; Q9NPH2-3	0	1762.91	16	3.09	1.63	0.0213313	0.0480622	151.1	48.9	50	58.4	5	5	132.7	138.3	55.6	263.1	154.4	44.8	95.2	63.7	35.9	16.4	218194	227488	91464.5	432664	253935	73613.6	156534	104830
FALSE	High	Unambiguous	PSYQEEAVTK	[R].PSYQEEAVTK.[F]			FALSE	Human	1	2	1	13	O14773	O14773 [419-428]			Tripeptidyl-peptidase 1 OS=Homo sapiens OX=9606 GN=TPP1 PE=1 SV=2	O14773; O14773-2	0	1151.56	10	0.36	-1.47	0.0576822	0.103482	52.9	147.1	95.82	44.03	5	5	4.7	1.6	57.1	47.4	97.6	131.8	102.9	259.2	200.4	97.4	122700	42137.1	1.50406e+06	1.24987e+06	2.57354e+06	3.47284e+06	2.7116e+06	6.8322e+06
FALSE	High	Unambiguous	PTANVSVVDLTCR	[V].PTANVSVVDLTCR.[L]	1xCarbamidomethyl [C12]	1xCarbamidomethyl [C12]	FALSE	Human	2	2	1	4	P04406-2; P04406	P04406-2 [194-206]; P04406 [236-248]			Isoform 2 of Glyceraldehyde-3-phosphate dehydrogenase OS=Homo sapiens OX=9606 GN=GAPDH Glyceraldehyde-3-phosphate dehydrogenase OS=Homo sapiens OX=9606 GN=GAPDH PE=1 SV=3	P04406-2; P04406	0	1431.73	13	10.662	3.41	5.47348e-05	0.000717372	182.9	17.1	49.29	27.15	5	5	84.8	273.5	132.4	294.3	148.7	12.2	18.1	8.1	13.9	14	453685	1.46332e+06	708633	1.57461e+06	795482	65101.4	96889.8	43555.7
FALSE	High	Unambiguous	PTASISAK	[D].PTASISAK.[V]			FALSE	Human	1	3	1	1	P45880	P45880 [240-247]			Voltage-dependent anion-selective channel protein 2 OS=Homo sapiens OX=9606 GN=VDAC2 PE=1 SV=2	P45880; P45880-2; P45880-1	0	774.436	8	1.196	0.26	0.715152	0.766378	108.9	91.1	88.31	30.17	5	5	23.7	19.8	124.7	255.7	121.9	121.9	55.9	105.5	68.9	101.9	23589.6	19679.7	124131	254492	121313	121303	55602.4	104944
FALSE	High	Selected	PTFIGTEPSLGVK	[R].PTFIGTEPSLGVK.[K]			FALSE	Human	1	5	1	1	P54687	P54687 [164-176]			Branched-chain-amino-acid aminotransferase, cytosolic OS=Homo sapiens OX=9606 GN=BCAT1 PE=1 SV=3	P54687-5; P54687-2; P54687-3; P54687; P54687-4	0	1345.74	13	6.096	2.61	0.00424618	0.0142092	171.8	28.2	33.72	79.37	5	5	149	151.5	277.1	187.9	123.9	47.6	27.1	24.9	5.9	5.1	602943	613188	1.12146e+06	760217	501324	192565	109689	100582
FALSE	High	Unambiguous	PTGTYHGDSDLQLER	[D].PTGTYHGDSDLQLER.[I]			FALSE	Human	2	2	1	5	P04350; P68371	P04350 [32-46]; P68371 [32-46]			Tubulin beta-4A chain OS=Homo sapiens OX=9606 GN=TUBB4A PE=1 SV=2 Tubulin beta-4B chain OS=Homo sapiens OX=9606 GN=TUBB4B PE=1 SV=1	P04350; P68371	0	1688.79	15	0.536	-0.9	0.292867	0.37126	69.8	130.2	70.79	79.54	5	5	95.6	65.1	24.2	114.9	12.5	97	138.9	16.2	314.2	121.4	619593	421840	157008	744936	80730.6	628379	900399	104735
FALSE	High	Unambiguous	QDSLVINLNR	[K].QDSLVINLNR.[S]			FALSE	Human	1	1	1	1	Q9Y5B9	Q9Y5B9 [648-657]			FACT complex subunit SPT16 OS=Homo sapiens OX=9606 GN=SUPT16H PE=1 SV=1	Q9Y5B9	0	1171.64	10	1.111	0.15	0.956392	0.965521	105.3	94.7	123.23	41.85	5	5	249.4	423.8	8.9	3.1	59.1	43.5	53.1	55.9	81.1	22	544099	924427	19349.3	6870.22	128821	94971.5	115903	121831
FALSE	High	Unambiguous	PITVTVPVEVSR	[D].PITVTVPVEVSR.[K]			FALSE	Human	1	6	1	9	P10909-6	P10909-6 [394-405]			Isoform 6 of Clusterin OS=Homo sapiens OX=9606 GN=CLU	P10909-5; P10909-4; P10909-2; P10909-6; P10909; P10909-3	0	1296.75	12	1.947	0.96	0.123355	0.187038	132.1	67.9	48.17	35.64	5	5	106.3	45	144.1	217.2	135.9	59.6	102.9	69.8	36.1	83.1	1.22659e+06	519655	1.66268e+06	2.5059e+06	1.56784e+06	687767	1.18708e+06	805463
FALSE	High	Unambiguous	PITIFQERDPSK	[N].PITIFQERDPSK.[I]			FALSE	Human	2	2	1	3	P04406-2; P04406	P04406-2 [31-42]; P04406 [73-84]			Isoform 2 of Glyceraldehyde-3-phosphate dehydrogenase OS=Homo sapiens OX=9606 GN=GAPDH Glyceraldehyde-3-phosphate dehydrogenase OS=Homo sapiens OX=9606 GN=GAPDH PE=1 SV=3	P04406-2; P04406	1	1430.76	12	0.503	-0.99	0.297248	0.375895	66.9	133.1	101.93	26.78	5	5	232.1	0.8	52.6	54.8	89.3	164.4	96.4	84.9	109	115.7	1.39632e+06	4720.06	316739	329973	537582	989475	579846	510639
FALSE	High	Unambiguous	PGHLQEGFGCVVTNR	[M].PGHLQEGFGCVVTNR.[F]	1xCarbamidomethyl [C10]	1xCarbamidomethyl [C10]	FALSE	Human	1	4	1	17	Q8NC51	Q8NC51 [2-16]			Plasminogen activator inhibitor 1 RNA-binding protein OS=Homo sapiens OX=9606 GN=SERBP1 PE=1 SV=2	Q8NC51; Q8NC51-2; Q8NC51-3; Q8NC51-4	0	1670.81	15	1.686	0.75	0.237825	0.313607	125.6	74.4	44.47	71.06	5	5	65.1	81.6	102.7	139	195.5	45.4	80.5	185.6	43.6	60.9	2.18046e+06	2.73313e+06	3.4387e+06	4.65553e+06	6.54485e+06	1.51996e+06	2.69546e+06	6.21433e+06
FALSE	High	Unambiguous	PGIDKLPIEETLEDSPQTR	[M].PGIDKLPIEETLEDSPQTR.[S]			FALSE	Human	1	1	1	8	Q9UKG1	Q9UKG1 [2-20]			DCC-interacting protein 13-alpha OS=Homo sapiens OX=9606 GN=APPL1 PE=1 SV=1	Q9UKG1	1	2138.1	19	0.746	-0.42	0.242368	0.318343	85.5	114.5	115.01	24.75	5	5	7.9	4.9	93.2	256.9	82.2	72.4	110.1	135.9	98.3	138.3	52191.8	32338.7	617298	1.70201e+06	544431	479571	729671	900514
FALSE	High	Selected	PGLRPAPNSVDVDDFINTR	[R].PGLRPAPNSVDVDDFINTR.[I]			FALSE	Human	1	1	1	2	P55287	P55287 [706-724]			Cadherin-11 OS=Homo sapiens OX=9606 GN=CDH11 PE=2 SV=2	P55287	0	2083.06	19	0.07	-3.84	0.00334396	0.0119071	13.1	186.9	90.8	69.49	5	5	12	4.1	25.9	3.4	39	47.1	90.4	368.6	238.6	170.9	26783.9	9198.6	57987	7647.14	87332.8	105297	202157	824744
FALSE	High	Unambiguous	PGLVDSNPAPPESQEK	[M].PGLVDSNPAPPESQEK.[K]			FALSE	Human	1	1	1	30	Q14061	Q14061 [2-17]			Cytochrome c oxidase copper chaperone OS=Homo sapiens OX=9606 GN=COX17 PE=1 SV=2	Q14061	0	1664.81	16	3.168	1.66	0.00671148	0.0199418	152	48	43.34	41.96	5	5	101.9	144.1	71.4	231.1	181.6	44	38.3	94	48.1	45.5	7.40715e+06	1.04714e+07	5.19362e+06	1.68011e+07	1.31988e+07	3.19783e+06	2.7858e+06	6.83225e+06
FALSE	High	Unambiguous	PGIVELPTLEELKVDEVK	[M].PGIVELPTLEELKVDEVK.[I]			FALSE	Human	1	1	1	16	P51970	P51970 [2-19]			NADH dehydrogenase [ubiquinone] 1 alpha subcomplex subunit 8 OS=Homo sapiens OX=9606 GN=NDUFA8 PE=1 SV=3	P51970	1	2008.12	18	74.159	6.21	2.35712e-05	0.000428715	197.3	2.7	58.04	67.7	5	5	202.1	381.5	197.7	124.6	81.8	2.7	4.5	0.9	0.7	3.7	4.80053e+06	9.06234e+06	4.69789e+06	2960084	1.94228e+06	63349.1	106748	20336.7
FALSE	High	Unambiguous	PGNWILER	[R].PGNWILER.[S]			FALSE	Human	2	2	1	1	P25391; P24043	P25391 [132-139]; P24043 [149-156]			Laminin subunit alpha-1 OS=Homo sapiens OX=9606 GN=LAMA1 PE=1 SV=2 Laminin subunit alpha-2 OS=Homo sapiens OX=9606 GN=LAMA2 PE=1 SV=4	P25391; P24043	0	984.526	8	0.152	-2.72	0.0726014	0.123822	26.4	173.6	111.03	19.4	5	5	107.1	102	0.9	23.8	4	184.2	122	177.5	156.4	122.2	890386	848119	7243.75	197829	33228.1	1.53192e+06	1.01434e+06	1.4765e+06
FALSE	High	Unambiguous	PGPALWPLPLSVK	[K].PGPALWPLPLSVK.[M]			FALSE	Human	1	1	1	3	P07686	P07686 [52-64]			Beta-hexosaminidase subunit beta OS=Homo sapiens OX=9606 GN=HEXB PE=1 SV=3	P07686	0	1374.81	13	2.243	1.17	0.122269	0.185835	138.3	61.7	136.92	86.74	5	5	14.5	12.9	6.8	581.5	331.3	23.7	2.8	6.5	3.3	16.7	45404.3	40252.2	21196.6	1820342	1.03726e+06	74162.3	8862.86	20242.6
FALSE	High	Unambiguous	PGGYGYGYGR	[R].PGGYGYGYGR.[S]			FALSE	Human	1	1	1	5	P98179	P98179 [122-131]			RNA-binding protein 3 OS=Homo sapiens OX=9606 GN=RBM3 PE=1 SV=1	P98179	0	1046.47	10	9.848	3.3	0.000199227	0.00166735	181.6	18.4	24.98	51	5	5	240.4	187.1	171.7	169.9	116.7	17.4	10.8	38.6	31.3	16	3.84949e+06	2.99546e+06	2.74906e+06	2.72056e+06	1.86921e+06	279136	172408	618677
FALSE	High	Unambiguous	PGPIGPAGAR	[R].PGPIGPAGAR.[G]			FALSE	Human	1	1	1	7	P08123	P08123 [477-486]			Collagen alpha-2(I) chain OS=Homo sapiens OX=9606 GN=COL1A2 PE=1 SV=7	P08123	0	892.5	10	0.01	-6.64	1.40718e-08	9.25223e-06	0.1	199.9	33.35	37.88	5	5	0.1	0.1	0.2	0.1	0.2	224.4	284.4	90.7	159.6	240.1	35558.6	32967.9	48238.1	39441.7	70257.6	6.77124e+07	8.58243e+07	2.73559e+07
FALSE	High	Selected	PGPWRPLVKPGGWR	[R].PGPWRPLVKPGGWR.[E]			FALSE	Human	1	2	1	1	Q14152	Q14152 [1166-1179]			Eukaryotic translation initiation factor 3 subunit A OS=Homo sapiens OX=9606 GN=EIF3A PE=1 SV=1	Q14152; Q14152-2	0	1602.9	14	2.87	1.52	0.103834	0.163589	148.3	51.7	70.53	65.04	5	5	46.3	48.6	196.5	150.1	289.2	42.2	10.5	107.5	52.3	56.9	67643.4	70960.7	286933	219240	422392	61600.3	15276.2	157024
FALSE	High	Unambiguous	PGPYDRPGTAR	[R].PGPYDRPGTAR.[R]			FALSE	Human	1	1	1	1	P52597	P52597 [207-217]			Heterogeneous nuclear ribonucleoprotein F OS=Homo sapiens OX=9606 GN=HNRNPF PE=1 SV=3	P52597	0	1186.6	11	0.205	-2.28	0.0176483	0.0414852	34.1	165.9	74.89	70.81	5	5	44.9	42.7	6.3	38.5	3.8	220.6	69.8	344.6	187.4	41.5	86336.8	81978.6	12081.8	73985.7	7349.71	423984	134146	662312
FALSE	High	Selected	PGSAPTTVIYEDNQRPSGVPDR	[R].PGSAPTTVIYEDNQRPSGVPDR.[F]			FALSE	Human	1	1	1	1	P01721	P01721 [60-81]			Immunoglobulin lambda variable 6-57 OS=Homo sapiens OX=9606 GN=IGLV6-57 PE=1 SV=2	P01721	0	2356.15	22
FALSE	High	Unambiguous	PGSEETQTLVR	[D].PGSEETQTLVR.[E]			FALSE	Human	1	2	1	2	P26641	P26641 [404-414]			Elongation factor 1-gamma OS=Homo sapiens OX=9606 GN=EEF1G PE=1 SV=3	P26641; P26641-2	0	1216.62	11	0.926	-0.11	0.987388	0.990152	96.2	103.8	132.33	37.86	5	5	4.7	42.8	259.1	3.6	482.3	52.8	17.5	34.7	46.2	56.1	9074.21	83062.6	502590	7030.48	935401	102482	33984.3	67257.3
FALSE	High	Unambiguous	PGSTGTWNPGSSER	[R].PGSTGTWNPGSSER.[G]			FALSE	Human	1	2	1	11	P02671	P02671 [354-367]			Fibrinogen alpha chain OS=Homo sapiens OX=9606 GN=FGA PE=1 SV=2	P02671; P02671-2	0	1432.65	14	1.244	0.32	0.717257	0.76826	110.9	89.1	96.28	93.88	5	5	2.1	135	253.1	51.4	64	51.5	17.8	247.5	129.7	47.9	91221	5.89264e+06	1.10506e+07	2.24261e+06	2.79412e+06	2.24603e+06	775094	1.08043e+07
FALSE	High	Unambiguous	PGTYVIYVR	[K].PGTYVIYVR.[F]			FALSE	Human	1	9	1	1	O75369-8	O75369-8 [1712-1720]			Isoform 8 of Filamin-B OS=Homo sapiens OX=9606 GN=FLNB	O75369-9; O75369-5; O75369-2; O75369-8; O75369-7; O75369-4; O75369-6; O75369; O75369-3	0	1067.59	9	0.063	-4	0.000366251	0.00249689	11.8	188.2	79.58	46.34	5	5	11.3	3	2.4	8.2	19.8	125.3	256.4	130.3	128.9	314.4	60573	15807.9	12925.1	43623.4	105665	669424	1.37026e+06	696537
FALSE	High	Unambiguous	PGVFDLINK	[K].PGVFDLINK.[A]			FALSE	Human	1	2	1	4	O75521	O75521 [82-90]			Enoyl-CoA delta isomerase 2 OS=Homo sapiens OX=9606 GN=ECI2 PE=1 SV=4	O75521; O75521-2	0	1002.56	9	11.079	3.47	0.000129838	0.00126659	183.4	16.6	45.16	38.57	5	5	140.5	67.3	215.1	285.1	200.9	20.9	16.8	7.9	18.1	27.3	2.06917e+06	991802	3.16907e+06	4.20023e+06	2.95998e+06	307732	247867	116877
FALSE	High	Unambiguous	PGPTPSGTNVGSSGR	[M].PGPTPSGTNVGSSGR.[S]			FALSE	Human	1	1	1	19	P60468	P60468 [2-16]			Protein transport protein Sec61 subunit beta OS=Homo sapiens OX=9606 GN=SEC61B PE=1 SV=2	P60468	0	1370.67	15	0.01	-6.64	9.37269e-07	6.56769e-05	1.8	198.2	53.27	43.76	5	5	1.7	2.9	0.6	1.4	1.4	152	131.1	338	228.4	142.7	37529.3	65639.5	13154.1	31350	30978.6	3.4505e+06	2.97438e+06	7.66965e+06
FALSE	High	Selected	PGGVVHSFSHNVGPGDK	[R].PGGVVHSFSHNVGPGDK.[Y]			FALSE	Human	1	1	1	1	Q969H8	Q969H8 [44-60]			Myeloid-derived growth factor OS=Homo sapiens OX=9606 GN=MYDGF PE=1 SV=1	Q969H8	0	1690.83	17	4.488	2.17	0.0318737	0.0655622	163.6	36.4	49.06	102.83	5	5	259.9	78.7	91.6	159.1	143.1	31.9	150.1	12.3	30.9	42.5	191379	57920.1	67438.9	117123	105369	23478.7	110507	9083.26
FALSE	High	Selected	PGGLLLGDVAPNFEANTTVGR	[M].PGGLLLGDVAPNFEANTTVGR.[I]			FALSE	Human	1	1	1	21	P30041	P30041 [2-22]			Peroxiredoxin-6 OS=Homo sapiens OX=9606 GN=PRDX6 PE=1 SV=3	P30041	0	2098.09	21	42.784	5.42	0.0025724	0.00981158	195.4	4.6	52.41	73.99	5	5	283.7	331.1	135.2	140.5	95.9	1.2	3.3	4.2	0.1	4.8	3.93479e+07	4.59213e+07	1.87444e+07	1.94799e+07	1.32999e+07	167536	455310	588333
FALSE	High	Unambiguous	PGGGPGLSTPGGHPKPPHR	[K].PGGGPGLSTPGGHPKPPHR.[G]			FALSE	Human	1	2	1	2	P23246	P23246 [218-236]			Splicing factor, proline- and glutamine-rich OS=Homo sapiens OX=9606 GN=SFPQ PE=1 SV=2	P23246; P23246-2	0	1802.94	19	1.564	0.65	0.517085	0.590027	122	78	50.7	62.25	5	5	19.7	117.3	149.2	124.4	177.5	114.8	55.6	147.1	79.5	14.9	15420.8	92073.3	117073	97582.3	139256	90102.8	43659.4	115468
FALSE	High	Unambiguous	PEFLEDPSVLTK	[M].PEFLEDPSVLTK.[D]			FALSE	Human	1	4	1	35	P42167	P42167 [2-13]			Lamina-associated polypeptide 2, isoforms beta/gamma OS=Homo sapiens OX=9606 GN=TMPO PE=1 SV=2	P42167; P42167-3; P42166; P42167-2	0	1374.72	12	1.481	0.57	0.046432	0.0876307	119.4	80.6	29.19	15.73	5	5	173.5	122.7	86.3	91.9	118.1	76.1	63.8	94.3	93.6	79.7	9.32086e+06	6.58982e+06	4.63783e+06	4.93541e+06	6.34445e+06	4.08672e+06	3.42666e+06	5.06832e+06
FALSE	High	Unambiguous	PEIVDTCSLASPASVCR	[M].PEIVDTCSLASPASVCR.[T]	2xCarbamidomethyl [C7; C16]	2xCarbamidomethyl [C7; C16]	FALSE	Human	1	2	1	26	P09960	P09960 [2-18]			Leukotriene A-4 hydrolase OS=Homo sapiens OX=9606 GN=LTA4H PE=1 SV=2	P09960-2; P09960	0	1861.88	17	0.921	-0.12	0.64758	0.707968	95.9	104.1	51.34	33.85	5	5	81.3	55.8	72.1	184.1	154	126.5	88.3	53	115.4	69.7	2.55553e+06	1.75361e+06	2.26624e+06	5.78892e+06	4.84096e+06	3.97622e+06	2.77584e+06	1.66491e+06
FALSE	High	Unambiguous	PFGSVSSPK	[R].PFGSVSSPK.[V]			FALSE	Human	1	1	1	1	Q96HC4	Q96HC4 [131-139]			PDZ and LIM domain protein 5 OS=Homo sapiens OX=9606 GN=PDLIM5 PE=1 SV=5	Q96HC4	0	905.473	9	0.105	-3.25	0.0034064	0.0120772	19	181	47.41	58.46	5	5	10.7	24.8	17.6	18.7	5.9	303.8	167.2	25.6	263.6	162.1	72814.2	169325	119893	127910	40240.3	2.07346e+06	1.14165e+06	174933
FALSE	High	Unambiguous	PFLAILGGAK	[R].PFLAILGGAK.[V]			FALSE	Human	1	3	1	2	P00558	P00558 [207-216]			Phosphoglycerate kinase 1 OS=Homo sapiens OX=9606 GN=PGK1 PE=1 SV=3	P00558-2; P07205; P00558	0	986.603	10	2.379	1.25	0.0117429	0.0304196	140.8	59.2	71.65	62.96	5	5	349	88.3	94.7	183.8	80.2	76	16.5	16.3	55.4	39.8	418722	105951	113618	220524	96268.7	91144.9	19844.4	19561.7
FALSE	High	Selected	PFLDIQK	[M].PFLDIQK.[R]			FALSE	Human	1	1	1	4	O43920	O43920 [2-8]			NADH dehydrogenase [ubiquinone] iron-sulfur protein 5 OS=Homo sapiens OX=9606 GN=NDUFS5 PE=1 SV=3	O43920	0	860.488	7	0.47	-1.09	0.0660598	0.115058	63.9	136.1	64.08	16.38	5	5	9.5	35.1	69.4	108.6	83.1	165.1	113.5	151.4	147.7	116.4	132341	488134	963764	1.50831e+06	1.15483e+06	2.29263e+06	1.57676e+06	2.10359e+06
FALSE	High	Unambiguous	PFIECHGR	[A].PFIECHGR.[G]	1xCarbamidomethyl [C5]	1xCarbamidomethyl [C5]	FALSE	Human	1	3	1	3	P02462	P02462 [1612-1619]			Collagen alpha-1(IV) chain OS=Homo sapiens OX=9606 GN=COL4A1 PE=1 SV=4	P29400; P02462; P29400-2	0	1015.48	8	0.01	-6.64	8.16489e-07	6.07745e-05	1.9	198.1	25.29	45.72	5	5	1.9	1	1.8	1.8	2.2	191.7	93.4	313	262.3	130.8	71461.2	39404.9	70532.3	69288.1	86021.5	7.36977e+06	3.59206e+06	1.20344e+07
FALSE	High	Unambiguous	PFLELDTNLPANR	[M].PFLELDTNLPANR.[V]			FALSE	Human	1	3	1	26	P30046	P30046 [2-14]			D-dopachrome decarboxylase OS=Homo sapiens OX=9606 GN=DDT PE=1 SV=3	P30046-2; P30046; A6NHG4	0	1499.79	13	1.775	0.83	0.0182386	0.0425881	127.9	72.1	43.32	29.17	5	5	91.8	121.3	75.3	194.7	206.8	79.7	59.4	32.3	68.3	70.4	3.7805e+06	4.99179e+06	3.09923e+06	8.01695e+06	8.51187e+06	3.27999e+06	2.44587e+06	1.33119e+06
FALSE	High	Unambiguous	PFLELDTNLPANRVPAGLEK	[M].PFLELDTNLPANRVPAGLEK.[R]			FALSE	Human	1	3	1	16	P30046	P30046 [2-21]			D-dopachrome decarboxylase OS=Homo sapiens OX=9606 GN=DDT PE=1 SV=3	P30046-2; P30046; A6NHG4	1	2194.19	20	0.61	-0.71	0.180572	0.252046	75.8	124.2	43.62	31.78	5	5	97.6	141.7	50.5	60.4	70.3	168.5	100.8	67.9	115.2	127.1	2.00808e+06	2.91629e+06	1.03877e+06	1.24374e+06	1.44652e+06	3.4681e+06	2.0737e+06	1.39777e+06
FALSE	High	Unambiguous	PFPDGLAEDIDKGEVSAR	[R].PFPDGLAEDIDKGEVSAR.[Q]			FALSE	Human	1	1	1	5	P13639	P13639 [608-625]			Elongation factor 2 OS=Homo sapiens OX=9606 GN=EEF2 PE=1 SV=4	P13639	1	1915.94	18	0.044	-4.51	0.072301	0.123448	8.4	191.6	137.36	40.97	5	5	5.4	3.8	89.3	187.6	7.5	170.4	201.7	70	89.4	174.9	60321.2	42310.2	989541	2.07847e+06	82585	1.88799e+06	2.23542e+06	776258
FALSE	High	Unambiguous	PFSFEHIR	[L].PFSFEHIR.[E]			FALSE	Human	1	3	1	2	Q93050	Q93050 [824-831]			V-type proton ATPase 116 kDa subunit a1 OS=Homo sapiens OX=9606 GN=ATP6V0A1 PE=1 SV=3	Q93050-1; Q93050-3; Q93050	0	1032.53	8	28.964	4.86	0.00119924	0.00567049	193.3	6.7	60.05	89.59	5	5	389.7	188.4	138.2	141.4	100.3	1	4.8	4.9	20.2	11.2	1.98758e+06	960713	705045	721335	511507	4861.23	24675.6	24904.6
FALSE	High	Selected	PFTVFR	[R].PFTVFR.[W]			FALSE	Human	1	1	1	1	Q9NW64	Q9NW64 [51-56]			Pre-mRNA-splicing factor RBM22 OS=Homo sapiens OX=9606 GN=RBM22 PE=1 SV=1	Q9NW64	0	766.425	6	1.317	0.4	0.305544	0.384403	113.7	86.3	62.08	57.29	5	5	56.3	49	200.7	112	217.2	85.1	2.4	104	70.5	102.8	66773.5	58155.5	238127	132951	257781	100947	2833.54	123346
FALSE	High	Unambiguous	PFVPNVHAAEFVPSFLR	[K].PFVPNVHAAEFVPSFLR.[G]			FALSE	Human	2	3	1	2	P15170-3; Q8IYD1	P15170-3 [75-91]; Q8IYD1 [58-74]			Isoform 3 of Eukaryotic peptide chain release factor GTP-binding subunit ERF3A OS=Homo sapiens OX=9606 GN=GSPT1 Eukaryotic peptide chain release factor GTP-binding subunit ERF3B OS=Homo sapiens OX=9606 GN=GSPT2 PE=1 SV=2	P15170-3; P15170-2; Q8IYD1	0	1927.02	17	6.335	2.66	0.00311556	0.0112895	172.7	27.3	37.22	76.22	5	5	126	123.8	130.9	231.8	255.8	20.7	7.9	9.3	39.8	54	552687	543243	574200	1.01684e+06	1.1221e+06	90634.2	34706.8	40583.6
FALSE	High	Unambiguous	PGAHINAVGASRPDWR	[K].PGAHINAVGASRPDWR.[E]			FALSE	Human	1	1	1	2	Q14894	Q14894 [219-234]			Ketimine reductase mu-crystallin OS=Homo sapiens OX=9606 GN=CRYM PE=1 SV=1	Q14894	0	1703.87	16	0.828	-0.27	0.776275	0.818846	90.6	109.4	128.86	40.02	5	5	459.7	293.5	29.7	5.9	11.9	22.8	35.9	31.1	64.5	45.1	783960	500512	50611.7	10058.5	20251.1	38860.1	61148.2	53033.2
FALSE	High	Unambiguous	PGAPLRPK	[K].PGAPLRPK.[L]			FALSE	Human	1	2	1	1	P21333	P21333 [271-278]			Filamin-A OS=Homo sapiens OX=9606 GN=FLNA PE=1 SV=4	P21333; P21333-2	0	835.515	8	0.175	-2.51	0.170084	0.240698	29.8	170.2	54.05	185.91	5	5	7.5	7.9	15.2	21.3	6.7	44.9	7.4	812.7	67.2	9.1	43180.4	45030.9	87207.6	121750	38522.6	257061	42140.3	4.64926e+06
FALSE	High	Unambiguous	PGATPGPGTATAER	[S].PGATPGPGTATAER.[S]			FALSE	Human	2	2	1	1	P17600; P17600-2	P17600 [40-53]; P17600-2 [40-53]			Synapsin-1 OS=Homo sapiens OX=9606 GN=SYN1 PE=1 SV=3 Isoform IB of Synapsin-1 OS=Homo sapiens OX=9606 GN=SYN1	P17600; P17600-2	0	1282.64	14
FALSE	High	Unambiguous	PGFAPLTSR	[M].PGFAPLTSR.[G]			FALSE	Human	6	8	1	1	Q13885; P04350; Q9BUF5; P07437; P68371; Q9BVA1	Q13885 [268-276]; P04350 [268-276]; Q9BUF5 [268-276]; P07437 [268-276]; P68371 [268-276]; Q9BVA1 [268-276]			Tubulin beta-2A chain OS=Homo sapiens OX=9606 GN=TUBB2A PE=1 SV=1 Tubulin beta-4A chain OS=Homo sapiens OX=9606 GN=TUBB4A PE=1 SV=2 Tubulin beta-6 chain OS=Homo sapiens OX=9606 GN=TUBB6 PE=1 SV=1 Tubulin beta chain OS=Homo sapiens OX=9606 GN=TUBB PE=1 SV=2 Tubulin beta-4B chain OS=Homo sapiens OX=9606 GN=TUBB4B PE=1 SV=1 Tubulin beta-2B chain OS=Homo sapiens OX=9606 GN=TUBB2B PE=1 SV=1	Q13885; P04350; A6NNZ2; Q9BUF5; Q3ZCM7; P07437; P68371; Q9BVA1	0	945.515	9	0.118	-3.08	0.000136003	0.00130369	21.1	178.9	34.09	11.91	5	5	22.9	28.6	21.7	9.5	19.7	183.4	193	171.1	202.7	147.5	96989.8	121242	92028.3	40149.6	83676.1	778224	818783	726147
FALSE	High	Unambiguous	PGFSIADK	[R].PGFSIADK.[K]			FALSE	Human	2	2	1	6	P62913-2; P62913	P62913-2 [136-143]; P62913 [137-144]			Isoform 2 of 60S ribosomal protein L11 OS=Homo sapiens OX=9606 GN=RPL11 60S ribosomal protein L11 OS=Homo sapiens OX=9606 GN=RPL11 PE=1 SV=2	P62913-2; P62913	0	834.436	8	5.165	2.37	0.001827	0.00765372	167.6	32.4	37.97	60.27	5	5	107.2	171.1	160.8	265.3	118.5	31.1	15.1	67	45.7	18.3	829097	1.32319e+06	1.24383e+06	2051743	916201	240796	117136	518127
FALSE	High	Unambiguous	PGYGHAVLR	[V].PGYGHAVLR.[K]			FALSE	Human	1	1	1	8	O75390	O75390 [343-351]			Citrate synthase, mitochondrial OS=Homo sapiens OX=9606 GN=CS PE=1 SV=2	O75390	0	969.526	9	0.61	-0.71	0.198143	0.270925	75.8	124.2	66.52	16.43	5	5	94.9	49.1	118	1.1	75.6	145.7	122.2	107.2	162.4	123.9	4.90847e+06	2.53842e+06	6.10041e+06	54566.6	3.90735e+06	7.53187e+06	6.31624e+06	5.54151e+06
FALSE	High	Selected	PHLCDFLETHFLDEEVK	[D].PHLCDFLETHFLDEEVK.[L]	1xCarbamidomethyl [C4]	1xCarbamidomethyl [C4]	FALSE	Human	1	1	1	1	P02792	P02792 [124-140]			Ferritin light chain OS=Homo sapiens OX=9606 GN=FTL PE=1 SV=2	P02792	0	2129	17
FALSE	High	Unambiguous	PHITSDR	[I].PHITSDR.[L]			FALSE	Human	1	1	1	5	Q14194	Q14194 [10-16]			Dihydropyrimidinase-related protein 1 OS=Homo sapiens OX=9606 GN=CRMP1 PE=1 SV=1	Q14194	0	825.421	7	0.034	-4.86	7.47711e-05	0.000882621	6.7	193.3	57.77	28.91	5	5	7.5	2.5	1.9	9	6.1	268.5	147.6	177.7	237.9	141.3	101883	33904.9	25481	122860	83434.9	3.66118e+06	2.0133e+06	2.42266e+06
FALSE	High	Unambiguous	PHSVSLNDTETR	[K].PHSVSLNDTETR.[K]			FALSE	Human	1	2	1	6	Q9P0L0	Q9P0L0 [162-173]			Vesicle-associated membrane protein-associated protein A OS=Homo sapiens OX=9606 GN=VAPA PE=1 SV=3	Q9P0L0; Q9P0L0-2	0	1355.65	12	17.017	4.09	0.000793966	0.00425686	188.9	11.1	61.2	75.14	5	5	85.2	46.8	286.6	225	292.5	3.5	27.9	5.6	13.2	13.5	286376	157514	963774	756558	983559	11659.5	93857.5	18985.8
FALSE	High	Unambiguous	PLGELWK	[K].PLGELWK.[-]			FALSE	Human	1	2	1	3	P23919	P23919 [206-212]			Thymidylate kinase OS=Homo sapiens OX=9606 GN=DTYMK PE=1 SV=4	P23919-2; P23919	0	842.477	7	0.01	-6.64	2.84722e-06	0.000119747	1.9	198.1	47.81	28.07	5	5	1.6	0.7	3.3	2.1	2.4	219.3	175.3	257.3	224.7	113.4	27791.8	12685.1	58387.1	36240.4	42859.3	3.87484e+06	3.09644e+06	4.54558e+06
FALSE	High	Unambiguous	PLGIAGITGAR	[G].PLGIAGITGAR.[G]			FALSE	Human	1	1	1	1	P02461	P02461 [946-956]			Collagen alpha-1(III) chain OS=Homo sapiens OX=9606 GN=COL3A1 PE=1 SV=4	P02461	0	1025.61	11	0.01	-6.64	8.06726e-05	0.000926501	0.2	199.8	91.31	25.33	5	5	0.3	0.2	0.1	0.5	0	232.6	139.3	259.2	211	156.8	196238	114300	49829.7	354355	20120.3	1.53039e+08	9.16301e+07	1.70569e+08
FALSE	High	Unambiguous	PLHISTFINELDSGFR	[R].PLHISTFINELDSGFR.[L]			FALSE	Human	1	1	1	9	Q15631	Q15631 [167-182]			Translin OS=Homo sapiens OX=9606 GN=TSN PE=1 SV=1	Q15631	0	1845.95	16	11.827	3.56	0.0047047	0.015277	184.4	15.6	61.69	86.35	5	5	156.6	223.3	36.9	338	144	34.5	43	13.2	6.7	3.8	409194	583670	96358.8	883428	376236	90108	112381	34597.9
FALSE	High	Unambiguous	PLKCDEPILSNR	[R].PLKCDEPILSNR.[S]	1xCarbamidomethyl [C4]	1xCarbamidomethyl [C4]	FALSE	Human	1	1	1	3	P30086	P30086 [130-141]			Phosphatidylethanolamine-binding protein 1 OS=Homo sapiens OX=9606 GN=PEBP1 PE=1 SV=3	P30086	1	1441.75	12	4.117	2.04	0.0677954	0.117438	160.9	39.1	89.81	23.31	5	5	235.9	140.1	34.5	34.9	389.4	36.3	34	41	20.3	33.5	785214	466423	115011	116078	1.29627e+06	120998	113285	136539
FALSE	High	Unambiguous	PLLCAFR	[N].PLLCAFR.[C]	1xCarbamidomethyl [C4]	1xCarbamidomethyl [C4]	FALSE	Human	2	3	1	2	P35555; P35556	P35555 [2214-2220]; P35556 [2261-2267]			Fibrillin-1 OS=Homo sapiens OX=9606 GN=FBN1 PE=1 SV=4 Fibrillin-2 OS=Homo sapiens OX=9606 GN=FBN2 PE=1 SV=3	P35555; Q75N90; P35556	0	876.476	7	9.708	3.28	0.0572911	0.102935	181.3	18.7	135.17	105.73	5	5	628	261.5	45	37.1	1.5	1.4	1.1	15.1	4.7	4.6	4.73623e+06	1.97218e+06	339135	279707	11299.4	10218.1	8605.7	113752
FALSE	High	Unambiguous	PIIHFGSDYEDR	[R].PIIHFGSDYEDR.[Y]			FALSE	Human	1	3	1	12	P04156	P04156 [137-148]			Major prion protein OS=Homo sapiens OX=9606 GN=PRNP PE=1 SV=1	P61768; P40252; P04156	0	1448.68	12	1.247	0.32	0.471221	0.546787	111	89	37.33	32.27	5	5	99.8	49.4	148.6	149.9	106.8	135.9	85.7	57.5	87.5	78.9	2.07795e+06	1.02938e+06	3.09363e+06	3.12094e+06	2.22454e+06	2.83074e+06	1.78457e+06	1.19833e+06
FALSE	High	Unambiguous	PLIPIVVEQTGR	[L].PLIPIVVEQTGR.[G]			FALSE	Human	1	1	1	7	Q16740	Q16740 [57-68]			ATP-dependent Clp protease proteolytic subunit, mitochondrial OS=Homo sapiens OX=9606 GN=CLPP PE=1 SV=1	Q16740	0	1321.78	12	2.66	1.41	0.00239209	0.00929426	145.4	54.6	55.56	31.66	5	5	239	98.5	98.5	278.1	93.3	37	28.1	55.9	45.1	26.7	2.45795e+06	1.01294e+06	1.01292e+06	2.86017e+06	959156	380790	288537	574694
FALSE	High	Unambiguous	PLISVYSEK	[R].PLISVYSEK.[G]			FALSE	Human	1	1	1	1	P36578	P36578 [6-14]			60S ribosomal protein L4 OS=Homo sapiens OX=9606 GN=RPL4 PE=1 SV=5	P36578	0	1035.57	9	1.32	0.4	0.28335	0.361706	113.8	86.2	146.63	37.64	5	5	637.5	279.3	4.4	17.3	5.5	7	14.8	14.8	13.1	6.3	2.32086e+06	1.0166e+06	15900.1	63050.4	20127	25592.3	53809.6	53775.2
FALSE	High	Unambiguous	PLISVYSEKGESSGK	[R].PLISVYSEKGESSGK.[N]			FALSE	Human	1	1	1	2	P36578	P36578 [6-20]			60S ribosomal protein L4 OS=Homo sapiens OX=9606 GN=RPL4 PE=1 SV=5	P36578	1	1580.82	15	0.055	-4.18	0.00649353	0.0194525	10.4	189.6	56.22	98.99	5	5	13.7	6	2.2	7.3	11.7	132.9	16.6	478.9	279.8	50.8	59309.8	26122.8	9344.11	31641.9	50828.5	575423	71899.2	2.07371e+06
FALSE	High	Unambiguous	PILYRPVAVALDTK	[D].PILYRPVAVALDTK.[G]			FALSE	Human	2	3	1	3	P14618-2; P14618	P14618-2 [102-115]; P14618 [102-115]			Isoform M1 of Pyruvate kinase PKM OS=Homo sapiens OX=9606 GN=PKM Pyruvate kinase PKM OS=Homo sapiens OX=9606 GN=PKM PE=1 SV=4	P14618-2; P14618-3; P14618	0	1555.92	14	14.957	3.9	5.37667e-05	0.000709397	187.5	12.5	43.57	47.79	5	5	133	72.3	224.6	254.7	256.6	4.7	15	16.6	6.7	15.8	1.00336e+06	545487	1.6949e+06	1.92155e+06	1.93622e+06	35327.4	113320	125619
FALSE	High	Unambiguous	PLPGAELVR	[A].PLPGAELVR.[R]			FALSE	Human	1	1	1	2	A8MSI8	A8MSI8 [3-11]			LYR motif-containing protein 9 OS=Homo sapiens OX=9606 GN=LYRM9 PE=3 SV=2	A8MSI8	0	951.562	9	5.177	2.37	0.00824468	0.0232772	167.6	32.4	45.79	86.75	5	5	158.5	52.7	162.7	260.1	168.8	31.4	13.9	98.2	36.5	17.1	741796	246615	761539	1.2173e+06	790138	147104	65014	459611
FALSE	High	Unambiguous	PLPPAAIESPAVAAPAYSR	[R].PLPPAAIESPAVAAPAYSR.[A]			FALSE	Human	1	1	1	1	P04792	P04792 [57-75]			Heat shock protein beta-1 OS=Homo sapiens OX=9606 GN=HSPB1 PE=1 SV=2	P04792	0	1878.01	19
FALSE	High	Unambiguous	PLPSKETIEQEK	[N].PLPSKETIEQEK.[Q]			FALSE	Human	1	1	1	7	P62328	P62328 [28-39]			Thymosin beta-4 OS=Homo sapiens OX=9606 GN=TMSB4X PE=1 SV=2	P62328	1	1398.75	12	0.744	-0.43	0.107231	0.167602	85.3	114.7	26.27	11.54	5	5	109	84.8	52.7	83.6	108	129.8	115.2	93.7	113.9	109.3	754249	586769	364528	578659	747653	898730	797619	648786
FALSE	High	Unambiguous	PLQQTGQLFGGLVR	[D].PLQQTGQLFGGLVR.[D]			FALSE	Human	1	2	1	1	P02730	P02730 [371-384]			Band 3 anion transport protein OS=Homo sapiens OX=9606 GN=SLC4A1 PE=1 SV=3	P02730; P02730-2	0	1513.85	14	4.873	2.28	0.226576	0.301872	165.9	34.1	86.57	40.08	5	5	270.7	324.1	177.3	24.2	15	18.3	36.4	47.6	29.5	57	576100	689604	377195	51544.1	31914.5	38942.8	77401.2	101291
FALSE	High	Selected	PLSHQPGPEAPALPK	[R].PLSHQPGPEAPALPK.[T]			FALSE	Human	1	1	1	4	P26640	P26640 [215-229]			Valine--tRNA ligase OS=Homo sapiens OX=9606 GN=VARS1 PE=1 SV=4	P26640	0	1538.83	15	15.753	3.98	1.05009e-05	0.00025741	188.1	11.9	38.48	49.99	5	5	98.1	283.4	171.1	151.5	232.3	13.6	6.8	23.2	10.9	9.2	741330	2.14178e+06	1.29306e+06	1.14441e+06	1.7552e+06	102471	51301	175228
FALSE	High	Selected	PISKVIR	[RA].PISKVIR.[EP]			FALSE	Human	1	3	1	1	Q96PP4	Q96PP4 [229-235]			Testis-specific gene 13 protein OS=Homo sapiens OX=9606 GN=TSGA13 PE=1 SV=1	Q96PP4; Q3KSP5; Q95JJ2	1	812.535	7
FALSE	High	Unambiguous	PITIFQER	[N].PITIFQER.[D]			FALSE	Human	2	2	1	4	P04406-2; P04406	P04406-2 [31-38]; P04406 [73-80]			Isoform 2 of Glyceraldehyde-3-phosphate dehydrogenase OS=Homo sapiens OX=9606 GN=GAPDH Glyceraldehyde-3-phosphate dehydrogenase OS=Homo sapiens OX=9606 GN=GAPDH PE=1 SV=3	P04406-2; P04406	0	1003.56	8	40.565	5.34	0.507329	0.580827	195.2	4.8	89.79	120.61	5	5	4.1	2.9	246.5	232.2	276.6	5.7	110.1	5.7	5.6	110.5	77803.1	54991.9	4.64199e+06	4.37368e+06	5.20873e+06	106704	2.07404e+06	107819
FALSE	High	Unambiguous	PLFTANPFEQDVEK	[M].PLFTANPFEQDVEK.[A]			FALSE	Human	1	2	1	4	O75886	O75886 [2-15]			Signal transducing adapter molecule 2 OS=Homo sapiens OX=9606 GN=STAM2 PE=1 SV=1	O75886-2; O75886	0	1634.81	14	1.637	0.71	0.13696	0.202682	124.1	75.9	48.22	66.63	5	5	128.6	246.3	97.9	90	106.1	64.8	6.1	122.7	90.8	46.7	335676	642994	255707	235088	277081	169293	15985.5	320261
FALSE	High	Unambiguous	PLTSPLR	[R].PLTSPLR.[Q]			FALSE	Human	3	4	1	3	P48634-4; P48634; P48634-3	P48634-4 [805-811]; P48634 [805-811]; P48634-3 [805-811]			Isoform 4 of Protein PRRC2A OS=Homo sapiens OX=9606 GN=PRRC2A Protein PRRC2A OS=Homo sapiens OX=9606 GN=PRRC2A PE=1 SV=3 Isoform 3 of Protein PRRC2A OS=Homo sapiens OX=9606 GN=PRRC2A	P48634-2; P48634-4; P48634; P48634-3	0	783.472	7	9.064	3.18	0.053728	0.0980829	180.1	19.9	73.82	48.18	5	5	178.5	107.8	5.5	285	346.8	21	7.8	6.7	19.7	21.1	1.01948e+06	615664	31613.3	1.6276e+06	1.9803e+06	120180	44459.8	38243.5
FALSE	High	Selected	PLFPHVLCHNCAVEFNFGQK	[R].PLFPHVLCHNCAVEFNFGQK.[E]	2xCarbamidomethyl [C8; C11]	2xCarbamidomethyl [C8; C11]	FALSE	Human	1	2	1	4	Q00839	Q00839 [443-462]			Heterogeneous nuclear ribonucleoprotein U OS=Homo sapiens OX=9606 GN=HNRNPU PE=1 SV=6	Q00839-2; Q00839	0	2414.15	20
FALSE	High	Unambiguous	PLFATNPFDQDVEK	[M].PLFATNPFDQDVEK.[A]			FALSE	Human	1	2	1	4	Q92783	Q92783 [2-15]			Signal transducing adapter molecule 1 OS=Homo sapiens OX=9606 GN=STAM PE=1 SV=3	Q92783-2; Q92783	0	1620.79	14	4.858	2.28	0.362423	0.441188	165.9	34.1	105.85	19.44	5	5	309.9	441.4	43.6	1.4	95.9	16.9	25.7	19.7	19.2	26.3	1.89422e+07	2.69818e+07	2.66575e+06	88400.1	5.86458e+06	1.03166e+06	1.5718e+06	1.20708e+06
FALSE	High	Unambiguous	PHSYPALSAEQK	[M].PHSYPALSAEQK.[K]			FALSE	Human	1	1	1	7	P09972	P09972 [2-13]			Fructose-bisphosphate aldolase C OS=Homo sapiens OX=9606 GN=ALDOC PE=1 SV=2	P09972	0	1327.66	12	0.17	-2.56	0.181033	0.252537	29	171	101.29	51.45	5	5	112.2	168.5	14.5	25.6	19.8	185.4	187.6	23.8	111.7	151	540513	811940	69678	123362	95504.2	893081	903611	114639
FALSE	High	Unambiguous	PHSYPALSAEQKK	[M].PHSYPALSAEQKK.[E]			FALSE	Human	1	1	1	8	P09972	P09972 [2-14]			Fructose-bisphosphate aldolase C OS=Homo sapiens OX=9606 GN=ALDOC PE=1 SV=2	P09972	1	1455.76	13	0.066	-3.93	0.000287189	0.00212156	12.3	187.7	61.79	28.89	5	5	22.4	4.2	12.4	6.1	19.5	245.3	213.3	189.9	186.8	99.9	111530	21084.9	61935.1	30376.4	97279.9	1.22082e+06	1.06187e+06	945175
FALSE	High	Unambiguous	PHWPAR	[Y].PHWPAR.[VI]			FALSE	Human	4	9	1	2	Q9Y3E1; O75475; P51858; Q7Z4V5	Q9Y3E1 [23-28]; O75475 [19-24]; P51858 [24-29]; Q7Z4V5 [19-24]			Hepatoma-derived growth factor-related protein 3 OS=Homo sapiens OX=9606 GN=HDGFL3 PE=1 SV=1 PC4 and SFRS1-interacting protein OS=Homo sapiens OX=9606 GN=PSIP1 PE=1 SV=1 Hepatoma-derived growth factor OS=Homo sapiens OX=9606 GN=HDGF PE=1 SV=1 Hepatoma-derived growth factor-related protein 2 OS=Homo sapiens OX=9606 GN=HDGFL2 PE=1 SV=1	O75475-3; Q9Y3E1; Q7Z4V5-3; Q7Z4V5-2; O75475-2; O75475; Q7Z4V5-4; P51858; Q7Z4V5	0	763.4	6	20.063	4.33	8.15372e-06	0.000218997	190.5	9.5	37.04	39.8	5	5	228.8	90.8	208.9	152.4	272.8	3.7	10.4	11.9	12.6	7.4	1.96713e+06	780809	1.796e+06	1.31049e+06	2.34534e+06	32038.7	89516.1	102559
FALSE	High	Selected	PHYGSVLDNER	[R].PHYGSVLDNER.[L]			FALSE	Human	1	1	1	1	P46940	P46940 [15-25]			Ras GTPase-activating-like protein IQGAP1 OS=Homo sapiens OX=9606 GN=IQGAP1 PE=1 SV=1	P46940	0	1286.61	11	2.841	1.51	0.00350056	0.0123103	147.9	52.1	39.11	47.04	5	5	134.2	109.1	244.3	97.6	167.6	86.4	47.2	43.8	47.9	21.9	322367	262071	586892	234449	402510	207545	113478	105233
FALSE	High	Selected	PKDPTFIPAPIQAK	[K].PKDPTFIPAPIQAK.[T]			FALSE	Human	1	1	1	1	P01019	P01019 [62-75]			Angiotensinogen OS=Homo sapiens OX=9606 GN=AGT PE=1 SV=1	P01019	1	1522.86	14	0.061	-4.04	0.00166946	0.00716125	11.5	188.5	56.93	53.93	5	5	4	24.6	18.6	11.3	11	302.4	185.1	28.3	229.3	185.4	10071.4	62145.4	46886.2	28395	27848.1	762595	466780	71408.1
FALSE	High	Unambiguous	PKPGDGEFVEVISLPK	[K].PKPGDGEFVEVISLPK.[N]			FALSE	Human	1	1	1	5	Q9UKK9	Q9UKK9 [160-175]			ADP-sugar pyrophosphatase OS=Homo sapiens OX=9606 GN=NUDT5 PE=1 SV=1	Q9UKK9	0	1711.93	16	10.992	3.46	0.00724018	0.0210887	183.3	16.7	50.26	90.73	5	5	186.7	351.4	142	118.5	141.9	1.3	0.9	19	25.2	12.9	1.06254e+06	1.99946e+06	808175	674532	807618	7368.02	4910.91	108349
FALSE	High	Unambiguous	PKPQLAQKPSQDVPPPATAAAGGPPHPQLK	[R].PKPQLAQKPSQDVPPPATAAAGGPPHPQLK.[A]			FALSE	Human	1	1	1	5	P17600-2	P17600-2 [632-661]			Isoform IB of Synapsin-1 OS=Homo sapiens OX=9606 GN=SYN1	P17600-2	0	3023.64	30	0.048	-4.37	0.0293655	0.0614507	9.2	190.8	51.6	61.16	5	5	16	9.2	18.7	3.3	11	157.1	245	5.7	227.3	306.8	82412.9	47585.1	96429.1	17081.3	56628.9	810733	1.26414e+06	29247.9
FALSE	High	Unambiguous	PKPQLAQKPSQDVPPPATAAAGGPPHPQLNK	[R].PKPQLAQKPSQDVPPPATAAAGGPPHPQLNK.[S]			FALSE	Human	1	1	1	2	P17600	P17600 [632-662]			Synapsin-1 OS=Homo sapiens OX=9606 GN=SYN1 PE=1 SV=3	P17600	0	3137.69	31
FALSE	High	Unambiguous	PLAGGEPVSLGSLR	[R].PLAGGEPVSLGSLR.[G]			FALSE	Human	1	2	1	13	P07203	P07203 [23-36]			Glutathione peroxidase 1 OS=Homo sapiens OX=9606 GN=GPX1 PE=1 SV=4	P07203-2; P07203	0	1352.75	14	2.566	1.36	0.0287972	0.0605554	143.9	56.1	76.22	17.58	5	5	339.8	222.3	66.6	103.5	59.4	45.8	31.7	40.3	51.2	39.4	1.75493e+07	1.14801e+07	3.43752e+06	5.34357e+06	3.06862e+06	2.36342e+06	1.63493e+06	2.0825e+06
FALSE	High	Unambiguous	PLAQLADPWQK	[M].PLAQLADPWQK.[M]			FALSE	Human	1	1	1	1	P51812	P51812 [2-12]			Ribosomal protein S6 kinase alpha-3 OS=Homo sapiens OX=9606 GN=RPS6KA3 PE=1 SV=1	P51812	0	1266.68	11	11.541	3.53	0.173616	0.244551	184.1	15.9	97.58	27.33	5	5	15.7	4.6	357.1	163	377.8	19.3	14.1	22.7	12.5	13.1	81586.9	24050.9	1.85447e+06	846364	1.96198e+06	100157	73336.9	118131
FALSE	High	Unambiguous	PLATYAPVISAEK	[F].PLATYAPVISAEK.[A]			FALSE	Human	3	10	1	5	Q71U36; Q9BQE3; P68366	Q71U36 [268-280]; Q9BQE3 [268-280]; P68366 [268-280]			Tubulin alpha-1A chain OS=Homo sapiens OX=9606 GN=TUBA1A PE=1 SV=1 Tubulin alpha-1C chain OS=Homo sapiens OX=9606 GN=TUBA1C PE=1 SV=1 Tubulin alpha-4A chain OS=Homo sapiens OX=9606 GN=TUBA4A PE=1 SV=1	P0DPH8; Q6PEY2; P0DPH7-2; Q71U36; P68366-2; P68363; Q71U36-2; Q9BQE3; P68363-2; P68366	0	1359.75	13	0.798	-0.33	0.728471	0.778013	88.7	111.3	89.29	148.71	5	5	44.4	132.6	148.5	21.8	11.7	12.3	48.5	467.7	56.9	55.7	76276.1	227892	255124	37497.5	20087.5	21153	83307.8	803632
FALSE	High	Unambiguous	PIDVQVITHHMQR	[K].PIDVQVITHHMQR.[Y]			FALSE	Human	1	1	1	2	P61158	P61158 [362-374]			Actin-related protein 3 OS=Homo sapiens OX=9606 GN=ACTR3 PE=1 SV=3	P61158	0	1573.83	13	5.1	2.35	0.000731842	0.00402666	167.2	32.8	48.42	52.66	5	5	109.6	170.6	313.7	155	112.3	30.4	10.9	15	37.1	45.4	214695	334314	614617	303620	220090	59531.9	21273.1	29368.7
FALSE	High	Unambiguous	PLEGTSFIVDQANRPHCVPDYHK	[R].PLEGTSFIVDQANRPHCVPDYHK.[Q]	1xCarbamidomethyl [C17]	1xCarbamidomethyl [C17]	FALSE	Human	1	2	1	3	Q15942	Q15942 [476-498]			Zyxin OS=Homo sapiens OX=9606 GN=ZYX PE=1 SV=1	Q15942; Q15942-2	0	2680.29	23	0.21	-2.25	0.39029	0.468748	34.7	165.3	146.82	33.84	5	5	421.8	160.5	0.8	18.5	10.5	95.4	56.2	43.7	88.1	104.4	2.44629e+06	930932	4764.36	107130	60689.8	553419	326195	253159
FALSE	High	Unambiguous	PLELELCPGR	[M].PLELELCPGR.[W]	1xCarbamidomethyl [C7]	1xCarbamidomethyl [C7]	FALSE	Human	1	1	1	31	Q9NR45	Q9NR45 [2-11]			Sialic acid synthase OS=Homo sapiens OX=9606 GN=NANS PE=1 SV=2	Q9NR45	0	1183.61	10	0.95	-0.07	0.436386	0.513341	97.4	102.6	26.71	23.73	5	5	98	54.4	94.4	97.6	124.1	82.7	88.7	146.9	110.5	102.7	2.92359e+06	1.62148e+06	2.81627e+06	2.90945e+06	3.70112e+06	2.46737e+06	2.64627e+06	4.38178e+06
FALSE	High	Unambiguous	PLENLEEEGLPK	[M].PLENLEEEGLPK.[N]			FALSE	Human	1	2	1	1	Q15008	Q15008 [2-13]			26S proteasome non-ATPase regulatory subunit 6 OS=Homo sapiens OX=9606 GN=PSMD6 PE=1 SV=1	Q15008-4; Q15008	0	1367.71	12	0.202	-2.31	0.00598009	0.0182653	33.6	166.4	27.52	60.99	5	5	32.2	24.4	27	43.7	23.5	133.9	248.5	115.2	48.5	303	90393.1	68561.9	75945.2	122807	65903.4	376236	698107	323514
FALSE	High	Unambiguous	PLENLEEEGLPKNPDLR	[M].PLENLEEEGLPKNPDLR.[I]			FALSE	Human	1	2	1	16	Q15008	Q15008 [2-18]			26S proteasome non-ATPase regulatory subunit 6 OS=Homo sapiens OX=9606 GN=PSMD6 PE=1 SV=1	Q15008-4; Q15008	1	1963.01	17	1.73	0.79	0.0150187	0.0366705	126.7	73.3	26.67	24.49	5	5	130.4	156.8	78.8	107.7	157.9	75.4	51.6	99.2	79.7	62.5	2.08871e+06	2.51126e+06	1.26285e+06	1.72539e+06	2.529e+06	1.20718e+06	827192	1.58907e+06
FALSE	High	Unambiguous	PIEVQVGGR	[K].PIEVQVGGR.[S]			FALSE	Human	1	1	1	1	Q7L014	Q7L014 [578-586]			Probable ATP-dependent RNA helicase DDX46 OS=Homo sapiens OX=9606 GN=DDX46 PE=1 SV=2	Q7L014	0	954.537	9
FALSE	High	Unambiguous	PLFLEFPK	[R].PLFLEFPK.[D]			FALSE	Human	1	1	1	13	P10253	P10253 [726-733]			Lysosomal alpha-glucosidase OS=Homo sapiens OX=9606 GN=GAA PE=1 SV=4	P10253	0	990.566	8	3.456	1.79	0.000163214	0.00146341	155.1	44.9	8.76	26.21	5	5	169.3	169.8	156.7	136.4	165.4	30.3	47.9	48.9	27.6	47.9	1.26607e+06	1.26938e+06	1.17143e+06	1.01957e+06	1.23666e+06	226649	358146	365775
FALSE	High	Unambiguous	QDSTSDLIPAPPLSK	[A].QDSTSDLIPAPPLSK.[V]	1xGln->pyro-Glu [N-Term]	1xGln->pyro-Glu [N-Term]	FALSE	Human	1	2	1	8	P80188	P80188 [21-35]			Neutrophil gelatinase-associated lipocalin OS=Homo sapiens OX=9606 GN=LCN2 PE=1 SV=2	P80188; P80188-2	0	1551.79	15	1.025	0.03	0.346543	0.425428	101.2	98.8	72.07	18.66	5	5	262.4	69.4	47.8	176	75	73.2	58.1	63	90.3	84.9	8.70859e+06	2.30186e+06	1.58483e+06	5.83903e+06	2.48901e+06	2.4294e+06	1.92744e+06	2.09018e+06
FALSE	High	Unambiguous	QDTLDASLQSFQQER	[K].QDTLDASLQSFQQER.[L]			FALSE	Human	1	2	1	8	P02549	P02549 [1970-1984]			Spectrin alpha chain, erythrocytic 1 OS=Homo sapiens OX=9606 GN=SPTA1 PE=1 SV=5	P02549-2; P02549	0	1765.84	15	0.066	-3.92	0.0834597	0.138087	12.4	187.6	129.26	38.84	5	5	0.7	2.8	153	8.8	115.6	84.8	117.5	150.3	132.6	234	5718.44	21265.1	1.1829e+06	67667.6	893501	655218	907995	1.16163e+06
FALSE	High	Unambiguous	QDTVSNFSK	[K].QDTVSNFSK.[T]			FALSE	Human	1	3	1	9	P43155	P43155 [187-195]			Carnitine O-acetyltransferase OS=Homo sapiens OX=9606 GN=CRAT PE=1 SV=5	P43155; P43155-3; P43155-2	0	1025.49	9	0.06	-4.05	1.89898e-05	0.000371881	11.4	188.6	37.61	38.92	5	5	9	23.2	11.1	13.8	17.7	234.1	131.7	244.6	229.6	85.2	43249.3	111616	53602.2	66641.9	85230.2	1.12811e+06	634698	1.17871e+06
FALSE	High	Unambiguous	QKEPSVLFEVPK	[R].QKEPSVLFEVPK.[L]			FALSE	Human	1	2	1	1	Q96C24	Q96C24 [176-187]			Synaptotagmin-like protein 4 OS=Homo sapiens OX=9606 GN=SYTL4 PE=1 SV=2	Q96C24; Q96C24-2	1	1400.78	12	2.513	1.33	0.469395	0.545021	143.1	56.9	125.18	37.44	5	5	370.7	477.1	2	9.7	42.9	10.9	17.1	22.3	30.4	17	910676	1.17214e+06	4905.76	23729.7	105359	26702.5	41928.4	54766.9
FALSE	High	Unambiguous	QKEQLEAEAQALR	[K].QKEQLEAEAQALR.[Q]			FALSE	Human	1	3	1	15	Q96AQ6	Q96AQ6 [383-395]			Pre-B-cell leukemia transcription factor-interacting protein 1 OS=Homo sapiens OX=9606 GN=PBXIP1 PE=1 SV=1	Q96AQ6-3; Q96AQ6-2; Q96AQ6	1	1513.8	13	9.446	3.24	0.00106719	0.00523313	180.9	19.1	78.46	58	5	5	240.9	430.6	94.4	106	78.9	1.2	16.3	7.8	11.2	12.7	2.01857e+06	3.60791e+06	790492	888139	661061	9962.98	136155	65425
FALSE	High	Selected	QKEVEQLIK	[K].QKEVEQLIK.[K]	1xGln->pyro-Glu [N-Term]	1xGln->pyro-Glu [N-Term]	FALSE	Human	1	2	1	3	P25789	P25789 [230-238]			Proteasome subunit alpha type-4 OS=Homo sapiens OX=9606 GN=PSMA4 PE=1 SV=1	P25789-2; P25789	1	1097.62	9	0.595	-0.75	0.188864	0.260961	74.6	125.4	92.4	20.28	5	5	75.6	12.1	127.3	164.5	2.6	127.1	130.5	108.5	92.7	159.2	736413	118198	1.24098e+06	1.60355e+06	24883.1	1.23854e+06	1.2718e+06	1.05723e+06
FALSE	High	Unambiguous	QKEVNENFAIDLIAEQPVSEVETR	[R].QKEVNENFAIDLIAEQPVSEVETR.[V]			FALSE	Human	1	1	1	9	O75380	O75380 [60-83]			NADH dehydrogenase [ubiquinone] iron-sulfur protein 6, mitochondrial OS=Homo sapiens OX=9606 GN=NDUFS6 PE=1 SV=1	O75380	1	2758.39	24	15.696	3.97	0.00332457	0.0118559	188	12	111.59	53.59	5	5	198.7	558.4	83	23.6	96.4	6.1	12.3	4.2	4.4	12.9	1.45072e+06	4.07673e+06	605783	172506	704022	44854.5	89747.9	30973.5
FALSE	High	Unambiguous	QKFDNLYCCR	[K].QKFDNLYCCR.[E]	2xCarbamidomethyl [C8; C9]; 1xGln->pyro-Glu [N-Term]	2xCarbamidomethyl [C8; C9]; 1xGln->pyro-Glu [N-Term]	FALSE	Human	2	6	1	3	O43865; Q96HN2	O43865 [285-294]; Q96HN2 [366-375]			S-adenosylhomocysteine hydrolase-like protein 1 OS=Homo sapiens OX=9606 GN=AHCYL1 PE=1 SV=2 Adenosylhomocysteinase 3 OS=Homo sapiens OX=9606 GN=AHCYL2 PE=1 SV=1	O43865; Q96HN2-2; O43865-2; Q96HN2-4; Q96HN2; Q96HN2-3	1	1386.59	10	1.285	0.36	0.0294409	0.0615681	112.5	87.5	28.89	11.33	5	5	92.1	100.3	95.5	167	150.1	78.1	80	93.5	72.1	71.3	629131	685175	652285	1.14137e+06	1.02578e+06	533330	546883	639215
FALSE	High	Unambiguous	QKFDNLYCCR	[K].QKFDNLYCCR.[E]	2xCarbamidomethyl [C8; C9]	2xCarbamidomethyl [C8; C9]	FALSE	Human	2	6	1	21	O43865; Q96HN2	O43865 [285-294]; Q96HN2 [366-375]			S-adenosylhomocysteine hydrolase-like protein 1 OS=Homo sapiens OX=9606 GN=AHCYL1 PE=1 SV=2 Adenosylhomocysteinase 3 OS=Homo sapiens OX=9606 GN=AHCYL2 PE=1 SV=1	O43865; Q96HN2-2; O43865-2; Q96HN2-4; Q96HN2; Q96HN2-3	1	1403.62	10	2.029	1.02	0.00912956	0.0251404	134	66	49.71	28.72	5	5	197.9	88.7	107.1	87.3	245.8	39.6	56.1	80.1	44.4	52.8	4.85324e+06	2.1762e+06	2.62602e+06	2.14186e+06	6.02861e+06	971473	1.37673e+06	1.96434e+06
FALSE	High	Unambiguous	QKGADFLVTEVENGGSLGSK	[K].QKGADFLVTEVENGGSLGSK.[K]	1xGln->pyro-Glu [N-Term]	1xGln->pyro-Glu [N-Term]	FALSE	Human	2	3	1	3	P14618-2; P14618	P14618-2 [187-206]; P14618 [187-206]			Isoform M1 of Pyruvate kinase PKM OS=Homo sapiens OX=9606 GN=PKM Pyruvate kinase PKM OS=Homo sapiens OX=9606 GN=PKM PE=1 SV=4	P14618-2; P14618-3; P14618	1	2019	20	0.045	-4.46	0.000873471	0.00455077	8.7	191.3	78.47	20.03	5	5	22.4	8.3	9.7	1.9	6.4	167.3	142.9	225.5	232.1	183.4	195125	72572.6	84324	16949.4	55741.1	1.45607e+06	1.24325e+06	1.96213e+06
FALSE	High	Unambiguous	QKEPSVLFEVPK	[R].QKEPSVLFEVPK.[L]	1xGln->pyro-Glu [N-Term]	1xGln->pyro-Glu [N-Term]	FALSE	Human	1	2	1	2	Q96C24	Q96C24 [176-187]			Synaptotagmin-like protein 4 OS=Homo sapiens OX=9606 GN=SYTL4 PE=1 SV=2	Q96C24; Q96C24-2	1	1383.75	12	41.482	5.37	0.058549	0.104703	195.3	4.7	97.74	92.78	5	5	2.9	18.1	221.6	264.4	455.8	3.1	2.3	7	19.3	5.3	18338	114518	1.39874e+06	1.66917e+06	2.87739e+06	19805.6	14719.4	44479.8
FALSE	High	Unambiguous	QKGADFLVTEVENGGSLGSK	[K].QKGADFLVTEVENGGSLGSK.[K]			FALSE	Human	2	3	1	53	P14618-2; P14618	P14618-2 [187-206]; P14618 [187-206]			Isoform M1 of Pyruvate kinase PKM OS=Homo sapiens OX=9606 GN=PKM Pyruvate kinase PKM OS=Homo sapiens OX=9606 GN=PKM PE=1 SV=4	P14618-2; P14618-3; P14618	1	2036.03	20	0.389	-1.36	0.0439261	0.0839918	56	144	57.05	13.23	5	5	146.8	78.8	46.1	51.6	49.1	132.9	98.8	135.8	139.7	120.4	4.58072e+06	2.45797e+06	1.43792e+06	1.6115e+06	1.53192e+06	4.14753e+06	3.08343e+06	4.23904e+06
FALSE	High	Unambiguous	QKGDVVLQSDHVIETLTK	[K].QKGDVVLQSDHVIETLTK.[T]			FALSE	Human	1	3	1	3	O00159	O00159 [988-1005]			Unconventional myosin-Ic OS=Homo sapiens OX=9606 GN=MYO1C PE=1 SV=4	O00159; O00159-3; O00159-2	1	2010.09	18
FALSE	High	Selected	QKGFGTDFK	[R].QKGFGTDFK.[K]			FALSE	Human	1	1	1	1	P07686	P07686 [373-381]			Beta-hexosaminidase subunit beta OS=Homo sapiens OX=9606 GN=HEXB PE=1 SV=3	P07686	1	1027.52	9	0.565	-0.82	0.190876	0.263113	72.2	127.8	80.63	189.6	5	5	0.9	6.1	26.8	20.7	36.6	36.7	45	797.7	6.5	22.9	2434.11	16408.6	71866.9	55644.7	98270.6	98441.8	120709	2.13954e+06
FALSE	High	Unambiguous	QKGKESSMPAVTYTPAMR	[K].QKGKESSMPAVTYTPAMR.[V]	1xOxidation [M]	1xOxidation [M8; M17]	FALSE	Human	1	1	1	1	Q96KG7	Q96KG7 [883-900]			Multiple epidermal growth factor-like domains protein 10 OS=Homo sapiens OX=9606 GN=MEGF10 PE=1 SV=1	Q96KG7	2	1997.98	18
FALSE	High	Unambiguous	QKGSEENLDEAR	[K].QKGSEENLDEAR.[E]	1xGln->pyro-Glu [N-Term]	1xGln->pyro-Glu [N-Term]	FALSE	Human	1	5	1	1	P35611	P35611 [583-594]			Alpha-adducin OS=Homo sapiens OX=9606 GN=ADD1 PE=1 SV=2	P35611-2; P35611-6; P35611-4; P35611-3; P35611	1	1358.62	12	0.104	-3.26	0.000873393	0.00455077	18.9	181.1	24.2	45.37	5	5	20.9	11.5	22.7	16.9	20.5	248.8	249.8	49.9	162.1	196.9	52243.9	28585.3	56716.3	42084.2	51173.4	620813	623401	124495
FALSE	High	Unambiguous	QKGTWGPEERK	[R].QKGTWGPEERK.[M]			FALSE	Human	1	1	1	1	Q6DKI2	Q6DKI2 [78-88]			Galectin-9C OS=Homo sapiens OX=9606 GN=LGALS9C PE=1 SV=2	Q6DKI2	2	1315.68	11	0.015	-6.07	0.00128659	0.00594612	2.9	197.1	87.8	18.51	5	5	2.9	0.3	0.9	6.8	4.5	253.2	207.9	171.5	160.1	192.1	66796.3	5973.85	20552	159465	104214	5.91623e+06	4.85906e+06	4.00729e+06
FALSE	High	Unambiguous	QKGVGLKTQPESK	[K].QKGVGLKTQPESK.[C]			FALSE	Human	1	1	1	1	Q93034	Q93034 [391-403]			Cullin-5 OS=Homo sapiens OX=9606 GN=CUL5 PE=1 SV=4	Q93034	2	1399.79	13	0.168	-2.57	0.00392673	0.013408	28.8	171.2	72.92	55.21	5	5	25.9	11.1	3.8	25.4	46.6	55.2	223.2	316.5	141	151.3	55999.2	23971.3	8194.44	55077.9	100906	119492	483327	685302
FALSE	High	Unambiguous	QKHSQAVEELAEQLEQTKR	[R].QKHSQAVEELAEQLEQTKR.[V]			FALSE	Human	1	1	1	10	P35579	P35579 [1192-1210]			Myosin-9 OS=Homo sapiens OX=9606 GN=MYH9 PE=1 SV=4	P35579	2	2252.16	19	0.168	-2.57	0.386253	0.464832	28.8	171.2	111.49	66.2	5	5	24.5	16	24	205	90	10.3	92.7	241.3	150.6	145.6	268944	176215	263950	2.25195e+06	988140	113009	1.01842e+06	2.65117e+06
FALSE	High	Unambiguous	QKGDTPASATAGDTLSVPAPAVQPEESLK	[K].QKGDTPASATAGDTLSVPAPAVQPEESLK.[T]			FALSE	Human	1	1	1	1	Q16891-2	Q16891-2 [131-159]			Isoform 2 of MICOS complex subunit MIC60 OS=Homo sapiens OX=9606 GN=IMMT	Q16891-2	1	2865.45	29
FALSE	High	Unambiguous	QKELLDIDSSSVILEDGITK	[R].QKELLDIDSSSVILEDGITK.[L]			FALSE	Human	1	1	1	6	O60486	O60486 [1266-1285]			Plexin-C1 OS=Homo sapiens OX=9606 GN=PLXNC1 PE=1 SV=1	O60486	1	2203.17	20	0.136	-2.88	0.0238994	0.0524003	23.9	176.1	25.77	56.79	5	5	28.5	13.8	29.1	23.4	24.1	176.9	162.3	18.1	271.8	251.8	108958	52782.4	111191	89540.8	91885.8	675716	619669	69195.5
FALSE	High	Unambiguous	QKELAETEPK	[K].QKELAETEPK.[F]	1xGln->pyro-Glu [N-Term]	1xGln->pyro-Glu [N-Term]	FALSE	Human	1	1	1	1	Q9UQE7	Q9UQE7 [341-350]			Structural maintenance of chromosomes protein 3 OS=Homo sapiens OX=9606 GN=SMC3 PE=1 SV=2	Q9UQE7	1	1155.59	10	0.592	-0.76	0.583168	0.650364	74.4	125.6	151.04	29.38	5	5	14.2	56.1	38.4	44.7	433.1	113.4	75.6	56.2	102.3	65.9	20490.5	80857.2	55278.6	64448.9	623818	163262	108855	80993.9
FALSE	High	Unambiguous	QKEKEDAQEVELQEGK	[K].QKEKEDAQEVELQEGK.[V]			FALSE	Human	1	3	1	2	Q02952	Q02952 [1735-1750]			A-kinase anchor protein 12 OS=Homo sapiens OX=9606 GN=AKAP12 PE=1 SV=4	Q02952; Q02952-3; Q02952-2	2	1887.93	16	0.14	-2.84	0.0139918	0.034746	24.5	175.5	63.3	24.23	5	5	26.8	1.2	28.6	35.4	14.7	114.2	216.4	214.3	156.7	191.8	82981.8	3749.21	88615.3	109422	45343.8	353417	669581	662982
FALSE	High	Unambiguous	QHYIDLK	[K].QHYIDLK.[D]			FALSE	Human	2	3	1	6	P22392-2; O60361	P22392-2 [165-171]; O60361 [35-41]			Isoform 3 of Nucleoside diphosphate kinase B OS=Homo sapiens OX=9606 GN=NME2 Putative nucleoside diphosphate kinase OS=Homo sapiens OX=9606 GN=NME2P1 PE=5 SV=1	P22392-2; O60361; P22392	0	916.489	7	0.027	-5.24	0.0393289	0.0771711	5.2	194.8	35.71	58.91	5	5	11	9	5.6	5.3	5.5	281.8	209.4	2.9	278.1	191.4	123273	100312	61966.9	59376.1	61497.7	3.1445e+06	2.33634e+06	32038.8
FALSE	High	Unambiguous	QKAETVQAALEEAQR	[K].QKAETVQAALEEAQR.[A]			FALSE	Human	1	1	1	9	P55268	P55268 [1602-1616]			Laminin subunit beta-2 OS=Homo sapiens OX=9606 GN=LAMB2 PE=1 SV=2	P55268	1	1671.87	15	8.406	3.07	2.94159e-05	0.00049068	178.7	21.3	33.33	41.85	5	5	129.3	171.7	179.4	144.4	283.8	28.6	9.2	20.4	20.8	12.4	750931	996944	1.0418e+06	838714	1.64839e+06	165829	53193.8	118596
FALSE	High	Unambiguous	QKAMQVDATVFTCISMLAR	[R].QKAMQVDATVFTCISMLAR.[A]	1xCarbamidomethyl [C13]	1xCarbamidomethyl [C13]	FALSE	Human	1	1	1	1	P42345	P42345 [473-491]			Serine/threonine-protein kinase mTOR OS=Homo sapiens OX=9606 GN=MTOR PE=1 SV=1	P42345	1	2170.08	19
FALSE	High	Unambiguous	QKAPLEITEYPCVEVR	[R].QKAPLEITEYPCVEVR.[I]	1xCarbamidomethyl [C12]	1xCarbamidomethyl [C12]	FALSE	Human	1	1	1	2	Q01484	Q01484 [1605-1620]			Ankyrin-2 OS=Homo sapiens OX=9606 GN=ANK2 PE=1 SV=4	Q01484	1	1931.99	16	0.052	-4.26	0.00464737	0.0151457	9.9	190.1	57.63	28.56	5	5	13.2	8	9.7	0.4	10.8	269.1	157.7	127.4	217.6	186.1	113978	69138.6	84041.1	3610.19	93123.1	2.32731e+06	1.36426e+06	1.10215e+06
FALSE	High	Unambiguous	QKCMSQSLDLSELAK	[R].QKCMSQSLDLSELAK.[A]	1xCarbamidomethyl [C3]; 1xOxidation [M4]	1xCarbamidomethyl [C3]; 1xOxidation [M4]	FALSE	Human	1	1	1	1	Q9Y2X7-3	Q9Y2X7-3 [257-271]			Isoform 3 of ARF GTPase-activating protein GIT1 OS=Homo sapiens OX=9606 GN=GIT1	Q9Y2X7-3	1	1753.85	15	0.046	-4.44	0.0102492	0.0274531	8.8	191.2	71.43	111.44	5	5	19.4	15.2	5.6	2.8	6.5	11.6	97.6	556.9	143.4	141.1	125555	98345.2	36001.7	17957.6	42042.7	75124.9	629937	3.59589e+06
FALSE	High	Unambiguous	QKDFLDGVYAFEYYPSTPGR	[K].QKDFLDGVYAFEYYPSTPGR.[Y]			FALSE	Human	1	9	1	4	O75369-8	O75369-8 [503-522]			Isoform 8 of Filamin-B OS=Homo sapiens OX=9606 GN=FLNB	O75369-9; O75369-5; O75369-2; O75369-8; O75369-7; O75369-4; O75369-6; O75369; O75369-3	1	2353.11	20	2.998	1.58	0.0897088	0.14589	150	50	119.49	22.89	5	5	360.6	484.1	48.6	16.3	16.2	9.4	16.2	18.1	16.5	14	2.3289e+06	3.12692e+06	313923	105396	104919	60547.5	104693	117109
FALSE	High	Unambiguous	QKDYETATLSEIK	[R].QKDYETATLSEIK.[A]	1xGln->pyro-Glu [N-Term]	1xGln->pyro-Glu [N-Term]	FALSE	Human	1	4	1	7	P12814-3	P12814-3 [419-431]			Isoform 3 of Alpha-actinin-1 OS=Homo sapiens OX=9606 GN=ACTN1	P12814-2; P12814; P12814-3; P12814-4	1	1508.75	13	0.261	-1.94	0.0147883	0.0362383	41.4	158.6	82.86	37.29	5	5	26	11.3	36.7	110.2	45.7	140.9	89.8	230.4	193.6	115.3	431183	187207	608321	1.82495e+06	756649	2.33314e+06	1.48624e+06	3.81393e+06
FALSE	High	Unambiguous	QKDYETATLSEIK	[R].QKDYETATLSEIK.[A]			FALSE	Human	1	4	1	31	P12814-3	P12814-3 [419-431]			Isoform 3 of Alpha-actinin-1 OS=Homo sapiens OX=9606 GN=ACTN1	P12814-2; P12814; P12814-3; P12814-4	1	1525.77	13	1.658	0.73	0.277035	0.355005	124.7	75.3	41.18	32.17	5	5	52.7	79.6	140.3	156.4	158.7	84.7	52.5	122.9	86.2	66.1	3.96984e+06	5.99779e+06	1.0578e+07	1.17857e+07	1.19594e+07	6.38163e+06	3.95798e+06	9.26148e+06
FALSE	High	Unambiguous	QKEEEEEIR	[K].QKEEEEEIR.[N]			FALSE	Human	1	1	1	1	Q5HYW3	Q5HYW3 [403-411]			Retrotransposon Gag-like protein 5 OS=Homo sapiens OX=9606 GN=RTL5 PE=2 SV=1	Q5HYW3	1	1189.57	9
FALSE	High	Unambiguous	QKEEESQQQAVLEQER	[R].QKEEESQQQAVLEQER.[R]			FALSE	Human	1	6	1	12	Q9UM54-6	Q9UM54-6 [992-1007]			Isoform 6 of Unconventional myosin-VI OS=Homo sapiens OX=9606 GN=MYO6	Q9UM54-4; Q9UM54-2; Q9UM54-1; Q9UM54-6; Q9UM54; Q9UM54-5	1	1958.94	16	23.233	4.54	0.00011969	0.00120116	191.7	8.3	28.94	65.16	5	5	246.9	175.7	124.7	157.7	248.7	7.6	10.1	19	6.5	3	2.55315e+06	1.8166e+06	1.28963e+06	1.63091e+06	2.57171e+06	78191.3	104908	196555
FALSE	High	Unambiguous	QKEEESQQQAVLEQERR	[R].QKEEESQQQAVLEQERR.[D]			FALSE	Human	1	6	1	6	Q9UM54-6	Q9UM54-6 [992-1008]			Isoform 6 of Unconventional myosin-VI OS=Homo sapiens OX=9606 GN=MYO6	Q9UM54-4; Q9UM54-2; Q9UM54-1; Q9UM54-6; Q9UM54; Q9UM54-5	2	2115.04	17	26.004	4.7	0.000175299	0.00153067	192.6	7.4	31.16	57.52	5	5	258.5	102.9	213.1	215.7	163.9	16.5	7.3	8.2	2.3	11.7	1.66305e+06	662179	1.37068e+06	1.38752e+06	1.05453e+06	105954	46693.1	52711.2
FALSE	High	Selected	QKEEGLQASAEK	[K].QKEEGLQASAEK.[A]	1xGln->pyro-Glu [N-Term]	1xGln->pyro-Glu [N-Term]	FALSE	Human	1	1	1	3	Q01484	Q01484 [1714-1725]			Ankyrin-2 OS=Homo sapiens OX=9606 GN=ANK2 PE=1 SV=4	Q01484	1	1300.64	12	0.082	-3.61	0.00330032	0.01179	15.1	184.9	51.86	53.52	5	5	32.9	16.3	11.6	32.1	11.4	243.1	276.9	32.3	144.9	198.6	112746	55776.1	39665.9	109891	39047.5	833477	949335	110756
FALSE	High	Unambiguous	QKEFDPTITDASLSLPSR	[R].QKEFDPTITDASLSLPSR.[R]	1xGln->pyro-Glu [N-Term]	1xGln->pyro-Glu [N-Term]	FALSE	Human	2	6	1	8	Q05682-4; Q05682	Q05682-4 [118-135]; Q05682 [118-135]			Isoform 4 of Caldesmon OS=Homo sapiens OX=9606 GN=CALD1 Caldesmon OS=Homo sapiens OX=9606 GN=CALD1 PE=1 SV=3	Q05682-3; Q05682-4; Q05682-5; Q05682; Q05682-6; Q05682-2	1	1988	18	1.014	0.02	0.396035	0.474534	100.7	99.3	54.73	16.84	5	5	110.2	119.4	154.1	47.5	33.4	108.8	92.1	134.2	111.1	89.1	904147	978989	1.26376e+06	389893	273852	891904	755619	1.1006e+06
FALSE	High	Unambiguous	QKEFDPTITDASLSLPSR	[R].QKEFDPTITDASLSLPSR.[R]			FALSE	Human	2	6	1	24	Q05682-4; Q05682	Q05682-4 [118-135]; Q05682 [118-135]			Isoform 4 of Caldesmon OS=Homo sapiens OX=9606 GN=CALD1 Caldesmon OS=Homo sapiens OX=9606 GN=CALD1 PE=1 SV=3	Q05682-3; Q05682-4; Q05682-5; Q05682; Q05682-6; Q05682-2	1	2005.02	18	1.021	0.03	0.911283	0.929883	101	99	28.39	17.24	5	5	122.9	77.5	68.8	104	136.7	119.5	77.6	101.9	84.7	106.5	2.56872e+06	1.61981e+06	1.43767e+06	2.17478e+06	2.85887e+06	2.49859e+06	1.62312e+06	2.1298e+06
FALSE	High	Unambiguous	QKEFDPTITDASLSLPSRR	[R].QKEFDPTITDASLSLPSRR.[M]	1xGln->pyro-Glu [N-Term]	1xGln->pyro-Glu [N-Term]	FALSE	Human	2	6	1	5	Q05682-4; Q05682	Q05682-4 [118-136]; Q05682 [118-136]			Isoform 4 of Caldesmon OS=Homo sapiens OX=9606 GN=CALD1 Caldesmon OS=Homo sapiens OX=9606 GN=CALD1 PE=1 SV=3	Q05682-3; Q05682-4; Q05682-5; Q05682; Q05682-6; Q05682-2	2	2144.1	19
FALSE	High	Selected	QKEFDPTITDASLSLPSRR	[R].QKEFDPTITDASLSLPSRR.[M]			FALSE	Human	2	6	1	1	Q05682-4; Q05682	Q05682-4 [118-136]; Q05682 [118-136]			Isoform 4 of Caldesmon OS=Homo sapiens OX=9606 GN=CALD1 Caldesmon OS=Homo sapiens OX=9606 GN=CALD1 PE=1 SV=3	Q05682-3; Q05682-4; Q05682-5; Q05682; Q05682-6; Q05682-2	2	2161.12	19	0.187	-2.42	0.00295244	0.010855	31.5	168.5	59.84	73.02	5	5	59.5	12.6	18.7	40.9	26	139.4	95.2	152.1	381.1	74.5	160297	33825.5	50402.1	110361	70138.9	375697	256634	409803
FALSE	High	Selected	QKEGESEDLASR	[R].QKEGESEDLASR.[L]	1xGln->pyro-Glu [N-Term]	1xGln->pyro-Glu [N-Term]	FALSE	Human	1	1	1	1	Q08379	Q08379 [246-257]			Golgin subfamily A member 2 OS=Homo sapiens OX=9606 GN=GOLGA2 PE=1 SV=3	Q08379	1	1331.61	12	0.235	-2.09	0.0887641	0.144754	38	162	50.01	59.85	5	5	69.7	15.9	36.7	33.6	38.2	156.3	14.8	244.1	252.7	138.1	180886	41394	95224.3	87126	99285.5	405723	38420.1	633698
FALSE	High	Unambiguous	QKLDILDQER	[K].QKLDILDQER.[A]	1xGln->pyro-Glu [N-Term]	1xGln->pyro-Glu [N-Term]	FALSE	Human	2	3	1	4	Q13813-3; Q13813-2	Q13813-3 [1398-1407]; Q13813-2 [1418-1427]			Isoform 3 of Spectrin alpha chain, non-erythrocytic 1 OS=Homo sapiens OX=9606 GN=SPTAN1 Isoform 2 of Spectrin alpha chain, non-erythrocytic 1 OS=Homo sapiens OX=9606 GN=SPTAN1	Q13813-3; Q13813; Q13813-2	1	1240.65	10	12.012	3.59	0.156829	0.225726	184.6	15.4	98.68	74.79	5	5	4	20.4	174.3	429.3	281.7	14.5	40.8	5.5	18	11.4	19079.9	96994.7	827780	2.03904e+06	1.33778e+06	68913.3	193617	26251.6
FALSE	High	Unambiguous	QHYIDLK	[K].QHYIDLK.[D]	1xGln->pyro-Glu [N-Term]	1xGln->pyro-Glu [N-Term]	FALSE	Human	2	3	1	7	P22392-2; O60361	P22392-2 [165-171]; O60361 [35-41]			Isoform 3 of Nucleoside diphosphate kinase B OS=Homo sapiens OX=9606 GN=NME2 Putative nucleoside diphosphate kinase OS=Homo sapiens OX=9606 GN=NME2P1 PE=5 SV=1	P22392-2; O60361; P22392	0	899.462	7	0.564	-0.83	0.0859051	0.141135	72.1	127.9	85.5	27.73	5	5	5.2	6.6	84.1	76.1	114	203.8	148.8	94.4	135.1	131.8	103981	132871	1.6863e+06	1.52578e+06	2.28485e+06	4.08394e+06	2.98298e+06	1.89296e+06
FALSE	High	Unambiguous	QKLDILDQER	[K].QKLDILDQER.[A]			FALSE	Human	2	3	1	25	Q13813-3; Q13813-2	Q13813-3 [1398-1407]; Q13813-2 [1418-1427]			Isoform 3 of Spectrin alpha chain, non-erythrocytic 1 OS=Homo sapiens OX=9606 GN=SPTAN1 Isoform 2 of Spectrin alpha chain, non-erythrocytic 1 OS=Homo sapiens OX=9606 GN=SPTAN1	Q13813-3; Q13813; Q13813-2	1	1257.68	10	0.677	-0.56	0.0441788	0.0843875	80.8	119.2	35.73	7.28	5	5	62.4	125.9	50.4	79.9	83.8	129.8	126.8	118	109	113.9	3.17852e+06	6.41111e+06	2.56551e+06	4067877	4.26772e+06	6.60517e+06	6.45491e+06	6.00641e+06
FALSE	High	Selected	QKLEDSYR	[R].QKLEDSYR.[F]	1xGln->pyro-Glu [N-Term]	1xGln->pyro-Glu [N-Term]	FALSE	Human	2	3	1	3	Q13813-3; Q13813-2	Q13813-3 [38-45]; Q13813-2 [38-45]			Isoform 3 of Spectrin alpha chain, non-erythrocytic 1 OS=Homo sapiens OX=9606 GN=SPTAN1 Isoform 2 of Spectrin alpha chain, non-erythrocytic 1 OS=Homo sapiens OX=9606 GN=SPTAN1	Q13813-3; Q13813; Q13813-2	1	1021.49	8	0.026	-5.26	0.000184592	0.00158549	5.1	194.9	58.11	18.76	5	5	5.2	8.1	6.8	2.7	1.3	248.3	179.2	148	197.9	202.5	74520.9	116484	97559.2	39574.5	18680.2	3.57645e+06	2.58051e+06	2.13183e+06
FALSE	High	Unambiguous	QKQWLSK	[R].QKQWLSK.[K]			FALSE	Human	1	1	1	6	Q8TET4	Q8TET4 [33-39]			Neutral alpha-glucosidase C OS=Homo sapiens OX=9606 GN=GANC PE=2 SV=3	Q8TET4	1	917.52	7
FALSE	High	Unambiguous	QKSDAEEDGGTVSQEEEDR	[K].QKSDAEEDGGTVSQEEEDR.[K]			FALSE	Human	1	3	1	6	P27824	P27824 [552-570]			Calnexin OS=Homo sapiens OX=9606 GN=CANX PE=1 SV=2	P27824-2; P27824-3; P27824	1	2108.89	19	46.548	5.54	6.63734e-07	5.4297e-05	195.8	4.2	42.25	32.69	5	5	312.9	115.2	118	205.1	227	3.1	4.4	4.7	3.1	6.5	5.75006e+06	2.11668e+06	2.16817e+06	3.76973e+06	4.17279e+06	56252.6	80985.8	87186.4
FALSE	High	Unambiguous	QKSDAEEDGGTVSQEEEDRKPK	[K].QKSDAEEDGGTVSQEEEDRKPK.[A]	1xGln->pyro-Glu [N-Term]	1xGln->pyro-Glu [N-Term]	FALSE	Human	1	3	1	16	P27824	P27824 [552-573]			Calnexin OS=Homo sapiens OX=9606 GN=CANX PE=1 SV=2	P27824-2; P27824-3; P27824	2	2445.1	22	1.685	0.75	0.146014	0.213233	125.5	74.5	63.44	28.42	5	5	121.7	57	113	83.5	266.8	60.3	67.1	96.5	87.7	46.5	1.57755e+07	7.39676e+06	1.46501e+07	1.08322e+07	3.45938e+07	7.81496e+06	8.69609e+06	1.25162e+07
FALSE	High	Unambiguous	QKSDAEEDGGTVSQEEEDRKPK	[K].QKSDAEEDGGTVSQEEEDRKPK.[A]			FALSE	Human	1	3	1	53	P27824	P27824 [552-573]			Calnexin OS=Homo sapiens OX=9606 GN=CANX PE=1 SV=2	P27824-2; P27824-3; P27824	2	2462.13	22	2.241	1.16	0.0533988	0.0976137	138.3	61.7	48.48	36.79	5	5	194.5	56	119.1	95.6	209.2	48.9	47.7	104.5	71.4	53.1	5.67093e+07	1.63247e+07	3.47131e+07	2.78623e+07	6.09914e+07	1.42482e+07	1.39176e+07	3.04509e+07
FALSE	High	Unambiguous	QKTESTLNALLQR	[R].QKTESTLNALLQR.[V]			FALSE	Human	1	1	1	11	P47972	P47972 [196-208]			Neuronal pentraxin-2 OS=Homo sapiens OX=9606 GN=NPTX2 PE=1 SV=2	P47972	1	1501.83	13	12.665	3.66	0.0232165	0.0511929	185.4	14.6	72.78	15.32	5	5	72	16.1	299.5	311.5	220.1	17.9	12.9	17.4	18.4	14.2	4.65741e+06	1.04301e+06	1.93609e+07	2.01398e+07	1.42276e+07	1.15844e+06	830771	1.12339e+06
FALSE	High	Unambiguous	QKTGTAEMSSILEER	[L].QKTGTAEMSSILEER.[I]	1xGln->pyro-Glu [N-Term]	1xGln->pyro-Glu [N-Term]	FALSE	Human	1	2	1	3	P25705	P25705 [44-58]			ATP synthase subunit alpha, mitochondrial OS=Homo sapiens OX=9606 GN=ATP5F1A PE=1 SV=1	P25705; P25705-3	1	1662.8	15	0.21	-2.25	0.0434707	0.0833132	34.7	165.3	75.76	35.63	5	5	1.9	38.6	65.4	18	69.2	183.8	77.6	195.8	220.4	129.2	10040	201145	340737	93532.6	360064	957118	404203	1.01961e+06
FALSE	High	Unambiguous	QKVDLQSLPTR	[K].QKVDLQSLPTR.[A]	1xGln->pyro-Glu [N-Term]	1xGln->pyro-Glu [N-Term]	FALSE	Human	1	1	1	4	Q9C005	Q9C005 [44-54]			Protein dpy-30 homolog OS=Homo sapiens OX=9606 GN=DPY30 PE=1 SV=1	Q9C005	1	1267.7	11	9.788	3.29	1.39025e-07	2.40079e-05	181.5	18.5	15.84	20.72	5	5	192.2	146.3	155.8	208.6	205.3	22.5	19.6	20.9	13.7	15.1	1.02788e+06	782255	833276	1.11552e+06	1.09754e+06	120074	105013	111798
FALSE	High	Unambiguous	QKQQEAALELEELKK	[K].QKQQEAALELEELKK.[K]	1xGln->pyro-Glu [N-Term]	1xGln->pyro-Glu [N-Term]	FALSE	Human	2	6	1	1	Q05682-4; Q05682	Q05682-4 [301-315]; Q05682 [556-570]			Isoform 4 of Caldesmon OS=Homo sapiens OX=9606 GN=CALD1 Caldesmon OS=Homo sapiens OX=9606 GN=CALD1 PE=1 SV=3	Q05682-3; Q05682-4; Q05682-5; Q05682; Q05682-6; Q05682-2	2	1767.95	15	0.271	-1.89	0.0085804	0.0239711	42.6	157.4	40.77	80.22	5	5	36.3	40.4	11.9	23.1	39.1	42.3	106.6	399.4	134.2	166.8	95203.6	105893	31290.6	60455.7	102420	110933	279432	1.04749e+06
FALSE	High	Unambiguous	QKVDLQSLPTR	[K].QKVDLQSLPTR.[A]			FALSE	Human	1	1	1	24	Q9C005	Q9C005 [44-54]			Protein dpy-30 homolog OS=Homo sapiens OX=9606 GN=DPY30 PE=1 SV=1	Q9C005	1	1284.73	11	100	6.64	0.000106281	0.00111067	198.4	1.6	50.74	82.28	5	5	70.6	152.1	224	197.4	343.6	1.6	0.4	1	4.5	4.7	979955	2.11084e+06	3.1083e+06	2.73952e+06	4.76739e+06	22194.6	5326.9	14505.1
FALSE	High	Unambiguous	QKVDSLLENLEK	[K].QKVDSLLENLEK.[I]			FALSE	Human	1	7	1	33	P07910-2	P07910-2 [192-203]			Isoform C1 of Heterogeneous nuclear ribonucleoproteins C1/C2 OS=Homo sapiens OX=9606 GN=HNRNPC	P07910-4; P07910-2; O60812; P07910; B7ZW38; P07910-3; B2RXH8	1	1415.77	12	1.574	0.65	0.0661004	0.115101	122.3	77.7	12.1	35.7	5	5	124.6	129.8	93.3	121.6	116.7	77.2	50.3	127.9	92.4	66	1.76813e+07	1.84138e+07	1.3235e+07	17247276	1.65496e+07	1.09559e+07	7.14135e+06	1.81482e+07
FALSE	High	Unambiguous	QKVDSLLENLEKIEK	[K].QKVDSLLENLEKIEK.[E]			FALSE	Human	1	7	1	12	P07910-2	P07910-2 [192-206]			Isoform C1 of Heterogeneous nuclear ribonucleoproteins C1/C2 OS=Homo sapiens OX=9606 GN=HNRNPC	P07910-4; P07910-2; O60812; P07910; B7ZW38; P07910-3; B2RXH8	2	1786	15	0.03	-5.05	0.000214037	0.00175036	5.9	194.1	52.11	80.94	5	5	1.7	7	5.3	9.9	5.1	47.8	72.1	439.8	236.5	174.9	19375.3	81554.1	61887.6	116127	59428	558694	843132	5.14443e+06
FALSE	High	Unambiguous	QKVENLFNEK	[K].QKVENLFNEK.[C]			FALSE	Human	1	4	1	8	P78347	P78347 [735-744]			General transcription factor II-I OS=Homo sapiens OX=9606 GN=GTF2I PE=1 SV=2	P78347-3; P78347-4; P78347; P78347-2	1	1248.66	10	0.761	-0.39	0.691859	0.746531	86.4	113.6	128.6	48.09	5	5	51.6	16.4	116.4	22	372.4	61.3	50.3	152	89.6	67.9	578364	183495	1.30398e+06	245980	4.17091e+06	686698	563755	1.70211e+06
FALSE	High	Unambiguous	QKVEPLRAELQEGAR	[R].QKVEPLRAELQEGAR.[Q]	1xGln->pyro-Glu [N-Term]	1xGln->pyro-Glu [N-Term]	FALSE	Human	1	1	1	7	P02647	P02647 [141-155]			Apolipoprotein A-I OS=Homo sapiens OX=9606 GN=APOA1 PE=1 SV=1	P02647	2	1706.92	15	0.576	-0.8	0.316165	0.395194	73.1	126.9	106.38	41.26	5	5	1.5	3.1	209.3	70.1	213.1	121.6	141.4	42.2	72.6	125.1	43187.4	87465.6	5.98897e+06	2.00505e+06	6.09685e+06	3.48017e+06	4.04596e+06	1.20883e+06
FALSE	High	Unambiguous	QKVEPLRAELQEGAR	[R].QKVEPLRAELQEGAR.[Q]			FALSE	Human	1	1	1	25	P02647	P02647 [141-155]			Apolipoprotein A-I OS=Homo sapiens OX=9606 GN=APOA1 PE=1 SV=1	P02647	2	1723.94	15	0.769	-0.38	0.469006	0.544601	86.9	113.1	60.1	40.49	5	5	72	59.6	174.8	65.8	207.2	93.6	126.7	36.1	67.6	96.7	7.92448e+06	6.56912e+06	1.92465e+07	7.24955e+06	2.28194e+07	1.03063e+07	1.39532e+07	3.97593e+06
FALSE	High	Unambiguous	QKVEQNAAPSHTK	[K].QKVEQNAAPSHTK.[F]	1xPhospho [S/T]	1xPhospho [S10(50); T12(50)]	FALSE	Human	1	3	1	1	P82912	P82912 [47-59]			28S ribosomal protein S11, mitochondrial OS=Homo sapiens OX=9606 GN=MRPS11 PE=1 SV=2	P82912-2; P82912; P82912-3	1	1517.71	13	0.034	-4.88	0.00102771	0.00509842	6.5	193.5	66.44	39.51	5	5	8	0.9	6.4	15.4	8.5	92.8	248.4	255.2	128.2	236.3	53690.4	5733.92	42885.9	103247	57259.7	622715	1.66762e+06	1.71319e+06
FALSE	High	Selected	QKVEVYLPR	[K].QKVEVYLPR.[F]			FALSE	Human	1	1	1	1	Q99574	Q99574 [286-294]			Neuroserpin OS=Homo sapiens OX=9606 GN=SERPINI1 PE=1 SV=1	Q99574	1	1131.65	9	0.967	-0.05	0.623009	0.686222	98.3	101.7	98.23	85.2	5	5	13.9	27.2	65.6	133	247.2	42.2	67.8	256.9	82.6	63.6	37371.4	72884	175898	356453	662498	113230	181819	688592
FALSE	High	Unambiguous	QKVDSLLENLEK	[K].QKVDSLLENLEK.[I]	1xGln->pyro-Glu [N-Term]	1xGln->pyro-Glu [N-Term]	FALSE	Human	1	7	1	15	P07910-2	P07910-2 [192-203]			Isoform C1 of Heterogeneous nuclear ribonucleoproteins C1/C2 OS=Homo sapiens OX=9606 GN=HNRNPC	P07910-4; P07910-2; O60812; P07910; B7ZW38; P07910-3; B2RXH8	1	1398.75	12	0.525	-0.93	0.0339831	0.0689237	68.9	131.1	47.34	24	5	5	92.7	48.1	18.8	71.7	83	126.5	92.5	136.6	183.3	146.8	9.08515e+06	4.70953e+06	1.83726e+06	7.02867e+06	8.13447e+06	1.23986e+07	9.06124e+06	1.33874e+07
FALSE	High	Unambiguous	QKQESTVGGGTTR	[R].QKQESTVGGGTTR.[H]	1xGln->pyro-Glu [N-Term]	1xGln->pyro-Glu [N-Term]	FALSE	Human	1	3	1	1	Q05707	Q05707 [959-971]			Collagen alpha-1(XIV) chain OS=Homo sapiens OX=9606 GN=COL14A1 PE=1 SV=3	Q05707-3; Q05707-2; Q05707	1	1331.65	13	0.08	-3.64	0.00300573	0.0110027	14.8	185.2	52.57	117.03	5	5	9.9	5	7.2	17.3	18.7	140.4	64.5	575.7	123.3	38.2	25651.5	12927.1	18695.4	44926.5	48550.7	364846	167506	1.49601e+06
FALSE	High	Selected	QKPVQTFTEEK	[K].QKPVQTFTEEK.[V]			FALSE	Human	1	1	1	2	Q9NYL9	Q9NYL9 [102-112]			Tropomodulin-3 OS=Homo sapiens OX=9606 GN=TMOD3 PE=1 SV=1	Q9NYL9	0	1334.7	11	0.142	-2.82	0.0935927	0.150802	24.8	175.2	44.52	66.76	5	5	29.6	29.7	7.7	30.2	41.9	209.8	8.3	261.8	279.6	101.4	74623.9	74929.1	19445.7	76169.6	105516	528542	20880.8	659635
FALSE	High	Unambiguous	QKPVLEEQVIK	[K].QKPVLEEQVIK.[E]			FALSE	Human	1	4	1	2	Q86UP2	Q86UP2 [121-131]			Kinectin OS=Homo sapiens OX=9606 GN=KTN1 PE=1 SV=1	Q86UP2-4; Q86UP2-3; Q86UP2-2; Q86UP2	0	1310.77	11	14.138	3.82	3.2172e-05	0.000517824	186.8	13.2	30.16	56.6	5	5	139.6	160	225.8	136.7	260.5	11.3	10.1	16.3	9.2	30.3	561395	643271	908232	549896	1.0477e+06	45500.8	40764.6	65716.4
FALSE	High	Unambiguous	QKLEEDAEMK	[K].QKLEEDAEMK.[S]	1xGln->pyro-Glu [N-Term]	1xGln->pyro-Glu [N-Term]	FALSE	Human	1	1	1	1	P05455	P05455 [215-224]			Lupus La protein OS=Homo sapiens OX=9606 GN=SSB PE=1 SV=2	P05455	1	1203.56	10
FALSE	High	Unambiguous	QKLEEDAEMK	[K].QKLEEDAEMK.[S]			FALSE	Human	1	1	1	6	P05455	P05455 [215-224]			Lupus La protein OS=Homo sapiens OX=9606 GN=SSB PE=1 SV=2	P05455	1	1220.58	10	0.114	-3.13	0.000307585	0.0022172	20.5	179.5	41.45	48.02	5	5	21.8	7.5	20.4	31	27.4	274.1	95.9	191	245.7	85.1	271292	93554.3	253568	385047	341146	3.40733e+06	1.19229e+06	2.37403e+06
FALSE	High	Unambiguous	QKIFMQESDASNFLK	[K].QKIFMQESDASNFLK.[R]			FALSE	Human	1	1	1	1	Q8WVF2	Q8WVF2 [45-59]			Unique cartilage matrix-associated protein OS=Homo sapiens OX=9606 GN=UCMA PE=2 SV=2	Q8WVF2	1	1785.88	15
FALSE	High	Unambiguous	QKLFQEDDEIPLYLK	[K].QKLFQEDDEIPLYLK.[G]			FALSE	Human	1	1	1	3	P14406	P14406 [32-46]			Cytochrome c oxidase subunit 7A2, mitochondrial OS=Homo sapiens OX=9606 GN=COX7A2 PE=1 SV=1	P14406	1	1878.98	15	0.102	-3.29	7.21776e-05	0.000863844	18.5	181.5	38.6	36.77	5	5	16.9	5.3	20.6	18.2	15.7	166.2	119.1	298.6	183.3	156.1	74816.7	23206.2	90861.3	80487.6	69138.6	733842	525543	1.31801e+06
FALSE	High	Selected	QKLHELQEK	[R].QKLHELQEK.[L]	1xGln->pyro-Glu [N-Term]	1xGln->pyro-Glu [N-Term]	FALSE	Human	1	1	1	2	P02647	P02647 [156-164]			Apolipoprotein A-I OS=Homo sapiens OX=9606 GN=APOA1 PE=1 SV=1	P02647	1	1135.61	9	0.08	-3.65	0.000600019	0.003499	14.8	185.2	37.15	85.56	5	5	6.7	6.6	11.8	9.3	4.3	429.9	83.7	82.6	300.3	64.7	59709.8	59222.6	105801	83371.1	38750.4	3.85152e+06	749872	740133
FALSE	High	Unambiguous	QKIHPTSVISGYR	[K].QKIHPTSVISGYR.[L]			FALSE	Human	1	1	1	1	P17987	P17987 [110-122]			T-complex protein 1 subunit alpha OS=Homo sapiens OX=9606 GN=TCP1 PE=1 SV=1	P17987	1	1485.82	13
FALSE	High	Unambiguous	QKLPDGSEIPLPPILLGR	[K].QKLPDGSEIPLPPILLGR.[L]			FALSE	Human	1	1	1	12	Q96KP4	Q96KP4 [67-84]			Cytosolic non-specific dipeptidase OS=Homo sapiens OX=9606 GN=CNDP2 PE=1 SV=2	Q96KP4	1	1943.13	18	3.692	1.88	0.0766911	0.129305	157.4	42.6	127.73	90.55	5	5	7.5	14.9	19	422.2	492.9	8.8	4.8	5.2	2.5	22.1	39215.9	78024.5	99361.8	2.20638e+06	2.57577e+06	46011.1	24862.2	26910.3
FALSE	High	Unambiguous	QKLQDETNLR	[R].QKLQDETNLR.[L]	1xGln->pyro-Glu [N-Term]	1xGln->pyro-Glu [N-Term]	FALSE	Human	1	3	1	7	P14136	P14136 [153-162]			Glial fibrillary acidic protein OS=Homo sapiens OX=9606 GN=GFAP PE=1 SV=1	P14136; P14136-2; P14136-3	1	1227.63	10	0.512	-0.97	0.816874	0.852689	67.7	132.3	95.94	71.46	5	5	38.9	193.2	48	219.7	7.7	93.9	0.9	175	156.5	66.2	807327	4.00846e+06	996568	4558513	160658	1.94805e+06	18484	3.63228e+06
FALSE	High	Unambiguous	QKLQDETNLR	[R].QKLQDETNLR.[L]			FALSE	Human	1	3	1	19	P14136	P14136 [153-162]			Glial fibrillary acidic protein OS=Homo sapiens OX=9606 GN=GFAP PE=1 SV=1	P14136; P14136-2; P14136-3	1	1244.66	10	0.01	-6.64	1.43252e-05	0.000311829	1.3	198.7	83.93	42.04	5	5	2.9	1.7	0.8	6.4	1.5	246.4	80.9	265.2	256.1	138.2	152989	86819.4	42612.5	335737	78040.1	1.29027e+07	4.23372e+06	1.38858e+07
FALSE	High	Unambiguous	QKLQTVLEAVHDLLRPR	[K].QKLQTVLEAVHDLLRPR.[G]			FALSE	Human	1	3	1	2	Q9HBI1	Q9HBI1 [147-163]			Beta-parvin OS=Homo sapiens OX=9606 GN=PARVB PE=1 SV=1	Q9HBI1; Q9HBI1-3; Q9HBI1-2	1	2016.17	17
FALSE	High	Unambiguous	QKMWSIENIAFGSGGGLLQK	[K].QKMWSIENIAFGSGGGLLQK.[L]			FALSE	Human	1	1	1	7	P43490	P43490 [370-389]			Nicotinamide phosphoribosyltransferase OS=Homo sapiens OX=9606 GN=NAMPT PE=1 SV=1	P43490	1	2164.12	20	1.188	0.25	0.174603	0.245583	108.6	91.4	22.83	49.38	5	5	119.4	111.6	89.6	104.1	160.7	29	97.6	136.1	57.9	94	3.34946e+06	3.13136e+06	2.51279e+06	2.92016e+06	4.50647e+06	813146	2.73607e+06	3.81837e+06
FALSE	High	Unambiguous	QKPDGVFQEDAPVIHQEMIGGLR	[K].QKPDGVFQEDAPVIHQEMIGGLR.[N]	1xGln->pyro-Glu [N-Term]	1xGln->pyro-Glu [N-Term]	FALSE	Human	1	1	1	4	P01024	P01024 [1112-1134]			Complement C3 OS=Homo sapiens OX=9606 GN=C3 PE=1 SV=2	P01024	0	2547.27	23	0.235	-2.09	0.181188	0.2527	38	162	100.8	58.65	5	5	69.7	1	8.5	39.9	117.3	251.9	155.5	7	179	170.1	1.00283e+06	15076.8	122981	574111	1.68669e+06	3.62405e+06	2.23742e+06	100524
FALSE	High	Unambiguous	QKPDGVFQEDAPVIHQEMIGGLR	[K].QKPDGVFQEDAPVIHQEMIGGLR.[N]			FALSE	Human	1	1	1	30	P01024	P01024 [1112-1134]			Complement C3 OS=Homo sapiens OX=9606 GN=C3 PE=1 SV=2	P01024	0	2564.29	23	0.819	-0.29	0.856499	0.885476	90.1	109.9	60.41	32.67	5	5	180.1	50.7	44.3	81.4	154.7	139.5	99.3	50.9	107.9	91.1	7.49012e+06	2.10759e+06	1.84382e+06	3.38612e+06	6.43467e+06	5.80214e+06	4.13235e+06	2.11912e+06
FALSE	High	Unambiguous	QKPITPETAEK	[K].QKPITPETAEK.[L]	1xGln->pyro-Glu [N-Term]	1xGln->pyro-Glu [N-Term]	FALSE	Human	2	2	1	8	P60953; P60953-1	P60953 [134-144]; P60953-1 [134-144]			Cell division control protein 42 homolog OS=Homo sapiens OX=9606 GN=CDC42 PE=1 SV=2 Isoform 1 of Cell division control protein 42 homolog OS=Homo sapiens OX=9606 GN=CDC42	P60953; P60953-1	0	1224.65	11	0.061	-4.04	0.00388838	0.0133188	11.5	188.5	103.28	5.44	5	5	10.8	9	21.9	4.9	57.8	181	168.2	177.9	194.3	174.1	503649	419010	1.01737e+06	227571	2.68657e+06	8.41127e+06	7.81711e+06	8.26912e+06
FALSE	High	Selected	QKPITPETAEK	[K].QKPITPETAEK.[L]			FALSE	Human	2	2	1	1	P60953; P60953-1	P60953 [134-144]; P60953-1 [134-144]			Cell division control protein 42 homolog OS=Homo sapiens OX=9606 GN=CDC42 PE=1 SV=2 Isoform 1 of Cell division control protein 42 homolog OS=Homo sapiens OX=9606 GN=CDC42	P60953; P60953-1	0	1241.67	11	1.047	0.07	0.325427	0.4044	102.3	97.7	68.74	134.72	5	5	2.8	26.5	81.2	74.8	85.7	18.5	54.1	493.9	91	71.5	3350.74	31439.1	96368.1	88808	101733	21954.1	64233.3	586219
FALSE	High	Unambiguous	QKPPAPRASGGPALL	[R].QKPPAPRASGGPALL.[G]	1xGln->pyro-Glu [N-Term]	1xGln->pyro-Glu [N-Term]	FALSE	Human	1	1	1	6	Q6ZUU3	Q6ZUU3 [82-96]			FOXL2 neighbor protein OS=Homo sapiens OX=9606 GN=FOXL2NB PE=2 SV=1	Q6ZUU3	1	1442.81	15	0.01	-6.64	0.127603	0.191952	0.5	199.5	139.38	25.14	5	5	289.3	212.4	0	0.2	0.2	101.6	136	70.6	82.8	107	6.00706e+07	4.4115e+07	4420.31	34403.8	51589.4	2.10928e+07	2.8236e+07	1.46568e+07
FALSE	High	Unambiguous	QKPVLEEQVIK	[K].QKPVLEEQVIK.[E]	1xGln->pyro-Glu [N-Term]	1xGln->pyro-Glu [N-Term]	FALSE	Human	1	4	1	8	Q86UP2	Q86UP2 [121-131]			Kinectin OS=Homo sapiens OX=9606 GN=KTN1 PE=1 SV=1	Q86UP2-4; Q86UP2-3; Q86UP2-2; Q86UP2	0	1293.74	11	3.794	1.92	0.0292367	0.0612495	158.3	41.7	98.14	30.64	5	5	450.1	201.8	35.6	59	111.1	23.3	18.1	41.4	29.3	30.3	6.17625e+06	2.76842e+06	488283	809476	1.52442e+06	320324	248981	568647
FALSE	High	Selected	QKLDILDQERADLEK	[K].QKLDILDQERADLEK.[A]			FALSE	Human	2	3	1	3	Q13813-3; Q13813-2	Q13813-3 [1398-1412]; Q13813-2 [1418-1432]			Isoform 3 of Spectrin alpha chain, non-erythrocytic 1 OS=Homo sapiens OX=9606 GN=SPTAN1 Isoform 2 of Spectrin alpha chain, non-erythrocytic 1 OS=Homo sapiens OX=9606 GN=SPTAN1	Q13813-3; Q13813; Q13813-2	2	1813.97	15	0.243	-2.04	0.0183873	0.0428457	39.1	160.9	102.39	35.48	5	5	20.8	142.1	31.7	42.1	17.1	114.5	130.1	237.6	156.8	107.2	56253.6	383518	85455.4	113663	46204.9	309008	351185	641496
FALSE	High	Unambiguous	QHYGFVLYR	[K].QHYGFVLYR.[T]			FALSE	Human	1	3	1	2	P16278	P16278 [411-419]			Beta-galactosidase OS=Homo sapiens OX=9606 GN=GLB1 PE=1 SV=2	P16278-3; P16278; P16278-2	0	1182.61	9	2.014	1.01	0.166916	0.237095	133.6	66.4	136.09	39.33	5	5	565.7	150.7	19.5	33.9	68.8	34.2	46.7	20.7	17.9	42	1.20054e+06	319716	41297.1	71978.7	146008	72511.1	99028.8	43881.3
FALSE	High	Unambiguous	QHVVYGPWNLPQSSYSHLTR	[R].QHVVYGPWNLPQSSYSHLTR.[Q]			FALSE	Human	1	4	1	2	Q16610	Q16610 [186-205]			Extracellular matrix protein 1 OS=Homo sapiens OX=9606 GN=ECM1 PE=1 SV=2	Q16610-3; Q16610-4; Q16610-2; Q16610	0	2369.18	20	5.931	2.57	0.0917695	0.148513	171.1	28.9	97.48	64.19	5	5	421.5	153.4	26.4	14.3	258	5.6	26.1	50.2	25.9	18.7	848771	308991	53230.6	28699.9	519429	11211.7	52578.6	101054
FALSE	High	Unambiguous	QHVPGVMVLLVDEPLR	[R].QHVPGVMVLLVDEPLR.[G]			FALSE	Human	1	2	1	1	Q02388	Q02388 [1155-1170]			Collagen alpha-1(VII) chain OS=Homo sapiens OX=9606 GN=COL7A1 PE=1 SV=2	Q02388-2; Q02388	0	1802	16	5.77	2.53	0.0567764	0.102261	170.5	29.5	90.92	45.2	5	5	319.3	370.8	149	16.6	34.2	9.4	30.9	13.5	30.5	25.8	1.03178e+06	1.1982e+06	481399	53556.8	110368	30436.3	99722.2	43614.7
FALSE	High	Unambiguous	QGYFVEAQPK	[R].QGYFVEAQPK.[I]	1xGln->pyro-Glu [N-Term]	1xGln->pyro-Glu [N-Term]	FALSE	Human	1	1	1	4	P02743	P02743 [140-149]			Serum amyloid P-component OS=Homo sapiens OX=9606 GN=APCS PE=1 SV=2	P02743	0	1149.56	10	0.136	-2.88	0.180102	0.251532	23.9	176.1	122.4	15.18	5	5	1.6	10.2	213.7	182	16.9	91.7	130.4	124.2	101.3	128.1	10269.4	65739.9	1.37994e+06	1.17539e+06	109016	592295	842087	801737
FALSE	High	Unambiguous	QGYFVEAQPK	[R].QGYFVEAQPK.[I]			FALSE	Human	1	1	1	32	P02743	P02743 [140-149]			Serum amyloid P-component OS=Homo sapiens OX=9606 GN=APCS PE=1 SV=2	P02743	0	1166.58	10	1.654	0.73	0.070897	0.121577	124.6	75.4	27.02	36.82	5	5	95.1	154	149	114.8	81.4	69.4	80.8	132.4	57.9	65	5.35893e+06	8.68121e+06	8.39818e+06	6.47215e+06	4.59032e+06	3.91274e+06	4.55331e+06	7.46378e+06
FALSE	High	Unambiguous	QGYGEGFR	[R].QGYGEGFR.[W]			FALSE	Human	2	3	1	7	Q9NR31; Q9Y6B6	Q9NR31 [184-191]; Q9Y6B6 [184-191]			GTP-binding protein SAR1a OS=Homo sapiens OX=9606 GN=SAR1A PE=1 SV=1 GTP-binding protein SAR1b OS=Homo sapiens OX=9606 GN=SAR1B PE=1 SV=1	Q9NR31; Q9NR31-2; Q9Y6B6	0	913.416	8	0.051	-4.3	0.000712764	0.00395312	9.6	190.4	73.37	49.1	5	5	1.2	10	1.3	9.2	9.5	180.9	94	338.1	226.7	129.1	13303.1	113154	14658.3	103895	108136	2.05306e+06	1.06674e+06	3.83681e+06
FALSE	High	Unambiguous	QGYILNSDQTTCR	[K].QGYILNSDQTTCR.[I]	1xCarbamidomethyl [C12]	1xCarbamidomethyl [C12]	FALSE	Human	1	3	1	16	O00339	O00339 [266-278]			Matrilin-2 OS=Homo sapiens OX=9606 GN=MATN2 PE=1 SV=4	O00339-3; O00339; O00339-2	0	1555.72	13	1.325	0.41	0.613021	0.677072	114	86	74.67	46.72	5	5	92.8	206.4	15.4	126.3	51.2	65.7	65.2	150.9	156.2	70	572935	1.27467e+06	94824.4	779925	316213	405882	402957	932078
FALSE	High	Unambiguous	QGYVLSSIEGR	[K].QGYVLSSIEGR.[V]			FALSE	Human	1	2	1	18	O43684	O43684 [192-202]			Mitotic checkpoint protein BUB3 OS=Homo sapiens OX=9606 GN=BUB3 PE=1 SV=1	O43684; O43684-2	0	1208.63	11	13.782	3.78	0.000137991	0.00131364	186.5	13.5	19.01	49.05	5	5	240.5	194.2	195.1	159.6	149.9	15.1	6.8	19.5	14.1	5.3	2.37024e+07	1.91387e+07	1.92274e+07	1.5734e+07	1.4769e+07	1.48438e+06	665349	1.92043e+06
FALSE	High	Unambiguous	QGYVIYR	[K].QGYVIYR.[I]			FALSE	Human	1	2	1	6	P61313	P61313 [57-63]			60S ribosomal protein L15 OS=Homo sapiens OX=9606 GN=RPL15 PE=1 SV=2	P61313-2; P61313	0	898.478	7	1.816	0.86	0.314891	0.393963	129	71	58.49	37	5	5	52.9	55.9	202.5	111.1	192.1	61.2	59	123.2	86.5	55.7	652029	688810	2.49683e+06	1.36949e+06	2.36867e+06	754299	727145	1.51942e+06
FALSE	High	Unambiguous	QHAFSMAR	[R].QHAFSMAR.[N]	1xGln->pyro-Glu [N-Term]	1xGln->pyro-Glu [N-Term]	FALSE	Human	2	2	1	3	P17600; P17600-2	P17600 [187-194]; P17600-2 [187-194]			Synapsin-1 OS=Homo sapiens OX=9606 GN=SYN1 PE=1 SV=3 Isoform IB of Synapsin-1 OS=Homo sapiens OX=9606 GN=SYN1	P17600; P17600-2	0	930.425	8	0.115	-3.12	0.137444	0.203292	20.6	179.4	19.92	72.08	5	5	11.7	20.7	18.2	19.3	17	356.5	144	2.7	250.9	159	68775.4	121726	107188	113600	99883.1	2.09544e+06	846629	15814.2
FALSE	High	Unambiguous	QGVTPLHLASQEGHTDMVTLLLDK	[K].QGVTPLHLASQEGHTDMVTLLLDK.[G]			FALSE	Human	1	3	1	3	Q01484	Q01484 [661-684]			Ankyrin-2 OS=Homo sapiens OX=9606 GN=ANK2 PE=1 SV=4	Q01484; Q01484-2; Q01484-5	0	2603.35	24	0.011	-6.49	2.03142e-05	0.000389974	2.2	197.8	74.4	49.46	5	5	2.5	1.8	8.8	1.9	6.3	301.8	125.8	68	262	221	30892.9	22076.3	110560	23862.6	79343.4	3.78192e+06	1.57629e+06	852628
FALSE	High	Unambiguous	QHALCVGVMK	[K].QHALCVGVMK.[M]	1xCarbamidomethyl [C5]	1xCarbamidomethyl [C5]	FALSE	Human	1	3	1	1	Q9ULC4	Q9ULC4 [140-149]			Malignant T-cell-amplified sequence 1 OS=Homo sapiens OX=9606 GN=MCTS1 PE=1 SV=1	Q9ULC4; Q9ULC4-2; Q9ULC4-3	0	1142.58	10
FALSE	High	Unambiguous	QHAPPWTEDCRK	[A].QHAPPWTEDCRK.[S]	1xCarbamidomethyl [C10]; 1xGln->pyro-Glu [N-Term]	1xCarbamidomethyl [C10]; 1xGln->pyro-Glu [N-Term]	FALSE	Human	1	1	1	26	Q13510	Q13510 [22-33]			Acid ceramidase OS=Homo sapiens OX=9606 GN=ASAH1 PE=1 SV=5	Q13510	1	1507.67	12	5.379	2.43	0.00349825	0.0123055	168.6	31.4	40.85	57.41	5	5	173.4	83	168.4	100.7	238.3	30.6	29.4	92.7	52.1	31.3	2.04216e+07	9.77129e+06	1.98369e+07	1.18554e+07	2.8069e+07	3.60245e+06	3.4665e+06	1.09215e+07
FALSE	High	Unambiguous	QHCCPAGYTCNVK	[R].QHCCPAGYTCNVK.[A]	3xCarbamidomethyl [C3; C4; C10]; 1xGln->pyro-Glu [N-Term]	3xCarbamidomethyl [C3; C4; C10]; 1xGln->pyro-Glu [N-Term]	FALSE	Human	1	2	1	4	P28799	P28799 [479-491]			Progranulin OS=Homo sapiens OX=9606 GN=GRN PE=1 SV=2	P28799-3; P28799	0	1577.63	13	1.125	0.17	0.693214	0.747664	105.9	94.1	24.66	32.47	5	5	112.8	95.2	102.8	67.4	137	82.1	66.3	149.6	95.2	91.4	600580	506673	547208	358774	729464	437206	353095	796336
FALSE	High	Unambiguous	QHEADADLINAGK	[R].QHEADADLINAGK.[E]	1xGln->pyro-Glu [N-Term]	1xGln->pyro-Glu [N-Term]	FALSE	Human	1	1	1	15	P55809	P55809 [356-368]			Succinyl-CoA:3-ketoacid coenzyme A transferase 1, mitochondrial OS=Homo sapiens OX=9606 GN=OXCT1 PE=1 SV=1	P55809	0	1364.64	13	1.378	0.46	0.107224	0.167596	115.9	84.1	20.46	21.82	5	5	95.6	83.3	113.4	138	130.4	110.3	69.9	82.3	106	70.9	1.58646e+06	1.38305e+06	1.88135e+06	2.28978e+06	2.16413e+06	1.83017e+06	1.16085e+06	1.36573e+06
FALSE	High	Unambiguous	QHEADADLINAGK	[R].QHEADADLINAGK.[E]			FALSE	Human	1	1	1	29	P55809	P55809 [356-368]			Succinyl-CoA:3-ketoacid coenzyme A transferase 1, mitochondrial OS=Homo sapiens OX=9606 GN=OXCT1 PE=1 SV=1	P55809	0	1381.67	13	0.799	-0.32	0.0685145	0.11833	88.8	111.2	30.55	15.05	5	5	121	92.8	88.9	56.6	63	101.5	98.6	139.9	126.4	111.3	9.37986e+06	7.19482e+06	6.89045e+06	4.3879e+06	4.8796e+06	7.86872e+06	7.64183e+06	1.08394e+07
FALSE	High	Unambiguous	QHFEWLVK	[K].QHFEWLVK.[Y]			FALSE	Human	1	1	1	1	P48147	P48147 [606-613]			Prolyl endopeptidase OS=Homo sapiens OX=9606 GN=PREP PE=1 SV=2	P48147	0	1086.57	8
FALSE	High	Unambiguous	QHFISFDTDR	[R].QHFISFDTDR.[S]	1xGln->pyro-Glu [N-Term]	1xGln->pyro-Glu [N-Term]	FALSE	Human	1	3	1	18	P30626-3	P30626-3 [92-101]			Isoform 3 of Sorcin OS=Homo sapiens OX=9606 GN=SRI	P30626-3; P30626-2; P30626	0	1248.56	10	1.237	0.31	0.395826	0.474356	110.6	89.4	27.57	21.36	5	5	126.3	62.5	137.8	96.3	120.5	114.9	66.9	97.4	101.4	76	2.62383e+06	1.2973e+06	2.86322e+06	2.00072e+06	2.5031e+06	2.38587e+06	1.38988e+06	2.02349e+06
FALSE	High	Unambiguous	QHFISFDTDR	[R].QHFISFDTDR.[S]			FALSE	Human	1	3	1	35	P30626-3	P30626-3 [92-101]			Isoform 3 of Sorcin OS=Homo sapiens OX=9606 GN=SRI	P30626-3; P30626-2; P30626	0	1265.59	10	1.63	0.7	0.109903	0.170898	123.9	76.1	48.38	8.61	5	5	73.6	64.7	173.9	205.9	119.5	63.6	75.4	80.3	73.3	69.7	5.95867e+06	5.23533e+06	1.40798e+07	1.66719e+07	9.67358e+06	5.15099e+06	6.10552e+06	6.49698e+06
FALSE	High	Unambiguous	QHAPPWTEDCR	[A].QHAPPWTEDCR.[K]	1xCarbamidomethyl [C10]; 1xGln->pyro-Glu [N-Term]	1xCarbamidomethyl [C10]; 1xGln->pyro-Glu [N-Term]	FALSE	Human	1	1	1	23	Q13510	Q13510 [22-32]			Acid ceramidase OS=Homo sapiens OX=9606 GN=ASAH1 PE=1 SV=5	Q13510	0	1379.58	11	2.52	1.33	0.104658	0.164559	143.2	56.8	47.65	47.6	5	5	53.5	78	192.3	182.1	143.8	45.8	44.8	124.7	78	57.1	1.66378e+06	2.42662e+06	5.97974e+06	5.66179e+06	4.47293e+06	1.4233e+06	1.39187e+06	3.87832e+06
FALSE	High	Selected	QGVTEAAEK	[K].QGVTEAAEK.[T]	1xGln->pyro-Glu [N-Term]	1xGln->pyro-Glu [N-Term]	FALSE	Human	2	2	1	1	Q16143; O76070	Q16143 [24-32]; O76070 [24-32]			Beta-synuclein OS=Homo sapiens OX=9606 GN=SNCB PE=1 SV=1 Gamma-synuclein OS=Homo sapiens OX=9606 GN=SNCG PE=1 SV=2	Q16143; O76070	0	915.442	9	0.054	-4.21	6.45701e-05	0.000801035	10.2	189.8	50.72	38.98	5	5	15.5	9.9	11.4	7.4	2.6	288.7	226.2	87.7	166.6	183.9	102169	65531.4	75044.2	49217.6	17481.4	1.90765e+06	1.49499e+06	579699
FALSE	High	Unambiguous	QGVPMNSLR	[R].QGVPMNSLR.[F]			FALSE	Human	1	2	1	5	P63165	P63165 [55-63]			Small ubiquitin-related modifier 1 OS=Homo sapiens OX=9606 GN=SUMO1 PE=1 SV=1	P63165; P63165-2	0	1001.52	9	0.115	-3.12	0.345596	0.424397	20.6	179.4	84.67	87.72	5	5	29	9.7	7.4	38.2	73.1	252.5	4.2	268.7	305.5	11.7	93486.5	31341.4	23781.5	123338	236021	815321	13691.1	867369
FALSE	High	Unambiguous	QGVNDNEEGFFSAR	[S].QGVNDNEEGFFSAR.[G]			FALSE	Human	1	1	1	5	P02675	P02675 [31-44]			Fibrinogen beta chain OS=Homo sapiens OX=9606 GN=FGB PE=1 SV=2	P02675	0	1569.69	14	15.947	4	0.0468575	0.0882123	188.2	11.8	88.51	88.17	5	5	188	386.2	274.9	35	12.4	5.1	11.8	44.2	36.4	6.2	943964	1.93937e+06	1.38031e+06	175595	62127.2	25435.3	59193.6	222199
FALSE	High	Unambiguous	QGSKDPAEGDGAQPEETPR	[SR].QGSKDPAEGDGAQPEETPR.[D]			FALSE	Human	2	2	1	11	Q14697; Q14697-2	Q14697 [188-206]; Q14697-2 [210-228]			Neutral alpha-glucosidase AB OS=Homo sapiens OX=9606 GN=GANAB PE=1 SV=3 Isoform 2 of Neutral alpha-glucosidase AB OS=Homo sapiens OX=9606 GN=GANAB	Q14697; Q14697-2	1	1968.89	19	0.815	-0.3	0.329891	0.408917	89.8	110.2	81.93	24.53	5	5	81.7	35.1	138.1	7.9	188.8	152.6	87	100.3	118.2	90.2	536742	230285	906933	52112.6	1.24047e+06	1.00264e+06	571796	658642
FALSE	High	Unambiguous	QGSNQAIR	[K].QGSNQAIR.[F]			FALSE	Human	1	1	1	1	P53007	P53007 [191-198]			Tricarboxylate transport protein, mitochondrial OS=Homo sapiens OX=9606 GN=SLC25A1 PE=1 SV=2	P53007	0	873.454	8
FALSE	High	Unambiguous	QGSQIDQTECVIR	[R].QGSQIDQTECVIR.[M]	1xCarbamidomethyl [C10]	1xCarbamidomethyl [C10]	FALSE	Human	1	1	1	1	Q9BVH7	Q9BVH7 [110-122]			Alpha-N-acetylgalactosaminide alpha-2,6-sialyltransferase 5 OS=Homo sapiens OX=9606 GN=ST6GALNAC5 PE=1 SV=1	Q9BVH7	0	1533.73	13	5.803	2.54	0.117558	0.180173	170.6	29.4	80	64.11	5	5	27.4	298.7	161.5	35	266.1	27.8	47.1	25.6	23.2	87.7	59505	648849	350766	75936.7	577999	60449.2	102432	55527.6
FALSE	High	Unambiguous	QGSVVPGPPK	[K].QGSVVPGPPK.[D]			FALSE	Human	1	2	1	8	Q96JE9	Q96JE9 [485-494]			Microtubule-associated protein 6 OS=Homo sapiens OX=9606 GN=MAP6 PE=1 SV=2	Q96JE9; Q96JE9-3	0	965.541	10	0.029	-5.11	0.000885595	0.00459633	5.6	194.4	86.75	30.27	5	5	14.4	0.9	6.3	1.8	7.7	242.3	217	93.7	193	222.9	96153.7	6065.35	41887.9	12262.9	51338.5	1.6151e+06	1.44594e+06	624469
FALSE	High	Unambiguous	QGTFHSQQALEYGTK	[K].QGTFHSQQALEYGTK.[L]	1xGln->pyro-Glu [N-Term]	1xGln->pyro-Glu [N-Term]	FALSE	Human	1	1	1	5	P53597	P53597 [67-81]			Succinate--CoA ligase [ADP/GDP-forming] subunit alpha, mitochondrial OS=Homo sapiens OX=9606 GN=SUCLG1 PE=1 SV=4	P53597	0	1677.79	15	0.234	-2.1	0.0682307	0.11799	37.9	162.1	112.83	22.86	5	5	64.7	24.6	179.7	31	7.2	166.1	109.2	132.6	176.6	108.3	548695	208838	1.52371e+06	262686	60881.2	1.4076e+06	925707	1.12425e+06
FALSE	High	Unambiguous	QGTFHSQQALEYGTK	[K].QGTFHSQQALEYGTK.[L]			FALSE	Human	1	1	1	36	P53597	P53597 [67-81]			Succinate--CoA ligase [ADP/GDP-forming] subunit alpha, mitochondrial OS=Homo sapiens OX=9606 GN=SUCLG1 PE=1 SV=4	P53597	0	1694.81	15	3.05	1.61	0.010292	0.0275324	150.6	49.4	61.27	11.01	5	5	103.4	64.3	140.2	161.8	316.1	46.3	37.5	46	46.5	37.9	9.4458e+06	5.87689e+06	1.2806e+07	1.47838e+07	2.88803e+07	4.23328e+06	3.4232e+06	4.1988e+06
FALSE	High	Unambiguous	QGTHITVVSHSR	[R].QGTHITVVSHSR.[P]	1xGln->pyro-Glu [N-Term]	1xGln->pyro-Glu [N-Term]	FALSE	Human	1	3	1	1	P11177	P11177 [233-244]			Pyruvate dehydrogenase E1 component subunit beta, mitochondrial OS=Homo sapiens OX=9606 GN=PDHB PE=1 SV=3	P11177-2; P11177-3; P11177	0	1304.67	12	1.503	0.59	0.0432247	0.082991	120.1	79.9	18.6	31.66	5	5	103.4	119.8	126.8	151.9	94.8	66.3	90.3	117.3	79.7	49.6	102478	118747	125591	150530	93942.2	65647.2	89513	116218
FALSE	High	Unambiguous	QGTIFLAGPPLVK	[K].QGTIFLAGPPLVK.[A]			FALSE	Human	1	1	1	5	Q9HCC0	Q9HCC0 [236-248]			Methylcrotonoyl-CoA carboxylase beta chain, mitochondrial OS=Homo sapiens OX=9606 GN=MCCC2 PE=1 SV=1	Q9HCC0	0	1340.79	13	7.95	2.99	0.00297877	0.0109243	177.7	22.3	67.62	67.14	5	5	171.4	72.8	55.4	342	239.2	22.9	50.3	21.6	7.4	17	396618	168562	128220	791513	553526	52988.3	116524	49891.1
FALSE	High	Unambiguous	QGTLHVGDEIR	[R].QGTLHVGDEIR.[E]			FALSE	Human	1	6	1	2	O14936-4	O14936-4 [527-537]			Isoform 4 of Peripheral plasma membrane protein CASK OS=Homo sapiens OX=9606 GN=CASK	O14936; O14936-5; O14936-6; O14936-2; O14936-4; O14936-3	0	1224.63	11	3.672	1.88	0.00158971	0.00692632	157.2	42.8	23.72	41.83	5	5	162	101.3	176.5	138.5	196.8	66.4	44.1	33.7	60.1	20.5	437245	273422	476362	373732	530906	179263	119064	91029
FALSE	High	Unambiguous	QGTPVAQMTEDAVDAER	[L].QGTPVAQMTEDAVDAER.[L]	1xGln->pyro-Glu [N-Term]	1xGln->pyro-Glu [N-Term]	FALSE	Human	1	1	1	1	P01024	P01024 [983-999]			Complement C3 OS=Homo sapiens OX=9606 GN=C3 PE=1 SV=2	P01024	0	1800.81	17	0.383	-1.39	0.0786776	0.13196	55.4	144.6	62.42	112.51	5	5	12.7	8.2	15.5	36.4	37.2	369.8	39	17.9	422.6	40.6	38497.3	24999.4	47168.9	110364	112790	1.12187e+06	118414	54386.4
FALSE	High	Unambiguous	QGTTPPIWHLTDK	[R].QGTTPPIWHLTDK.[K]	1xGln->pyro-Glu [N-Term]	1xGln->pyro-Glu [N-Term]	FALSE	Human	1	5	1	2	P55265	P55265 [346-358]			Double-stranded RNA-specific adenosine deaminase OS=Homo sapiens OX=9606 GN=ADAR PE=1 SV=4	P55265-3; P55265-4; P55265; P55265-2; P55265-5	0	1476.75	13	2.291	1.2	0.74519	0.79252	139.2	60.8	86.23	27.9	5	5	283.8	154.4	21.4	202.7	14.6	77.6	36.3	67.4	82	59.8	3.29402e+06	1.7924e+06	248233	2.35263e+06	169389	900779	421635	782403
FALSE	High	Unambiguous	QGTYGGYFR	[K].QGTYGGYFR.[D]			FALSE	Human	1	3	1	10	Q99613	Q99613 [878-886]			Eukaryotic translation initiation factor 3 subunit C OS=Homo sapiens OX=9606 GN=EIF3C PE=1 SV=1	Q99613-2; B5ME19; Q99613	0	1048.48	9	3.512	1.81	0.000204059	0.00169619	155.7	44.3	26.08	37.64	5	5	123	219.9	120.5	161.9	148.5	32.6	33.4	74.4	43.6	42.3	1.0935e+06	1.95468e+06	1.07096e+06	1.43896e+06	1.31993e+06	289719	296724	660841
FALSE	High	Unambiguous	QGVDDAFYTLVR	[R].QGVDDAFYTLVR.[E]			FALSE	Human	1	1	1	3	P01116-2	P01116-2 [150-161]			Isoform 2B of GTPase KRas OS=Homo sapiens OX=9606 GN=KRAS	P01116-2	0	1383.69	12	0.86	-0.22	0.177769	0.248971	92.5	107.5	85.98	54.37	5	5	92.5	146.4	104.6	7.5	8.1	63.8	107.5	242.5	139.7	87.4	895775	1.41768e+06	1.0131e+06	73095.2	78396.7	618056	1.04137e+06	2.34861e+06
FALSE	High	Unambiguous	QGVDIEAAR	[R].QGVDIEAAR.[K]			FALSE	Human	1	7	1	7	O14974	O14974 [162-170]			Protein phosphatase 1 regulatory subunit 12A OS=Homo sapiens OX=9606 GN=PPP1R12A PE=1 SV=1	O14974; O14974-2; Q9DBR7; O14974-3; O14974-4; O14974-5; Q6DRG7	0	958.495	9	0.061	-4.04	0.00259051	0.0098635	11.5	188.5	77.39	11.55	5	5	1.5	13.5	2.1	11.8	17.6	194.2	159.1	212.1	209.1	179.1	9564.33	88846.5	13469.2	77699.3	115282	1.27568e+06	1.04481e+06	1.39302e+06
FALSE	High	Unambiguous	QGVEDAFYTLVR	[R].QGVEDAFYTLVR.[E]			FALSE	Human	2	2	1	4	P01111; P01112	P01111 [150-161]; P01112 [150-161]			GTPase NRas OS=Homo sapiens OX=9606 GN=NRAS PE=1 SV=1 GTPase HRas OS=Homo sapiens OX=9606 GN=HRAS PE=1 SV=1	P01111; P01112	0	1397.71	12
FALSE	High	Unambiguous	QGVLTHGR	[K].QGVLTHGR.[V]	1xGln->pyro-Glu [N-Term]	1xGln->pyro-Glu [N-Term]	FALSE	Human	1	1	1	2	P62753	P62753 [65-72]			40S ribosomal protein S6 OS=Homo sapiens OX=9606 GN=RPS6 PE=1 SV=1	P62753	0	850.453	8	0.074	-3.75	0.00173557	0.00737566	13.9	186.1	33.91	68.85	5	5	20.6	6.8	15	15.8	15	201.8	71.4	354.1	251.9	47.6	102314	33804.7	74503.2	78450.7	74178.4	1.00103e+06	354367	1.75671e+06
FALSE	High	Unambiguous	QGVNDNEEGFFSAR	[S].QGVNDNEEGFFSAR.[G]	1xGln->pyro-Glu [N-Term]	1xGln->pyro-Glu [N-Term]	FALSE	Human	1	1	1	13	P02675	P02675 [31-44]			Fibrinogen beta chain OS=Homo sapiens OX=9606 GN=FGB PE=1 SV=2	P02675	0	1552.67	14	1.881	0.91	0.483433	0.55833	130.6	69.4	61.31	87.95	5	5	138.9	216.6	106.2	105.2	17.6	56.5	10.1	196.5	110.8	41.6	4.8844e+06	7.6167e+06	3.73412e+06	3.69989e+06	617174	1.98541e+06	356877	6.90821e+06
FALSE	High	Unambiguous	QHFPATPLLDYALEVEK	[R].QHFPATPLLDYALEVEK.[I]			FALSE	Human	1	3	1	9	P53396	P53396 [996-1012]			ATP-citrate synthase OS=Homo sapiens OX=9606 GN=ACLY PE=1 SV=3	P53396-3; P53396; P53396-2	0	1971.02	17	2.699	1.43	0.65352	0.71316	145.9	54.1	103.64	60.21	5	5	264.7	388.3	3.5	140.7	7.3	16.2	63.2	52.1	11.5	52.4	1.58572e+06	2.32596e+06	21094.2	842756	43931.5	97092.4	378395	312278
FALSE	High	Rejected	QHGDVVSAIR	[K].QHGDVVSAIR.[A]	1xGln->pyro-Glu [N-Term]	1xGln->pyro-Glu [N-Term]	FALSE	Human	1	2	1	2	O14745	O14745 [211-220]			Na(+)/H(+) exchange regulatory cofactor NHE-RF1 OS=Homo sapiens OX=9606 GN=SLC9A3R1 PE=1 SV=4	O14745; O14745-2	0	1064.55	10	0.089	-3.49	0.0019185	0.00792594	16.3	183.7	73.3	17.65	5	5	8.6	7.5	14.6	41.8	32.9	226	163.9	152.6	196.5	155.7	334473	291704	568948	1.63227e+06	1.28451e+06	8.82238e+06	6.39688e+06	5.95614e+06
FALSE	High	Unambiguous	QHGIPIPVTPK	[K].QHGIPIPVTPK.[N]	1xGln->pyro-Glu [N-Term]	1xGln->pyro-Glu [N-Term]	FALSE	Human	1	1	1	6	P00966	P00966 [166-176]			Argininosuccinate synthase OS=Homo sapiens OX=9606 GN=ASS1 PE=1 SV=2	P00966	0	1169.67	11	1.85	0.89	0.202425	0.275622	129.8	70.2	98.67	47.68	5	5	387.1	238.7	90	16.6	49.8	64.5	48.6	8.6	49	47	4.61522e+06	2.84605e+06	1.07287e+06	198389	593439	768659	579861	102864
FALSE	High	Unambiguous	QHGIPIPVTPK	[K].QHGIPIPVTPK.[N]			FALSE	Human	1	1	1	3	P00966	P00966 [166-176]			Argininosuccinate synthase OS=Homo sapiens OX=9606 GN=ASS1 PE=1 SV=2	P00966	0	1186.69	11	1.364	0.45	0.162961	0.2327	115.4	84.6	115.02	12.22	5	5	274.7	458.7	24.4	37.9	43.3	31.7	28.7	29.2	32.9	38.5	760035	1.2692e+06	67504.4	104956	119727	87767.7	79334.4	80933
FALSE	High	Unambiguous	QHPQPYIFPDSPGGTSYER	[R].QHPQPYIFPDSPGGTSYER.[Y]	1xGln->pyro-Glu [N-Term]	1xGln->pyro-Glu [N-Term]	FALSE	Human	1	1	1	8	Q9Y6M9	Q9Y6M9 [75-93]			NADH dehydrogenase [ubiquinone] 1 beta subcomplex subunit 9 OS=Homo sapiens OX=9606 GN=NDUFB9 PE=1 SV=3	Q9Y6M9	0	2158.98	19	1.815	0.86	0.90696	0.926644	129	71	57.21	23.38	5	5	177.9	12.2	90.9	149	158.8	90	82.1	65.3	63.7	110.3	1.93565e+06	132252	988634	1.62053e+06	1.72738e+06	979357	892633	710166
FALSE	High	Unambiguous	QHPQPYIFPDSPGGTSYER	[R].QHPQPYIFPDSPGGTSYER.[Y]			FALSE	Human	1	1	1	38	Q9Y6M9	Q9Y6M9 [75-93]			NADH dehydrogenase [ubiquinone] 1 beta subcomplex subunit 9 OS=Homo sapiens OX=9606 GN=NDUFB9 PE=1 SV=3	Q9Y6M9	0	2176.01	19	3.501	1.81	0.0327976	0.0670639	155.6	44.4	104.58	32.61	5	5	431.4	335.3	30.7	60.3	44.2	16.3	12.7	29.1	22.6	17.2	2.86044e+07	2.22358e+07	2.0357e+06	4.0011e+06	2.93146e+06	1.08337e+06	843921	1.93193e+06
FALSE	High	Unambiguous	QHPVPPPAQNQNQVR	[K].QHPVPPPAQNQNQVR.[S]	1xGln->pyro-Glu [N-Term]	1xGln->pyro-Glu [N-Term]	FALSE	Human	1	2	1	2	Q15942	Q15942 [329-343]			Zyxin OS=Homo sapiens OX=9606 GN=ZYX PE=1 SV=1	Q15942; Q15942-2	0	1692.86	15	0.097	-3.37	0.10975	0.170699	17.6	182.4	177.28	54.7	5	5	2.1	4.2	263.9	16.4	30.9	197.3	118.1	14.1	169.8	183.1	3916.29	7776.83	484473	30149	56727.3	362227	216808	25916
FALSE	High	Unambiguous	QHPVPPPAQNQNQVR	[K].QHPVPPPAQNQNQVR.[S]			FALSE	Human	1	2	1	10	Q15942	Q15942 [329-343]			Zyxin OS=Homo sapiens OX=9606 GN=ZYX PE=1 SV=1	Q15942; Q15942-2	0	1709.88	15	0.01	-6.64	4.61868e-08	1.55732e-05	1.7	198.3	29.74	23.97	5	5	1.7	1.9	0.8	1.3	1.6	149.1	184.9	277.6	196.1	185.2	73197.5	80672.3	33038.5	56995.9	69084.5	6.4772e+06	8.03428e+06	1.20613e+07
FALSE	High	Unambiguous	QHQLYVGVLGSK	[R].QHQLYVGVLGSK.[L]	1xGln->pyro-Glu [N-Term]	1xGln->pyro-Glu [N-Term]	FALSE	Human	1	1	1	6	O94760	O94760 [46-57]			N(G),N(G)-dimethylarginine dimethylaminohydrolase 1 OS=Homo sapiens OX=9606 GN=DDAH1 PE=1 SV=3	O94760	0	1311.71	12	0.034	-4.87	0.000155714	0.00142263	6.6	193.4	58.13	35	5	5	7.8	4.2	10.7	7.2	1.2	262.9	211	81.6	192.5	221	120230	65665.5	165386	111616	18695.6	4.07758e+06	3.27199e+06	1.26558e+06
FALSE	High	Unambiguous	QHQLYVGVLGSK	[R].QHQLYVGVLGSK.[L]			FALSE	Human	1	1	1	32	O94760	O94760 [46-57]			N(G),N(G)-dimethylarginine dimethylaminohydrolase 1 OS=Homo sapiens OX=9606 GN=DDAH1 PE=1 SV=3	O94760	0	1328.73	12	9.309	3.22	0.10869	0.169359	180.6	19.4	98.42	50.25	5	5	14.4	15.7	175.1	431.8	256.3	18.8	29.7	10.1	13.1	35	2.99124e+06	3.26746e+06	3.63859e+07	8.97601e+07	5.3281e+07	3.90868e+06	6.1686e+06	2.08974e+06
FALSE	High	Unambiguous	QHQMQLVDSIVR	[R].QHQMQLVDSIVR.[Q]			FALSE	Human	1	2	1	3	P12270	P12270 [598-609]			Nucleoprotein TPR OS=Homo sapiens OX=9606 GN=TPR PE=1 SV=3	P12270-2; P12270	0	1453.76	12	0.634	-0.66	0.404878	0.483062	77.6	122.4	108.96	145.27	5	5	3.5	14.2	133.1	167.2	27.8	77.1	469	43.9	39.4	24.6	18341.4	74091.3	692339	869628	144853	401190	2.43964e+06	228479
FALSE	High	Unambiguous	QHSAILAAPNPDEK	[K].QHSAILAAPNPDEK.[T]	1xGln->pyro-Glu [N-Term]	1xGln->pyro-Glu [N-Term]	FALSE	Human	1	2	1	2	P61266	P61266 [56-69]			Syntaxin-1B OS=Homo sapiens OX=9606 GN=STX1B PE=1 SV=1	P61266; P61266-2	0	1473.73	14	0.048	-4.37	0.00288272	0.0106697	9.2	190.8	132.5	32.61	5	5	7	74.8	7.1	9.1	13.2	245.1	207.2	91.5	189.1	155.9	49736.3	533766	50681.7	65264.9	94511	1.74816e+06	1.47794e+06	652971
FALSE	High	Unambiguous	QHSAILAAPNPDEK	[K].QHSAILAAPNPDEK.[T]			FALSE	Human	1	2	1	35	P61266	P61266 [56-69]			Syntaxin-1B OS=Homo sapiens OX=9606 GN=STX1B PE=1 SV=1	P61266; P61266-2	0	1490.76	14	0.087	-3.53	0.0168367	0.040015	16	184	96.17	12.65	5	5	40.9	32.9	0.8	16.5	2.3	192.1	199.6	141.7	182.9	190.4	1.38039e+06	1.11162e+06	25867.1	557957	76989.7	6.48368e+06	6.73656e+06	4.78269e+06
FALSE	High	Unambiguous	QHSDPCALNPR	[K].QHSDPCALNPR.[M]	1xCarbamidomethyl [C6]	1xCarbamidomethyl [C6]	FALSE	Human	1	1	1	1	P04275	P04275 [565-575]			von Willebrand factor OS=Homo sapiens OX=9606 GN=VWF PE=1 SV=4	P04275	0	1294.6	11
FALSE	High	Unambiguous	QHSNSNMVIMLIGNK	[R].QHSNSNMVIMLIGNK.[S]	1xGln->pyro-Glu [N-Term]	1xGln->pyro-Glu [N-Term]	FALSE	Human	1	2	1	1	P61019	P61019 [106-120]			Ras-related protein Rab-2A OS=Homo sapiens OX=9606 GN=RAB2A PE=1 SV=1	P61019-2; P61019	0	1668.82	15	0.046	-4.45	0.00862072	0.0240644	8.7	191.3	91.39	22.04	5	5	9.1	29.3	5.9	31.1	0.9	227.1	136.9	200.3	213.2	146.1	32375.4	103699	21027.9	110271	3129.46	804230	484729	709607
FALSE	High	Unambiguous	QHSNSNMVIMLIGNK	[R].QHSNSNMVIMLIGNK.[S]			FALSE	Human	1	2	1	40	P61019	P61019 [106-120]			Ras-related protein Rab-2A OS=Homo sapiens OX=9606 GN=RAB2A PE=1 SV=1	P61019-2; P61019	0	1685.85	15	1.427	0.51	0.13052	0.195468	117.6	82.4	79.51	27.59	5	5	259.9	280.2	54.9	52.1	76.3	58.4	45.4	79.5	53.4	39.9	8.63005e+06	9.30251e+06	1.82426e+06	1.73091e+06	2.53284e+06	1.93777e+06	1.50666e+06	2.63854e+06
FALSE	High	Unambiguous	QHSSQDVHVVLK	[R].QHSSQDVHVVLK.[L]	1xGln->pyro-Glu [N-Term]	1xGln->pyro-Glu [N-Term]	FALSE	Human	1	3	1	1	Q9UNZ2	Q9UNZ2 [174-185]			NSFL1 cofactor p47 OS=Homo sapiens OX=9606 GN=NSFL1C PE=1 SV=2	Q9UNZ2-5; Q9UNZ2-6; Q9UNZ2	0	1359.7	12	10.888	3.44	0.20183	0.274966	183.2	16.8	93.46	74.57	5	5	4.5	26.6	340	160	343.1	6.7	14.7	14.7	38.9	50.8	10071.8	59661.8	762755	359021	769620	15025.3	32906.9	32974.6
FALSE	High	Unambiguous	QHSSQDVHVVLK	[R].QHSSQDVHVVLK.[L]			FALSE	Human	1	3	1	4	Q9UNZ2	Q9UNZ2 [174-185]			NSFL1 cofactor p47 OS=Homo sapiens OX=9606 GN=NSFL1C PE=1 SV=2	Q9UNZ2-5; Q9UNZ2-6; Q9UNZ2	0	1376.73	12	7.478	2.9	0.00383396	0.0131878	176.4	23.6	63.72	44.83	5	5	164.3	36.2	135.4	345.9	203.9	36.2	15.8	22	10.7	29.5	456881	100797	376510	962083	567104	100743	44035.4	61096.9
FALSE	High	Selected	QHTFVETESVR	[K].QHTFVETESVR.[Y]	1xGln->pyro-Glu [N-Term]	1xGln->pyro-Glu [N-Term]	FALSE	Human	1	1	1	3	P48444	P48444 [45-55]			Coatomer subunit delta OS=Homo sapiens OX=9606 GN=ARCN1 PE=1 SV=1	P48444	0	1315.63	11	37.84	5.24	0.00224949	0.00889648	194.9	5.1	74.52	93.6	5	5	67.5	190.3	39	376.6	261.3	4.1	27.9	5	3.4	24.8	276073	777745	159598	1.53925e+06	1.06804e+06	16625.8	113891	20553.6
FALSE	High	Unambiguous	QHTFVETESVR	[K].QHTFVETESVR.[Y]			FALSE	Human	1	1	1	7	P48444	P48444 [45-55]			Coatomer subunit delta OS=Homo sapiens OX=9606 GN=ARCN1 PE=1 SV=1	P48444	0	1332.65	11	1.049	0.07	0.337918	0.416824	102.4	97.6	69.95	47.85	5	5	77	94.8	50.8	116.8	266.5	90.4	32	109	116.3	46.5	723443	891220	477115	1.09727e+06	2.50419e+06	849728	300692	1.02438e+06
FALSE	High	Unambiguous	QHVGSSAEFMEAWR	[R].QHVGSSAEFMEAWR.[K]			FALSE	Human	1	1	1	5	P22676	P22676 [104-117]			Calretinin OS=Homo sapiens OX=9606 GN=CALB2 PE=2 SV=2	P22676	0	1634.74	14	0.01	-6.64	2.48596e-06	0.000112985	0.4	199.6	53.37	10.01	5	5	1	0.3	0.4	0.4	0.4	212.7	184.2	181.1	227.6	192	228838	79331	88663.7	88888.8	102000	5.10177e+07	4.41641e+07	4.34188e+07
FALSE	High	Unambiguous	QHNSGPNSKPVVSFIAGLTAPPGR	[K].QHNSGPNSKPVVSFIAGLTAPPGR.[R]			FALSE	Human	1	1	1	10	P53597	P53597 [272-295]			Succinate--CoA ligase [ADP/GDP-forming] subunit alpha, mitochondrial OS=Homo sapiens OX=9606 GN=SUCLG1 PE=1 SV=4	P53597	0	2431.28	24	1	0	0.897594	0.918866	100	100	29.44	29.42	5	5	146.4	93.2	70.7	100.7	82	137.6	68.5	80.5	127.1	93.2	3.6974e+06	2.35323e+06	1.78612e+06	2.54213e+06	2.07172e+06	3.47551e+06	1.72968e+06	2.03336e+06
FALSE	High	Unambiguous	QKVSVNER	[K].QKVSVNER.[V]	1xGln->pyro-Glu [N-Term]	1xGln->pyro-Glu [N-Term]	FALSE	Human	1	2	1	4	P00738	P00738 [254-261]			Haptoglobin OS=Homo sapiens OX=9606 GN=HP PE=1 SV=1	P00738; P00738-2	1	942.5	8	0.512	-0.97	0.126587	0.190714	67.7	132.3	67.79	86.18	5	5	62.1	26.5	12.5	97.5	45.4	332.6	65	27.3	242.4	88.7	71018	30245.6	14288.2	111471	51929.2	380301	74310	31241.1
FALSE	High	Unambiguous	QHIVNDMNPGNLHLFINAYNSR	[R].QHIVNDMNPGNLHLFINAYNSR.[R]			FALSE	Human	1	3	1	14	Q92597	Q92597 [213-234]			Protein NDRG1 OS=Homo sapiens OX=9606 GN=NDRG1 PE=1 SV=1	Q92597-2; Q92597; Q92597-3	0	2567.26	22	2.115	1.08	0.958019	0.966891	135.8	64.2	96.28	52.09	5	5	312.6	112.3	189.1	32.7	3.4	112.2	53.1	29.3	104.9	50.6	3.25979e+06	1.17081e+06	1.97139e+06	340556	35168.1	1.16999e+06	553507	305285
FALSE	High	Unambiguous	QHITLALEK	[K].QHITLALEK.[Q]			FALSE	Human	1	4	1	18	Q16891-2	Q16891-2 [417-425]			Isoform 2 of MICOS complex subunit MIC60 OS=Homo sapiens OX=9606 GN=IMMT	Q16891-4; Q16891-2; Q16891-3; Q16891	0	1052.61	9	0.479	-1.06	0.222248	0.297219	64.7	135.3	73.77	30.95	5	5	0.9	136.9	53.4	102.2	57.5	120.2	86.1	178.7	164.2	100	22718.9	3.65063e+06	1.42474e+06	2725696	1.5345e+06	3.20645e+06	2.29802e+06	4.76632e+06
FALSE	High	Unambiguous	QHGPNVCAVQK	[R].QHGPNVCAVQK.[V]	1xCarbamidomethyl [C7]; 1xGln->pyro-Glu [N-Term]	1xCarbamidomethyl [C7]; 1xGln->pyro-Glu [N-Term]	FALSE	Human	1	1	1	4	Q15582	Q15582 [43-53]			Transforming growth factor-beta-induced protein ig-h3 OS=Homo sapiens OX=9606 GN=TGFBI PE=1 SV=1	Q15582	0	1220.58	11	0.01	-6.64	0.00028967	0.00213159	1.6	198.4	93.66	41.86	5	5	5.4	6.2	1	1.3	0.5	145.6	122	322.5	237.8	157.8	99326	112939	18485.9	22998.6	9474.39	2.66731e+06	2.23458e+06	5.91013e+06
FALSE	High	Unambiguous	QHGPNVCAVQK	[R].QHGPNVCAVQK.[V]	1xCarbamidomethyl [C7]	1xCarbamidomethyl [C7]	FALSE	Human	1	1	1	3	Q15582	Q15582 [43-53]			Transforming growth factor-beta-induced protein ig-h3 OS=Homo sapiens OX=9606 GN=TGFBI PE=1 SV=1	Q15582	0	1237.61	11	0.251	-2	0.115653	0.177862	40.1	159.9	102.16	210.91	5	5	8.5	14.1	0.6	3.2	1.5	15.8	12.5	928.1	12.6	3.4	62825.9	104323	4167.86	23409.8	10878.1	117045	92791.6	6.88419e+06
FALSE	High	Unambiguous	QHGPPNIVVAIAGNK	[R].QHGPPNIVVAIAGNK.[C]			FALSE	Human	1	1	1	3	Q9UL26	Q9UL26 [105-119]			Ras-related protein Rab-22A OS=Homo sapiens OX=9606 GN=RAB22A PE=1 SV=2	Q9UL26	0	1514.84	15
FALSE	High	Unambiguous	QHHPPYHQQHHQGPPPGGPGGR	[R].QHHPPYHQQHHQGPPPGGPGGR.[S]	1xGln->pyro-Glu [N-Term]	1xGln->pyro-Glu [N-Term]	FALSE	Human	1	2	1	20	P23246	P23246 [246-267]			Splicing factor, proline- and glutamine-rich OS=Homo sapiens OX=9606 GN=SFPQ PE=1 SV=2	P23246; P23246-2	0	2386.11	22	0.502	-0.99	0.0339661	0.0688962	66.9	133.1	56.12	42.11	5	5	24.5	36.6	76.3	114.1	62.4	123.5	124.1	233.2	128.9	76.3	244808	365599	761962	1.13949e+06	622983	1.23287e+06	1.23982e+06	2.32912e+06
FALSE	High	Unambiguous	QHHPPYHQQHHQGPPPGGPGGR	[R].QHHPPYHQQHHQGPPPGGPGGR.[S]			FALSE	Human	1	2	1	31	P23246	P23246 [246-267]			Splicing factor, proline- and glutamine-rich OS=Homo sapiens OX=9606 GN=SFPQ PE=1 SV=2	P23246; P23246-2	0	2403.14	22	3.155	1.66	0.0298676	0.0622734	151.9	48.1	58.27	45.6	5	5	43.8	96.8	194.3	272.1	148.1	36.1	20.4	64.9	76.4	46.9	1.57384e+06	3.47486e+06	6.97575e+06	9.76898e+06	5.31676e+06	1.29412e+06	733507	2.33076e+06
FALSE	High	Unambiguous	QHLASIYEKEEDWR	[R].QHLASIYEKEEDWR.[N]	1xGln->pyro-Glu [N-Term]	1xGln->pyro-Glu [N-Term]	FALSE	Human	1	2	1	2	Q9BT78	Q9BT78 [108-121]			COP9 signalosome complex subunit 4 OS=Homo sapiens OX=9606 GN=COPS4 PE=1 SV=1	Q9BT78-2; Q9BT78	1	1786.84	14	0.28	-1.83	0.0900143	0.146273	43.8	156.2	66.3	46.93	5	5	48.3	56.1	6.7	42.6	100.9	188.1	193	25.5	166.4	172.4	91964.6	106804	12687.6	80950.3	191941	357808	367083	48440
FALSE	High	Unambiguous	QHLASIYEKEEDWR	[R].QHLASIYEKEEDWR.[N]			FALSE	Human	1	2	1	18	Q9BT78	Q9BT78 [108-121]			COP9 signalosome complex subunit 4 OS=Homo sapiens OX=9606 GN=COPS4 PE=1 SV=1	Q9BT78-2; Q9BT78	1	1803.87	14	16.292	4.03	0.0766289	0.129233	188.4	11.6	26.4	209.18	5	5	101.8	97.3	87	101.8	160.3	5.1	8.8	428.4	3.1	6.2	1.7796e+06	1.70207e+06	1.52182e+06	1.78095e+06	2.80336e+06	89604.7	154460	7.49291e+06
FALSE	High	Unambiguous	QHLEITGGQVR	[K].QHLEITGGQVR.[T]			FALSE	Human	1	2	1	6	P47897	P47897 [255-265]			Glutamine--tRNA ligase OS=Homo sapiens OX=9606 GN=QARS1 PE=1 SV=1	P47897-2; P47897	0	1237.66	11	0.064	-3.97	0.000136439	0.00130581	12	188	56.62	32.3	5	5	27.2	17.5	5.1	12.8	10.8	200.3	134.9	251.9	227.4	112.1	1.12799e+06	725216	209785	529346	448507	8.30223e+06	5.59239e+06	1.04389e+07
FALSE	High	Unambiguous	QHLENDPGSNEDTDIPK	[K].QHLENDPGSNEDTDIPK.[G]	1xGln->pyro-Glu [N-Term]	1xGln->pyro-Glu [N-Term]	FALSE	Human	1	1	1	2	O43396	O43396 [105-121]			Thioredoxin-like protein 1 OS=Homo sapiens OX=9606 GN=TXNL1 PE=1 SV=3	O43396	0	1891.83	17	0.582	-0.78	0.112832	0.174483	73.6	126.4	76.42	36.46	5	5	19.6	7.9	74.7	113.2	113.8	76.5	118.7	211.5	128.4	135.8	124314	49805.1	473890	718060	721842	485301	753211	1.34139e+06
FALSE	High	Unambiguous	QHLENDPGSNEDTDIPK	[K].QHLENDPGSNEDTDIPK.[G]			FALSE	Human	1	1	1	18	O43396	O43396 [105-121]			Thioredoxin-like protein 1 OS=Homo sapiens OX=9606 GN=TXNL1 PE=1 SV=3	O43396	0	1908.86	17	3.143	1.65	0.000623424	0.00359405	151.7	48.3	31.42	19.79	5	5	176.5	150.8	82.3	212	140.8	53.7	48	33.7	58.2	44	4.1568e+06	3.55239e+06	1.93914e+06	4.99375e+06	3.31616e+06	1.26405e+06	1.1304e+06	794203
FALSE	High	Unambiguous	QHLLTNLVEVDGR	[R].QHLLTNLVEVDGR.[F]			FALSE	Human	1	3	1	6	Q8NFV4	Q8NFV4 [217-229]			Protein ABHD11 OS=Homo sapiens OX=9606 GN=ABHD11 PE=1 SV=1	Q8NFV4-6; Q8NFV4-4; Q8NFV4	0	1493.81	13	0.067	-3.9	0.000787196	0.00423206	12.5	187.5	69.45	30.42	5	5	3.4	3.8	21.3	11.7	17.6	175.3	138.3	285.4	187.1	156.1	35833.6	39460	222296	121958	183267	1.82601e+06	1.44019e+06	2.97308e+06
FALSE	High	Unambiguous	QHLNLNNAEQLCR	[R].QHLNLNNAEQLCR.[Y]	1xCarbamidomethyl [C12]	1xCarbamidomethyl [C12]	FALSE	Human	1	2	1	4	O95870	O95870 [405-417]			Phosphatidylserine lipase ABHD16A OS=Homo sapiens OX=9606 GN=ABHD16A PE=1 SV=3	O95870-2; O95870	0	1609.79	13	0.908	-0.14	0.656807	0.716249	95.2	104.8	61.4	191.6	5	5	1	44.5	23.7	41.6	31	4.3	34.1	57.7	758.6	3.5	23907.5	1.06e+06	564226	989656	737963	103465	813039	1.37428e+06
FALSE	High	Unambiguous	QHIPLEEYAANLK	[K].QHIPLEEYAANLK.[S]			FALSE	Human	1	1	1	1	Q2TAA2	Q2TAA2 [100-112]			Isoamyl acetate-hydrolyzing esterase 1 homolog OS=Homo sapiens OX=9606 GN=IAH1 PE=1 SV=1	Q2TAA2	0	1525.8	13	0.171	-2.55	0.000647994	0.00369787	29.2	170.8	47.46	14.09	5	5	15.3	30	57.2	29.2	29.3	187.4	138.4	192.9	171.3	149.1	23510.6	46041	87892.7	44864.2	44965.9	288003	212769	296467
FALSE	High	Unambiguous	QHLPLIK	[R].QHLPLIK.[M]	1xGln->pyro-Glu [N-Term]	1xGln->pyro-Glu [N-Term]	FALSE	Human	1	2	1	27	P02671	P02671 [219-225]			Fibrinogen alpha chain OS=Homo sapiens OX=9606 GN=FGA PE=1 SV=2	P02671; P02671-2	0	831.509	7	0.195	-2.36	0.127532	0.19186	32.6	167.4	108.33	108.82	5	5	14.7	5.9	119	61.4	17.2	47.7	19.8	438.8	186.8	88.5	1.10411e+06	445811	8.92424e+06	4606488	1.29222e+06	3.5772e+06	1.48614e+06	3.29012e+07
FALSE	High	Unambiguous	QHLPLIK	[R].QHLPLIK.[M]			FALSE	Human	1	2	1	25	P02671	P02671 [219-225]			Fibrinogen alpha chain OS=Homo sapiens OX=9606 GN=FGA PE=1 SV=2	P02671; P02671-2	0	848.535	7	0.01	-6.64	1.70617e-05	0.00034758	1.1	198.9	90.58	61.58	5	5	0.3	1.1	1.7	3.8	0.7	47.2	149.7	383.3	215.9	196.3	44558.9	139266	221642	492252	85268.6	6.08333e+06	1.92922e+07	4.94116e+07
FALSE	High	Unambiguous	QHIQDGALR	[R].QHIQDGALR.[L]	1xGln->pyro-Glu [N-Term]	1xGln->pyro-Glu [N-Term]	FALSE	Human	1	2	1	1	Q13724	Q13724 [159-167]			Mannosyl-oligosaccharide glucosidase OS=Homo sapiens OX=9606 GN=MOGS PE=1 SV=5	Q13724-2; Q13724	0	1020.52	9	0.186	-2.43	0.00802943	0.0228165	31.4	168.6	62.36	66.05	5	5	30.8	60.1	10.9	17.6	52.5	165.4	64.6	332.5	194.7	70.9	56587	110459	20007.6	32321.2	96578.3	304040	118751	611278
FALSE	High	Unambiguous	QHIQVFIDR	[R].QHIQVFIDR.[F]			FALSE	Human	1	2	1	2	Q9NUQ8	Q9NUQ8 [435-443]			ATP-binding cassette sub-family F member 3 OS=Homo sapiens OX=9606 GN=ABCF3 PE=1 SV=2	Q9NUQ8; Q9NUQ8-2	0	1155.63	9	1.015	0.02	0.421778	0.499344	100.8	99.2	67.06	30.43	5	5	46.9	116.9	80.5	96.6	254.2	96.4	79.2	38.8	95.4	95.1	57095.9	142219	97940.3	117563	309417	117312	96331.5	47221.2
FALSE	High	Unambiguous	QHLVEVR	[K].QHLVEVR.[S]	1xGln->pyro-Glu [N-Term]	1xGln->pyro-Glu [N-Term]	FALSE	Human	1	1	1	4	Q14204	Q14204 [3302-3308]			Cytoplasmic dynein 1 heavy chain 1 OS=Homo sapiens OX=9606 GN=DYNC1H1 PE=1 SV=5	Q14204	0	863.473	7	0.089	-3.49	0.00764282	0.0219551	16.3	183.7	62.04	30.98	5	5	1.1	15.3	15.9	21.2	29.1	255.2	178.9	101.2	211.8	170.3	8463.72	116585	121300	161920	222268	1.94712e+06	1.36459e+06	771799
FALSE	High	Unambiguous	QKVTSLTACLVDQSLR	[G].QKVTSLTACLVDQSLR.[L]	1xCarbamidomethyl [C9]; 1xGln->pyro-Glu [N-Term]	1xCarbamidomethyl [C9]; 1xGln->pyro-Glu [N-Term]	FALSE	Human	1	1	1	5	P04216	P04216 [20-35]			Thy-1 membrane glycoprotein OS=Homo sapiens OX=9606 GN=THY1 PE=1 SV=2	P04216	1	1801.95	16	0.048	-4.39	3.14884e-08	1.36507e-05	9.1	190.9	23.12	19.8	5	5	9	12.4	6.6	8.7	10.6	196.2	138.4	185.2	244.5	188.4	60701.8	83770.1	44214.3	58940.5	71132.8	1.32157e+06	932439	1.24749e+06
FALSE	High	Unambiguous	QKWEAEPVYVQR	[K].QKWEAEPVYVQR.[A]	1xGln->pyro-Glu [N-Term]	1xGln->pyro-Glu [N-Term]	FALSE	Human	1	1	1	4	P25311	P25311 [166-177]			Zinc-alpha-2-glycoprotein OS=Homo sapiens OX=9606 GN=AZGP1 PE=1 SV=2	P25311	1	1515.76	12	0.736	-0.44	0.964238	0.971855	84.8	115.2	139.51	65.49	5	5	529.1	292.4	2.7	20.7	0.9	58.9	24.8	3.7	38.6	28.2	1.49299e+07	8.25116e+06	76067.9	585073	25972	1.66162e+06	699016	103374
FALSE	High	Unambiguous	QKWEAEPVYVQR	[K].QKWEAEPVYVQR.[A]			FALSE	Human	1	1	1	10	P25311	P25311 [166-177]			Zinc-alpha-2-glycoprotein OS=Homo sapiens OX=9606 GN=AZGP1 PE=1 SV=2	P25311	1	1532.79	12	2.398	1.26	0.259738	0.336891	141.1	58.9	42.35	75.21	5	5	43.9	95.9	156.9	167.2	149	163.6	56.6	6.5	98.4	62.2	669387	1.46292e+06	2.39432e+06	2.55119e+06	2.27393e+06	2.49616e+06	863231	98518.3
FALSE	High	Unambiguous	QLEQQEEILR	[R].QLEQQEEILR.[V]			FALSE	Human	1	3	1	12	Q96DZ1	Q96DZ1 [276-285]			Endoplasmic reticulum lectin 1 OS=Homo sapiens OX=9606 GN=ERLEC1 PE=1 SV=1	Q96DZ1; Q96DZ1-2; Q96DZ1-3	0	1285.67	10	3.178	1.67	0.571274	0.639522	152.1	47.9	100.41	79.51	5	5	9.6	7.7	135.2	358	251.6	9.2	28.7	109.7	47.6	42.5	84979.3	68170.6	1.19184e+06	3.15593e+06	2.21847e+06	80946.8	252931	967437
FALSE	High	Unambiguous	QLEQSEKDLVK	[K].QLEQSEKDLVK.[Q]			FALSE	Human	1	1	1	3	Q7L099	Q7L099 [442-452]			Protein RUFY3 OS=Homo sapiens OX=9606 GN=RUFY3 PE=1 SV=1	Q7L099	1	1316.71	11	0.058	-4.11	0.0173231	0.0409122	10.9	189.1	53.3	55.4	5	5	23	5.8	12.6	15	7.5	238.8	275.4	194.3	9.5	218.3	120685	30383.1	66220.2	78557.9	39523.4	1.25438e+06	1.44663e+06	1.02077e+06
FALSE	High	Unambiguous	QLEQVIAK	[K].QLEQVIAK.[D]	1xGln->pyro-Glu [N-Term]	1xGln->pyro-Glu [N-Term]	FALSE	Human	1	2	1	10	P02671	P02671 [203-210]			Fibrinogen alpha chain OS=Homo sapiens OX=9606 GN=FGA PE=1 SV=2	P02671; P02671-2	0	911.52	8	1.026	0.04	0.79177	0.831702	101.3	98.7	62.4	60.24	5	5	94.7	30.8	209	126	74.1	46.8	36.5	175.4	114.6	92.3	1.51327e+06	491812	3.34024e+06	2.01406e+06	1.18485e+06	747888	582952	2.80297e+06
FALSE	High	Unambiguous	QLEQVIAK	[K].QLEQVIAK.[D]			FALSE	Human	1	2	1	31	P02671	P02671 [203-210]			Fibrinogen alpha chain OS=Homo sapiens OX=9606 GN=FGA PE=1 SV=2	P02671; P02671-2	0	928.546	8	0.015	-6.07	0.000211148	0.0017361	2.9	197.1	32.89	91.22	5	5	1.7	2	3.6	2.5	1.9	59.9	63.3	493.6	236.7	134.9	490469	574374	1.03222e+06	731095	531736	1.71809e+07	1.81716e+07	1.41622e+08
FALSE	High	Unambiguous	QLESELQMLK	[R].QLESELQMLK.[K]			FALSE	Human	1	1	1	1	Q9P219	Q9P219 [995-1004]			Protein Daple OS=Homo sapiens OX=9606 GN=CCDC88C PE=1 SV=3	Q9P219	0	1218.64	10
FALSE	High	Unambiguous	QLESHLSLGR	[R].QLESHLSLGR.[K]			FALSE	Human	1	2	1	11	O96011	O96011 [47-56]			Peroxisomal membrane protein 11B OS=Homo sapiens OX=9606 GN=PEX11B PE=1 SV=1	O96011-2; O96011	0	1139.62	10	1.08	0.11	0.936897	0.95026	103.8	96.2	32.78	29.94	5	5	112.8	43.1	126.1	116.5	113.3	104.9	66.8	119.8	129.4	67.4	398961	152358	445705	411924	400506	370868	236175	423572
FALSE	High	Selected	QLESLIR	[R].QLESLIR.[L]			FALSE	Human	1	5	1	1	Q9UJA3	Q9UJA3 [712-718]			DNA helicase MCM8 OS=Homo sapiens OX=9606 GN=MCM8 PE=1 SV=2	Q9UJA3; Q9UJA3-4; P33991; Q9UJA3-2; Q9UJA3-3	0	858.504	7	0.063	-4	0.00576928	0.0177839	11.8	188.2	123.77	40.97	5	5	3.5	7.2	12.4	20.5	74.9	260	198	69.2	208	146.3	4728.33	9648.91	16712.8	27650.4	100960	350511	266959	93214.9
FALSE	High	Unambiguous	QLEPVYNSLAK	[K].QLEPVYNSLAK.[K]			FALSE	Human	1	1	1	34	P13667	P13667 [560-570]			Protein disulfide-isomerase A4 OS=Homo sapiens OX=9606 GN=PDIA4 PE=1 SV=2	P13667	0	1261.68	11	2.676	1.42	0.0197937	0.0453911	145.6	54.4	43.66	61.04	5	5	199.3	211	64.7	113.2	120.4	34.3	33.7	119.1	59.3	45	2.03254e+07	2.15218e+07	6.60146e+06	1.15422e+07	1.2278e+07	3.49336e+06	3.434e+06	1.21475e+07
FALSE	High	Unambiguous	QLESMGISLEMSGIK	[R].QLESMGISLEMSGIK.[V]			FALSE	Human	1	4	1	3	Q9H1H9	Q9H1H9 [427-441]			Kinesin-like protein KIF13A OS=Homo sapiens OX=9606 GN=KIF13A PE=1 SV=2	Q9H1H9-2; Q9H1H9; Q9H1H9-3; Q9H1H9-4	0	1622.81	15	0.012	-6.37	0.00145561	0.00650454	2.4	197.6	44.85	124.74	5	5	0.4	0.4	0.3	0.1	0.3	12.1	461	13.6	28	483.7	105416	107588	74350.7	20336.4	92101.5	3.30459e+06	1.25389e+08	3.70841e+06
FALSE	High	Selected	QLEVLVSPTCSCK	[K].QLEVLVSPTCSCK.[Q]	2xCarbamidomethyl [C10; C12]	2xCarbamidomethyl [C10; C12]	FALSE	Human	1	2	1	1	Q9NTI5	Q9NTI5 [562-574]			Sister chromatid cohesion protein PDS5 homolog B OS=Homo sapiens OX=9606 GN=PDS5B PE=1 SV=1	Q9NTI5-2; Q9NTI5	0	1520.74	13	3.303	1.72	0.130866	0.195882	153.5	46.5	80.96	109.24	5	5	200.3	118.3	56.9	29.5	318.2	59.9	35.8	7.1	16.6	157.3	415576	245539	118106	61220.3	660177	124379	74340	14786.4
FALSE	High	Selected	QLEVVHTLDGK	[K].QLEVVHTLDGK.[E]			FALSE	Human	1	2	1	1	O94874	O94874 [44-54]			E3 UFM1-protein ligase 1 OS=Homo sapiens OX=9606 GN=UFL1 PE=1 SV=2	O94874; O94874-3	0	1238.67	11	0.472	-1.08	0.0129522	0.0327773	64.1	135.9	28.73	52.16	5	5	42.4	83.5	58.4	44.4	67.7	123.8	93	265.8	138	83	62495	122916	86039.4	65417.4	99671.4	182351	136943	391431
FALSE	High	Unambiguous	QLEVYTSGGDPESVAGEYGR	[R].QLEVYTSGGDPESVAGEYGR.[H]			FALSE	Human	1	2	1	12	Q9Y262	Q9Y262 [243-262]			Eukaryotic translation initiation factor 3 subunit L OS=Homo sapiens OX=9606 GN=EIF3L PE=1 SV=1	Q9Y262-2; Q9Y262	0	2113.97	20	1.907	0.93	0.411256	0.489322	131.2	68.8	63.85	131.19	5	5	58.4	33.5	0.5	33.4	36.4	17.6	484.2	314.1	16	5.9	1.75859e+06	1.00931e+06	14103.8	1.00403e+06	1.09405e+06	529381	1.45695e+07	9.45022e+06
FALSE	High	Unambiguous	QIEYEYK	[R].QIEYEYK.[L]			FALSE	Human	1	1	1	6	P20700	P20700 [235-241]			Lamin-B1 OS=Homo sapiens OX=9606 GN=LMNB1 PE=1 SV=2	P20700	0	972.467	7	0.384	-1.38	0.0873081	0.142933	55.5	144.5	84.87	34.22	5	5	26.8	51.8	1.7	56.2	117.1	92.7	113.6	206.1	199.4	134.6	215686	416480	13754.7	451842	941849	745872	913544	1.65826e+06
FALSE	High	Unambiguous	QLEYQQLEDDKLSQK	[K].QLEYQQLEDDKLSQK.[S]	1xGln->pyro-Glu [N-Term]	1xGln->pyro-Glu [N-Term]	FALSE	Human	2	4	1	2	Q9Y2J2-2; Q9Y2J2	Q9Y2J2-2 [76-90]; Q9Y2J2 [76-90]			Isoform 2 of Band 4.1-like protein 3 OS=Homo sapiens OX=9606 GN=EPB41L3 Band 4.1-like protein 3 OS=Homo sapiens OX=9606 GN=EPB41L3 PE=1 SV=2	Q9Y2J2-3; Q9Y2J2-4; Q9Y2J2-2; Q9Y2J2	1	1847.9	15	0.265	-1.92	0.0363527	0.0725325	41.9	158.1	76.08	25.58	5	5	40.9	9.8	63.6	119.3	37	192.8	134.1	90.9	154.4	157.4	399670	95642.9	622186	1.16713e+06	361576	1.88552e+06	1.31151e+06	888732
FALSE	High	Unambiguous	QLEYQQLEDDKLSQK	[K].QLEYQQLEDDKLSQK.[S]			FALSE	Human	2	4	1	24	Q9Y2J2-2; Q9Y2J2	Q9Y2J2-2 [76-90]; Q9Y2J2 [76-90]			Isoform 2 of Band 4.1-like protein 3 OS=Homo sapiens OX=9606 GN=EPB41L3 Band 4.1-like protein 3 OS=Homo sapiens OX=9606 GN=EPB41L3 PE=1 SV=2	Q9Y2J2-3; Q9Y2J2-4; Q9Y2J2-2; Q9Y2J2	1	1864.93	15	0.786	-0.35	0.412484	0.490519	88	112	61.81	26.83	5	5	80.8	26.4	179.7	109	66.4	152.1	115.1	75.3	102.8	92.4	1.8338e+06	599004	4.08014e+06	2.47604e+06	1.50817e+06	3.45311e+06	2.61355e+06	1.71049e+06
FALSE	High	Unambiguous	QLFCWIDK	[R].QLFCWIDK.[W]	1xCarbamidomethyl [C4]	1xCarbamidomethyl [C4]	FALSE	Human	2	4	1	2	P48739; Q00169	P48739 [227-234]; Q00169 [227-234]			Phosphatidylinositol transfer protein beta isoform OS=Homo sapiens OX=9606 GN=PITPNB PE=1 SV=2 Phosphatidylinositol transfer protein alpha isoform OS=Homo sapiens OX=9606 GN=PITPNA PE=1 SV=2	P48739; Q00169; P48739-2; P48739-3	0	1109.54	8	0.138	-2.85	0.0105843	0.0281255	24.3	175.7	58.18	41.22	5	5	40.9	27.9	27	49.1	3.6	201.6	214.5	60.5	141.9	233	76977.8	52583.8	50870.3	92527.1	6757.25	379861	404118	114060
FALSE	High	Unambiguous	QLEVEPEEPEAENK	[R].QLEVEPEEPEAENK.[H]			FALSE	Human	1	3	1	21	P36776	P36776 [219-232]			Lon protease homolog, mitochondrial OS=Homo sapiens OX=9606 GN=LONP1 PE=1 SV=2	P36776-2; P36776-3; P36776	0	1640.76	14	3.052	1.61	0.00146676	0.00654198	150.6	49.4	35.83	16.06	5	5	83.6	135.9	130.1	225.6	183.7	51.3	41.7	60.4	44.5	43.2	1.27045e+06	2.06394e+06	1.97673e+06	3.42682e+06	2.79066e+06	779846	633128	917746
FALSE	High	Unambiguous	QLEPVYNSLAK	[K].QLEPVYNSLAK.[K]	1xGln->pyro-Glu [N-Term]	1xGln->pyro-Glu [N-Term]	FALSE	Human	1	1	1	8	P13667	P13667 [560-570]			Protein disulfide-isomerase A4 OS=Homo sapiens OX=9606 GN=PDIA4 PE=1 SV=2	P13667	0	1244.65	11	0.934	-0.1	0.291708	0.370112	96.6	103.4	35.67	37.72	5	5	98.3	125.9	40.7	80.7	87.9	73.9	88.2	180.2	94.1	130	1.25789e+06	1.61053e+06	520485	1.03268e+06	1.12488e+06	945479	1.12915e+06	2.30604e+06
FALSE	High	Unambiguous	QIENVLR	[K].QIENVLR.[R]			FALSE	Human	1	1	1	2	P20042	P20042 [266-272]			Eukaryotic translation initiation factor 2 subunit 2 OS=Homo sapiens OX=9606 GN=EIF2S2 PE=1 SV=2	P20042	0	871.5	7	0.398	-1.33	0.0766741	0.129298	56.9	143.1	82.5	66.65	5	5	51	100.8	60.7	10.1	9.4	98.2	25.7	251.8	264	128.3	94834.7	187309	112896	18804.8	17547.8	182522	47731.5	468112
FALSE	High	Unambiguous	QLENSLNEFGEKWELNSGDGAFYGPK	[K].QLENSLNEFGEKWELNSGDGAFYGPK.[I]			FALSE	Human	1	2	1	1	P26639	P26639 [518-543]			Threonine--tRNA ligase 1, cytoplasmic OS=Homo sapiens OX=9606 GN=TARS1 PE=1 SV=3	P26639; P26639-2	1	2929.36	26	1.695	0.76	0.212025	0.285981	125.8	74.2	149.8	42.53	5	5	71.3	38.8	38.6	61.5	583.2	32	36.3	64	54.1	20.2	116877	63633	63317.4	100815	955829	52384.3	59462.5	104881
FALSE	High	Unambiguous	QLEESQDSLSEELAK	[R].QLEESQDSLSEELAK.[L]			FALSE	Human	1	2	1	13	O60282	O60282 [656-670]			Kinesin heavy chain isoform 5C OS=Homo sapiens OX=9606 GN=KIF5C PE=1 SV=1	O60282; O60282-2	0	1705.81	15	2.575	1.36	0.728419	0.778013	144.1	55.9	96.31	123.05	5	5	64.1	15.9	7.7	149	198	24.9	267.3	2.1	8	263	331013	81957.1	39787.5	769561	1.02263e+06	128550	1.38014e+06	10747.1
FALSE	High	Unambiguous	QIEETLAHFHLTK	[R].QIEETLAHFHLTK.[D]	1xGln->pyro-Glu [N-Term]	1xGln->pyro-Glu [N-Term]	FALSE	Human	1	4	1	12	P19367	P19367 [469-481]			Hexokinase-1 OS=Homo sapiens OX=9606 GN=HK1 PE=1 SV=3	P19367; P19367-3; P19367-4; P19367-2	0	1549.8	13	0.435	-1.2	0.12722	0.191471	60.7	139.3	96.52	20.04	5	5	118.6	63.1	89.1	0.1	1.9	123	144.8	111.7	165.2	182.4	1.92027e+06	1.02086e+06	1.44265e+06	2325.91	31367.6	1.99083e+06	2.34481e+06	1.80854e+06
FALSE	High	Unambiguous	QIEETLAHFHLTK	[R].QIEETLAHFHLTK.[D]			FALSE	Human	1	4	1	41	P19367	P19367 [469-481]			Hexokinase-1 OS=Homo sapiens OX=9606 GN=HK1 PE=1 SV=3	P19367; P19367-3; P19367-4; P19367-2	0	1566.83	13	2.737	1.45	0.000169713	0.00149915	146.5	53.5	32.72	29.37	5	5	161.9	129.7	113.1	240.2	130.6	49.8	33.3	63	47.7	30.7	1.36891e+07	1.09668e+07	9.56441e+06	20308012	1.1036e+07	4.20673e+06	2.81156e+06	5.32229e+06
FALSE	High	Unambiguous	QIEGHTICALGDGAAWPVQGLIR	[K].QIEGHTICALGDGAAWPVQGLIR.[H]	1xCarbamidomethyl [C8]	1xCarbamidomethyl [C8]	FALSE	Human	1	2	1	7	P49821	P49821 [418-440]			NADH dehydrogenase [ubiquinone] flavoprotein 1, mitochondrial OS=Homo sapiens OX=9606 GN=NDUFV1 PE=1 SV=4	P49821; P49821-2	0	2462.26	23	9.778	3.29	0.00053449	0.00323747	181.4	18.6	32.66	69.45	5	5	248.3	239.2	144.1	111.5	169.9	5.4	9.5	17.4	36.8	17.9	3.23292e+06	3.11375e+06	1.8758e+06	1.45116e+06	2.21236e+06	70586.9	123204	226250
FALSE	High	Unambiguous	QIEHTLNEK	[K].QIEHTLNEK.[R]	1xGln->pyro-Glu [N-Term]	1xGln->pyro-Glu [N-Term]	FALSE	Human	2	11	1	1	P17612; P22694	P17612 [85-93]; P22694 [85-93]			cAMP-dependent protein kinase catalytic subunit alpha OS=Homo sapiens OX=9606 GN=PRKACA PE=1 SV=2 cAMP-dependent protein kinase catalytic subunit beta OS=Homo sapiens OX=9606 GN=PRKACB PE=1 SV=2	P22694-4; P22694-3; P22694-6; P22694-5; P22694-9; P22694-7; P17612-2; P17612; P22694-8; P22694-2; P22694	0	1094.55	9	0.14	-2.84	0.0877572	0.143521	24.5	175.5	87.49	58.97	5	5	11.5	22.6	89.1	28.8	24	275.9	172	10.3	203.8	161.9	53064.2	104065	411240	132998	110894	1.27301e+06	793753	47725.4
FALSE	High	Unambiguous	QLELACETQEEVDSWK	[R].QLELACETQEEVDSWK.[A]	1xCarbamidomethyl [C6]	1xCarbamidomethyl [C6]	FALSE	Human	1	4	1	9	Q05193	Q05193 [602-617]			Dynamin-1 OS=Homo sapiens OX=9606 GN=DNM1 PE=1 SV=2	Q05193; Q05193-3; Q05193-2; Q05193-5	0	1964.89	16	0.058	-4.11	1.00333e-05	0.000250992	10.9	189.1	38.05	34.78	5	5	9.7	10.1	12.9	22.9	16.8	227.5	236.4	222.5	85.1	156.2	48842.2	50804	64855.4	115421	84797.7	1.147e+06	1.19177e+06	1.12196e+06
FALSE	High	Selected	QLELDLNDER	[K].QLELDLNDER.[L]			FALSE	Human	1	3	1	1	Q9Y4I1	Q9Y4I1 [1066-1075]			Unconventional myosin-Va OS=Homo sapiens OX=9606 GN=MYO5A PE=1 SV=2	Q9Y4I1-3; Q9Y4I1-2; Q9Y4I1	0	1244.61	10	0.819	-0.29	0.83913	0.870989	90	110	119.12	54.04	5	5	351.3	200.9	13	18.5	39.6	102.5	48.3	48.2	133.9	43.8	857521	490438	31627.7	45101.2	96545.6	250263	117899	117736
FALSE	High	Unambiguous	QLELDLNDERLR	[K].QLELDLNDERLR.[Y]			FALSE	Human	1	3	1	1	Q9Y4I1	Q9Y4I1 [1066-1077]			Unconventional myosin-Va OS=Homo sapiens OX=9606 GN=MYO5A PE=1 SV=2	Q9Y4I1-3; Q9Y4I1-2; Q9Y4I1	1	1513.8	12	1.063	0.09	0.204112	0.277376	103.1	96.9	131.37	38.63	5	5	425.2	498.3	11.7	8	6.4	13.8	4.1	12.8	8.6	11	4.10132e+06	4.80705e+06	113055	76936.6	61950.1	133521	39374.6	123876
FALSE	High	Unambiguous	QIEINTISASFGGLASR	[K].QIEINTISASFGGLASR.[T]			FALSE	Human	1	1	1	15	P48637	P48637 [142-158]			Glutathione synthetase OS=Homo sapiens OX=9606 GN=GSS PE=1 SV=1	P48637	0	1763.93	17	3.513	1.81	0.0354964	0.071227	155.7	44.3	62.31	54.65	5	5	267.4	297.4	80.7	135.2	69.9	39.2	31.2	1.3	38.5	39.4	7.6269e+06	8.48e+06	2.30048e+06	3.85487e+06	1.99265e+06	1.11804e+06	888667	37427
FALSE	High	Unambiguous	QIEIQFAQGDR	[R].QIEIQFAQGDR.[K]			FALSE	Human	2	7	1	14	Q8WXF0; O75494	Q8WXF0 [80-90]; O75494 [80-90]			Serine/arginine-rich splicing factor 12 OS=Homo sapiens OX=9606 GN=SRSF12 PE=2 SV=1 Serine/arginine-rich splicing factor 10 OS=Homo sapiens OX=9606 GN=SRSF10 PE=1 SV=1	O75494-4; Q8WXF0; O75494-2; O75494-5; O75494-6; O75494; O75494-3	0	1304.66	11	1.445	0.53	0.164423	0.234322	118.2	81.8	50.09	54.2	5	5	81.6	53.7	206	187.8	126.9	10.6	93.7	87.8	52.7	99.2	1.68839e+06	1.1113e+06	4.26101e+06	3.88599e+06	2.62498e+06	218305	1.93892e+06	1.81633e+06
FALSE	High	Unambiguous	QLEITGR	[R].QLEITGR.[T]			FALSE	Human	3	8	1	8	P32856; P61266; Q16623	P32856 [151-157]; P61266 [151-157]; Q16623 [152-158]			Syntaxin-2 OS=Homo sapiens OX=9606 GN=STX2 PE=1 SV=3 Syntaxin-1B OS=Homo sapiens OX=9606 GN=STX1B PE=1 SV=1 Syntaxin-1A OS=Homo sapiens OX=9606 GN=STX1A PE=1 SV=1	P32856; P61266; Q16623-2; Q16623-3; Q16623; P61266-2; P32856-3; P32856-2	0	816.457	7	0.022	-5.5	0.000236888	0.0018683	4.3	195.7	40.49	61.59	5	5	5.5	8.3	10	5.2	3.4	280.2	80.5	247.1	308.9	50.9	58243.9	88398.2	106324	55771	36383	2.98832e+06	858291	2.63484e+06
FALSE	High	Unambiguous	QLEMILNKPGLK	[R].QLEMILNKPGLK.[Y]	1xGln->pyro-Glu [N-Term]	1xGln->pyro-Glu [N-Term]	FALSE	Human	2	4	1	6	P42330; P17516	P42330 [172-183]; P17516 [172-183]			Aldo-keto reductase family 1 member C3 OS=Homo sapiens OX=9606 GN=AKR1C3 PE=1 SV=4 Aldo-keto reductase family 1 member C4 OS=Homo sapiens OX=9606 GN=AKR1C4 PE=1 SV=3	P42330-2; Q04828; P42330; P17516	0	1366.78	12	0.071	-3.82	0.00346723	0.0122324	13.2	186.8	69.65	31.22	5	5	6.1	1	14	21.2	14.4	197.5	110.6	263.2	218.6	153.4	51111.1	8150.48	117756	178405	121096	1.66161e+06	929911	2.21406e+06
FALSE	High	Unambiguous	QLEMILNKPGLK	[R].QLEMILNKPGLK.[Y]			FALSE	Human	2	4	1	1	P42330; P17516	P42330 [172-183]; P17516 [172-183]			Aldo-keto reductase family 1 member C3 OS=Homo sapiens OX=9606 GN=AKR1C3 PE=1 SV=4 Aldo-keto reductase family 1 member C4 OS=Homo sapiens OX=9606 GN=AKR1C4 PE=1 SV=3	P42330-2; Q04828; P42330; P17516	0	1383.8	12	1.359	0.44	0.0616418	0.108939	115.2	84.8	88.08	40.64	5	5	307.1	317	52	61.1	57.1	45	12.1	53.9	44.4	50.3	553620	571390	93727.9	110160	102934	81054.6	21750.9	97172.5
FALSE	High	Unambiguous	QLEMSAEAER	[R].QLEMSAEAER.[L]			FALSE	Human	3	9	1	11	Q15149; Q15149-3; Q15149-8	Q15149 [2512-2521]; Q15149-3 [2398-2407]; Q15149-8 [2353-2362]			Plectin OS=Homo sapiens OX=9606 GN=PLEC PE=1 SV=3 Isoform 3 of Plectin OS=Homo sapiens OX=9606 GN=PLEC Isoform 8 of Plectin OS=Homo sapiens OX=9606 GN=PLEC	Q15149-4; Q15149; Q15149-6; Q15149-9; Q15149-3; Q15149-8; Q15149-5; Q15149-7; Q15149-2	0	1163.54	10	1.249	0.32	0.441485	0.518182	111.1	88.9	70.57	57.66	5	5	25.9	16.1	137.4	117.4	144.4	210.3	75.1	94	135.8	43.6	237324	147434	1.25833e+06	1.0755e+06	1.32252e+06	1.92628e+06	687644	860966
FALSE	High	Unambiguous	QLENELDLK	[R].QLENELDLK.[L]			FALSE	Human	1	1	1	5	O95249	O95249 [18-26]			Golgi SNAP receptor complex member 1 OS=Homo sapiens OX=9606 GN=GOSR1 PE=1 SV=1	O95249	0	1101.58	9	31.471	4.98	1.27719e-05	0.000291412	193.8	6.2	53.5	71.16	5	5	254.4	96.9	108.4	338.9	163.1	5	6.1	4.7	17.4	5.2	5.73951e+06	2.18532e+06	2.44581e+06	7.64588e+06	3.6788e+06	113701	137488	105450
FALSE	High	Unambiguous	QLENLEQQKYDDEDISEDIK	[K].QLENLEQQKYDDEDISEDIK.[F]			FALSE	Human	1	2	1	13	Q9UI12	Q9UI12 [317-336]			V-type proton ATPase subunit H OS=Homo sapiens OX=9606 GN=ATP6V1H PE=1 SV=1	Q9UI12; Q9UI12-2	1	2452.14	20	18.717	4.23	0.000698266	0.00389517	189.9	10.1	52.78	15.03	5	5	86.1	73.3	276.8	254.7	242.3	15	12	11	15.8	12.9	4.86536e+06	4.14422e+06	1.56452e+07	1.43976e+07	1.36935e+07	849149	676276	623775
FALSE	High	Unambiguous	QLENSLNEFGEK	[K].QLENSLNEFGEK.[W]			FALSE	Human	1	2	1	10	P26639	P26639 [518-529]			Threonine--tRNA ligase 1, cytoplasmic OS=Homo sapiens OX=9606 GN=TARS1 PE=1 SV=3	P26639; P26639-2	0	1407.68	12	48.482	5.6	0.00206166	0.00836315	196	4	57.7	97.03	5	5	152.9	29	199.6	311.1	284.4	10.5	7.8	0.3	0.5	4.1	2.02386e+06	383499	2.64245e+06	4.11856e+06	3.76539e+06	139356	102989	3776.13
FALSE	High	Unambiguous	QLFDQVVK	[K].QLFDQVVK.[T]			FALSE	Human	3	4	1	36	P35241; P26038; P15311	P35241 [28-35]; P26038 [28-35]; P15311 [28-35]			Radixin OS=Homo sapiens OX=9606 GN=RDX PE=1 SV=1 Moesin OS=Homo sapiens OX=9606 GN=MSN PE=1 SV=3 Ezrin OS=Homo sapiens OX=9606 GN=EZR PE=1 SV=4	P35241-5; P35241; P26038; P15311	0	976.546	8	1.281	0.36	0.0774929	0.130343	112.3	87.7	12.6	21.95	5	5	113.9	98.9	95.2	117.5	129.3	92	67.4	119.3	89	77.5	1.08669e+07	9.43188e+06	9.07728e+06	1.1203e+07	1.23308e+07	8.77119e+06	6.43145e+06	1.13822e+07
FALSE	High	Unambiguous	QLFHPEQLITGK	[R].QLFHPEQLITGK.[E]	1xGln->pyro-Glu [N-Term]	1xGln->pyro-Glu [N-Term]	FALSE	Human	4	12	1	26	Q71U36; Q9NY65; Q9BQE3; P68366	Q71U36 [85-96]; Q9NY65 [85-96]; Q9BQE3 [85-96]; P68366 [85-96]			Tubulin alpha-1A chain OS=Homo sapiens OX=9606 GN=TUBA1A PE=1 SV=1 Tubulin alpha-8 chain OS=Homo sapiens OX=9606 GN=TUBA8 PE=1 SV=1 Tubulin alpha-1C chain OS=Homo sapiens OX=9606 GN=TUBA1C PE=1 SV=1 Tubulin alpha-4A chain OS=Homo sapiens OX=9606 GN=TUBA4A PE=1 SV=1	P0DPH8; Q6PEY2; P0DPH7-2; Q71U36; Q9NY65; P68366-2; P68363; Q71U36-2; Q9BQE3; P68363-2; Q9NY65-2; P68366	0	1393.75	12	0.455	-1.14	0.00732526	0.0212643	62.6	137.4	36.99	27.94	5	5	74.4	91.9	33.6	64.4	46.2	179.7	122	81.4	165	141.5	3.75877e+07	4.64564e+07	1.69672e+07	3.25475e+07	2.33724e+07	9.08305e+07	6.16508e+07	4.11395e+07
FALSE	High	Unambiguous	QLFHPEQLITGK	[R].QLFHPEQLITGK.[E]			FALSE	Human	4	13	1	162	Q71U36; Q9NY65; Q9BQE3; P68366	Q71U36 [85-96]; Q9NY65 [85-96]; Q9BQE3 [85-96]; P68366 [85-96]			Tubulin alpha-1A chain OS=Homo sapiens OX=9606 GN=TUBA1A PE=1 SV=1 Tubulin alpha-8 chain OS=Homo sapiens OX=9606 GN=TUBA8 PE=1 SV=1 Tubulin alpha-1C chain OS=Homo sapiens OX=9606 GN=TUBA1C PE=1 SV=1 Tubulin alpha-4A chain OS=Homo sapiens OX=9606 GN=TUBA4A PE=1 SV=1	P0DPH8; Q6PEY2; P0DPH7-2; Q71U36; Q9NY65; P68366-2; P68363; Q71U36-2; Q9BQE3; P68363-2; Q9H853; Q9NY65-2; P68366	0	1410.77	12	0.646	-0.63	0.0694816	0.119655	78.5	121.5	37.13	25.14	5	5	134.9	57.9	73	71.3	71.7	159.7	110.7	79	110.9	130.9	1.03745e+08	4.45108e+07	5.61039e+07	5.48225e+07	5.51186e+07	1.22824e+08	8.51054e+07	6.07411e+07
FALSE	High	Unambiguous	QLFHPEQLITGKEDAAN	[R].QLFHPEQLITGKEDAAN.[N]	1xGln->pyro-Glu [N-Term]	1xGln->pyro-Glu [N-Term]	FALSE	Human	4	11	1	1	Q71U36; Q9NY65; Q9BQE3; P68366	Q71U36 [85-101]; Q9NY65 [85-101]; Q9BQE3 [85-101]; P68366 [85-101]			Tubulin alpha-1A chain OS=Homo sapiens OX=9606 GN=TUBA1A PE=1 SV=1 Tubulin alpha-8 chain OS=Homo sapiens OX=9606 GN=TUBA8 PE=1 SV=1 Tubulin alpha-1C chain OS=Homo sapiens OX=9606 GN=TUBA1C PE=1 SV=1 Tubulin alpha-4A chain OS=Homo sapiens OX=9606 GN=TUBA4A PE=1 SV=1	P0DPH8; P0DPH7-2; Q71U36; Q9NY65; P68366-2; P68363; Q71U36-2; Q9BQE3; P68363-2; Q9NY65-2; P68366	1	1893.93	17	0.086	-3.54	0.149574	0.217442	15.8	184.2	22.9	85.82	5	5	14.3	12.4	19.2	21.7	20.4	223	31.4	334.2	319.4	4.1	55894.7	48515.2	75075	84821.5	79698.4	872935	122945	1.30807e+06
FALSE	High	Unambiguous	QIGDALR	[R].QIGDALR.[E]			FALSE	Human	1	3	1	9	P49419-2	P49419-2 [88-94]			Isoform 2 of Alpha-aminoadipic semialdehyde dehydrogenase OS=Homo sapiens OX=9606 GN=ALDH7A1	P49419-2; P49419; P49419-4	0	772.431	7	0.074	-3.75	1.62036e-07	2.63058e-05	13.9	186.1	19.1	12.87	5	5	16.6	14.5	15.2	9.5	14.9	201.9	159.1	199.6	208	160.7	124546	108765	114359	71501	111797	1.519e+06	1.19712e+06	1.50166e+06
FALSE	High	Unambiguous	QIGDNLIVPGGVK	[K].QIGDNLIVPGGVK.[T]	1xGln->pyro-Glu [N-Term]	1xGln->pyro-Glu [N-Term]	FALSE	Human	1	2	1	3	Q14195-2	Q14195-2 [158-170]			Isoform LCRMP-4 of Dihydropyrimidinase-related protein 3 OS=Homo sapiens OX=9606 GN=DPYSL3	Q14195-2; Q14195	0	1292.72	13	0.281	-1.83	0.198717	0.271492	43.9	156.1	122.36	38.73	5	5	9.8	28.4	4.1	240.8	138.1	100.5	57.7	146.7	172.9	101	41467.9	120294	17493.3	1.02085e+06	585565	426145	244755	622073
FALSE	High	Unambiguous	QIGDNLIVPGGVK	[K].QIGDNLIVPGGVK.[T]			FALSE	Human	1	2	1	40	Q14195-2	Q14195-2 [158-170]			Isoform LCRMP-4 of Dihydropyrimidinase-related protein 3 OS=Homo sapiens OX=9606 GN=DPYSL3	Q14195-2; Q14195	0	1309.75	13	0.039	-4.66	0.0170392	0.0403842	7.6	192.4	120.17	42.92	5	5	35.4	13.3	7.1	0.1	2.8	99.8	179.4	319.5	157.2	185.3	6.08996e+06	2.2952e+06	1.2179e+06	20151.1	488994	1.71876e+07	3.08902e+07	5.50192e+07
FALSE	High	Unambiguous	QLGELCTERDPCDPHK	[K].QLGELCTERDPCDPHK.[G]	2xCarbamidomethyl [C6; C12]	2xCarbamidomethyl [C6; C12]	FALSE	Human	1	2	1	1	P29279	P29279 [63-78]			CCN family member 2 OS=Homo sapiens OX=9606 GN=CCN2 PE=1 SV=2	P29279; P29279-2	1	1954.87	16	2.905	1.54	0.0406008	0.0790615	148.8	51.2	74.79	46.66	5	5	94.7	102.1	288.4	292.3	30.3	62.3	29.3	49.3	35.1	16	155213	167297	472575	478996	49687.8	102122	47937.8	80808.7
FALSE	High	Selected	QLGELLTDGVR	[R].QLGELLTDGVR.[S]			FALSE	Human	1	1	1	1	Q8IU81	Q8IU81 [329-339]			Interferon regulatory factor 2-binding protein 1 OS=Homo sapiens OX=9606 GN=IRF2BP1 PE=1 SV=1	Q8IU81	0	1200.66	11	0.658	-0.6	0.0526761	0.0965917	79.4	120.6	29.53	92.17	5	5	60.4	49.3	57.1	58.7	24.7	67.4	68.6	392.4	134.4	86.9	113927	93063.5	107815	110742	46652.4	127249	129461	740238
FALSE	High	Unambiguous	QIGENETDER	[R].QIGENETDER.[F]			FALSE	Human	1	1	1	8	Q9Y4G6	Q9Y4G6 [657-666]			Talin-2 OS=Homo sapiens OX=9606 GN=TLN2 PE=1 SV=4	Q9Y4G6	0	1190.53	10	0.083	-3.59	4.4336e-05	0.000629609	15.3	184.7	44.96	23.4	5	5	15.6	26.5	11.1	10.5	27.1	212.3	227.9	121.6	158.9	188.6	67790.1	115246	48084.9	45420.6	117842	921632	989365	528006
FALSE	High	Unambiguous	QIGENLIVPGGVK	[K].QIGENLIVPGGVK.[T]	1xGln->pyro-Glu [N-Term]	1xGln->pyro-Glu [N-Term]	FALSE	Human	3	4	1	7	Q16555; Q14194-2; Q14194	Q16555 [44-56]; Q14194-2 [158-170]; Q14194 [44-56]			Dihydropyrimidinase-related protein 2 OS=Homo sapiens OX=9606 GN=DPYSL2 PE=1 SV=1 Isoform LCRMP-1 of Dihydropyrimidinase-related protein 1 OS=Homo sapiens OX=9606 GN=CRMP1 Dihydropyrimidinase-related protein 1 OS=Homo sapiens OX=9606 GN=CRMP1 PE=1 SV=1	Q16555; Q14194-2; Q16555-2; Q14194	0	1306.74	13	51.08	5.67	4.95987e-06	0.000166242	196.2	3.8	29.65	40.06	5	5	213.8	261.7	110	224.7	170.2	3.7	5.2	4.2	5.1	1.3	4.6625e+06	5.70636e+06	2.3981e+06	4.90116e+06	3.71237e+06	81746.1	112842	91278
FALSE	High	Unambiguous	QIGENLIVPGGVK	[K].QIGENLIVPGGVK.[T]			FALSE	Human	3	4	1	66	Q16555; Q14194-2; Q14194	Q16555 [44-56]; Q14194-2 [158-170]; Q14194 [44-56]			Dihydropyrimidinase-related protein 2 OS=Homo sapiens OX=9606 GN=DPYSL2 PE=1 SV=1 Isoform LCRMP-1 of Dihydropyrimidinase-related protein 1 OS=Homo sapiens OX=9606 GN=CRMP1 Dihydropyrimidinase-related protein 1 OS=Homo sapiens OX=9606 GN=CRMP1 PE=1 SV=1	Q16555; Q14194-2; Q16555-2; Q14194	0	1323.76	13	0.48	-1.06	0.014401	0.0355097	64.9	135.1	45.39	20.28	5	5	111	62.8	33.5	73.9	46.4	180.2	119.8	108.9	130.7	133	3.59122e+07	2.0304e+07	1.08371e+07	2.3902e+07	1.50127e+07	5.82916e+07	3.8763e+07	3.52175e+07
FALSE	High	Selected	QLGEVAAFGGSNIEPSVR	[R].QLGEVAAFGGSNIEPSVR.[S]			FALSE	Human	1	4	1	2	P46939	P46939 [3004-3021]			Utrophin OS=Homo sapiens OX=9606 GN=UTRN PE=1 SV=2	P46939; P46939-3; P46939-2; P46939-4	0	1830.93	18
FALSE	High	Unambiguous	QLGEVASFGGSNIEPSVR	[R].QLGEVASFGGSNIEPSVR.[S]			FALSE	Human	1	17	1	9	P11532	P11532 [3247-3264]			Dystrophin OS=Homo sapiens OX=9606 GN=DMD PE=1 SV=3	P11532-9; P11532-5; P11532-13; P11532-7; P11532-17; P11532; P11532-8; P11532-16; P11532-15; P11532-12; P11532-3; P11532-14; P11532-11; P11532-2; P11532-18; P11532-4; P11532-6	0	1846.93	18	1.707	0.77	0.660248	0.719027	126.1	73.9	102.81	51.32	5	5	7.7	14.7	118.1	365.2	238.5	69.8	22.1	72	69.2	22.8	37455.6	71359.1	571772	1.76826e+06	1.15501e+06	337838	106929	348546
FALSE	High	Selected	QIGFEIR	[R].QIGFEIR.[D]			FALSE	Human	1	1	1	1	Q14185	Q14185 [1061-1067]			Dedicator of cytokinesis protein 1 OS=Homo sapiens OX=9606 GN=DOCK1 PE=1 SV=2	Q14185	0	862.478	7	1.282	0.36	0.581154	0.648558	112.3	87.7	92.18	70.4	5	5	16	1.9	107.6	221.3	181.9	20.2	80.1	202.5	83.9	84.6	140681	16958.7	947616	1949804	1.60239e+06	177740	705298	1.78435e+06
FALSE	High	Unambiguous	QIGGDGMMDITDTYK	[K].QIGGDGMMDITDTYK.[F]			FALSE	Human	1	1	1	6	P00488	P00488 [469-483]			Coagulation factor XIII A chain OS=Homo sapiens OX=9606 GN=F13A1 PE=1 SV=4	P00488	0	1644.72	15	0.137	-2.86	0.0336179	0.0683551	24.1	175.9	50.56	85.4	5	5	22.5	22	3.2	17.9	28.6	357.2	53	160.1	321.9	13.6	46107.1	45097.2	6603.86	36773.3	58641.1	732786	108669	328417
FALSE	High	Unambiguous	QLGGGYYVFPGASHNR	[K].QLGGGYYVFPGASHNR.[F]	1xGln->pyro-Glu [N-Term]	1xGln->pyro-Glu [N-Term]	FALSE	Human	1	3	1	5	Q9Y3Z3	Q9Y3Z3 [149-164]			Deoxynucleoside triphosphate triphosphohydrolase SAMHD1 OS=Homo sapiens OX=9606 GN=SAMHD1 PE=1 SV=2	Q9Y3Z3-3; Q9Y3Z3; Q9Y3Z3-4	0	1705.81	16	28.873	4.85	0.00145611	0.00650477	193.3	6.7	32.77	117.17	5	5	222.9	102.4	146.2	253.7	204.1	4	3.9	43.1	7.1	12.6	633979	291223	415942	721536	580576	11486.9	11064.9	122665
FALSE	High	Unambiguous	QLGGGYYVFPGASHNR	[K].QLGGGYYVFPGASHNR.[F]			FALSE	Human	1	3	1	4	Q9Y3Z3	Q9Y3Z3 [149-164]			Deoxynucleoside triphosphate triphosphohydrolase SAMHD1 OS=Homo sapiens OX=9606 GN=SAMHD1 PE=1 SV=2	Q9Y3Z3-3; Q9Y3Z3; Q9Y3Z3-4	0	1722.83	16	0.122	-3.04	0.10083	0.15978	21.7	178.3	81.2	100.58	5	5	3.7	3.3	23.1	25.1	39.1	189.9	4.8	460	219.3	31.6	10298.2	8986.92	63515.2	68836.2	107469	521697	13206.9	1.26392e+06
FALSE	High	Unambiguous	QLGGSVELVDIGK	[K].QLGGSVELVDIGK.[Q]	1xGln->pyro-Glu [N-Term]	1xGln->pyro-Glu [N-Term]	FALSE	Human	1	2	1	1	Q96KP4	Q96KP4 [54-66]			Cytosolic non-specific dipeptidase OS=Homo sapiens OX=9606 GN=CNDP2 PE=1 SV=2	Q96KP4-2; Q96KP4	0	1297.7	13	1.749	0.81	0.569196	0.637503	127.3	72.7	108.7	58.18	5	5	50.8	9.7	111.6	123	390.9	10.1	56.4	63.8	71.4	112.2	56338	10743.1	123926	136560	433963	11210.8	62590.9	70848.6
FALSE	High	Unambiguous	QLGGSVELVDIGK	[K].QLGGSVELVDIGK.[Q]			FALSE	Human	1	2	1	40	Q96KP4	Q96KP4 [54-66]			Cytosolic non-specific dipeptidase OS=Homo sapiens OX=9606 GN=CNDP2 PE=1 SV=2	Q96KP4-2; Q96KP4	0	1314.73	13	0.764	-0.39	0.105829	0.165944	86.6	113.4	24.58	13.41	5	5	112.7	60.4	107.9	76.7	85.5	111.9	93	100.9	120.3	130.5	2.96033e+07	1.58706e+07	2.83363e+07	2.01455e+07	2.24562e+07	2.93792e+07	2.44225e+07	2.64992e+07
FALSE	High	Unambiguous	QIGIDPPR	[K].QIGIDPPR.[G]			FALSE	Human	1	2	1	6	P43686	P43686 [193-200]			26S proteasome regulatory subunit 6B OS=Homo sapiens OX=9606 GN=PSMC4 PE=1 SV=2	P43686-2; P43686	0	895.5	8	0.899	-0.15	0.844138	0.87515	94.7	105.3	59.97	27.95	5	5	53.9	95.3	154.2	35.3	178.7	117.7	71	106.1	123.1	64.7	408156	721907	1.16726e+06	267024	1.3532e+06	891100	537210	803011
FALSE	High	Unambiguous	QIGDALPVSCTISASR	[R].QIGDALPVSCTISASR.[N]	1xCarbamidomethyl [C10]	1xCarbamidomethyl [C10]	FALSE	Human	1	3	1	26	Q13740	Q13740 [345-360]			CD166 antigen OS=Homo sapiens OX=9606 GN=ALCAM PE=1 SV=2	Q13740-2; Q13740; Q13740-4	0	1674.85	16	3.489	1.8	0.0374886	0.0743215	155.4	44.6	29.7	61.48	5	5	204.2	83.9	171.9	154.3	197.6	2.2	54.9	55.5	26.1	49.3	6.04353e+06	2.48337e+06	5.08644e+06	4.56519e+06	5.84621e+06	66064.2	1.62457e+06	1.64249e+06
FALSE	High	Unambiguous	QLEEQLR	[REA].QLEEQLR.[IPD]			FALSE	Human	3	8	1	10	P09493-8; P09493-3; Q5TZA2	P09493-8 [192-198]; P09493-3 [192-198]; Q5TZA2 [366-372]			Isoform 8 of Tropomyosin alpha-1 chain OS=Homo sapiens OX=9606 GN=TPM1 Isoform 3 of Tropomyosin alpha-1 chain OS=Homo sapiens OX=9606 GN=TPM1 Rootletin OS=Homo sapiens OX=9606 GN=CROCC PE=1 SV=1	P09493-10; Q9H1J1; P09493-8; P09493-2; P09493-4; P09493-3; Q9H1J1-2; Q5TZA2	0	915.489	7	0.039	-4.7	2.72151e-07	3.37621e-05	7.4	192.6	28.66	41.01	5	5	6.2	4.4	6.1	4.2	8.3	136.2	159.2	328.5	204	142.8	270163	189817	265833	180936	359973	5.89509e+06	6.88973e+06	1.42162e+07
FALSE	High	Unambiguous	QLGCPTAVTAIGR	[K].QLGCPTAVTAIGR.[V]	1xCarbamidomethyl [C4]	1xCarbamidomethyl [C4]	FALSE	Human	1	5	1	32	Q86VB7	Q86VB7 [306-318]			Scavenger receptor cysteine-rich type 1 protein M130 OS=Homo sapiens OX=9606 GN=CD163 PE=1 SV=2	Q86VB7-4; Q86VB7-3; Q2VL90; Q86VB7; Q86VB7-2	0	1343.71	13	2.334	1.22	0.478908	0.554093	140	60	64.55	101.16	5	5	188.8	85.7	105.6	181.3	10.2	38.6	1.4	218.1	125.1	45.2	7.49903e+06	3.40357e+06	4.1942e+06	7.20322e+06	404206	1.53261e+06	55484.9	8.66528e+06
FALSE	High	Unambiguous	QLGCGWAMSAPGNAR	[R].QLGCGWAMSAPGNAR.[F]	1xCarbamidomethyl [C4]	1xCarbamidomethyl [C4]	FALSE	Human	1	8	1	6	Q9UGM3	Q9UGM3 [1033-1047]; [1162-1176]; [1680-1694]			Deleted in malignant brain tumors 1 protein OS=Homo sapiens OX=9606 GN=DMBT1 PE=1 SV=2	Q9UGM3-2; Q9UGM3-8; Q9UGM3; Q9UGM3-5; Q9UGM3-3; Q9UGM3-4; Q9UGM3-6; Q9UGM3-7	0	1575.72	15	0.818	-0.29	0.747696	0.794542	90	110	125.13	110.54	5	5	11	8.6	48.5	278.4	101.1	302.7	23.7	8.9	157.7	59.3	119196	93223	524918	3.01151e+06	1.09311e+06	3.27329e+06	256574	95743.5
FALSE	High	Selected	QLFHPEQLITGKEDAAN	[R].QLFHPEQLITGKEDAAN.[N]			FALSE	Human	4	11	1	1	Q71U36; Q9NY65; Q9BQE3; P68366	Q71U36 [85-101]; Q9NY65 [85-101]; Q9BQE3 [85-101]; P68366 [85-101]			Tubulin alpha-1A chain OS=Homo sapiens OX=9606 GN=TUBA1A PE=1 SV=1 Tubulin alpha-8 chain OS=Homo sapiens OX=9606 GN=TUBA8 PE=1 SV=1 Tubulin alpha-1C chain OS=Homo sapiens OX=9606 GN=TUBA1C PE=1 SV=1 Tubulin alpha-4A chain OS=Homo sapiens OX=9606 GN=TUBA4A PE=1 SV=1	P0DPH8; P0DPH7-2; Q71U36; Q9NY65; P68366-2; P68363; Q71U36-2; Q9BQE3; P68363-2; Q9NY65-2; P68366	1	1910.96	17	0.154	-2.7	0.407844	0.485939	26.7	173.3	159.41	83.16	5	5	386.9	99.5	5.1	7.9	13.9	38.4	15.3	221.4	90.4	121.1	1.11086e+06	285728	14717.8	22705.2	40012.3	110261	43991.1	635487
FALSE	High	Unambiguous	QLFHPEQLITGKEDAANNYAR	[R].QLFHPEQLITGKEDAANNYAR.[G]	1xGln->pyro-Glu [N-Term]	1xGln->pyro-Glu [N-Term]	FALSE	Human	4	11	1	34	Q71U36; Q9NY65; Q9BQE3; P68366	Q71U36 [85-105]; Q9NY65 [85-105]; Q9BQE3 [85-105]; P68366 [85-105]			Tubulin alpha-1A chain OS=Homo sapiens OX=9606 GN=TUBA1A PE=1 SV=1 Tubulin alpha-8 chain OS=Homo sapiens OX=9606 GN=TUBA8 PE=1 SV=1 Tubulin alpha-1C chain OS=Homo sapiens OX=9606 GN=TUBA1C PE=1 SV=1 Tubulin alpha-4A chain OS=Homo sapiens OX=9606 GN=TUBA4A PE=1 SV=1	P0DPH8; P0DPH7-2; Q71U36; Q9NY65; P68366-2; P68363; Q71U36-2; Q9BQE3; P68363-2; Q9NY65-2; P68366	1	2398.18	21	0.43	-1.22	0.00455049	0.0149143	60.2	139.8	32.98	15.36	5	5	79.2	92.8	38.5	53.5	60.6	155.8	129.8	102.1	140.8	147	3.93463e+07	4.60832e+07	1.90946e+07	2.65441e+07	3.00921e+07	7.73539e+07	6.44459e+07	5.06767e+07
FALSE	High	Unambiguous	QLFHPEQLITGKEDAANNYAR	[R].QLFHPEQLITGKEDAANNYAR.[G]			FALSE	Human	4	11	1	87	Q71U36; Q9NY65; Q9BQE3; P68366	Q71U36 [85-105]; Q9NY65 [85-105]; Q9BQE3 [85-105]; P68366 [85-105]			Tubulin alpha-1A chain OS=Homo sapiens OX=9606 GN=TUBA1A PE=1 SV=1 Tubulin alpha-8 chain OS=Homo sapiens OX=9606 GN=TUBA8 PE=1 SV=1 Tubulin alpha-1C chain OS=Homo sapiens OX=9606 GN=TUBA1C PE=1 SV=1 Tubulin alpha-4A chain OS=Homo sapiens OX=9606 GN=TUBA4A PE=1 SV=1	P0DPH8; P0DPH7-2; Q71U36; Q9NY65; P68366-2; P68363; Q71U36-2; Q9BQE3; P68363-2; Q9NY65-2; P68366	1	2415.21	21	0.448	-1.16	0.18013	0.251554	61.9	138.1	63.22	24.89	5	5	156.3	120.5	46.1	57.9	35.1	133.5	80.5	129.2	148.8	92.2	1.23847e+08	9.54597e+07	3.65411e+07	45881150	2.78125e+07	1.05805e+08	6.37723e+07	1.02361e+08
FALSE	High	Unambiguous	QLFHPEQLITGKEDAANNYARG	[R].QLFHPEQLITGKEDAANNYARG.[H]	1xGln->pyro-Glu [N-Term]	1xGln->pyro-Glu [N-Term]	FALSE	Human	4	11	1	1	Q71U36; Q9NY65; Q9BQE3; P68366	Q71U36 [85-106]; Q9NY65 [85-106]; Q9BQE3 [85-106]; P68366 [85-106]			Tubulin alpha-1A chain OS=Homo sapiens OX=9606 GN=TUBA1A PE=1 SV=1 Tubulin alpha-8 chain OS=Homo sapiens OX=9606 GN=TUBA8 PE=1 SV=1 Tubulin alpha-1C chain OS=Homo sapiens OX=9606 GN=TUBA1C PE=1 SV=1 Tubulin alpha-4A chain OS=Homo sapiens OX=9606 GN=TUBA4A PE=1 SV=1	P0DPH8; P0DPH7-2; Q71U36; Q9NY65; P68366-2; P68363; Q71U36-2; Q9BQE3; P68363-2; Q9NY65-2; P68366	2	2455.2	22	0.092	-3.44	0.00887314	0.0245888	16.9	183.1	92.14	54.46	5	5	20.4	11.1	2.5	59.9	25.5	55.6	254	220.9	90.8	259.3	208948	113458	25479.9	614371	261673	569662	2.60336e+06	2.26406e+06
FALSE	High	Unambiguous	QLFLEAVER	[K].QLFLEAVER.[S]			FALSE	Human	1	5	1	1	Q6ICL3	Q6ICL3 [172-180]			Transport and Golgi organization protein 2 homolog OS=Homo sapiens OX=9606 GN=TANGO2 PE=2 SV=1	Q6ICL3-2; Q6ICL3-5; Q6ICL3; Q6ICL3-3; Q6ICL3-4	0	1104.6	9
FALSE	High	Unambiguous	QLFIEMRAQNFDVIR	[R].QLFIEMRAQNFDVIR.[L]			FALSE	Human	1	6	1	1	O60941	O60941 [17-31]			Dystrobrevin beta OS=Homo sapiens OX=9606 GN=DTNB PE=1 SV=1	O60941-4; O60941; O60941-3; O60941-2; O60941-5; O60941-7	1	1879.98	15
FALSE	High	Unambiguous	QLFLETADLYATK	[R].QLFLETADLYATK.[E]			FALSE	Human	1	3	1	4	P0CG08	P0CG08 [260-272]			Golgi pH regulator B OS=Homo sapiens OX=9606 GN=GPR89B PE=1 SV=1	P0CG08; B7ZAQ6-2; B7ZAQ6-3	0	1512.79	13
FALSE	High	Unambiguous	QIFLGGVDK	[K].QIFLGGVDK.[HR]			FALSE	Human	2	2	1	39	P12236; P05141	P12236 [97-105]; P05141 [97-105]			ADP/ATP translocase 3 OS=Homo sapiens OX=9606 GN=SLC25A6 PE=1 SV=4 ADP/ATP translocase 2 OS=Homo sapiens OX=9606 GN=SLC25A5 PE=1 SV=7	P12236; P05141	0	976.546	9	1.3	0.38	0.183376	0.25503	113	87	28.76	14.56	5	5	109.1	64.6	113.2	154.8	125.6	101.9	72	76.2	95.6	87.1	8.223e+06	4.87003e+06	8.52769e+06	11664273	9.46629e+06	7.67616e+06	5.42402e+06	5.74438e+06
FALSE	High	Unambiguous	QIFLGGVDKHTQFWR	[K].QIFLGGVDKHTQFWR.[Y]			FALSE	Human	1	1	1	18	P12236	P12236 [97-111]			ADP/ATP translocase 3 OS=Homo sapiens OX=9606 GN=SLC25A6 PE=1 SV=4	P12236	1	1831.96	15	2.345	1.23	0.174842	0.245866	140.2	59.8	38.56	79.25	5	5	210.3	108	103.4	183.1	91.4	108.4	46.1	0.6	111.8	37	1.70317e+06	874770	837099	1.48228e+06	739777	877530	373104	4490.08
FALSE	High	Unambiguous	QIFLGGVDKR	[K].QIFLGGVDKR.[T]			FALSE	Human	1	1	1	72	P05141	P05141 [97-106]			ADP/ATP translocase 2 OS=Homo sapiens OX=9606 GN=SLC25A5 PE=1 SV=7	P05141	1	1132.65	10	1.479	0.56	0.253612	0.330373	119.3	80.7	35.4	20.01	5	5	102.8	123.6	145.2	52.4	156.4	83.6	77.2	107.2	90.1	61.5	7.40877e+06	8.91082e+06	1.04705e+07	3.78036e+06	1.12715e+07	6.02665e+06	5.56779e+06	7.72485e+06
FALSE	High	Unambiguous	QLFLGGVDR	[K].QLFLGGVDR.[H]	1xGln->pyro-Glu [N-Term]	1xGln->pyro-Glu [N-Term]	FALSE	Human	1	1	1	7	P12235	P12235 [97-105]			ADP/ATP translocase 1 OS=Homo sapiens OX=9606 GN=SLC25A4 PE=1 SV=4	P12235	0	987.526	9	5.821	2.54	5.17088e-05	0.00069184	170.7	29.3	22.03	30.68	5	5	116.3	212.5	155.8	198.7	177.4	30.5	32.1	27.3	13.6	35.9	403705	737885	540815	689791	615870	105793	111464	94814.8
FALSE	High	Unambiguous	QLFLGGVDR	[K].QLFLGGVDR.[H]			FALSE	Human	1	1	1	36	P12235	P12235 [97-105]			ADP/ATP translocase 1 OS=Homo sapiens OX=9606 GN=SLC25A4 PE=1 SV=4	P12235	0	1004.55	9	1.112	0.15	0.27742	0.355436	105.3	94.7	37.84	15.72	5	5	179.2	127	70.4	103.1	84.7	92.7	94.4	62.9	90.2	95.4	1.5913e+07	1.1274e+07	6.24647e+06	9154430	7.52207e+06	8.22887e+06	8.38144e+06	5.58366e+06
FALSE	High	Unambiguous	QIFIGPPDIK	[R].QIFIGPPDIK.[G]			FALSE	Human	1	1	1	22	Q9Y4W6	Q9Y4W6 [472-481]			AFG3-like protein 2 OS=Homo sapiens OX=9606 GN=AFG3L2 PE=1 SV=2	Q9Y4W6	0	1127.65	10	2.936	1.55	0.00463032	0.0151016	149.2	50.8	40.15	13.15	5	5	122.6	72.8	236.6	152.3	161.4	51.9	40.8	57.3	56.1	48.1	1.43176e+06	849594	2.76243e+06	1.77829e+06	1.88377e+06	605674	476819	669349
FALSE	High	Unambiguous	QLFLQTYAR	[K].QLFLQTYAR.[G]			FALSE	Human	1	2	1	21	P53621	P53621 [957-965]			Coatomer subunit alpha OS=Homo sapiens OX=9606 GN=COPA PE=1 SV=2	P53621-2; P53621	0	1139.62	9	5.515	2.46	0.28217	0.360457	169.3	30.7	81.59	67.15	5	5	32.1	7.9	224.4	292.9	240.5	27.1	8.9	82.5	43.1	40.7	557121	136188	3.8925e+06	5.08045e+06	4.17161e+06	470267	153764	1.43106e+06
FALSE	High	Unambiguous	QIFNGTFVK	[R].QIFNGTFVK.[L]			FALSE	Human	1	1	1	6	P18124	P18124 [116-124]			60S ribosomal protein L7 OS=Homo sapiens OX=9606 GN=RPL7 PE=1 SV=1	P18124	0	1053.57	9	0.138	-2.86	0.203502	0.276747	24.2	175.8	127.69	19.31	5	5	14.4	1.3	246.3	203.4	5.7	85.6	91.1	137.8	109.9	104.5	67493.4	6128.51	1.15452e+06	953259	26647.6	401341	426916	646109
FALSE	High	Unambiguous	QIFTSSYNR	[R].QIFTSSYNR.[M]			FALSE	Human	1	9	1	3	Q9UGM3	Q9UGM3 [1846-1854]			Deleted in malignant brain tumors 1 protein OS=Homo sapiens OX=9606 GN=DMBT1 PE=1 SV=2	Q9UGM3-2; Q9UGM3-9; Q9UGM3-8; Q9UGM3; Q9UGM3-5; Q9UGM3-3; Q9UGM3-4; Q9UGM3-6; Q9UGM3-7	0	1115.55	9	0.311	-1.69	0.184257	0.255994	47.4	152.6	109.96	112.7	5	5	4.2	87.5	82.3	16.5	3	339.2	13.7	21.4	379.2	53.1	17163.6	360200	338589	67885.4	12384.7	1.39568e+06	56325.4	87885
FALSE	High	Unambiguous	QLGAGSIEECAAK	[K].QLGAGSIEECAAK.[C]	1xCarbamidomethyl [C10]	1xCarbamidomethyl [C10]	FALSE	Human	1	1	1	16	P00747	P00747 [40-52]			Plasminogen OS=Homo sapiens OX=9606 GN=PLG PE=1 SV=2	P00747	0	1333.64	13	7.982	3	0.00111496	0.00539189	177.7	22.3	70.22	13.87	5	5	188.4	398	83	146	94.8	19.8	16.3	14.6	18.3	20.6	3.52501e+06	7.44464e+06	1.55329e+06	2.73172e+06	1.77418e+06	370433	305259	272811
FALSE	High	Unambiguous	QLGCGWATSAPGNAR	[R].QLGCGWATSAPGNAR.[F]	1xCarbamidomethyl [C4]	1xCarbamidomethyl [C4]	FALSE	Human	1	9	1	20	Q9UGM3	Q9UGM3 [403-417]; [642-656]; [773-787]; [902-916]; [1291-1305]; [1420-1434]			Deleted in malignant brain tumors 1 protein OS=Homo sapiens OX=9606 GN=DMBT1 PE=1 SV=2	Q9UGM3-2; Q9UGM3-9; Q9UGM3-8; Q9UGM3; Q9UGM3-5; Q9UGM3-3; Q9UGM3-4; Q9UGM3-6; Q9UGM3-7	0	1545.72	15	0.02	-5.66	0.000295864	0.0021612	3.9	196.1	120	49.8	5	5	4.9	3.4	19.4	2.2	1.3	323.5	137.5	80.9	256.6	170.1	151203	104360	603731	69010.7	41428.4	1.00427e+07	4.26884e+06	2.51236e+06
FALSE	High	Unambiguous	QGRPVVICDKEDTETIK	[R].QGRPVVICDKEDTETIK.[N]	1xCarbamidomethyl [C8]	1xCarbamidomethyl [C8]	FALSE	Human	1	2	1	16	Q06210	Q06210 [631-647]			Glutamine--fructose-6-phosphate aminotransferase [isomerizing] 1 OS=Homo sapiens OX=9606 GN=GFPT1 PE=1 SV=3	Q06210-2; Q06210	1	1988.01	17	49.655	5.63	5.05015e-05	0.000682056	196.1	3.9	22.69	55.52	5	5	263.8	213.7	175.8	145.3	186.1	3.7	4.3	4.7	1.2	1.3	6.16081e+06	4.99095e+06	4.10517e+06	3.39236e+06	4.3457e+06	87518.1	101293	110576
FALSE	High	Unambiguous	QIEELKGQEVSPK	[K].QIEELKGQEVSPK.[V]			FALSE	Human	1	1	1	114	P09936	P09936 [66-78]			Ubiquitin carboxyl-terminal hydrolase isozyme L1 OS=Homo sapiens OX=9606 GN=UCHL1 PE=1 SV=2	P09936	1	1484.8	13	0.522	-0.94	0.0197255	0.0452586	68.6	131.4	39.77	21.12	5	5	88.1	67.9	46.1	43.8	110.4	130.1	168.1	97.3	110.4	137.7	6.30546e+07	4.86183e+07	3.29975e+07	3.13699e+07	7.90438e+07	9.3099e+07	1.20351e+08	6.96514e+07
FALSE	High	Unambiguous	QLEEEKNSLQEQQEEEEEARK	[R].QLEEEKNSLQEQQEEEEEARK.[N]			FALSE	Human	1	5	1	4	P35580	P35580 [1340-1360]			Myosin-10 OS=Homo sapiens OX=9606 GN=MYH10 PE=1 SV=3	P35580-2; P35580; P35580-5; P35580-3; P35580-4	2	2603.21	21	17.797	4.15	5.3964e-05	0.000711048	189.4	10.6	18.14	44.09	5	5	227.3	202.7	209.1	167.9	141.6	6.5	4.7	14	14.9	11.4	1.77608e+06	1.58376e+06	1.63409e+06	1312531	1.10694e+06	50517.1	36551.2	109261
FALSE	High	Unambiguous	QLAPIWDK	[K].QLAPIWDK.[L]	1xGln->pyro-Glu [N-Term]	1xGln->pyro-Glu [N-Term]	FALSE	Human	1	1	1	11	P07237	P07237 [402-409]			Protein disulfide-isomerase OS=Homo sapiens OX=9606 GN=P4HB PE=1 SV=3	P07237	0	953.509	8	2.461	1.3	0.0321306	0.0659871	142.2	57.8	42.81	61.69	5	5	192.5	207.6	95	146.5	66.9	19.9	59.5	114.1	34.6	63.4	888625	958245	438372	676107	309081	91890.6	274774	526808
FALSE	High	Unambiguous	QLAPIWDK	[K].QLAPIWDK.[L]			FALSE	Human	1	1	1	44	P07237	P07237 [402-409]			Protein disulfide-isomerase OS=Homo sapiens OX=9606 GN=P4HB PE=1 SV=3	P07237	0	970.536	8	2.08	1.06	0.112766	0.174415	135.1	64.9	46.26	100.03	5	5	198	230.4	62.4	133	108.7	74.5	1.4	127	63.9	0.7	1.74453e+07	2.03025e+07	5.5009e+06	1.17192e+07	9.57623e+06	6.56076e+06	122468	1.11902e+07
FALSE	High	Selected	QLAPIWDKLGETYKDHENIVIAK	[K].QLAPIWDKLGETYKDHENIVIAK.[M]			FALSE	Human	1	1	1	2	P07237	P07237 [402-424]			Protein disulfide-isomerase OS=Homo sapiens OX=9606 GN=P4HB PE=1 SV=3	P07237	2	2681.43	23	0.275	-1.86	0.187855	0.259894	43.2	156.8	47.04	110.45	5	5	7.3	21.1	23	36.8	22.7	23.4	6.5	429.3	347.4	82.5	21564.3	61992	67570.7	108069	66725.2	68755.4	19030.5	1.26079e+06
FALSE	High	Unambiguous	QLASEDISHITPTQGFNIK	[K].QLASEDISHITPTQGFNIK.[S]	1xGln->pyro-Glu [N-Term]	1xGln->pyro-Glu [N-Term]	FALSE	Human	1	1	1	6	P36405	P36405 [36-54]			ADP-ribosylation factor-like protein 3 OS=Homo sapiens OX=9606 GN=ARL3 PE=1 SV=2	P36405	0	2082.05	19	1.196	0.26	0.385186	0.46386	108.9	91.1	31.89	60.41	5	5	125.4	159.3	64.2	93.6	114	95.3	118.3	7.2	73.2	149.5	1.32992e+06	1.68871e+06	680596	992663	1.20903e+06	1.01058e+06	1.25406e+06	76784.3
FALSE	High	Unambiguous	QLASEDISHITPTQGFNIK	[K].QLASEDISHITPTQGFNIK.[S]			FALSE	Human	1	1	1	16	P36405	P36405 [36-54]			ADP-ribosylation factor-like protein 3 OS=Homo sapiens OX=9606 GN=ARL3 PE=1 SV=2	P36405	0	2099.08	19	2.121	1.08	0.0001163	0.00117975	135.9	64.1	17.06	18.39	5	5	131.8	160.1	128.2	106.9	163.1	54	70.9	62.1	47.7	75.1	6.07572e+06	7.38344e+06	5.91312e+06	4.93154e+06	7.52184e+06	2.49134e+06	3.2683e+06	2.86445e+06
FALSE	High	Unambiguous	QIATLHAQVADMK	[K].QIATLHAQVADMK.[K]	1xGln->pyro-Glu [N-Term]	1xGln->pyro-Glu [N-Term]	FALSE	Human	1	1	1	5	P35579	P35579 [1358-1370]			Myosin-9 OS=Homo sapiens OX=9606 GN=MYH9 PE=1 SV=4	P35579	0	1408.73	13	0.061	-4.04	0.13149	0.196569	11.5	188.5	212.71	69.88	5	5	530.3	2.3	4	12.3	2.9	195.2	38.7	52.9	95.2	66	8.79235e+06	38389.1	66624	204183	48656.9	3.23692e+06	641247	876767
FALSE	High	Unambiguous	QIATLHAQVADMK	[K].QIATLHAQVADMK.[K]			FALSE	Human	1	1	1	39	P35579	P35579 [1358-1370]			Myosin-9 OS=Homo sapiens OX=9606 GN=MYH9 PE=1 SV=4	P35579	0	1425.75	13	0.628	-0.67	0.145805	0.213005	77.1	122.9	34.73	27.89	5	5	49.4	124.7	67.1	98.3	78.5	149.3	138	67.5	102.1	125.1	3.25287e+06	8.21227e+06	4.42064e+06	6.47449e+06	5.17089e+06	9.83036e+06	9.08794e+06	4.44707e+06
FALSE	High	Unambiguous	QLAPLLPSLAPSSAR	[R].QLAPLLPSLAPSSAR.[Q]			FALSE	Human	1	1	1	1	O14979	O14979 [37-51]			Heterogeneous nuclear ribonucleoprotein D-like OS=Homo sapiens OX=9606 GN=HNRNPDL PE=1 SV=3	O14979	0	1520.88	15
FALSE	High	Unambiguous	QIATLHAQVADMKK	[K].QIATLHAQVADMKK.[K]	1xGln->pyro-Glu [N-Term]	1xGln->pyro-Glu [N-Term]	FALSE	Human	1	1	1	2	P35579	P35579 [1358-1371]			Myosin-9 OS=Homo sapiens OX=9606 GN=MYH9 PE=1 SV=4	P35579	1	1536.82	14	0.102	-3.29	0.000102111	0.00108131	18.5	181.5	49.18	30.38	5	5	18	21.2	18.2	6	7.4	222	177.1	120.7	148.1	261.3	107038	125912	108028	35396.3	43904.7	1.31663e+06	1.05026e+06	715821
FALSE	High	Unambiguous	QIATSGPPPEGGLR	[K].QIATSGPPPEGGLR.[W]			FALSE	Human	1	1	1	28	Q8NHG7	Q8NHG7 [60-73]			Small VCP/p97-interacting protein OS=Homo sapiens OX=9606 GN=SVIP PE=1 SV=1	Q8NHG7	0	1379.73	14	2.614	1.39	0.725136	0.775163	144.7	55.3	93.83	10.55	5	5	5.4	4.3	173.3	194	288.6	74	72.7	66.3	56.3	65.1	73365.5	58911.1	2.37092e+06	2.65433e+06	3.9479e+06	1.01184e+06	994514	907000
FALSE	High	Selected	QLAVAEGKPPEAPK	[K].QLAVAEGKPPEAPK.[G]	1xGln->pyro-Glu [N-Term]	1xGln->pyro-Glu [N-Term]	FALSE	Human	1	1	1	2	P56192	P56192 [882-895]			Methionine--tRNA ligase, cytoplasmic OS=Homo sapiens OX=9606 GN=MARS1 PE=1 SV=2	P56192	0	1417.77	14
FALSE	High	Unambiguous	QLAVAEGKPPEAPK	[K].QLAVAEGKPPEAPK.[G]			FALSE	Human	1	1	1	10	P56192	P56192 [882-895]			Methionine--tRNA ligase, cytoplasmic OS=Homo sapiens OX=9606 GN=MARS1 PE=1 SV=2	P56192	0	1434.8	14	10.327	3.37	0.00126846	0.00588924	182.3	17.7	38.57	65.58	5	5	240.2	138.3	243.3	81.9	211.4	24.5	29.2	6.9	20.5	3.8	986704	568203	999280	336363	868106	100570	120038	28283.8
FALSE	High	Unambiguous	QLCDNAGFDATNILNK	[R].QLCDNAGFDATNILNK.[L]	1xCarbamidomethyl [C3]	1xCarbamidomethyl [C3]	FALSE	Human	1	4	1	34	Q99832	Q99832 [448-463]			T-complex protein 1 subunit eta OS=Homo sapiens OX=9606 GN=CCT7 PE=1 SV=2	Q99832; Q99832-4; Q99832-3; Q99832-2	0	1793.85	16	0.894	-0.16	0.140079	0.20636	94.4	105.6	28.7	29.01	5	5	123.5	55.8	85	76.3	87.6	95.2	87.2	163.8	133.3	92.2	4.24552e+06	1.91717e+06	2.92351e+06	2.62403e+06	3.01236e+06	3.27159e+06	2.99754e+06	5.63248e+06
FALSE	High	Unambiguous	QLCGGSQAAIER	[R].QLCGGSQAAIER.[M]	1xCarbamidomethyl [C3]	1xCarbamidomethyl [C3]	FALSE	Human	1	3	1	3	Q96S59	Q96S59 [608-619]			Ran-binding protein 9 OS=Homo sapiens OX=9606 GN=RANBP9 PE=1 SV=1	Q96S59-2; Q96S59-3; Q96S59	0	1289.63	12	0.785	-0.35	0.862735	0.890628	88	112	60.34	155.06	5	5	23.3	30.5	64.5	10.1	47.8	158.9	38.9	1	608.1	17	71732.5	93861.8	198298	31050.4	146934	488487	119566	3010.17
FALSE	High	Unambiguous	QICPYGSGIIVGPDDSAVDMDECKEPDVCK	[R].QICPYGSGIIVGPDDSAVDMDECKEPDVCK.[H]	3xCarbamidomethyl [C3; C23; C29]	3xCarbamidomethyl [C3; C23; C29]	FALSE	Human	1	1	1	3	P35555	P35555 [2109-2138]			Fibrillin-1 OS=Homo sapiens OX=9606 GN=FBN1 PE=1 SV=4	P35555	1	3354.46	30	0.029	-5.13	0.0623255	0.109922	5.6	194.4	144.62	29.85	5	5	159.5	75.2	0.4	4.4	1.7	175.9	102.5	152.3	213.5	114.5	2.76413e+06	1.30424e+06	7462.02	75423.7	30240.8	3.04806e+06	1.77717e+06	2.63953e+06
FALSE	High	Selected	QICSQLSER	[K].QICSQLSER.[L]	1xCarbamidomethyl [C3]	1xCarbamidomethyl [C3]	FALSE	Human	1	1	1	2	Q9Y3P9	Q9Y3P9 [939-947]			Rab GTPase-activating protein 1 OS=Homo sapiens OX=9606 GN=RABGAP1 PE=1 SV=3	Q9Y3P9	0	1120.54	9	0.141	-2.82	3.05248e-05	0.000503165	24.8	175.2	34.22	14.01	5	5	25.3	39.3	16.7	20.3	24.2	213.4	159.5	171	180.5	149.8	66405.5	103314	44008.2	53207.4	63499	560771	419099	449414
FALSE	High	Unambiguous	QIATLHAQVADMKK	[K].QIATLHAQVADMKK.[K]			FALSE	Human	1	1	1	4	P35579	P35579 [1358-1371]			Myosin-9 OS=Homo sapiens OX=9606 GN=MYH9 PE=1 SV=4	P35579	1	1553.85	14	3.95	1.98	0.00600356	0.0183185	159.6	40.4	35.37	54.72	5	5	234	167.9	77.1	146.2	176.1	26.6	10.7	42.5	66.1	52.9	441485	316804	145480	275923	332342	50127.6	20133.9	80206.5
FALSE	High	Unambiguous	QLANYNFDFR	[R].QLANYNFDFR.[S]			FALSE	Human	1	3	1	9	O95870	O95870 [145-154]			Phosphatidylserine lipase ABHD16A OS=Homo sapiens OX=9606 GN=ABHD16A PE=1 SV=3	O95870-2; Q9Z1Q2; O95870	0	1287.61	10	4.663	2.22	1.20269e-05	0.000279424	164.7	35.3	30.94	24.47	5	5	251.1	159.3	190.2	124.7	125.8	35.4	34.2	34.5	26.3	18.5	2.00375e+06	1.27138e+06	1.51809e+06	995537	1.00415e+06	282432	272635	275303
FALSE	High	Unambiguous	QLALWNPK	[R].QLALWNPK.[N]			FALSE	Human	1	3	1	16	Q9ULV4	Q9ULV4 [244-251]			Coronin-1C OS=Homo sapiens OX=9606 GN=CORO1C PE=1 SV=1	Q9ULV4; Q9ULV4-2; Q9ULV4-3	0	969.552	8	1.328	0.41	0.19849	0.271287	114.1	85.9	25.32	45.51	5	5	130.4	74.6	96.1	145.3	131.9	115.6	36.6	120.6	98.2	50.8	1.95687e+06	1.11931e+06	1.44157e+06	2.17967e+06	1.97976e+06	1.73391e+06	548514	1.81002e+06
FALSE	High	Unambiguous	QLALFLAR	[R].QLALFLAR.[K]			FALSE	Human	1	3	1	11	O95870	O95870 [526-533]			Phosphatidylserine lipase ABHD16A OS=Homo sapiens OX=9606 GN=ABHD16A PE=1 SV=3	O95870-2; Q9Z1Q2; O95870	0	931.572	8	0.2	-2.32	0.000110012	0.00113759	33.3	166.7	22.68	32.37	5	5	33.7	22.2	42.3	40	38.8	194.3	93.6	201.7	211.6	121.7	845023	556201	1.05978e+06	1.00358e+06	973238	4.8709e+06	2.34594e+06	5.05519e+06
FALSE	High	Unambiguous	QKYFELEVRVPQAEGPPK	[R].QKYFELEVRVPQAEGPPK.[R]			FALSE	Human	1	3	1	2	Q14160	Q14160 [1358-1375]			Protein scribble homolog OS=Homo sapiens OX=9606 GN=SCRIB PE=1 SV=4	Q14160-2; Q14160-3; Q14160	2	2115.12	18	0.01	-6.64	0.00289149	0.0106866	0.7	199.3	119.58	10.69	5	5	0.2	0.5	0.7	8.5	8	171.6	200.9	196	185.5	228.2	38549.2	88443.5	142946	1.66517e+06	1.57521e+06	3.36426e+07	3.93745e+07	3.8416e+07
FALSE	High	Unambiguous	QIAASSQDSVGR	[R].QIAASSQDSVGR.[V]			FALSE	Human	1	2	1	18	P54886	P54886 [442-453]			Delta-1-pyrroline-5-carboxylate synthase OS=Homo sapiens OX=9606 GN=ALDH18A1 PE=1 SV=2	P54886; P54886-2	0	1218.61	12	0.021	-5.57	2.39368e-06	0.000110704	4.1	195.9	49.97	47.22	5	5	3.9	1.8	1.3	5	3.7	86	222.7	338	176.8	160.9	437351	199032	143170	565256	416170	9.65071e+06	2.49918e+07	3.79273e+07
FALSE	High	Unambiguous	QLADETLLK	[K].QLADETLLK.[V]			FALSE	Human	1	1	1	7	P20700	P20700 [183-191]			Lamin-B1 OS=Homo sapiens OX=9606 GN=LMNB1 PE=1 SV=2	P20700	0	1030.58	9	1.692	0.76	0.202674	0.275856	125.7	74.3	25.18	53.64	5	5	121.6	81.8	109.5	157.1	97	64.7	47.5	164.1	93.8	62.8	1.8511e+06	1.24422e+06	1.66659e+06	2.39039e+06	1.47613e+06	984814	723534	2.4976e+06
FALSE	High	Unambiguous	QLADHLGFEFFEASAK	[R].QLADHLGFEFFEASAK.[D]			FALSE	Human	1	1	1	51	P20336	P20336 [152-167]			Ras-related protein Rab-3A OS=Homo sapiens OX=9606 GN=RAB3A PE=1 SV=1	P20336	0	1809.88	16	2.11	1.08	0.00558738	0.0173465	135.7	64.3	38.51	12.78	5	5	179.7	217.1	97.3	92.8	121.5	52	50.5	57.6	63.7	67.9	1.0653e+07	1.28715e+07	5.76633e+06	5.501e+06	7.20187e+06	3.08342e+06	2.99676e+06	3.41356e+06
FALSE	High	Unambiguous	QLAEAHAQAK	[R].QLAEAHAQAK.[A]	1xGln->pyro-Glu [N-Term]	1xGln->pyro-Glu [N-Term]	FALSE	Human	3	9	1	5	Q15149; Q15149-3; Q15149-8	Q15149 [1511-1520]; Q15149-3 [1397-1406]; Q15149-8 [1352-1361]			Plectin OS=Homo sapiens OX=9606 GN=PLEC PE=1 SV=3 Isoform 3 of Plectin OS=Homo sapiens OX=9606 GN=PLEC Isoform 8 of Plectin OS=Homo sapiens OX=9606 GN=PLEC	Q15149-4; Q15149; Q15149-6; Q15149-9; Q15149-3; Q15149-8; Q15149-5; Q15149-7; Q15149-2	0	1049.54	10	0.025	-5.31	0.00219024	0.00872778	4.9	195.1	66.6	15.96	5	5	6.3	5.1	4.7	10.3	0.4	211	196.2	203.2	221.1	141.6	78325.9	64060.3	59234.8	129499	4590.32	2.64136e+06	2.45576e+06	2.54398e+06
FALSE	High	Unambiguous	QLAEDFLK	[R].QLAEDFLK.[D]			FALSE	Human	1	2	1	2	P17844	P17844 [288-295]			Probable ATP-dependent RNA helicase DDX5 OS=Homo sapiens OX=9606 GN=DDX5 PE=1 SV=1	P17844-2; P17844	0	963.515	8	1.284	0.36	0.388223	0.466705	112.4	87.6	115.63	57.78	5	5	419.8	250	36.2	16.4	42.4	80.9	30.7	33	71.2	19.4	883875	526344	76235.5	34539.5	89273.6	170315	64724.7	69552.7
FALSE	High	Unambiguous	QLAEDFLR	[R].QLAEDFLR.[D]			FALSE	Human	1	4	1	6	Q92841	Q92841 [365-372]			Probable ATP-dependent RNA helicase DDX17 OS=Homo sapiens OX=9606 GN=DDX17 PE=1 SV=2	Q92841-3; Q92841-1; Q92841; Q92841-2	0	991.521	8	1.527	0.61	0.237322	0.31307	120.9	79.1	86.8	97.75	5	5	3.1	3.3	98.1	102.6	88.6	26.5	265	40	58	315	106117	112988	3.37901e+06	3.53377e+06	3.05224e+06	912581	9.13024e+06	1.3766e+06
FALSE	High	Unambiguous	QLAEEDAAR	[R].QLAEEDAAR.[Q]	1xGln->pyro-Glu [N-Term]	1xGln->pyro-Glu [N-Term]	FALSE	Human	3	9	1	2	Q15149; Q15149-3; Q15149-8	Q15149 [1955-1963]; Q15149-3 [1841-1849]; Q15149-8 [1796-1804]			Plectin OS=Homo sapiens OX=9606 GN=PLEC PE=1 SV=3 Isoform 3 of Plectin OS=Homo sapiens OX=9606 GN=PLEC Isoform 8 of Plectin OS=Homo sapiens OX=9606 GN=PLEC	Q15149-4; Q15149; Q15149-6; Q15149-9; Q15149-3; Q15149-8; Q15149-5; Q15149-7; Q15149-2	0	985.459	9	4.305	2.11	0.00613422	0.0186293	162.3	37.7	46.34	32.55	5	5	51.2	163.7	170.3	148.7	257.2	46.4	32.8	63	38	28.7	362198	1.1571e+06	1.20381e+06	1.05119e+06	1.81806e+06	327944	231532	445556
FALSE	High	Unambiguous	QLAEEDLAQQR	[R].QLAEEDLAQQR.[A]			FALSE	Human	3	9	1	39	Q15149; Q15149-3; Q15149-8	Q15149 [2432-2442]; Q15149-3 [2318-2328]; Q15149-8 [2273-2283]			Plectin OS=Homo sapiens OX=9606 GN=PLEC PE=1 SV=3 Isoform 3 of Plectin OS=Homo sapiens OX=9606 GN=PLEC Isoform 8 of Plectin OS=Homo sapiens OX=9606 GN=PLEC	Q15149-4; Q15149; Q15149-6; Q15149-9; Q15149-3; Q15149-8; Q15149-5; Q15149-7; Q15149-2	0	1300.65	11	1.817	0.86	0.0142915	0.035317	129	71	27.99	31.89	5	5	100.3	185.2	120.4	136.2	97	66.3	51.6	97.2	95.7	50.2	5.79442e+06	1.06945e+07	6.95397e+06	7.869e+06	5.60126e+06	3.82795e+06	2.97807e+06	5.61197e+06
FALSE	High	Unambiguous	QLAEEYLYR	[R].QLAEEYLYR.[Y]			FALSE	Human	1	1	1	3	P14780	P14780 [43-51]			Matrix metalloproteinase-9 OS=Homo sapiens OX=9606 GN=MMP9 PE=1 SV=3	P14780	0	1184.59	9	10.515	3.39	0.0254931	0.0550498	182.6	17.4	85.46	52.84	5	5	24.5	33.3	258.5	200.1	388.3	7.9	20.4	19	13.2	34.7	83152.6	112988	876776	678772	1.31721e+06	26769.6	69296.3	64554.6
FALSE	High	Selected	QLAEFAR	[K].QLAEFAR.[MK]			FALSE	Human	1	2	1	1	P25490	P25490 [275-281]			Transcriptional repressor protein YY1 OS=Homo sapiens OX=9606 GN=YY1 PE=1 SV=2	P25490; Q96MM3	0	834.447	7
FALSE	High	Unambiguous	QLAELAISK	[K].QLAELAISK.[C]	1xGln->pyro-Glu [N-Term]	1xGln->pyro-Glu [N-Term]	FALSE	Human	1	2	1	2	P35606	P35606 [672-680]			Coatomer subunit beta' OS=Homo sapiens OX=9606 GN=COPB2 PE=1 SV=2	P35606-2; P35606	0	955.546	9
FALSE	High	Unambiguous	QLAELAISK	[K].QLAELAISK.[C]			FALSE	Human	1	2	1	12	P35606	P35606 [672-680]			Coatomer subunit beta' OS=Homo sapiens OX=9606 GN=COPB2 PE=1 SV=2	P35606-2; P35606	0	972.572	9	2.218	1.15	0.842919	0.874185	137.9	62.1	54.66	64.36	5	5	175.1	6.8	153.5	136.8	130.5	41.4	49.3	167.7	77.3	61.7	3.57494e+06	138710	3.13446e+06	2.79286e+06	2.6643e+06	845430	1.00658e+06	3.42379e+06
FALSE	High	Unambiguous	QLAEQEELER	[K].QLAEQEELER.[Q]			FALSE	Human	1	1	1	26	Q9UH65	Q9UH65 [330-339]			Switch-associated protein 70 OS=Homo sapiens OX=9606 GN=SWAP70 PE=1 SV=1	Q9UH65	0	1244.61	10	0.283	-1.82	0.00885544	0.0245535	44.1	155.9	57.51	10.96	5	5	94.9	25.7	26.5	67.7	42.8	152.2	150	166.9	151.2	122.1	1.41482e+06	383693	395025	1.00961e+06	637604	2.26954e+06	2.23723e+06	2.48786e+06
FALSE	High	Selected	QIAERPAEETGPQEEEGETAGEAPVSHHAATER	[R].QIAERPAEETGPQEEEGETAGEAPVSHHAATER.[T]			FALSE	Human	1	2	1	3	P11277	P11277 [2080-2112]			Spectrin beta chain, erythrocytic OS=Homo sapiens OX=9606 GN=SPTB PE=1 SV=5	P11277; P11277-2	0	3513.61	33	75.742	6.24	0.000514555	0.00315653	197.4	2.6	45.73	117.92	5	5	214.5	146	330.6	94.1	184.1	2.4	6.6	1.3	1.8	18.5	1.09826e+06	747713	1.69253e+06	481954	942742	12446.7	33552.6	6567.17
FALSE	High	Unambiguous	QLAGEDMEISVK	[R].QLAGEDMEISVK.[E]			FALSE	Human	1	1	1	6	P07384	P07384 [553-564]			Calpain-1 catalytic subunit OS=Homo sapiens OX=9606 GN=CAPN1 PE=1 SV=1	P07384	0	1319.65	12	0.203	-2.3	0.362917	0.441721	33.8	166.2	98.65	75.31	5	5	77.3	24.4	32.7	29.7	189.9	35.6	254.8	168.9	25.6	161.1	184060	58135.2	77966.5	70684.2	452203	84767.8	606889	402376
FALSE	High	Unambiguous	QLALETIDINKDPYFMK	[R].QLALETIDINKDPYFMK.[N]			FALSE	Human	1	1	1	10	Q15428	Q15428 [32-48]			Splicing factor 3A subunit 2 OS=Homo sapiens OX=9606 GN=SF3A2 PE=1 SV=2	Q15428	1	2039.05	17	3.173	1.67	0.0140318	0.0348149	152.1	47.9	37.16	54.21	5	5	220.1	154.8	106.6	173.3	81.8	43.7	16.6	58.9	48.8	95.4	1.64631e+06	1.15775e+06	797289	1.29599e+06	611543	326812	123971	440439
FALSE	High	Selected	QICVGDRR	[R].QICVGDRR.[E]	1xCarbamidomethyl [C3]; 1xGln->pyro-Glu [N-Term]	1xCarbamidomethyl [C3]; 1xGln->pyro-Glu [N-Term]	FALSE	Human	1	1	1	2	P08311	P08311 [184-191]			Cathepsin G OS=Homo sapiens OX=9606 GN=CTSG PE=1 SV=2	P08311	1	986.484	8	0.073	-3.77	1.97181e-05	0.00038225	13.7	186.3	48.53	49.13	5	5	6.3	10.1	10.4	14.8	3.3	138.3	327.2	129.8	109.5	250.3	52907	84851	86879.1	123481	27639.9	1.15754e+06	2.73835e+06	1.08632e+06
FALSE	High	Unambiguous	QICVVMLESPPK	[K].QICVVMLESPPK.[G]	1xCarbamidomethyl [C3]	1xCarbamidomethyl [C3]	FALSE	Human	3	7	1	6	Q15366-3; P57721; Q15366-4	Q15366-3 [161-172]; P57721 [193-204]; Q15366-4 [161-172]			Isoform 3 of Poly(rC)-binding protein 2 OS=Homo sapiens OX=9606 GN=PCBP2 Poly(rC)-binding protein 3 OS=Homo sapiens OX=9606 GN=PCBP3 PE=1 SV=2 Isoform 4 of Poly(rC)-binding protein 2 OS=Homo sapiens OX=9606 GN=PCBP2	Q15366-3; Q15366-7; P57721-5; P57721; Q15366-6; Q15366-4; P57721-4	0	1400.73	12	0.014	-6.14	0.00642059	0.019294	2.8	197.2	143.01	16.58	5	5	51.2	15.9	1.6	2.8	2.7	194.3	222.7	160.3	147.6	201	4.85443e+06	1.50404e+06	148186	261478	251661	1.84001e+07	2.10955e+07	1.51863e+07
FALSE	High	Unambiguous	QLDALLEALK	[R].QLDALLEALK.[L]			FALSE	Human	1	1	1	55	P55268	P55268 [1662-1671]			Laminin subunit beta-2 OS=Homo sapiens OX=9606 GN=LAMB2 PE=1 SV=2	P55268	0	1113.65	10	0.222	-2.17	0.00145565	0.00650454	36.3	163.7	48.96	26.47	5	5	51.5	77.4	34.9	35	21.2	157.8	95.1	141	201.3	184.8	3.42673e+06	5.14982e+06	2.3201e+06	2329482	1.41015e+06	1.04949e+07	6.3261e+06	9.38291e+06
FALSE	High	Unambiguous	QIDATFVR	[R].QIDATFVR.[F]			FALSE	Human	1	2	1	6	Q15435	Q15435 [352-359]			Protein phosphatase 1 regulatory subunit 7 OS=Homo sapiens OX=9606 GN=PPP1R7 PE=1 SV=1	Q15435-2; Q15435	0	949.51	8	2.561	1.36	0.00260074	0.00988847	143.8	56.2	23.01	29.5	5	5	81.7	152.7	160.5	142.6	141.4	93.6	55.7	54.5	71.6	45.6	1.69771e+06	3.17323e+06	3.33649e+06	2.96494e+06	2.93961e+06	1.9464e+06	1.15785e+06	1.13309e+06
FALSE	High	Unambiguous	QLEAALEEGR	[R].QLEAALEEGR.[Q]			FALSE	Human	1	6	1	1	Q9ULJ1	Q9ULJ1 [578-587]			Protein BCAP OS=Homo sapiens OX=9606 GN=ODF2L PE=2 SV=2	Q9ULJ1-3; Q9ULJ1-4; Q9ULJ1-2; Q9ULJ1-6; Q9ULJ1; Q9ULJ1-5	0	1115.57	10
FALSE	High	Unambiguous	QLEAELGAER	[R].QLEAELGAER.[S]			FALSE	Human	1	1	1	5	P35270	P35270 [49-58]			Sepiapterin reductase OS=Homo sapiens OX=9606 GN=SPR PE=1 SV=1	P35270	0	1115.57	10	0.019	-5.75	0.0479931	0.089859	3.6	196.4	119.78	83.66	5	5	1.5	1.3	2.6	14.5	3.3	138.7	413.5	0.8	117.9	305.8	103856	92366.6	176349	997101	228120	9.50295e+06	2.834e+07	56197.4
FALSE	High	Unambiguous	QLEAIDQLHLEYAK	[K].QLEAIDQLHLEYAK.[R]	1xGln->pyro-Glu [N-Term]	1xGln->pyro-Glu [N-Term]	FALSE	Human	1	3	1	6	O43707	O43707 [522-535]			Alpha-actinin-4 OS=Homo sapiens OX=9606 GN=ACTN4 PE=1 SV=2	O43707-3; O43707-2; O43707	0	1653.85	14	29.243	4.87	0.000468538	0.00295407	193.4	6.6	35	67.57	5	5	253.6	244.8	106.7	217.9	133.6	7.5	13.3	15.9	1.6	5.1	3.4476e+06	3.3277e+06	1.45032e+06	2.96259e+06	1.81622e+06	101311	181416	216819
FALSE	High	Unambiguous	QLEAIDQLHLEYAK	[K].QLEAIDQLHLEYAK.[R]			FALSE	Human	1	3	1	61	O43707	O43707 [522-535]			Alpha-actinin-4 OS=Homo sapiens OX=9606 GN=ACTN4 PE=1 SV=2	O43707-3; O43707-2; O43707	0	1670.87	14	0.689	-0.54	0.372433	0.451133	81.6	118.4	43.36	26.08	5	5	66.1	42.5	125.8	84.4	135.6	131.9	72.6	122.5	133.8	84.7	2.84702e+06	1.8317e+06	5.41687e+06	3.63332e+06	5.84002e+06	5.67729e+06	3.12492e+06	5.27267e+06
[truncated: 42,925 more rows]
[truncated: 104 more columns]
