# Supplementary material for: The First Pituitary Proteome Landscape From Matched Anterior and Posterior Lobes for a Better Understanding of the Pituitary Gland
Source: Mol Cell Proteomics. 2022 Dec 5;22(1):100478. doi: 10.1016/j.mcpro.2022.100478 (PMC9877467; doi:10.1016/j.mcpro.2022.100478)
Supplement: Table S6 [file mmc14.xlsx]

## Sheet: venndiagram_FoundinSampleGroups
Table S6- Proteome discoverer generated count of proteins in biological processes
Biological Process	Count	Percent
metabolic process	2642	20.57
regulation of biological process	2535	19.73
response to stimulus	1816	14.14
cell organization and biogenesis	1713	13.33
transport	1597	12.43
cellular component movement	424	3.3
cell differentiation	422	3.28
defense response	269	2.09
<Not Set>	250	1.95
cell death	229	1.78
cellular homeostasis	228	1.77
cell communication	199	1.55
cell proliferation	158	1.23
development	137	1.07
cell division	118	0.92
coagulation	61	0.47
cell growth	42	0.33
reproduction	7	0.05
conjugation	0	0
