# Supplementary material for: The First Pituitary Proteome Landscape From Matched Anterior and Posterior Lobes for a Better Understanding of the Pituitary Gland
Source: Mol Cell Proteomics. 2022 Dec 5;22(1):100478. doi: 10.1016/j.mcpro.2022.100478 (PMC9877467; doi:10.1016/j.mcpro.2022.100478)
Supplement: Table S7 [file mmc15.xlsx]

## Sheet: ProteinsMolecularFunction
Table S7- Proteome discoverer generated count of proteins in molecular function
Molecular Function	Count	Percent
protein binding	3231	34.46
catalytic activity	1777	18.95
metal ion binding	882	9.41
RNA binding	812	8.66
nucleotide binding	732	7.81
enzyme regulator activity	329	3.51
DNA binding	325	3.47
transporter activity	321	3.42
structural molecule activity	317	3.38
<Not Set>	212	2.26
signal transducer activity	182	1.94
receptor activity	121	1.29
motor activity	81	0.86
antioxidant activity	42	0.45
translation regulator activity	12	0.13
transcription regulator activity	0	0
