# Supplementary material for: The First Pituitary Proteome Landscape From Matched Anterior and Posterior Lobes for a Better Understanding of the Pituitary Gland
Source: Mol Cell Proteomics. 2022 Dec 5;22(1):100478. doi: 10.1016/j.mcpro.2022.100478 (PMC9877467; doi:10.1016/j.mcpro.2022.100478)
Supplement: Table S8 [file mmc16.xlsx]

## Sheet: ProteinsCellularComponent
Table S8- Proteome discoverer generated count of proteins in cellular components
Cellular Component	Count	Percent
membrane	2230	18.62
cytoplasm	1943	16.22
cytosol	1774	14.81
nucleus	1489	12.43
mitochondrion	706	5.89
extracellular	659	5.5
organelle lumen	612	5.11
cytoskeleton	497	4.15
endoplasmic reticulum	466	3.89
Golgi	374	3.12
endosome	266	2.22
<Not Set>	182	1.52
vacuole	178	1.49
cell surface	159	1.33
chromosome	147	1.23
ribosome	128	1.07
spliceosomal complex	112	0.94
proteasome	55	0.46
