# Supplementary material for: The First Pituitary Proteome Landscape From Matched Anterior and Posterior Lobes for a Better Understanding of the Pituitary Gland
Source: Mol Cell Proteomics. 2022 Dec 5;22(1):100478. doi: 10.1016/j.mcpro.2022.100478 (PMC9877467; doi:10.1016/j.mcpro.2022.100478)
Supplement: Table S9 [file mmc17.xlsx]

## Sheet: Volcano Sig, protein
								Table S9- Paired statistical analysis, excel sheet consisting of Pro-teins abundances volcano significant proteins from Metaboanalyst. ( log2(FC) ≥ ± 1.5 and p value ≤ 0.05)
Accesion ID	FC	log2(FC)	raw.pval	negative LOG10(p)										PT441	PT442	PT457	PT459	PT460	A441	A442	A457	A459	A460
Q9NWS0	481.66	8.9119	0.0041386	2.3831				Accession	Description	Gene Name	log2(FC)	raw.pval	negative LOG10(p)	0	0	0	0	0	1	1	1	1	1
Q9UKM7	220.34	7.7836	6.4065e-07	6.1934				Q9NWS0	PIH1 domain-containing protein 1 OS=Homo sapiens OX=9606 GN=PIH1D1 PE=1 SV=1	PIH1D1	8.9119	0.0041386	2.3831	4.81161	3.69241	5.01405	4.92679	4.97582	8.3425	8.42173	8.4112	5.74978	5.90896
Q9NPE2	216.36	7.7573	9.1205e-06	5.04				Q9UKM7	Endoplasmic reticulum mannosyl-oligosaccharide 1,2-alpha-mannosidase OS=Homo sapiens OX=9606 GN=MAN1B1 PE=1 SV=2	MAN1B1	7.7836	6.4065e-07	6.1934	5.43301	5.4109	5.30914	5.56142	5.52172	7.91429	8.04809	7.96173	7.86959	7.15795
P51530	193.88	7.599	3.2337e-05	4.4903				Q9NPE2	Neugrin OS=Homo sapiens OX=9606 GN=NGRN PE=1 SV=2	NGRN	7.7573	9.1205e-06	5.04	5.01846	4.65138	3.81604	5.08859	4.56938	7.1735	6.84727	7.03216	6.94947	6.81718
Q9Y243	184.13	7.5246	0.0067158	2.1729				P51530	DNA replication ATP-dependent helicase/nuclease DNA2 OS=Homo sapiens OX=9606 GN=DNA2 PE=1 SV=3	DNA2	7.599	3.2337e-05	4.4903	4.64939	4.81782	3.45651	3.85355	4.67579	6.4507	6.48932	6.74672	6.53379	6.66951
P05062	172.42	7.4298	2.9982e-06	5.5231				Q9Y243	RAC-gamma serine/threonine-protein kinase OS=Homo sapiens OX=9606 GN=AKT3 PE=1 SV=1	AKT3	7.5246	0.0067158	2.1729	5.00402	5.0979	4.96928	4.5023	3.77643	8.05166	8.03248	7.48554	5.63923	5.46648
Q9UIG0	107.03	6.7419	0.014345	1.8433				P05062	Fructose-bisphosphate aldolase B OS=Homo sapiens OX=9606 GN=ALDOB PE=1 SV=2	ALDOB	7.4298	2.9982e-06	5.5231	4.97513	5.13221	5.26219	4.44368	4.62998	6.66212	7.12916	7.26576	7.24849	7.32061
Q9P2P6	106.63	6.7365	0.019586	1.708				Q9UIG0	Tyrosine-protein kinase BAZ1B OS=Homo sapiens OX=9606 GN=BAZ1B PE=1 SV=2	BAZ1B	6.7419	0.014345	1.8433	4.23944	4.86232	4.52642	4.6994	4.98916	7.53442	7.61684	8.02643	5.18602	5.10058
O75976	98.55	6.6228	2.7327e-07	6.5634				Q9P2P6	StAR-related lipid transfer protein 9 OS=Homo sapiens OX=9606 GN=STARD9 PE=1 SV=3	STARD9	6.7365	0.019586	1.708	5.00902	4.92264	3.53001	5.07817	4.20344	7.55675	7.71813	7.53369	5.0547	5.01902
P01241-2	69.775	6.1246	1.2163e-08	7.915				O75976	Carboxypeptidase D OS=Homo sapiens OX=9606 GN=CPD PE=1 SV=2	CPD	6.6228	2.7327e-07	6.5634	5.93662	5.94237	5.86608	6.14461	6.02587	8.10442	7.95225	8.34589	7.82211	7.65916
O95104	67.716	6.0814	0.014267	1.8457				P01241-2	Isoform 2 of Somatotropin OS=Homo sapiens OX=9606 GN=GH1	GH1	6.1246	1.2163e-08	7.915	7.3758	7.09877	7.33788	7.39908	7.29337	8.99993	9.15948	9.02831	9.23276	9.30293
Q96EU7	62.955	5.9763	1.2501e-06	5.9031				O95104	SR-related and CTD-associated factor 4 OS=Homo sapiens OX=9606 GN=SCAF4 PE=1 SV=3	SCAF4	6.0814	0.014267	1.8457	4.87209	3.5978	4.9151	4.59053	4.67882	7.26367	7.11376	7.16549	5.71747	4.5471
A0A075B6I4	57.163	5.837	3.2426e-06	5.4891				Q96EU7	C1GALT1-specific chaperone 1 OS=Homo sapiens OX=9606 GN=C1GALT1C1 PE=1 SV=1	C1GALT1C1	5.9763	1.2501e-06	5.9031	6.14275	5.77385	5.38433	5.77292	5.99591	7.44556	7.69406	7.56417	7.76762	7.59351
P0CG39	54.02	5.7554	1.3146e-06	5.8812				A0A075B6I4	Immunoglobulin lambda variable 10-54 OS=Homo sapiens OX=9606 GN=IGLV10-54 PE=3 SV=1	IGLV10-54	5.837	3.2426e-06	5.4891	5.77057	5.80304	6.24813	5.77749	6.18302	7.61694	7.90141	8.05183	7.51192	7.48573
Q5TAX3	53.528	5.7422	0.0043564	2.3609				P0CG39	POTE ankyrin domain family member J OS=Homo sapiens OX=9606 GN=POTEJ PE=3 SV=1	POTEJ	5.7554	1.3146e-06	5.8812	4.72887	4.75802	4.40471	4.44758	4.90456	6.15279	6.24239	6.5058	6.32045	6.68509
P51513	50.873	5.6688	4.4973e-05	4.3471				Q5TAX3	Terminal uridylyltransferase 4 OS=Homo sapiens OX=9606 GN=TUT4 PE=1 SV=3	TUT4	5.7422	0.0043564	2.3609	4.35543	4.43673	4.2029	3.83036	4.869	6.62179	6.71321	6.83157	4.90688	5.26374
Q9NNW7	50.333	5.6534	0.0015497	2.8098				P51513	RNA-binding protein Nova-1 OS=Homo sapiens OX=9606 GN=NOVA1 PE=1 SV=2	NOVA1	5.6688	4.4973e-05	4.3471	5.25172	5.24923	5.13179	5.18895	5.21468	7.3067	7.28216	7.18749	6.33724	6.45522
Q9NUJ3	49.174	5.6198	8.3297e-06	5.0794				Q9NNW7	Thioredoxin reductase 2, mitochondrial OS=Homo sapiens OX=9606 GN=TXNRD2 PE=1 SV=3	TXNRD2	5.6534	0.0015497	2.8098	5.66041	5.59782	5.5189	5.80457	5.70652	8.09488	6.35325	6.64044	7.95381	7.75508
P62314	44.95	5.4903	1.7111e-07	6.7667				Q9NUJ3	T-complex protein 11-like protein 1 OS=Homo sapiens OX=9606 GN=TCP11L1 PE=1 SV=1	TCP11L1	5.6198	8.3297e-06	5.0794	4.8194	4.05833	4.16516	4.45968	4.84404	6.06799	6.13465	6.248	6.05989	6.29471
Q9BRP4	39.499	5.3037	0.042354	1.3731				P62314	Small nuclear ribonucleoprotein Sm D1 OS=Homo sapiens OX=9606 GN=SNRPD1 PE=1 SV=1	SNRPD1	5.4903	1.7111e-07	6.7667	4.9712	4.73613	4.92733	5.12954	5.22025	6.60664	6.65042	6.83042	6.65754	6.5031
Q8IWB7	39.448	5.3019	2.702e-05	4.5683				Q9BRP4	Proteasomal ATPase-associated factor 1 OS=Homo sapiens OX=9606 GN=PAAF1 PE=1 SV=2	PAAF1	5.3037	0.042354	1.3731	4.57942	4.46419	3.69311	3.54009	4.45511	5.35567	3.91006	5.15351	7.13892	7.15613
Q9Y2L1	38.443	5.2646	0.00090757	3.0421				Q8IWB7	WD repeat and FYVE domain-containing protein 1 OS=Homo sapiens OX=9606 GN=WDFY1 PE=1 SV=1	WDFY1	5.3019	2.702e-05	4.5683	6.04088	6.05055	5.84884	6.24905	5.82853	7.6443	7.25142	8.23174	7.46637	7.40415
P0CG36	37.522	5.2297	7.363e-08	7.1329				Q9Y2L1	Exosome complex exonuclease RRP44 OS=Homo sapiens OX=9606 GN=DIS3 PE=1 SV=2	DIS3	5.2646	0.00090757	3.0421	5.44342	5.20578	5.69169	5.61211	5.91407	7.56925	7.8657	7.38673	6.44001	6.52944
Q12802	36.366	5.1845	1.794e-06	5.7462				P0CG36	Cryptic family protein 1B OS=Homo sapiens OX=9606 GN=CFC1B PE=3 SV=1	CFC1B	5.2297	7.363e-08	7.1329	5.53068	5.5954	5.68343	5.99039	5.75209	7.28962	7.29851	7.24185	7.38439	7.20906
P15170-3	34.853	5.1232	1.4809e-06	5.8295				Q12802	A-kinase anchor protein 13 OS=Homo sapiens OX=9606 GN=AKAP13 PE=1 SV=2	AKAP13	5.1845	1.794e-06	5.7462	5.32381	4.89415	4.77139	4.8208	4.88019	6.53902	6.2203	6.66998	6.44133	6.62316
Q6UXD5	34.145	5.0936	1.1278e-06	5.9478				P15170-3	Isoform 3 of Eukaryotic peptide chain release factor GTP-binding subunit ERF3A OS=Homo sapiens OX=9606 GN=GSPT1	GSPT1	5.1232	1.4809e-06	5.8295	6.4709	6.52311	6.1947	6.27886	6.3628	7.71117	7.889	7.681	7.99266	8.26774
H3BV60	33.564	5.0688	8.3729e-05	4.0771				Q6UXD5	Seizure 6-like protein 2 OS=Homo sapiens OX=9606 GN=SEZ6L2 PE=1 SV=2	SEZ6L2	5.0936	1.1278e-06	5.9478	4.83629	5.04036	5.32232	5.34441	5.25111	6.77502	6.55436	6.52739	6.72771	6.87664
Q8IYS2	32.864	5.0384	4.3025e-05	4.3663				H3BV60	Transforming growth factor-beta receptor type 3-like protein OS=Homo sapiens OX=9606 GN=TGFBR3L PE=2 SV=1	TGFBR3L	5.0688	8.3729e-05	4.0771	6.16571	5.91352	5.92252	6.45542	5.83136	7.16737	7.34114	7.48602	8.16876	7.75462
Q8WUY1	32.275	5.0123	0.0044912	2.3476				Q8IYS2	Uncharacterized protein KIAA2013 OS=Homo sapiens OX=9606 GN=KIAA2013 PE=1 SV=1	KIAA2013	5.0384	4.3025e-05	4.3663	6.09191	5.80973	6.03038	6.50523	6.43168	7.72148	7.25241	7.93459	8.01076	7.53327
Q68CQ7	32.167	5.0075	0.0014157	2.849				Q8WUY1	Protein THEM6 OS=Homo sapiens OX=9606 GN=THEM6 PE=1 SV=2	THEM6	5.0123	0.0044912	2.3476	5.33558	5.46369	5.15841	5.02985	4.97794	7.38218	7.36991	7.14298	6.04109	5.57367
Q96EL3	31.37	4.9713	9.6033e-05	4.0176				Q68CQ7	Glycosyltransferase 8 domain-containing protein 1 OS=Homo sapiens OX=9606 GN=GLT8D1 PE=1 SV=2	GLT8D1	5.0075	0.0014157	2.849	6.09801	6.26832	6.10045	6.31172	6.01095	8.22672	8.19939	8.0665	7.08251	6.75138
Q9NYM9	30.885	4.9488	1.8685e-05	4.7285				Q96EL3	39S ribosomal protein L53, mitochondrial OS=Homo sapiens OX=9606 GN=MRPL53 PE=1 SV=1	MRPL53	4.9713	9.6033e-05	4.0176	5.2577	5.14919	5.21934	4.25044	5.17207	6.52627	6.22086	6.46279	6.57637	6.74503
Q9Y333	29.261	4.8709	9.3816e-09	8.0277				Q9NYM9	BET1-like protein OS=Homo sapiens OX=9606 GN=BET1L PE=1 SV=1	BET1L	4.9488	1.8685e-05	4.7285	4.81394	4.04316	4.59356	4.76776	4.75035	6.15139	6.24404	6.17643	6.08421	5.76139
Q8NBJ5	28.212	4.8182	0.00052502	3.2798				Q9Y333	U6 snRNA-associated Sm-like protein LSm2 OS=Homo sapiens OX=9606 GN=LSM2 PE=1 SV=1	LSM2	4.8709	9.3816e-09	8.0277	5.06377	5.07934	5.28697	5.19165	5.06468	6.59204	6.51253	6.51798	6.67302	6.7223
P35052	27.45	4.7787	0.00057486	3.2404				Q8NBJ5	Procollagen galactosyltransferase 1 OS=Homo sapiens OX=9606 GN=COLGALT1 PE=1 SV=1	COLGALT1	4.8182	0.00052502	3.2798	5.01331	3.70972	5.04541	4.99785	4.72384	6.29012	6.21164	6.20158	6.07325	5.9655
Q9UNE7	27.047	4.7574	6.0164e-06	5.2207				P35052	Glypican-1 OS=Homo sapiens OX=9606 GN=GPC1 PE=1 SV=2	GPC1	4.7787	0.00057486	3.2404	5.3041	5.25972	5.48939	5.14484	4.99282	7.0555	5.75523	6.55593	7.05787	6.95906
Q13630	26.674	4.7374	0.0086435	2.0633				Q9UNE7	E3 ubiquitin-protein ligase CHIP OS=Homo sapiens OX=9606 GN=STUB1 PE=1 SV=2	STUB1	4.7574	6.0164e-06	5.2207	6.45581	6.40486	6.42038	6.46681	6.42121	8.07943	8.16228	8.01224	7.56404	7.51171
P68106	24.645	4.6232	0.0004352	3.3613				Q13630	GDP-L-fucose synthase OS=Homo sapiens OX=9606 GN=GFUS PE=1 SV=1	GFUS	4.7374	0.0086435	2.0633	6.8172	6.73563	6.77122	6.90517	6.82053	8.80969	7.24516	7.21491	8.90493	9.00551
P60602	24.269	4.6011	6.1856e-08	7.2086				P68106	Peptidyl-prolyl cis-trans isomerase FKBP1B OS=Homo sapiens OX=9606 GN=FKBP1B PE=1 SV=2	FKBP1B	4.6232	0.0004352	3.3613	5.35566	4.86608	5.79314	4.81013	5.89929	6.52249	6.89316	6.96825	6.56593	6.73315
Q96ET8	24.031	4.5868	2.5768e-05	4.5889				P60602	Reactive oxygen species modulator 1 OS=Homo sapiens OX=9606 GN=ROMO1 PE=1 SV=1	ROMO1	4.6011	6.1856e-08	7.2086	4.76891	5.0112	4.81454	4.92283	4.69234	6.13279	6.12937	6.26606	6.37897	6.22792
Q9Y4H2	23.934	4.581	0.0012428	2.9056				Q96ET8	Golgi apparatus membrane protein TVP23 homolog C OS=Homo sapiens OX=9606 GN=TVP23C PE=1 SV=3	TVP23C	4.5868	2.5768e-05	4.5889	5.54912	5.34209	5.28244	5.5763	5.42044	6.88114	6.88169	7.25539	6.32493	6.73106
P22694	23.749	4.5698	0.00383	2.4168				Q9Y4H2	Insulin receptor substrate 2 OS=Homo sapiens OX=9606 GN=IRS2 PE=1 SV=2	IRS2	4.581	0.0012428	2.9056	5.06332	4.92138	3.65758	4.92494	5.00184	6.3253	6.11061	6.26135	5.76977	5.99687
Q9BTD8	23.569	4.5588	0.00013653	3.8648				P22694	cAMP-dependent protein kinase catalytic subunit beta OS=Homo sapiens OX=9606 GN=PRKACB PE=1 SV=2	PRKACB	4.5698	0.00383	2.4168	4.07343	4.93843	4.65181	4.03336	3.56453	5.95106	6.07012	5.99791	5.25303	4.86727
O43854	23.389	4.5477	0.00083603	3.0778				Q9BTD8	RNA-binding protein 42 OS=Homo sapiens OX=9606 GN=RBM42 PE=1 SV=1	RBM42	4.5588	0.00013653	3.8648	5.18872	5.06642	5.26962	4.91591	5.25074	6.6532	6.13962	6.00044	7.01086	6.74895
O60888	22.744	4.5074	2.5049e-05	4.6012				O43854	EGF-like repeat and discoidin I-like domain-containing protein 3 OS=Homo sapiens OX=9606 GN=EDIL3 PE=1 SV=1	EDIL3	4.5477	0.00083603	3.0778	6.81807	6.75191	6.73226	7.07541	6.70139	8.72299	8.44416	8.60779	7.67778	7.47138
Q9UBX7	22.221	4.4738	7.571e-05	4.1208				O60888	Protein CutA OS=Homo sapiens OX=9606 GN=CUTA PE=1 SV=2	CUTA	4.5074	2.5049e-05	4.6012	5.74487	5.77823	5.18197	5.88555	5.22106	6.91245	6.9118	6.76805	6.92631	7.07737
Q96HJ9	21.808	4.4468	0.00021306	3.6715				Q9UBX7	Kallikrein-11 OS=Homo sapiens OX=9606 GN=KLK11 PE=1 SV=2	KLK11	4.4738	7.571e-05	4.1208	5.26846	5.12846	4.84511	5.11038	4.85033	5.92573	6.81392	6.20183	6.68267	6.31238
P51153	21.369	4.4174	0.013003	1.886				Q96HJ9	Protein FMC1 homolog OS=Homo sapiens OX=9606 GN=FMC1 PE=1 SV=2	FMC1	4.4468	0.00021306	3.6715	5.17281	5.30255	5.23125	5.74208	4.91838	6.61553	6.4875	6.11437	7.10402	6.73875
Q9UBS3	21.31	4.4134	7.5426e-08	7.1225				P51153	Ras-related protein Rab-13 OS=Homo sapiens OX=9606 GN=RAB13 PE=1 SV=1	RAB13	4.4174	0.013003	1.886	6.17967	6.09085	5.62949	6.24908	5.30803	7.83737	7.77218	7.87075	6.51632	6.10939
Q5TF21	21.239	4.4086	0.0046771	2.33				Q9UBS3	DnaJ homolog subfamily B member 9 OS=Homo sapiens OX=9606 GN=DNAJB9 PE=1 SV=1	DNAJB9	4.4134	7.5426e-08	7.1225	7.38699	7.30761	7.2296	7.45742	7.2443	8.84942	8.68495	8.50733	8.6454	8.58169
O75494	20.449	4.3539	2.6873e-06	5.5707				Q5TF21	Protein SOGA3 OS=Homo sapiens OX=9606 GN=SOGA3 PE=3 SV=1	SOGA3	4.4086	0.0046771	2.33	4.67696	4.96181	5.07776	4.99157	4.6964	6.25675	6.74924	7.08998	5.63147	5.31272
O00635	20.446	4.3538	0.010379	1.9839				O75494	Serine/arginine-rich splicing factor 10 OS=Homo sapiens OX=9606 GN=SRSF10 PE=1 SV=1	SRSF10	4.3539	2.6873e-06	5.5707	6.95761	6.96754	6.64362	6.81807	6.72458	8.30413	8.17147	8.32029	8.05186	7.81699
Q9UP83	20.398	4.3503	0.0036419	2.4387				O00635	E3 ubiquitin-protein ligase TRIM38 OS=Homo sapiens OX=9606 GN=TRIM38 PE=1 SV=1	TRIM38	4.3538	0.010379	1.9839	4.37379	3.63399	5.08708	4.28761	4.73787	5.85327	6.08277	5.6889	6.4427	4.60549
Q9UIQ6	20.397	4.3503	0.0097733	2.01				Q9UP83	Conserved oligomeric Golgi complex subunit 5 OS=Homo sapiens OX=9606 GN=COG5 PE=1 SV=3	COG5	4.3503	0.0036419	2.4387	5.28249	4.82558	3.90595	5.12925	5.11998	6.25486	6.06828	6.41723	6.64289	5.42783
Q92673	20.036	4.3246	4.5111e-07	6.3457				Q9UIQ6	Leucyl-cystinyl aminopeptidase OS=Homo sapiens OX=9606 GN=LNPEP PE=1 SV=3	LNPEP	4.3503	0.0097733	2.01	5.04388	5.05765	4.00588	4.68631	4.82036	6.46807	6.75169	6.46797	4.99568	5.47848
P18583	19.904	4.315	1.8568e-06	5.7312				Q92673	Sortilin-related receptor OS=Homo sapiens OX=9606 GN=SORL1 PE=1 SV=2	SORL1	4.3246	4.5111e-07	6.3457	5.3106	5.14236	5.43154	5.23899	5.30775	6.53455	6.83448	6.55934	6.63621	6.37578
P01241-3	19.711	4.3009	0.00010608	3.9744				P18583	Protein SON OS=Homo sapiens OX=9606 GN=SON PE=1 SV=4	SON	4.315	1.8568e-06	5.7312	6.25576	6.27751	6.16113	6.57939	6.23629	7.67554	7.60714	7.75631	7.66208	7.30371
A6NIH7	19.106	4.256	0.00082504	3.0835				P01241-3	Isoform 3 of Somatotropin OS=Homo sapiens OX=9606 GN=GH1	GH1	4.3009	0.00010608	3.9744	8.76639	8.36796	8.58448	9.00713	8.63992	9.69931	9.91984	9.602	10.242	10.3762
Q6PGP7	19.074	4.2535	6.653e-05	4.177				A6NIH7	Protein unc-119 homolog B OS=Homo sapiens OX=9606 GN=UNC119B PE=1 SV=1	UNC119B	4.256	0.00082504	3.0835	5.44963	5.46514	5.337	5.44679	5.2217	6.88331	7.16214	7.11259	6.11383	6.05429
Q8N8U9	18.955	4.2445	8.687e-06	5.0611				Q6PGP7	Tetratricopeptide repeat protein 37 OS=Homo sapiens OX=9606 GN=TTC37 PE=1 SV=1	TTC37	4.2535	6.653e-05	4.177	6.31362	6.28015	6.23226	6.49652	6.35845	7.85067	7.24213	8.13507	7.41241	7.44291
P54619	18.74	4.228	5.5498e-06	5.2557				Q8N8U9	BMP-binding endothelial regulator protein OS=Homo sapiens OX=9606 GN=BMPER PE=2 SV=3	BMPER	4.2445	8.687e-06	5.0611	5.59547	5.58536	5.70394	6.05446	5.49775	6.6701	7.11213	7.13409	6.98017	6.92916
O94916	18.554	4.2136	0.033538	1.4745				P54619	5'-AMP-activated protein kinase subunit gamma-1 OS=Homo sapiens OX=9606 GN=PRKAG1 PE=1 SV=1	PRKAG1	4.228	5.5498e-06	5.2557	6.26886	6.28466	5.94899	6.37277	5.96637	7.17894	7.39747	7.481	7.69096	7.45711
P26378-1	18.551	4.2134	0.007089	2.1494				O94916	Nuclear factor of activated T-cells 5 OS=Homo sapiens OX=9606 GN=NFAT5 PE=1 SV=1	NFAT5	4.2136	0.033538	1.4745	4.64382	4.98954	4.5193	4.37351	4.87633	5.33977	5.37268	4.822	7.10822	7.10197
Q3SXM5	18.445	4.2052	2.9136e-07	6.5356				P26378-1	Isoform 1 of ELAV-like protein 4 OS=Homo sapiens OX=9606 GN=ELAVL4	ELAVL4	4.2134	0.007089	2.1494	5.88495	5.99526	5.37618	5.4531	5.20025	6.19216	6.43241	6.38534	7.71678	7.52491
P12830	18.395	4.2013	3.6567e-05	4.4369				Q3SXM5	Inactive hydroxysteroid dehydrogenase-like protein 1 OS=Homo sapiens OX=9606 GN=HSDL1 PE=1 SV=3	HSDL1	4.2052	2.9136e-07	6.5356	5.87814	5.95467	5.80708	5.94061	5.88326	7.09374	6.96774	7.43047	7.19587	7.10537
Q96PC5	18.307	4.1944	0.0010466	2.9802				P12830	Cadherin-1 OS=Homo sapiens OX=9606 GN=CDH1 PE=1 SV=3	CDH1	4.2013	3.6567e-05	4.4369	6.26805	6.01277	5.84044	6.63199	6.05872	7.4798	7.68546	7.36755	7.33787	7.26482
Q8N983	17.995	4.1695	0.0084661	2.0723				Q96PC5	Melanoma inhibitory activity protein 2 OS=Homo sapiens OX=9606 GN=MIA2 PE=1 SV=4	MIA2	4.1944	0.0010466	2.9802	5.91756	5.37425	5.78336	6.04362	5.87662	7.23963	7.12828	7.77774	6.61551	6.54739
P36873	17.989	4.169	5.2645e-05	4.2786				Q8N983	39S ribosomal protein L43, mitochondrial OS=Homo sapiens OX=9606 GN=MRPL43 PE=1 SV=1	MRPL43	4.1695	0.0084661	2.0723	6.17199	6.33122	6.0128	6.41301	6.0636	6.68394	7.09553	6.96681	7.91385	8.60825
O75694	17.987	4.1689	0.00013814	3.8597				P36873	Serine/threonine-protein phosphatase PP1-gamma catalytic subunit OS=Homo sapiens OX=9606 GN=PPP1CC PE=1 SV=1	PPP1CC	4.169	5.2645e-05	4.2786	5.63237	5.56602	5.27378	5.32219	5.37905	6.22909	6.57331	6.70303	6.83759	7.10536
Q8NEU8	17.763	4.1508	0.037753	1.423				O75694	Nuclear pore complex protein Nup155 OS=Homo sapiens OX=9606 GN=NUP155 PE=1 SV=1	NUP155	4.1689	0.00013814	3.8597	5.47753	5.47995	5.57574	5.51663	5.23085	7.1082	6.74137	7.0495	6.47921	6.17724
O60524	17.633	4.1402	1.3647e-05	4.865				Q8NEU8	DCC-interacting protein 13-beta OS=Homo sapiens OX=9606 GN=APPL2 PE=1 SV=3	APPL2	4.1508	0.037753	1.423	4.9574	5.94243	5.75589	5.02192	4.30135	5.76181	5.73195	5.85751	7.39896	7.47631
P51812	17.535	4.1322	1.8089e-05	4.7426				O60524	Nuclear export mediator factor NEMF OS=Homo sapiens OX=9606 GN=NEMF PE=1 SV=4	NEMF	4.1402	1.3647e-05	4.865	5.19832	4.9416	5.27893	5.08972	5.06897	6.30413	6.46886	6.40786	6.67808	5.95019
Q01459	17.368	4.1184	0.0075192	2.1238				P51812	Ribosomal protein S6 kinase alpha-3 OS=Homo sapiens OX=9606 GN=RPS6KA3 PE=1 SV=1	RPS6KA3	4.1322	1.8089e-05	4.7426	5.16779	5.59558	5.30194	5.6975	5.36671	6.68181	6.62488	7.00404	6.39221	6.64616
P31431	17.3	4.1127	6.604e-05	4.1802				Q01459	Di-N-acetylchitobiase OS=Homo sapiens OX=9606 GN=CTBS PE=1 SV=1	CTBS	4.1184	0.0075192	2.1238	4.16441	4.9453	5.04066	3.83649	4.9585	5.9824	6.21646	6.25712	5.7906	4.89741
Q9P291	17.182	4.1028	0.00017937	3.7463				P31431	Syndecan-4 OS=Homo sapiens OX=9606 GN=SDC4 PE=1 SV=2	SDC4	4.1127	6.604e-05	4.1802	5.24992	5.14764	5.39101	5.308	4.51346	6.31482	6.46451	6.37019	6.20722	6.44355
Q9HD15	17.043	4.0911	0.003119	2.506				Q9P291	Armadillo repeat-containing X-linked protein 1 OS=Homo sapiens OX=9606 GN=ARMCX1 PE=1 SV=1	ARMCX1	4.1028	0.00017937	3.7463	5.06337	4.87082	5.02151	5.0095	5.19371	6.43055	6.60264	6.56148	6.11144	5.62818
Q9BV23	16.905	4.0793	2.3982e-05	4.6201				Q9HD15	Steroid receptor RNA activator 1 OS=Homo sapiens OX=9606 GN=SRA1 PE=1 SV=1	SRA1	4.0911	0.003119	2.506	4.92738	5.09988	5.21254	5.51959	5.53752	5.89071	6.27583	6.01764	7.12812	7.14239
Q7L523	16.393	4.035	4.5321e-07	6.3437				Q9BV23	Monoacylglycerol lipase ABHD6 OS=Homo sapiens OX=9606 GN=ABHD6 PE=1 SV=1	ABHD6	4.0793	2.3982e-05	4.6201	4.54629	4.62081	4.72805	4.44027	4.87111	6.02617	6.12183	6.02987	5.664	5.50465
O00165	16.236	4.0211	9.0385e-06	5.0439				Q7L523	Ras-related GTP-binding protein A OS=Homo sapiens OX=9606 GN=RRAGA PE=1 SV=1	RRAGA	4.035	4.5321e-07	6.3437	6.11616	5.96047	6.12186	6.18497	6.03443	7.19672	7.18919	7.16638	7.53334	7.40556
Q13325	16.1	4.009	0.012032	1.9197				O00165	HCLS1-associated protein X-1 OS=Homo sapiens OX=9606 GN=HAX1 PE=1 SV=2	HAX1	4.0211	9.0385e-06	5.0439	4.84795	5.22688	5.10653	4.69951	5.1571	6.3241	6.12249	6.43892	6.12969	6.07511
Q13330	16.034	4.003	4.8898e-06	5.3107				Q13325	Interferon-induced protein with tetratricopeptide repeats 5 OS=Homo sapiens OX=9606 GN=IFIT5 PE=1 SV=1	IFIT5	4.009	0.012032	1.9197	3.92569	4.17703	4.85632	5.04787	5.08102	6.24215	6.2721	6.2629	5.5206	4.82426
O75400	15.996	3.9997	1.6121e-05	4.7926				Q13330	Metastasis-associated protein MTA1 OS=Homo sapiens OX=9606 GN=MTA1 PE=1 SV=2	MTA1	4.003	4.8898e-06	5.3107	5.4799	5.38865	5.30441	5.11363	5.1255	6.43994	6.23871	6.45448	6.53498	6.76914
Q9UM22	15.98	3.9982	2.1076e-05	4.6762				O75400	Pre-mRNA-processing factor 40 homolog A OS=Homo sapiens OX=9606 GN=PRPF40A PE=1 SV=2	PRPF40A	3.9997	1.6121e-05	4.7926	5.2563	5.309	5.22763	5.26582	5.13863	6.83317	6.46344	6.4955	6.39574	6.02962
P29350	15.956	3.9961	0.034386	1.4636				Q9UM22	Mammalian ependymin-related protein 1 OS=Homo sapiens OX=9606 GN=EPDR1 PE=1 SV=2	EPDR1	3.9982	2.1076e-05	4.6762	5.35133	5.33882	5.48749	5.82348	5.52731	6.46151	6.8763	6.44702	6.87377	6.88778
Q86VS8	15.949	3.9954	0.0033792	2.4712				P29350	Tyrosine-protein phosphatase non-receptor type 6 OS=Homo sapiens OX=9606 GN=PTPN6 PE=1 SV=1	PTPN6	3.9961	0.034386	1.4636	6.58695	6.45658	6.51048	6.56279	6.30324	6.48723	7.18239	7.17588	8.74565	8.84356
P28161	15.82	3.9837	2.281e-06	5.6419				Q86VS8	Protein Hook homolog 3 OS=Homo sapiens OX=9606 GN=HOOK3 PE=1 SV=2	HOOK3	3.9954	0.0033792	2.4712	6.19327	6.11115	5.99141	6.27152	6.06373	7.89905	7.51672	7.88563	6.41824	6.92503
P06753	15.8	3.9818	4.6171e-07	6.3356				P28161	Glutathione S-transferase Mu 2 OS=Homo sapiens OX=9606 GN=GSTM2 PE=1 SV=2	GSTM2	3.9837	2.281e-06	5.6419	5.93783	6.10565	6.05642	6.24212	6.16318	7.28854	7.43155	7.54776	7.16462	7.0688
Q13822	15.8	3.9818	8.5277e-06	5.0692				Q13822	Ectonucleotide pyrophosphatase/phosphodiesterase family member 2 OS=Homo sapiens OX=9606 GN=ENPP2 PE=1 SV=3	ENPP2	3.9818	8.5277e-06	5.0692	6.25334	6.16463	6.07515	6.22817	6.04241	7.29297	7.06909	7.75525	7.37163	7.26802
Q9BTT6	15.697	3.9725	0.0040755	2.3898				P06753	Tropomyosin alpha-3 chain OS=Homo sapiens OX=9606 GN=TPM3 PE=1 SV=2	TPM3	3.9818	4.6171e-07	6.3356	5.90872	6.18318	5.95317	5.83746	6.12453	7.1455	7.34539	7.20535	7.05436	7.24972
Q9UI30	15.601	3.9635	6.6515e-06	5.1771				Q9BTT6	Leucine-rich repeat-containing protein 1 OS=Homo sapiens OX=9606 GN=LRRC1 PE=1 SV=1	LRRC1	3.9725	0.0040755	2.3898	5.72091	5.86124	5.54951	5.56125	5.47814	6.98744	7.0683	7.70803	6.34868	6.03777
Q9BSA9	15.534	3.9574	0.00021002	3.6777				Q9UI30	Multifunctional methyltransferase subunit TRM112-like protein OS=Homo sapiens OX=9606 GN=TRMT112 PE=1 SV=1	TRMT112	3.9635	6.6515e-06	5.1771	5.47905	4.9764	5.38931	5.37985	5.5829	6.54974	6.64079	6.65006	6.3606	6.57203
Q99933	15.477	3.9521	0.00013054	3.8842				Q9BSA9	Endosomal/lysosomal potassium channel TMEM175 OS=Homo sapiens OX=9606 GN=TMEM175 PE=1 SV=1	TMEM175	3.9574	0.00021002	3.6777	5.41275	5.33225	5.31477	5.19458	5.42518	6.45321	6.83655	7.03796	6.25187	6.0564
Q9BTE7	15.443	3.9489	0.0073292	2.1349				Q99933	BAG family molecular chaperone regulator 1 OS=Homo sapiens OX=9606 GN=BAG1 PE=1 SV=4	BAG1	3.9521	0.00013054	3.8842	5.09481	4.68437	5.29312	5.10914	5.34945	6.5801	6.55004	6.15222	6.30657	5.89045
Q9H173	15.25	3.9308	0.0017828	2.7489				Q9BTE7	DCN1-like protein 5 OS=Homo sapiens OX=9606 GN=DCUN1D5 PE=1 SV=1	DCUN1D5	3.9489	0.0073292	2.1349	4.77191	5.31889	4.97707	5.2668	5.20731	6.76741	6.89298	6.77218	5.63258	5.42049
Q9P0V9	15.172	3.9233	0.00020221	3.6942				Q9H173	Nucleotide exchange factor SIL1 OS=Homo sapiens OX=9606 GN=SIL1 PE=1 SV=1	SIL1	3.9308	0.0017828	2.7489	5.53221	5.80642	6.03316	5.29992	6.04949	6.48289	6.37411	7.04929	7.31749	7.4138
O95741	15.144	3.9207	3.3573e-07	6.474				Q9P0V9	Septin-10 OS=Homo sapiens OX=9606 GN=SEPTIN10 PE=1 SV=2	SEPTIN10	3.9233	0.00020221	3.6942	6.43747	6.6284	6.4178	6.51554	6.49092	7.64784	7.37256	8.28138	7.82451	7.26908
P19388	14.973	3.9043	0.020783	1.6823				O95741	Copine-6 OS=Homo sapiens OX=9606 GN=CPNE6 PE=1 SV=3	CPNE6	3.9207	3.3573e-07	6.474	5.55066	5.678	5.62673	5.74466	5.45102	6.96139	6.82733	6.8322	6.6198	6.71159
Q9HD34	14.898	3.8971	1.2116e-06	5.9166				P19388	DNA-directed RNA polymerases I, II, and III subunit RPABC1 OS=Homo sapiens OX=9606 GN=POLR2E PE=1 SV=4	POLR2E	3.9043	0.020783	1.6823	6.22402	5.09101	5.89303	6.24955	5.85979	7.6851	7.56417	7.58674	6.15066	6.20732
Q9NZ43	14.715	3.8792	0.00083474	3.0784				Q9HD34	LYR motif-containing protein 4 OS=Homo sapiens OX=9606 GN=LYRM4 PE=1 SV=1	LYRM4	3.8971	1.2116e-06	5.9166	5.24225	5.3523	5.30991	5.1281	4.98496	6.42675	6.31868	6.59557	6.26248	6.27972
Q7L5D6	14.711	3.8788	0.016163	1.7915				Q9NZ43	Vesicle transport protein USE1 OS=Homo sapiens OX=9606 GN=USE1 PE=1 SV=2	USE1	3.8792	0.00083474	3.0784	5.89506	5.91842	5.34696	5.37079	5.48355	6.98871	6.81623	6.03917	7.02154	6.98789
P45973	14.646	3.8724	9.5908e-06	5.0181				Q7L5D6	Golgi to ER traffic protein 4 homolog OS=Homo sapiens OX=9606 GN=GET4 PE=1 SV=1	GET4	3.8788	0.016163	1.7915	5.17403	5.0545	4.60581	4.30044	4.50654	6.58927	6.37877	6.28668	4.7176	5.5072
Q6N022	14.583	3.8662	2.6135e-05	4.5828				P45973	Chromobox protein homolog 5 OS=Homo sapiens OX=9606 GN=CBX5 PE=1 SV=1	CBX5	3.8724	9.5908e-06	5.0181	6.43173	6.07753	6.25278	6.55214	6.30731	7.40867	7.30791	7.34142	7.64943	7.7426
Q9Y5Y2	14.475	3.8555	0.0004754	3.3229				Q6N022	Teneurin-4 OS=Homo sapiens OX=9606 GN=TENM4 PE=1 SV=2	TENM4	3.8662	2.6135e-05	4.5828	5.25621	5.51383	5.28816	5.17249	4.82519	6.46163	6.62801	6.25443	6.32604	6.20501
Q8N5N7	14.472	3.8552	0.011786	1.9286				Q9Y5Y2	Cytosolic Fe-S cluster assembly factor NUBP2 OS=Homo sapiens OX=9606 GN=NUBP2 PE=1 SV=1	NUBP2	3.8555	0.0004754	3.3229	4.94969	5.45189	5.2042	5.64359	5.4592	5.88747	6.84065	6.73693	6.48724	6.55932
Q9NX05	14.404	3.8484	0.00026253	3.5808				Q8N5N7	39S ribosomal protein L50, mitochondrial OS=Homo sapiens OX=9606 GN=MRPL50 PE=1 SV=2	MRPL50	3.8552	0.011786	1.9286	6.02341	6.01858	5.6203	4.9471	5.83384	6.2128	7.30568	6.04138	7.28136	7.40467
A2RTX5	14.242	3.832	0.044477	1.3519				Q9NX05	Constitutive coactivator of PPAR-gamma-like protein 2 OS=Homo sapiens OX=9606 GN=FAM120C PE=1 SV=3	FAM120C	3.8484	0.00026253	3.5808	5.46712	5.31455	5.36639	5.34336	5.36171	6.73514	6.95956	6.77204	6.00554	6.17333
P33897	14.136	3.8213	0.011511	1.9389				A2RTX5	Threonine--tRNA ligase 2, cytoplasmic OS=Homo sapiens OX=9606 GN=TARS3 PE=1 SV=1	TARS3	3.832	0.044477	1.3519	4.38062	5.10694	5.43643	5.07354	4.91397	6.71432	6.94332	6.8916	5.41617	4.71387
Q75T13	14.055	3.813	0.0057801	2.2381				P33897	ATP-binding cassette sub-family D member 1 OS=Homo sapiens OX=9606 GN=ABCD1 PE=1 SV=2	ABCD1	3.8213	0.011511	1.9389	4.83391	5.00288	4.62822	5.04327	3.4345	5.04365	5.74471	6.18833	5.89144	5.82568
Q9H0U6	13.843	3.7911	0.0028877	2.5394				Q75T13	GPI inositol-deacylase OS=Homo sapiens OX=9606 GN=PGAP1 PE=1 SV=1	PGAP1	3.813	0.0057801	2.2381	5.46038	5.46128	5.5977	5.72498	5.33907	7.06044	7.11115	7.28262	5.92896	5.93933
P17213	13.709	3.7771	0.0048699	2.3125				Q9H0U6	39S ribosomal protein L18, mitochondrial OS=Homo sapiens OX=9606 GN=MRPL18 PE=1 SV=1	MRPL18	3.7911	0.0028877	2.5394	4.79609	4.75803	4.8483	5.23013	5.2698	6.53356	6.05975	6.80839	5.72279	5.48401
P28069	13.64	3.7698	1.5713e-05	4.8037				P17213	Bactericidal permeability-increasing protein OS=Homo sapiens OX=9606 GN=BPI PE=1 SV=4	BPI	3.7771	0.0048699	2.3125	4.92396	3.66196	5.05005	4.2203	4.72392	5.99148	6.00488	5.48616	5.2723	5.51022
Q6QNY1	13.278	3.7309	3.0201e-06	5.52				P28069	Pituitary-specific positive transcription factor 1 OS=Homo sapiens OX=9606 GN=POU1F1 PE=1 SV=1	POU1F1	3.7698	1.5713e-05	4.8037	5.49208	5.54482	5.63829	6.09404	5.8925	6.89488	6.84554	6.97912	6.92016	6.69611
Q7RTV0	13.258	3.7288	6.339e-05	4.198				Q6QNY1	Biogenesis of lysosome-related organelles complex 1 subunit 2 OS=Homo sapiens OX=9606 GN=BLOC1S2 PE=1 SV=1	BLOC1S2	3.7309	3.0201e-06	5.52	5.04328	5.26979	5.02771	5.44025	5.08283	6.18768	6.39884	6.19627	6.46479	6.23187
Q8WTW3	13.191	3.7214	2.9337e-06	5.5326				Q7RTV0	PHD finger-like domain-containing protein 5A OS=Homo sapiens OX=9606 GN=PHF5A PE=1 SV=1	PHF5A	3.7288	6.339e-05	4.198	6.30704	6.13611	6.01407	6.55619	6.1836	7.49306	7.48225	7.6391	7.19529	6.99973
Q14393	13.131	3.7149	2.5298e-06	5.5969				Q8WTW3	Conserved oligomeric Golgi complex subunit 1 OS=Homo sapiens OX=9606 GN=COG1 PE=1 SV=1	COG1	3.7214	2.9337e-06	5.5326	5.21968	5.37381	5.48603	5.67855	5.42021	6.70248	6.34068	6.54414	6.65029	6.54199
Q5XKP0	12.964	3.6964	0.00024745	3.6065				Q14393	Growth arrest-specific protein 6 OS=Homo sapiens OX=9606 GN=GAS6 PE=1 SV=3	GAS6	3.7149	2.5298e-06	5.5969	5.09556	5.23864	5.24186	5.23478	4.9956	6.08733	6.08069	6.45281	6.41581	6.36128
Q9NQ88	12.946	3.6944	0.0002223	3.6531				Q5XKP0	MICOS complex subunit MIC13 OS=Homo sapiens OX=9606 GN=MICOS13 PE=1 SV=1	MICOS13	3.6964	0.00024745	3.6065	5.05582	5.85481	5.5449	5.44735	5.03668	6.80202	6.55783	6.44893	6.27101	6.42347
Q13685	12.923	3.6918	0.0049941	2.3015				Q9NQ88	Fructose-2,6-bisphosphatase TIGAR OS=Homo sapiens OX=9606 GN=TIGAR PE=1 SV=1	TIGAR	3.6944	0.0002223	3.6531	5.58059	5.68971	5.42117	5.55145	5.65803	6.89909	6.98049	7.01006	6.36865	6.20328
Q6PI48	12.866	3.6855	8.5014e-06	5.0705				Q13685	Angio-associated migratory cell protein OS=Homo sapiens OX=9606 GN=AAMP PE=1 SV=2	AAMP	3.6918	0.0049941	2.3015	5.03811	4.79981	5.4966	5.97434	5.43801	6.60104	6.76497	6.97599	5.87207	6.08957
Q6L8Q7	12.831	3.6816	0.0009572	3.019				Q6PI48	Aspartate--tRNA ligase, mitochondrial OS=Homo sapiens OX=9606 GN=DARS2 PE=1 SV=1	DARS2	3.6855	8.5014e-06	5.0705	5.27595	5.13094	5.57141	5.62002	5.2786	6.68569	6.54308	6.43917	6.3917	6.36444
P35442	12.789	3.6768	5.9275e-07	6.2271				Q6L8Q7	2',5'-phosphodiesterase 12 OS=Homo sapiens OX=9606 GN=PDE12 PE=1 SV=2	PDE12	3.6816	0.0009572	3.019	5.79153	5.7771	5.45523	6.13835	4.87926	6.76528	6.6891	6.84294	6.75514	6.53038
O95167	12.723	3.6694	0.00048008	3.3187				P35442	Thrombospondin-2 OS=Homo sapiens OX=9606 GN=THBS2 PE=1 SV=2	THBS2	3.6768	5.9275e-07	6.2271	6.4817	6.55159	6.33691	6.35908	6.43567	7.60684	7.53634	7.29016	7.68954	7.57622
Q9P2J5	12.509	3.6448	0.027222	1.5651				O95167	NADH dehydrogenase [ubiquinone] 1 alpha subcomplex subunit 3 OS=Homo sapiens OX=9606 GN=NDUFA3 PE=1 SV=1	NDUFA3	3.6694	0.00048008	3.3187	5.4291	5.14165	5.45642	5.82284	5.10356	6.89039	6.13654	6.22369	6.47068	6.75529
Q13491-4	12.314	3.6223	0.00028174	3.5501				Q9P2J5	Leucine--tRNA ligase, cytoplasmic OS=Homo sapiens OX=9606 GN=LARS1 PE=1 SV=2	LARS1	3.6448	0.027222	1.5651	7.08084	7.00438	6.91384	7.24977	7.12224	7.47864	9.14121	9.17334	7.58447	7.47943
Q9UNW1	12.305	3.6211	0.0095751	2.0189				Q13491-4	Isoform 4 of Neuronal membrane glycoprotein M6-b OS=Homo sapiens OX=9606 GN=GPM6B	GPM6B	3.6223	0.00028174	3.5501	5.67983	4.88223	5.50392	5.19133	5.47919	6.51239	6.3742	6.07808	6.46844	6.75543
Q3ZCW2	12.1	3.597	2.1946e-05	4.6586				Q9UNW1	Multiple inositol polyphosphate phosphatase 1 OS=Homo sapiens OX=9606 GN=MINPP1 PE=1 SV=1	MINPP1	3.6211	0.0095751	2.0189	5.07888	4.92311	4.77325	4.27462	4.33536	5.35329	4.8756	6.07055	6.22073	6.31535
Q6IAA8	12.073	3.5937	0.0038211	2.4178				Q3ZCW2	Galectin-related protein OS=Homo sapiens OX=9606 GN=LGALSL PE=1 SV=2	LGALSL	3.597	2.1946e-05	4.6586	5.44522	5.37818	5.40715	5.71634	5.17205	6.62374	6.60037	6.71008	6.32742	6.27132
Q9BQ69	12	3.5849	0.00042001	3.3767				Q6IAA8	Ragulator complex protein LAMTOR1 OS=Homo sapiens OX=9606 GN=LAMTOR1 PE=1 SV=2	LAMTOR1	3.5937	0.0038211	2.4178	6.00713	6.15228	5.99974	7.19734	5.636	7.42094	7.19609	7.20026	7.1927	7.39162
Q9P2U8	11.947	3.5786	1.3407e-05	4.8727				Q9BQ69	ADP-ribose glycohydrolase MACROD1 OS=Homo sapiens OX=9606 GN=MACROD1 PE=1 SV=2	MACROD1	3.5849	0.00042001	3.3767	5.6706	5.50647	5.41774	6.11871	5.40465	6.59462	6.63049	6.33129	7.12248	6.83517
Q9UBF2	11.882	3.5707	6.6431e-06	5.1776				Q9P2U8	Vesicular glutamate transporter 2 OS=Homo sapiens OX=9606 GN=SLC17A6 PE=2 SV=1	SLC17A6	3.5786	1.3407e-05	4.8727	5.11734	4.86882	4.95883	5.27945	5.10377	6.17114	6.1436	6.40824	6.15068	5.84087
Q9UJA5	11.832	3.5646	0.018189	1.7402				Q9UBF2	Coatomer subunit gamma-2 OS=Homo sapiens OX=9606 GN=COPG2 PE=1 SV=1	COPG2	3.5707	6.6431e-06	5.1776	6.10544	5.85916	5.80305	6.16145	6.00879	7.11078	6.99034	7.32735	7.02719	6.85665
Q86VM9	11.828	3.5642	0.00050053	3.3006				Q9UJA5	tRNA (adenine(58)-N(1))-methyltransferase non-catalytic subunit TRM6 OS=Homo sapiens OX=9606 GN=TRMT6 PE=1 SV=1	TRMT6	3.5646	0.018189	1.7402	5.28662	5.56519	5.28907	4.87613	5.21263	5.75903	5.58386	6.01956	7.41034	6.82216
Q15147-4	11.821	3.5633	0.00029865	3.5248				Q86VM9	Zinc finger CCCH domain-containing protein 18 OS=Homo sapiens OX=9606 GN=ZC3H18 PE=1 SV=2	ZC3H18	3.5642	0.00050053	3.3006	6.03376	5.76592	6.43663	5.4979	6.23232	7.0776	7.36838	7.11917	6.97258	6.79342
A6NHQ2	11.811	3.5621	1.1408e-05	4.9428				Q15147-4	Isoform 3 of 1-phosphatidylinositol 4,5-bisphosphate phosphodiesterase beta-4 OS=Homo sapiens OX=9606 GN=PLCB4	PLCB4	3.5633	0.00029865	3.5248	3.95397	4.72012	4.89011	4.29287	4.46341	5.44971	5.4762	5.79135	5.53705	5.42936
O95674	11.767	3.5566	2.0124e-08	7.6963				A6NHQ2	rRNA/tRNA 2'-O-methyltransferase fibrillarin-like protein 1 OS=Homo sapiens OX=9606 GN=FBLL1 PE=3 SV=2	FBLL1	3.5621	1.1408e-05	4.9428	5.30103	5.36483	5.3725	5.4236	5.37973	6.59733	6.51714	6.68146	6.06136	6.3459
Q9NY12	11.755	3.5552	0.0018193	2.7401				O95674	Phosphatidate cytidylyltransferase 2 OS=Homo sapiens OX=9606 GN=CDS2 PE=1 SV=1	CDS2	3.5566	2.0124e-08	7.6963	6.80362	6.67129	6.87624	6.91239	6.80563	7.95057	7.82863	7.86177	7.8372	7.94426
Q68E01	11.604	3.5366	7.3723e-05	4.1324				Q9NY12	H/ACA ribonucleoprotein complex subunit 1 OS=Homo sapiens OX=9606 GN=GAR1 PE=1 SV=1	GAR1	3.5552	0.0018193	2.7401	4.95521	5.3375	5.47429	6.16257	5.36573	6.51381	6.39379	6.13539	6.78109	6.8223
P42771	11.561	3.5311	5.1214e-05	4.2906				Q68E01	Integrator complex subunit 3 OS=Homo sapiens OX=9606 GN=INTS3 PE=1 SV=1	INTS3	3.5366	7.3723e-05	4.1324	5.1486	5.20198	5.36682	4.77834	5.05412	6.21775	6.26935	6.48945	5.88261	6.01377
O94832	11.523	3.5264	0.033114	1.48				P42771	Cyclin-dependent kinase inhibitor 2A OS=Homo sapiens OX=9606 GN=CDKN2A PE=1 SV=2	CDKN2A	3.5311	5.1214e-05	4.2906	5.10741	5.29569	4.93566	4.90545	4.79604	6.10442	6.11476	6.34328	6.09333	5.69934
Q00978	11.51	3.5248	0.011569	1.9367				O94832	Unconventional myosin-Id OS=Homo sapiens OX=9606 GN=MYO1D PE=1 SV=2	MYO1D	3.5264	0.033114	1.48	6.13215	5.7943	5.97225	6.29275	5.96274	6.35733	6.37393	6.57796	8.15125	8.00147
Q0IIM8	11.447	3.5168	1.7595e-05	4.7546				Q00978	Interferon regulatory factor 9 OS=Homo sapiens OX=9606 GN=IRF9 PE=1 SV=1	IRF9	3.5248	0.011569	1.9367	5.27731	4.69736	5.49026	4.80325	5.54288	6.59664	6.78801	6.56044	5.83665	5.33463
P15291	11.415	3.5129	3.4403e-06	5.4634				Q0IIM8	TBC1 domain family member 8B OS=Homo sapiens OX=9606 GN=TBC1D8B PE=1 SV=2	TBC1D8B	3.5168	1.7595e-05	4.7546	5.63584	5.24943	5.15861	5.30912	5.44161	6.24962	6.31437	6.29103	6.63595	6.59699
Q9BVG4	11.344	3.5039	4.7974e-05	4.319				P15291	Beta-1,4-galactosyltransferase 1 OS=Homo sapiens OX=9606 GN=B4GALT1 PE=1 SV=5	B4GALT1	3.5129	3.4403e-06	5.4634	4.88081	4.9457	5.18995	5.13089	4.836	5.99195	6.04748	5.86741	6.12177	6.24215
P54803	11.325	3.5014	3.3479e-06	5.4752				Q9BVG4	Protein PBDC1 OS=Homo sapiens OX=9606 GN=PBDC1 PE=1 SV=1	PBDC1	3.5039	4.7974e-05	4.319	5.9192	5.9752	5.53103	5.75824	5.87695	6.95916	7.16266	6.97763	6.62292	6.61209
O00400	11.273	3.4948	0.03067	1.5133				P54803	Galactocerebrosidase OS=Homo sapiens OX=9606 GN=GALC PE=1 SV=3	GALC	3.5014	3.3479e-06	5.4752	5.68416	5.65698	5.67417	5.95073	5.60694	6.6118	6.82671	6.5876	6.89428	6.92274
Q5VV41	11.222	3.4883	0.011963	1.9222				O00400	Acetyl-coenzyme A transporter 1 OS=Homo sapiens OX=9606 GN=SLC33A1 PE=1 SV=1	SLC33A1	3.4948	0.03067	1.5133	5.44483	4.46337	5.46282	5.26474	5.57137	6.78293	6.913	6.8514	5.67952	5.24042
Q9UKF6	11.142	3.478	0.013516	1.8692				Q5VV41	Rho guanine nucleotide exchange factor 16 OS=Homo sapiens OX=9606 GN=ARHGEF16 PE=1 SV=1	ARHGEF16	3.4883	0.011963	1.9222	4.93459	5.08911	3.64184	4.97307	5.06472	6.39316	5.4402	5.92884	5.58186	5.60945
Q7Z7G0	11.097	3.4721	0.047868	1.32				Q9UKF6	Cleavage and polyadenylation specificity factor subunit 3 OS=Homo sapiens OX=9606 GN=CPSF3 PE=1 SV=1	CPSF3	3.478	0.013516	1.8692	4.89227	5.26944	6.18774	6.16958	5.08516	6.91841	6.68336	6.95731	6.27412	6.00585
Q9NRD5	11.073	3.469	0.020016	1.6986				Q7Z7G0	Target of Nesh-SH3 OS=Homo sapiens OX=9606 GN=ABI3BP PE=1 SV=1	ABI3BP	3.4721	0.047868	1.32	4.96297	4.23394	4.98836	5.01076	4.91527	6.53269	6.55547	6.5764	4.71649	4.9563
P19835	10.984	3.4573	0.0015211	2.8179				Q9NRD5	PRKCA-binding protein OS=Homo sapiens OX=9606 GN=PICK1 PE=1 SV=2	PICK1	3.469	0.020016	1.6986	5.35541	5.50495	5.62699	5.25758	5.61523	5.83089	5.96107	6.04534	7.24808	7.49613
O75063	10.908	3.4473	2.3977e-06	5.6202				P19835	Bile salt-activated lipase OS=Homo sapiens OX=9606 GN=CEL PE=1 SV=3	CEL	3.4573	0.0015211	2.8179	6.615	6.62028	6.66517	6.76325	6.6532	8.07395	7.81789	8.23818	7.26409	7.12657
O75431	10.895	3.4455	0.0032686	2.4856				O75063	Glycosaminoglycan xylosylkinase OS=Homo sapiens OX=9606 GN=FAM20B PE=1 SV=1	FAM20B	3.4473	2.3977e-06	5.6202	5.7573	5.66641	6.05605	5.90129	6.04066	6.84976	7.0118	6.93579	6.80106	7.01194
P53582	10.721	3.4224	4.4756e-05	4.3492				O75431	Metaxin-2 OS=Homo sapiens OX=9606 GN=MTX2 PE=1 SV=1	MTX2	3.4455	0.0032686	2.4856	5.53958	5.53979	6.77615	5.47129	5.57802	6.80905	6.91212	6.75206	6.80395	6.81373
Q9HD26	10.714	3.4214	0.024316	1.6141				P53582	Methionine aminopeptidase 1 OS=Homo sapiens OX=9606 GN=METAP1 PE=1 SV=2	METAP1	3.4224	4.4756e-05	4.3492	5.20482	5.1431	5.07549	4.65487	5.42102	6.19166	6.10892	6.20192	6.03133	6.11674
Q9BUE6	10.699	3.4195	0.00203	2.6925				Q9HD26	Golgi-associated PDZ and coiled-coil motif-containing protein OS=Homo sapiens OX=9606 GN=GOPC PE=1 SV=1	GOPC	3.4214	0.024316	1.6141	4.99912	5.0571	5.04881	4.98407	5.11787	6.66023	6.60059	6.76194	5.25406	5.07986
Q16222	10.681	3.4169	0.00097325	3.0118				Q9BUE6	Iron-sulfur cluster assembly 1 homolog, mitochondrial OS=Homo sapiens OX=9606 GN=ISCA1 PE=1 SV=1	ISCA1	3.4195	0.00203	2.6925	5.21022	4.09912	5.30344	5.02938	4.85114	5.62889	6.02475	6.05115	6.0534	5.88187
Q9NTU7	10.64	3.4114	0.014433	1.8407				Q16222	UDP-N-acetylhexosamine pyrophosphorylase OS=Homo sapiens OX=9606 GN=UAP1 PE=1 SV=3	UAP1	3.4169	0.00097325	3.0118	4.55867	5.27789	5.06151	5.21214	5.28136	6.51391	6.20509	5.58406	6.05516	6.17634
Q9Y3E0	10.632	3.4104	6.3088e-05	4.2001				Q9NTU7	Cerebellin-4 OS=Homo sapiens OX=9606 GN=CBLN4 PE=1 SV=1	CBLN4	3.4114	0.014433	1.8407	5.05093	4.88341	5.44622	4.08431	5.22605	5.62739	5.76298	5.60279	6.86391	5.96847
P22413	10.615	3.408	3.1816e-08	7.4974				Q9Y3E0	Vesicle transport protein GOT1B OS=Homo sapiens OX=9606 GN=GOLT1B PE=1 SV=1	GOLT1B	3.4104	6.3088e-05	4.2001	5.28844	5.1903	4.96546	5.15346	4.77698	6.32528	5.93761	5.79759	6.21889	6.22843
Q08379	10.587	3.4043	0.00032079	3.4938				P22413	Ectonucleotide pyrophosphatase/phosphodiesterase family member 1 OS=Homo sapiens OX=9606 GN=ENPP1 PE=1 SV=2	ENPP1	3.408	3.1816e-08	7.4974	6.10492	6.09519	6.01665	6.2605	5.98395	7.09835	7.1026	7.16996	7.11437	7.10545
Q9BX59	10.579	3.4032	0.00012189	3.914				Q08379	Golgin subfamily A member 2 OS=Homo sapiens OX=9606 GN=GOLGA2 PE=1 SV=3	GOLGA2	3.4043	0.00032079	3.4938	6.62712	6.45596	6.06245	6.84338	6.35847	7.59047	7.71185	7.70515	7.24772	7.21614
Q6UXN9	10.498	3.3921	0.00026999	3.5686				Q9BX59	Tapasin-related protein OS=Homo sapiens OX=9606 GN=TAPBPL PE=1 SV=2	TAPBPL	3.4032	0.00012189	3.914	5.36126	5.37504	5.38144	5.22512	5.57098	6.7978	6.47001	6.57253	6.13072	6.06503
Q9NRW7	10.461	3.3869	2.3454e-06	5.6298				Q6UXN9	WD repeat-containing protein 82 OS=Homo sapiens OX=9606 GN=WDR82 PE=1 SV=1	WDR82	3.3921	0.00026999	3.5686	5.22288	5.16887	5.26151	5.54503	5.22118	6.14694	6.12359	6.1293	6.9075	6.21774
Q9UH62	10.399	3.3784	0.00021031	3.6771				Q9NRW7	Vacuolar protein sorting-associated protein 45 OS=Homo sapiens OX=9606 GN=VPS45 PE=1 SV=1	VPS45	3.3869	2.3454e-06	5.6298	5.85264	5.7383	6.01454	5.99584	5.6733	6.90441	6.83563	7.06626	6.78382	6.78234
Q96S19	10.307	3.3656	2.2052e-07	6.6566				Q9UH62	Armadillo repeat-containing X-linked protein 3 OS=Homo sapiens OX=9606 GN=ARMCX3 PE=1 SV=1	ARMCX3	3.3784	0.00021031	3.6771	6.09022	6.07701	6.043	6.13171	6.07832	7.19052	7.61938	7.07703	6.97373	6.64463
Q9HB90	10.3	3.3646	2.2221e-05	4.6532				Q96S19	Methyltransferase-like 26 OS=Homo sapiens OX=9606 GN=METTL26 PE=1 SV=2	METTL26	3.3656	2.2052e-07	6.6566	6.2422	6.23951	6.21208	6.1916	6.26287	7.24831	7.09857	7.37488	7.10896	7.38324
Q9Y285	10.258	3.3587	1.3539e-06	5.8684				Q9HB90	Ras-related GTP-binding protein C OS=Homo sapiens OX=9606 GN=RRAGC PE=1 SV=1	RRAGC	3.3646	2.2221e-05	4.6532	5.66478	5.61881	5.75919	5.85314	5.62927	6.56933	6.71346	6.7214	6.48178	7.10342
Q99417	10.189	3.3489	2.8461e-05	4.5457				Q9Y285	Phenylalanine--tRNA ligase alpha subunit OS=Homo sapiens OX=9606 GN=FARSA PE=1 SV=3	FARSA	3.3587	1.3539e-06	5.8684	6.48172	6.2143	6.29264	6.62967	6.33403	7.32458	7.36873	7.47293	7.3776	7.46383
Q8IZT6	10.14	3.342	0.00035758	3.4466				Q99417	c-Myc-binding protein OS=Homo sapiens OX=9606 GN=MYCBP PE=1 SV=3	MYCBP	3.3489	2.8461e-05	4.5457	6.00037	6.17649	5.75706	6.43412	6.13848	7.25923	7.14031	7.03618	7.07975	7.0317
O75152	10.136	3.3415	0.012134	1.916				Q8IZT6	Abnormal spindle-like microcephaly-associated protein OS=Homo sapiens OX=9606 GN=ASPM PE=1 SV=2	ASPM	3.342	0.00035758	3.4466	6.15219	5.74701	5.71053	6.39086	5.53581	6.96265	6.73872	7.12035	6.91796	6.8269
Q99653	10.106	3.3371	6.1725e-06	5.2095				O75152	Zinc finger CCCH domain-containing protein 11A OS=Homo sapiens OX=9606 GN=ZC3H11A PE=1 SV=3	ZC3H11A	3.3415	0.012134	1.916	5.19026	4.96777	5.36076	4.67461	5.27677	5.13515	6.07297	5.96378	6.501	6.82666
Q08AE8	10.057	3.3302	2.5049e-06	5.6012				Q99653	Calcineurin B homologous protein 1 OS=Homo sapiens OX=9606 GN=CHP1 PE=1 SV=3	CHP1	3.3371	6.1725e-06	5.2095	5.33634	5.3954	4.95392	5.25595	5.31414	6.08718	6.31521	6.39945	6.31509	6.1617
Q15257	10.04	3.3277	1.9958e-07	6.6999				Q08AE8	Protein spire homolog 1 OS=Homo sapiens OX=9606 GN=SPIRE1 PE=1 SV=3	SPIRE1	3.3302	2.5049e-06	5.6012	5.25091	4.89512	5.07242	5.16541	5.16921	6.1361	5.95011	6.31313	6.11827	6.04788
P55039	9.9964	3.3214	2.1966e-05	4.6582				Q15257	Serine/threonine-protein phosphatase 2A activator OS=Homo sapiens OX=9606 GN=PTPA PE=1 SV=3	PTPA	3.3277	1.9958e-07	6.6999	7.2358	7.31977	7.28401	7.15425	7.29205	8.3849	8.12961	8.39067	8.18446	8.20499
Q5VTR2	9.9515	3.3149	0.0028752	2.5413				P55039	Developmentally-regulated GTP-binding protein 2 OS=Homo sapiens OX=9606 GN=DRG2 PE=1 SV=1	DRG2	3.3214	2.1966e-05	4.6582	5.08134	4.9516	4.67502	5.08523	4.87515	5.64586	6.01264	6.10966	6.05592	5.84349
Q8NBZ7	9.9371	3.3128	7.089e-05	4.1494				Q5VTR2	E3 ubiquitin-protein ligase BRE1A OS=Homo sapiens OX=9606 GN=RNF20 PE=1 SV=2	RNF20	3.3149	0.0028752	2.5413	5.10141	5.11833	5.24252	5.15207	5.13057	6.51568	6.54189	6.52349	5.66714	5.48615
Q8WWQ0	9.9021	3.3077	1.9987e-05	4.6992				Q8NBZ7	UDP-glucuronic acid decarboxylase 1 OS=Homo sapiens OX=9606 GN=UXS1 PE=1 SV=1	UXS1	3.3128	7.089e-05	4.1494	4.89555	4.65559	4.93433	5.17467	4.67554	5.80626	5.88459	5.79422	6.2013	5.63563
Q9UI14	9.8448	3.2994	0.00061064	3.2142				Q8WWQ0	PH-interacting protein OS=Homo sapiens OX=9606 GN=PHIP PE=1 SV=2	PHIP	3.3077	1.9987e-05	4.6992	5.39218	5.06817	5.17665	5.46805	5.39805	6.48135	6.39567	6.40026	6.05561	6.14886
Q14320	9.838	3.2984	0.00092539	3.0337				Q9UI14	Prenylated Rab acceptor protein 1 OS=Homo sapiens OX=9606 GN=RABAC1 PE=1 SV=1	RABAC1	3.2994	0.00061064	3.2142	5.30451	5.37618	5.12646	4.67735	4.48249	5.95704	6.1306	5.84436	5.98158	6.01944
Q9H4A5	9.8216	3.296	0.035812	1.446				Q14320	Protein FAM50A OS=Homo sapiens OX=9606 GN=FAM50A PE=1 SV=2	FAM50A	3.2984	0.00092539	3.0337	5.32451	5.24561	4.65332	5.29383	5.22896	6.36532	6.22566	6.48997	5.97579	5.65402
Q9Y2G5	9.8212	3.2959	9.3969e-05	4.027				Q9H4A5	Golgi phosphoprotein 3-like OS=Homo sapiens OX=9606 GN=GOLPH3L PE=1 SV=1	GOLPH3L	3.296	0.035812	1.446	4.24012	4.39074	5.90931	5.934	4.36982	5.75183	5.98203	5.97077	6.06084	6.03941
A1L4H1	9.7989	3.2926	0.0001437	3.8426				Q9Y2G5	GDP-fucose protein O-fucosyltransferase 2 OS=Homo sapiens OX=9606 GN=POFUT2 PE=1 SV=3	POFUT2	3.2959	9.3969e-05	4.027	5.47543	5.18371	5.44635	5.26614	5.30457	6.62525	6.57681	5.98625	6.35148	6.09723
P0CG12	9.7912	3.2915	4.6935e-05	4.3285				A1L4H1	Soluble scavenger receptor cysteine-rich domain-containing protein SSC5D OS=Homo sapiens OX=9606 GN=SSC5D PE=1 SV=3	SSC5D	3.2926	0.0001437	3.8426	5.49422	5.54332	5.50755	5.72633	5.53377	6.55174	6.65577	7.01933	6.22907	6.30518
Q9HA77	9.7478	3.2851	0.014951	1.8253				P0CG12	Decreased expression in renal and prostate cancer protein OS=Homo sapiens OX=9606 GN=DERPC PE=1 SV=1	DERPC	3.2915	4.6935e-05	4.3285	5.39013	4.93942	5.23147	5.16904	5.35356	5.95144	6.02977	6.34677	6.2435	6.46632
O43719	9.7172	3.2805	3.1054e-07	6.5079				Q9HA77	Probable cysteine--tRNA ligase, mitochondrial OS=Homo sapiens OX=9606 GN=CARS2 PE=1 SV=1	CARS2	3.2851	0.014951	1.8253	4.60918	4.84409	4.60469	4.19915	4.44054	6.20242	5.92725	5.90437	4.70292	4.90521
Q96J02	9.62	3.266	0.00041237	3.3847				O43719	HIV Tat-specific factor 1 OS=Homo sapiens OX=9606 GN=HTATSF1 PE=1 SV=1	HTATSF1	3.2805	3.1054e-07	6.5079	6.88177	6.57099	6.72094	6.85938	6.66459	7.78959	7.6501	7.69278	7.77189	7.73102
Q8NBL1	9.6062	3.264	0.011215	1.9502				Q96J02	E3 ubiquitin-protein ligase Itchy homolog OS=Homo sapiens OX=9606 GN=ITCH PE=1 SV=2	ITCH	3.266	0.00041237	3.3847	5.56718	5.44371	5.42294	5.40107	5.27055	6.73363	6.64827	5.81811	6.51356	6.30778
Q9NV70	9.5726	3.2589	0.00041702	3.3798				Q8NBL1	Protein O-glucosyltransferase 1 OS=Homo sapiens OX=9606 GN=POGLUT1 PE=1 SV=1	POGLUT1	3.264	0.011215	1.9502	4.95427	4.58004	4.10011	4.88164	4.68973	5.99708	6.13769	5.99815	5.02326	4.96232
O15027	9.5476	3.2551	0.00024267	3.615				Q9NV70	Exocyst complex component 1 OS=Homo sapiens OX=9606 GN=EXOC1 PE=1 SV=4	EXOC1	3.2589	0.00041702	3.3798	6.26839	6.59527	6.40798	7.12128	6.57486	7.49363	7.39895	7.40352	7.78191	7.79492
Q8TBC5	9.5366	3.2535	0.00012615	3.8991				O15027	Protein transport protein Sec16A OS=Homo sapiens OX=9606 GN=SEC16A PE=1 SV=4	SEC16A	3.2551	0.00024267	3.615	6.42709	6.32981	5.98515	6.53294	6.00162	7.36537	7.44	7.42036	7.05243	6.89792
O75439	9.528	3.2522	0.0022436	2.6491				Q8TBC5	Zinc finger and SCAN domain-containing protein 18 OS=Homo sapiens OX=9606 GN=ZSCAN18 PE=1 SV=2	ZSCAN18	3.2535	0.00012615	3.8991	5.5483	5.68959	5.46042	5.18625	5.60865	6.23882	6.19456	6.52395	6.73892	6.69394
Q6UB35	9.4477	3.24	0.0057554	2.2399				O75439	Mitochondrial-processing peptidase subunit beta OS=Homo sapiens OX=9606 GN=PMPCB PE=1 SV=2	PMPCB	3.2522	0.0022436	2.6491	6.68786	6.54398	6.41136	6.80603	6.47397	7.02813	7.54369	7.59511	8.30246	7.34883
Q9H1B7	9.3381	3.2231	0.00071345	3.1466				Q6UB35	Monofunctional C1-tetrahydrofolate synthase, mitochondrial OS=Homo sapiens OX=9606 GN=MTHFD1L PE=1 SV=1	MTHFD1L	3.24	0.0057554	2.2399	5.70241	5.78056	5.46928	5.85463	5.49629	7.01458	6.85504	7.22385	5.9823	6.10401
Q6KCM7	9.322	3.2206	4.8733e-08	7.3122				Q9H1B7	Probable E3 ubiquitin-protein ligase IRF2BPL OS=Homo sapiens OX=9606 GN=IRF2BPL PE=1 SV=1	IRF2BPL	3.2231	0.00071345	3.1466	5.25244	5.29945	5.20829	5.43228	5.23924	6.23995	6.18751	6.93053	5.99995	5.92505
Q9BQ70	9.2857	3.215	2.0927e-05	4.6793				Q6KCM7	Calcium-binding mitochondrial carrier protein SCaMC-2 OS=Homo sapiens OX=9606 GN=SLC25A25 PE=1 SV=1	SLC25A25	3.2206	4.8733e-08	7.3122	5.2452	5.22822	5.07283	5.08898	5.28808	6.19485	6.11683	6.19834	6.0797	6.18113
Q6UXH1	9.2782	3.2138	6.065e-05	4.2172				Q9BQ70	Transcription factor 25 OS=Homo sapiens OX=9606 GN=TCF25 PE=1 SV=1	TCF25	3.215	2.0927e-05	4.6793	4.96662	5.12992	5.44071	5.36863	5.33575	6.13764	6.22593	6.16402	6.0891	6.46402
Q9BV40	9.238	3.2076	0.02877	1.5411				Q6UXH1	Protein disulfide isomerase CRELD2 OS=Homo sapiens OX=9606 GN=CRELD2 PE=1 SV=1	CRELD2	3.2138	6.065e-05	4.2172	5.97074	5.78545	6.0438	5.95594	5.38601	6.6231	6.83398	6.88018	6.83568	6.80631
Q9NS15	9.1464	3.1932	1.3849e-05	4.8586				Q9BV40	Vesicle-associated membrane protein 8 OS=Homo sapiens OX=9606 GN=VAMP8 PE=1 SV=1	VAMP8	3.2076	0.02877	1.5411	6.2122	6.07282	4.41749	6.21036	5.1674	6.38948	6.55909	6.52257	6.73079	6.70624
Q9H074	9.1019	3.1862	0.014293	1.8449				Q9NS15	Latent-transforming growth factor beta-binding protein 3 OS=Homo sapiens OX=9606 GN=LTBP3 PE=1 SV=4	LTBP3	3.1932	1.3849e-05	4.8586	5.36696	5.23661	5.44217	5.13071	5.22479	6.36222	6.46149	6.27153	5.96354	6.14872
Q9Y4K4	9.0379	3.176	0.0012088	2.9176				Q9H074	Polyadenylate-binding protein-interacting protein 1 OS=Homo sapiens OX=9606 GN=PAIP1 PE=1 SV=1	PAIP1	3.1862	0.014293	1.8449	5.80724	5.58294	5.54635	6.11076	5.39889	6.992	7.28955	6.98402	6.17842	5.79786
Q96JB2	8.9901	3.1683	0.0095514	2.0199				Q9Y4K4	Mitogen-activated protein kinase kinase kinase kinase 5 OS=Homo sapiens OX=9606 GN=MAP4K5 PE=1 SV=2	MAP4K5	3.176	0.0012088	2.9176	4.54164	4.26306	4.76131	5.0295	4.64995	5.88066	5.74761	5.89767	5.3289	5.17094
A6ZKI3	8.9813	3.1669	0.0002402	3.6194				Q96JB2	Conserved oligomeric Golgi complex subunit 3 OS=Homo sapiens OX=9606 GN=COG3 PE=1 SV=3	COG3	3.1683	0.0095514	2.0199	5.74273	4.33328	5.62291	5.71914	5.13204	6.41369	6.305	6.47038	6.09934	6.03051
P13984	8.9251	3.1579	2.3324e-06	5.6322				A6ZKI3	Retrotransposon Gag-like protein 8C OS=Homo sapiens OX=9606 GN=RTL8C PE=1 SV=1	RTL8C	3.1669	0.0002402	3.6194	4.97519	4.9799	4.79307	5.02146	4.75057	5.49251	6.0122	6.21842	6.00872	5.55504
Q16706	8.9025	3.1542	0.00061592	3.2105				P13984	General transcription factor IIF subunit 2 OS=Homo sapiens OX=9606 GN=GTF2F2 PE=1 SV=2	GTF2F2	3.1579	2.3324e-06	5.6322	5.3323	5.32909	5.54325	5.51343	5.39619	6.41439	6.41171	6.49481	6.43123	6.11517
O15305	8.8624	3.1477	0.0052866	2.2768				Q16706	Alpha-mannosidase 2 OS=Homo sapiens OX=9606 GN=MAN2A1 PE=1 SV=2	MAN2A1	3.1542	0.00061592	3.2105	5.64212	5.40533	4.88897	5.40121	5.28362	6.05773	6.32832	5.95599	6.65333	6.37342
Q8N2K0	8.7885	3.1356	0.0023832	2.6228				O15305	Phosphomannomutase 2 OS=Homo sapiens OX=9606 GN=PMM2 PE=1 SV=1	PMM2	3.1477	0.0052866	2.2768	5.46069	5.39212	5.63484	5.42239	5.54085	6.84119	7.05398	6.55929	5.84717	5.88702
Q8NFH4	8.7819	3.1345	0.0046243	2.335				Q8N2K0	Lysophosphatidylserine lipase ABHD12 OS=Homo sapiens OX=9606 GN=ABHD12 PE=1 SV=2	ABHD12	3.1356	0.0023832	2.6228	5.57939	5.48435	5.22631	5.69024	4.51241	6.13972	6.30743	6.21965	6.15806	6.3874
Q06587	8.7346	3.1267	0.0036686	2.4355				Q8NFH4	Nucleoporin Nup37 OS=Homo sapiens OX=9606 GN=NUP37 PE=1 SV=1	NUP37	3.1345	0.0046243	2.335	5.7563	4.76256	5.02824	5.7815	4.79831	5.93464	6.20736	6.43774	6.23331	6.0318
Q6UWE0	8.7231	3.1248	0.020269	1.6932				Q06587	E3 ubiquitin-protein ligase RING1 OS=Homo sapiens OX=9606 GN=RING1 PE=1 SV=2	RING1	3.1267	0.0036686	2.4355	4.8176	5.75463	5.60314	5.83519	5.18585	6.23476	6.08442	6.47907	6.84141	6.26296
Q8IZL8	8.7068	3.1221	0.017033	1.7687				Q6UWE0	E3 ubiquitin-protein ligase LRSAM1 OS=Homo sapiens OX=9606 GN=LRSAM1 PE=1 SV=1	LRSAM1	3.1248	0.020269	1.6932	5.55798	5.7955	5.31342	5.6236	5.63768	7.068	7.07064	6.98488	5.81002	5.69801
Q86TG7	8.6634	3.1149	0.00019356	3.7132				Q8IZL8	Proline-, glutamic acid- and leucine-rich protein 1 OS=Homo sapiens OX=9606 GN=PELP1 PE=1 SV=2	PELP1	3.1221	0.017033	1.7687	3.9003	3.62663	5.00502	4.97873	4.8584	5.55574	5.24397	5.68708	5.48434	5.09691
Q5JTJ3	8.6458	3.112	0.00070925	3.1492				Q86TG7	Retrotransposon-derived protein PEG10 OS=Homo sapiens OX=9606 GN=PEG10 PE=1 SV=2	PEG10	3.1149	0.00019356	3.7132	5.60384	5.72603	5.27923	5.19227	5.32121	6.30712	6.36255	6.70366	6.37728	6.06041
Q12981	8.6406	3.1111	2.4854e-05	4.6046				Q5JTJ3	Cytochrome c oxidase assembly factor 6 homolog OS=Homo sapiens OX=9606 GN=COA6 PE=1 SV=1	COA6	3.112	0.00070925	3.1492	5.14599	5.52567	5.18221	5.70782	5.32615	6.05207	6.24021	6.00835	6.53588	6.73534
Q8IY95	8.6296	3.1093	0.0018205	2.7398				Q12981	Vesicle transport protein SEC20 OS=Homo sapiens OX=9606 GN=BNIP1 PE=1 SV=3	BNIP1	3.1111	2.4854e-05	4.6046	5.18043	5.00837	5.35274	5.01277	5.39117	6.1363	6.27673	6.26315	6.06703	5.88499
Q99969	8.5748	3.1001	0.011367	1.9443				Q8IY95	Transmembrane protein 192 OS=Homo sapiens OX=9606 GN=TMEM192 PE=1 SV=1	TMEM192	3.1093	0.0018205	2.7398	5.6439	6.0854	5.57909	6.18973	6.07399	7.16357	7.11024	7.06506	6.46676	6.44644
Q00653	8.4758	3.0833	0.0011356	2.9448				Q99969	Retinoic acid receptor responder protein 2 OS=Homo sapiens OX=9606 GN=RARRES2 PE=1 SV=1	RARRES2	3.1001	0.011367	1.9443	5.89314	5.53571	4.88611	6.33786	5.74045	6.58204	6.85708	6.74254	6.86236	6.01537
Q9NX24	8.4476	3.0785	5.2528e-05	4.2796				Q00653	Nuclear factor NF-kappa-B p100 subunit OS=Homo sapiens OX=9606 GN=NFKB2 PE=1 SV=4	NFKB2	3.0833	0.0011356	2.9448	4.88731	3.9203	4.8447	4.87622	4.57184	5.55115	5.64551	5.45754	5.61026	5.47675
P41223	8.4196	3.0738	6.2775e-05	4.2022				Q9NX24	H/ACA ribonucleoprotein complex subunit 2 OS=Homo sapiens OX=9606 GN=NHP2 PE=1 SV=1	NHP2	3.0785	5.2528e-05	4.2796	5.707	5.60678	5.39204	5.93153	5.72977	6.71635	6.50091	6.33608	6.77056	6.67688
P34059	8.3957	3.0697	2.2437e-05	4.649				P41223	Protein BUD31 homolog OS=Homo sapiens OX=9606 GN=BUD31 PE=1 SV=2	BUD31	3.0738	6.2775e-05	4.2022	5.25448	5.28205	5.12557	4.85481	4.75018	6.13856	6.06199	5.97137	5.91759	5.80403
Q8TEM1	8.3665	3.0646	0.00013654	3.8648				P34059	N-acetylgalactosamine-6-sulfatase OS=Homo sapiens OX=9606 GN=GALNS PE=1 SV=1	GALNS	3.0697	2.2437e-05	4.649	5.333	5.13175	5.44084	5.54666	5.58308	6.09667	6.27087	6.42598	6.45983	6.40228
Q8WUI4	8.3441	3.0608	0.016927	1.7714				Q8TEM1	Nuclear pore membrane glycoprotein 210 OS=Homo sapiens OX=9606 GN=NUP210 PE=1 SV=3	NUP210	3.0646	0.00013654	3.8648	6.27668	6.35304	6.08868	6.7169	6.2092	7.45043	7.1656	7.45119	7.14706	7.04292
Q9BY42	8.3189	3.0564	1.9044e-06	5.7202				Q8WUI4	Histone deacetylase 7 OS=Homo sapiens OX=9606 GN=HDAC7 PE=1 SV=2	HDAC7	3.0608	0.016927	1.7714	6.29407	5.99128	5.17824	6.74724	6.15508	7.25937	6.72272	7.50954	6.84965	6.63152
Q8IWX8	8.2602	3.0462	0.00073496	3.1337				Q9BY42	Replication termination factor 2 OS=Homo sapiens OX=9606 GN=RTF2 PE=1 SV=3	RTF2	3.0564	1.9044e-06	5.7202	4.56119	4.85991	4.8567	4.93281	4.82978	5.66985	5.8827	5.66673	5.72242	5.699
P42566	8.2496	3.0443	0.020385	1.6907				Q8IWX8	Calcium homeostasis endoplasmic reticulum protein OS=Homo sapiens OX=9606 GN=CHERP PE=1 SV=3	CHERP	3.0462	0.00073496	3.1337	5.54378	6.09011	5.974	5.86494	5.64534	6.48389	6.46562	6.59845	7.13288	7.02229
P34931	8.1535	3.0274	0.042361	1.373				P42566	Epidermal growth factor receptor substrate 15 OS=Homo sapiens OX=9606 GN=EPS15 PE=1 SV=2	EPS15	3.0443	0.020385	1.6907	6.45653	6.59853	6.20491	6.33698	6.10559	7.62745	7.61953	7.98227	6.4665	6.58896
P52701	8.1013	3.0181	0.037664	1.4241				P34931	Heat shock 70 kDa protein 1-like OS=Homo sapiens OX=9606 GN=HSPA1L PE=1 SV=2	HSPA1L	3.0274	0.042361	1.373	4.70685	4.2633	4.7772	4.6127	5.07198	6.58376	4.9565	4.63066	5.92612	5.8917
O95749	8.0007	3.0001	0.0046804	2.3297				P52701	DNA mismatch repair protein Msh6 OS=Homo sapiens OX=9606 GN=MSH6 PE=1 SV=2	MSH6	3.0181	0.037664	1.4241	5.00666	5.01498	3.38103	4.8338	4.97549	5.69819	4.86965	5.58307	5.95051	5.65249
Q92544	7.9961	2.9993	1.4247e-05	4.8463				O95749	Geranylgeranyl pyrophosphate synthase OS=Homo sapiens OX=9606 GN=GGPS1 PE=1 SV=1	GGPS1	3.0001	0.0046804	2.3297	5.53531	5.62798	6.31508	5.54707	5.53854	6.8083	5.9127	6.72245	6.80892	6.82727
Q01085	7.9892	2.9981	0.001736	2.7605				Q92544	Transmembrane 9 superfamily member 4 OS=Homo sapiens OX=9606 GN=TM9SF4 PE=1 SV=2	TM9SF4	2.9993	1.4247e-05	4.8463	6.4686	6.37354	6.23442	6.26954	6.35634	6.98816	7.08384	7.34352	7.44124	7.36008
Q9Y6A4	7.9491	2.9908	0.039062	1.4083				Q01085	Nucleolysin TIAR OS=Homo sapiens OX=9606 GN=TIAL1 PE=1 SV=1	TIAL1	2.9981	0.001736	2.7605	6.06063	5.96654	5.91241	5.16923	5.93642	6.90732	6.71333	7.00276	6.47328	6.46107
Q8WXE9	7.9265	2.9867	0.018302	1.7375				Q9Y6A4	Cilia- and flagella-associated protein 20 OS=Homo sapiens OX=9606 GN=CFAP20 PE=1 SV=1	CFAP20	2.9908	0.039062	1.4083	4.56955	5.03018	4.09532	4.88997	4.32032	5.80487	5.50333	6.00779	5.8536	4.23731
Q7Z3B4	7.9259	2.9866	2.5306e-06	5.5968				Q8WXE9	Stonin-2 OS=Homo sapiens OX=9606 GN=STON2 PE=1 SV=1	STON2	2.9867	0.018302	1.7375	3.70749	4.72335	4.49787	4.46445	4.13537	6.04029	5.50086	4.89421	4.86214	4.72623
Q9BYD2	7.8085	2.965	0.0001642	3.7846				Q7Z3B4	Nucleoporin p54 OS=Homo sapiens OX=9606 GN=NUP54 PE=1 SV=2	NUP54	2.9866	2.5306e-06	5.5968	5.68121	5.54602	5.62518	5.68048	5.76942	6.58302	6.66013	6.72157	6.49492	6.33791
Q09161	7.7153	2.9477	0.0028358	2.5473				Q9BYD2	39S ribosomal protein L9, mitochondrial OS=Homo sapiens OX=9606 GN=MRPL9 PE=1 SV=2	MRPL9	2.965	0.0001642	3.7846	4.51145	4.86997	4.87849	5.27181	4.89768	5.93589	5.67775	5.80209	5.86899	5.60752
Q9HBR0	7.7122	2.9471	2.8152e-05	4.5505				Q09161	Nuclear cap-binding protein subunit 1 OS=Homo sapiens OX=9606 GN=NCBP1 PE=1 SV=1	NCBP1	2.9477	0.0028358	2.5473	5.87403	5.94647	5.7094	5.93778	5.76933	6.68906	6.39735	6.20968	7.30703	7.07066
P51790-2	7.6752	2.9402	0.0031771	2.498				Q9HBR0	Putative sodium-coupled neutral amino acid transporter 10 OS=Homo sapiens OX=9606 GN=SLC38A10 PE=1 SV=2	SLC38A10	2.9471	2.8152e-05	4.5505	6.12408	5.96536	6.43465	6.3118	6.46695	7.11932	7.01929	7.27493	7.199	7.12618
P82970	7.6511	2.9357	0.013244	1.878				P51790-2	Isoform 2 of H(+)/Cl(-) exchange transporter 3 OS=Homo sapiens OX=9606 GN=CLCN3	CLCN3	2.9402	0.0031771	2.498	5.02479	4.98064	4.79321	5.0457	4.85904	5.61962	5.41616	5.44176	6.30406	6.34722
Q07812	7.6347	2.9326	6.1724e-05	4.2095				P82970	High mobility group nucleosome-binding domain-containing protein 5 OS=Homo sapiens OX=9606 GN=HMGN5 PE=1 SV=1	HMGN5	2.9357	0.013244	1.878	5.07602	5.27534	5.11014	5.03534	5.11386	6.20541	6.45929	6.65837	5.34492	5.36133
Q13907	7.6332	2.9323	1.1211e-05	4.9504				Q07812	Apoptosis regulator BAX OS=Homo sapiens OX=9606 GN=BAX PE=1 SV=1	BAX	2.9326	6.1724e-05	4.2095	5.9721	6.17821	5.73812	5.9459	5.77504	7.00267	6.56474	6.99518	6.72825	6.73251
Q9H857	7.633	2.9322	0.0076974	2.1137				Q13907	Isopentenyl-diphosphate Delta-isomerase 1 OS=Homo sapiens OX=9606 GN=IDI1 PE=1 SV=2	IDI1	2.9323	1.1211e-05	4.9504	5.25742	5.11736	5.56538	5.24635	5.35864	6.25828	6.00107	6.20987	6.1751	6.31435
Q15126	7.6179	2.9294	0.0032677	2.4858				Q9H857	5'-nucleotidase domain-containing protein 2 OS=Homo sapiens OX=9606 GN=NT5DC2 PE=1 SV=1	NT5DC2	2.9322	0.0076974	2.1137	5.19004	5.00737	5.31777	5.39571	5.243	6.43751	6.25676	5.15656	6.3378	6.37871
P10109	7.6177	2.9293	0.00046851	3.3293				Q15126	Phosphomevalonate kinase OS=Homo sapiens OX=9606 GN=PMVK PE=1 SV=3	PMVK	2.9294	0.0032677	2.4858	6.93478	6.70165	6.88629	6.97064	6.82615	8.0953	8.09935	8.06033	7.23723	7.23647
Q9BXC9	7.5827	2.9227	0.00039757	3.4006				P10109	Adrenodoxin, mitochondrial OS=Homo sapiens OX=9606 GN=FDX1 PE=1 SV=1	FDX1	2.9293	0.00046851	3.3293	5.59177	5.68361	5.35028	5.36177	4.88327	6.33106	6.35923	6.36945	5.99476	6.2253
Q96C24	7.5573	2.9179	1.2562e-06	5.9009				Q9BXC9	Bardet-Biedl syndrome 2 protein OS=Homo sapiens OX=9606 GN=BBS2 PE=1 SV=1	BBS2	2.9227	0.00039757	3.4006	5.4094	5.43913	5.41276	5.41869	5.20364	6.07081	6.42354	6.52105	6.4922	5.77515
Q15036	7.5368	2.9139	0.0091593	2.0381				Q96C24	Synaptotagmin-like protein 4 OS=Homo sapiens OX=9606 GN=SYTL4 PE=1 SV=2	SYTL4	2.9179	1.2562e-06	5.9009	6.77658	6.62488	6.7362	6.9611	6.81658	7.59767	7.67217	7.81436	7.6279	7.5951
Q7KZI7	7.4847	2.9039	0.0011387	2.9436				Q15036	Sorting nexin-17 OS=Homo sapiens OX=9606 GN=SNX17 PE=1 SV=1	SNX17	2.9139	0.0091593	2.0381	4.68315	5.14031	4.76078	5.19151	4.95222	6.32852	6.17233	5.8442	5.80607	4.96277
Q96GQ5	7.4005	2.8876	0.0002231	3.6515				Q7KZI7	Serine/threonine-protein kinase MARK2 OS=Homo sapiens OX=9606 GN=MARK2 PE=1 SV=2	MARK2	2.9039	0.0011387	2.9436	4.99596	5.32508	4.97283	5.61561	5.48931	6.42832	5.74673	6.3559	6.18699	6.05173
Q8WUA2	7.334	2.8746	0.028583	1.5439				Q96GQ5	RUS family member 1 OS=Homo sapiens OX=9606 GN=RUSF1 PE=1 SV=2	RUSF1	2.8876	0.0002231	3.6515	5.79335	5.6969	5.39705	6.14646	5.97784	6.75567	6.49055	6.724	6.63152	6.75617
P54578	7.3302	2.8739	0.048345	1.3157				Q8WUA2	Peptidyl-prolyl cis-trans isomerase-like 4 OS=Homo sapiens OX=9606 GN=PPIL4 PE=1 SV=1	PPIL4	2.8746	0.028583	1.5439	4.36634	4.97694	3.7051	4.52578	4.89607	5.83629	4.79403	5.94626	5.28054	4.93961
O94901	7.3299	2.8738	0.00012142	3.9157				P54578	Ubiquitin carboxyl-terminal hydrolase 14 OS=Homo sapiens OX=9606 GN=USP14 PE=1 SV=3	USP14	2.8739	0.048345	1.3157	7.28514	7.3297	7.38109	7.46482	7.36232	8.83513	8.86017	8.79882	7.4464	7.20813
Q8N2U0	7.3103	2.8699	0.0066176	2.1793				O94901	SUN domain-containing protein 1 OS=Homo sapiens OX=9606 GN=SUN1 PE=1 SV=3	SUN1	2.8738	0.00012142	3.9157	6.45744	6.10705	6.24273	6.54489	6.34027	7.40088	7.26028	7.40427	6.91784	7.0346
Q5BKZ1	7.3066	2.8692	0.00062974	3.2008				Q8N2U0	Transmembrane protein 256 OS=Homo sapiens OX=9606 GN=TMEM256 PE=3 SV=1	TMEM256	2.8699	0.0066176	2.1793	5.37499	5.32986	5.25778	5.24784	4.66585	6.45376	5.91393	5.57847	5.68982	6.56002
Q9H270	7.3056	2.869	6.8388e-05	4.165				Q5BKZ1	DBIRD complex subunit ZNF326 OS=Homo sapiens OX=9606 GN=ZNF326 PE=1 SV=2	ZNF326	2.8692	0.00062974	3.2008	6.21182	6.24893	5.52286	5.84173	5.64993	6.65856	6.73394	6.62382	6.79407	6.98347
O60513	7.2999	2.8679	0.0017189	2.7647				Q9H270	Vacuolar protein sorting-associated protein 11 homolog OS=Homo sapiens OX=9606 GN=VPS11 PE=1 SV=1	VPS11	2.869	6.8388e-05	4.165	5.87747	5.85009	5.67629	5.83498	5.78834	6.50947	6.3469	6.7099	6.96385	6.81535
O15217	7.2963	2.8672	0.00080157	3.0961				O60513	Beta-1,4-galactosyltransferase 4 OS=Homo sapiens OX=9606 GN=B4GALT4 PE=1 SV=1	B4GALT4	2.8679	0.0017189	2.7647	4.96288	5.03531	5.293	4.68413	4.51082	5.52189	6.1786	5.66348	5.91972	5.51903
Q8TB37	7.2094	2.8499	0.0072699	2.1385				O15217	Glutathione S-transferase A4 OS=Homo sapiens OX=9606 GN=GSTA4 PE=1 SV=1	GSTA4	2.8672	0.00080157	3.0961	5.24053	4.95315	4.88856	5.23121	5.03577	6.25399	5.88017	6.29894	5.65318	5.57845
P61966	7.2077	2.8495	1.622e-05	4.7899				Q8TB37	Iron-sulfur protein NUBPL OS=Homo sapiens OX=9606 GN=NUBPL PE=1 SV=3	NUBPL	2.8499	0.0072699	2.1385	5.05926	4.99184	5.08283	4.93552	4.76847	6.1046	6.0823	6.39444	5.19366	5.35243
Q15555	7.2038	2.8488	7.2123e-07	6.1419				P61966	AP-1 complex subunit sigma-1A OS=Homo sapiens OX=9606 GN=AP1S1 PE=1 SV=1	AP1S1	2.8495	1.622e-05	4.7899	5.9723	5.83987	5.7888	6.20099	5.82986	6.8572	6.91937	6.83931	6.63472	6.6702
O60907	7.1909	2.8462	0.0015739	2.803				Q15555	Microtubule-associated protein RP/EB family member 2 OS=Homo sapiens OX=9606 GN=MAPRE2 PE=1 SV=1	MAPRE2	2.8488	7.2123e-07	6.1419	6.75063	6.58524	6.78188	6.76791	6.91622	7.63849	7.58681	7.73134	7.59622	7.53682
Q9BY50	7.1785	2.8437	0.016656	1.7784				O60907	F-box-like/WD repeat-containing protein TBL1X OS=Homo sapiens OX=9606 GN=TBL1X PE=1 SV=3	TBL1X	2.8462	0.0015739	2.803	4.93479	5.12195	5.55649	5.79059	5.45772	5.93661	6.29241	6.11049	6.53492	6.27103
Q96HS1	7.0865	2.8251	0.00023282	3.633				Q9BY50	Signal peptidase complex catalytic subunit SEC11C OS=Homo sapiens OX=9606 GN=SEC11C PE=1 SV=3	SEC11C	2.8437	0.016656	1.7784	6.04594	5.83532	6.46429	6.20732	6.50327	7.59104	6.61852	7.23667	7.56096	6.32911
O60341	7.0615	2.82	0.0082698	2.0825				Q96HS1	Serine/threonine-protein phosphatase PGAM5, mitochondrial OS=Homo sapiens OX=9606 GN=PGAM5 PE=1 SV=2	PGAM5	2.8251	0.00023282	3.633	6.38549	6.19679	6.19721	6.09575	6.18668	7.13361	7.22208	7.19118	7.20661	6.5606
Q96I25	7.045	2.8166	0.00094187	3.026				O60341	Lysine-specific histone demethylase 1A OS=Homo sapiens OX=9606 GN=KDM1A PE=1 SV=2	KDM1A	2.82	0.0082698	2.0825	5.58558	5.44176	5.68108	6.13843	5.87184	6.88022	6.93509	6.944	6.31404	5.88983
Q12972	7.0204	2.8116	0.00018089	3.7426				Q96I25	Splicing factor 45 OS=Homo sapiens OX=9606 GN=RBM17 PE=1 SV=1	RBM17	2.8166	0.00094187	3.026	5.5861	5.28869	5.46381	6.08665	5.34294	6.21507	6.36388	6.24759	6.50132	6.67973
Q5VYK3	7.0198	2.8114	0.0010044	2.9981				Q12972	Nuclear inhibitor of protein phosphatase 1 OS=Homo sapiens OX=9606 GN=PPP1R8 PE=1 SV=2	PPP1R8	2.8116	0.00018089	3.7426	5.26495	5.35956	5.48452	5.06596	5.27097	5.99885	5.87991	6.03196	6.49223	6.27482
Q13439	7.017	2.8109	4.3095e-07	6.3656				Q5VYK3	Proteasome adapter and scaffold protein ECM29 OS=Homo sapiens OX=9606 GN=ECPAS PE=1 SV=2	ECPAS	2.8114	0.0010044	2.9981	6.28278	6.16924	5.83856	6.2723	6.09088	7.16728	7.28422	7.18344	6.70315	6.54729
Q8IYI6	7.0156	2.8106	0.00055767	3.2536				Q13439	Golgin subfamily A member 4 OS=Homo sapiens OX=9606 GN=GOLGA4 PE=1 SV=1	GOLGA4	2.8109	4.3095e-07	6.3656	6.32571	6.15017	6.1523	6.3407	6.2849	6.98766	7.2149	7.0925	7.04507	7.14442
O43924	7.0073	2.8089	9.5582e-06	5.0196				Q8IYI6	Exocyst complex component 8 OS=Homo sapiens OX=9606 GN=EXOC8 PE=1 SV=2	EXOC8	2.8106	0.00055767	3.2536	5.86474	6.12621	6.12278	5.9445	6.03468	6.9804	7.1145	7.17489	6.61848	6.43498
Q9UL18	6.9964	2.8066	0.00023893	3.6217				O43924	Retinal rod rhodopsin-sensitive cGMP 3',5'-cyclic phosphodiesterase subunit delta OS=Homo sapiens OX=9606 GN=PDE6D PE=1 SV=1	PDE6D	2.8089	9.5582e-06	5.0196	6.18997	6.28962	6.01128	6.08579	6.03731	6.72096	7.08322	6.91624	7.06283	7.05847
Q9NW64	6.9963	2.8066	0.011847	1.9264				Q9UL18	Protein argonaute-1 OS=Homo sapiens OX=9606 GN=AGO1 PE=1 SV=3	AGO1	2.8066	0.00023893	3.6217	5.46358	5.31517	4.99444	5.04011	5.42622	6.24325	6.14018	6.32291	5.91595	5.8416
P09668	6.9928	2.8059	0.013489	1.87				Q9NW64	Pre-mRNA-splicing factor RBM22 OS=Homo sapiens OX=9606 GN=RBM22 PE=1 SV=1	RBM22	2.8066	0.011847	1.9264	5.5587	5.33367	4.44181	5.52728	5.44478	6.39828	6.09896	6.51184	5.7492	5.77229
P55081	6.9926	2.8058	0.0010536	2.9773				P09668	Pro-cathepsin H OS=Homo sapiens OX=9606 GN=CTSH PE=1 SV=4	CTSH	2.8059	0.013489	1.87	6.57983	6.66644	6.20763	6.67977	6.2674	7.6212	7.341	8.0803	6.78136	6.80048
P51116	6.9865	2.8046	0.0022925	2.6397				P55081	Microfibrillar-associated protein 1 OS=Homo sapiens OX=9606 GN=MFAP1 PE=1 SV=2	MFAP1	2.8058	0.0010536	2.9773	5.18544	4.78567	5.32162	5.4999	5.07575	6.07498	6.06502	6.29655	6.07916	5.57586
Q12769	6.9833	2.8039	0.0014827	2.8289				P51116	Fragile X mental retardation syndrome-related protein 2 OS=Homo sapiens OX=9606 GN=FXR2 PE=1 SV=2	FXR2	2.8046	0.0022925	2.6397	5.70522	5.70726	5.61792	6.12748	5.62875	6.75006	6.79236	7.04273	6.23611	6.18667
P00748	6.9835	2.8039	0.0024449	2.6117				P00748	Coagulation factor XII OS=Homo sapiens OX=9606 GN=F12 PE=1 SV=3	F12	2.8039	0.0024449	2.6117	5.45923	5.64681	5.42033	5.59871	5.6787	6.79757	6.65032	6.65504	5.84139	6.07982
Q9Y4E1-1	6.9647	2.8001	5.0208e-05	4.2992				Q12769	Nuclear pore complex protein Nup160 OS=Homo sapiens OX=9606 GN=NUP160 PE=1 SV=3	NUP160	2.8039	0.0014827	2.8289	5.93811	6.07578	5.76801	5.58096	5.79185	6.52538	7.19893	6.77441	6.63622	6.24008
Q86X10	6.9558	2.7982	0.00079141	3.1016				Q9Y4E1-1	Isoform 4 of WASH complex subunit 2C OS=Homo sapiens OX=9606 GN=WASHC2C	WASHC2C	2.8001	5.0208e-05	4.2992	5.55704	5.45375	5.80352	5.40277	5.81221	6.51032	6.41201	6.6489	6.41343	6.25913
Q8IUR7	6.9544	2.7979	0.00064514	3.1903				Q86X10	Ral GTPase-activating protein subunit beta OS=Homo sapiens OX=9606 GN=RALGAPB PE=1 SV=1	RALGAPB	2.7982	0.00079141	3.1016	5.43013	5.41626	5.8285	5.67941	5.75043	6.22631	6.15058	6.37535	6.85944	6.7048
P68104	6.9306	2.793	0.00010435	3.9815				Q8IUR7	Armadillo repeat-containing protein 8 OS=Homo sapiens OX=9606 GN=ARMC8 PE=1 SV=2	ARMC8	2.7979	0.00064514	3.1903	5.36707	5.49271	5.4821	4.9815	5.80854	6.11685	6.03936	6.44102	6.41917	6.32683
Q9BRJ7	6.9262	2.7921	0.011664	1.9331				P68104	Elongation factor 1-alpha 1 OS=Homo sapiens OX=9606 GN=EEF1A1 PE=1 SV=1	EEF1A1	2.793	0.00010435	3.9815	8.24928	8.2205	8.09263	8.31303	8.09805	9.2027	9.09443	8.59937	9.11559	9.16524
Q13547	6.8904	2.7846	0.00023926	3.6211				Q9BRJ7	Tudor-interacting repair regulator protein OS=Homo sapiens OX=9606 GN=NUDT16L1 PE=1 SV=1	NUDT16L1	2.7921	0.011664	1.9331	5.13772	5.54274	6.08857	5.58634	6.01263	6.7939	6.80765	6.79629	6.33806	5.83457
P49959	6.8722	2.7808	1.8975e-05	4.7218				Q13547	Histone deacetylase 1 OS=Homo sapiens OX=9606 GN=HDAC1 PE=1 SV=1	HDAC1	2.7846	0.00023926	3.6211	5.63711	5.36615	5.28513	5.57544	5.28533	5.9438	6.19116	6.27523	6.63561	6.29458
Q9BV38	6.8704	2.7804	0.0011466	2.9406				P49959	Double-strand break repair protein MRE11 OS=Homo sapiens OX=9606 GN=MRE11 PE=1 SV=3	MRE11	2.7808	1.8975e-05	4.7218	5.48825	5.41025	5.33903	5.12296	5.56264	6.34225	6.11385	6.25305	6.32699	6.07247
Q9H061	6.8515	2.7764	0.0062876	2.2015				Q9BV38	WD repeat-containing protein 18 OS=Homo sapiens OX=9606 GN=WDR18 PE=1 SV=2	WDR18	2.7804	0.0011466	2.9406	5.16624	5.06912	4.45249	5.0982	4.61455	5.47651	5.56832	5.71405	5.89872	5.92792
O60216	6.8368	2.7733	0.0020083	2.6972				Q9H061	Transmembrane protein 126A OS=Homo sapiens OX=9606 GN=TMEM126A PE=1 SV=1	TMEM126A	2.7764	0.0062876	2.2015	5.32703	5.80704	5.36269	5.57852	5.26824	6.43863	5.82887	5.81018	6.72642	6.71837
O95197-3	6.8257	2.771	0.00078976	3.1025				O60216	Double-strand-break repair protein rad21 homolog OS=Homo sapiens OX=9606 GN=RAD21 PE=1 SV=2	RAD21	2.7733	0.0020083	2.6972	5.82179	5.7226	5.57912	6.16873	5.55855	6.16082	6.7809	6.9653	6.76119	6.35684
O75569	6.7926	2.764	0.022316	1.6514				O95197-3	Isoform 3 of Reticulon-3 OS=Homo sapiens OX=9606 GN=RTN3	RTN3	2.771	0.00078976	3.1025	7.20793	7.24909	7.17684	7.30734	7.16971	8.16234	8.38971	8.34856	7.59118	7.78987
Q9P035	6.787	2.7628	0.001125	2.9489				O75569	Interferon-inducible double-stranded RNA-dependent protein kinase activator A OS=Homo sapiens OX=9606 GN=PRKRA PE=1 SV=1	PRKRA	2.764	0.022316	1.6514	6.84447	6.76631	6.75508	7.08197	6.75859	8.0025	8.29607	8.11023	7.031	6.92682
Q96S66	6.7638	2.7578	5.5797e-06	5.2534				Q9P035	Very-long-chain (3R)-3-hydroxyacyl-CoA dehydratase 3 OS=Homo sapiens OX=9606 GN=HACD3 PE=1 SV=2	HACD3	2.7628	0.001125	2.9489	6.89491	6.82451	6.74838	7.10453	6.70904	7.35275	8.1606	7.39062	7.8921	7.6437
Q9H3K2	6.7559	2.7562	0.0030169	2.5204				Q96S66	Chloride channel CLIC-like protein 1 OS=Homo sapiens OX=9606 GN=CLCC1 PE=1 SV=1	CLCC1	2.7578	5.5797e-06	5.2534	6.011	5.91829	5.94592	6.22848	5.99364	6.7764	6.83991	6.94804	6.6872	6.99675
Q8N183	6.7497	2.7548	0.012072	1.9182				Q9H3K2	Growth hormone-inducible transmembrane protein OS=Homo sapiens OX=9606 GN=GHITM PE=1 SV=2	GHITM	2.7562	0.0030169	2.5204	5.22065	5.22961	5.28615	5.54962	5.34272	6.41623	6.34973	6.56365	5.5435	5.90407
Q9GZP0	6.726	2.7498	9.5035e-06	5.0221				Q8N183	NADH dehydrogenase [ubiquinone] 1 alpha subcomplex assembly factor 2 OS=Homo sapiens OX=9606 GN=NDUFAF2 PE=1 SV=1	NDUFAF2	2.7548	0.012072	1.9182	5.29459	5.44673	5.66174	5.65273	5.63253	6.75048	6.73164	6.75103	5.53118	6.0704
O60645	6.7129	2.7469	0.010056	1.9976				Q9GZP0	Platelet-derived growth factor D OS=Homo sapiens OX=9606 GN=PDGFD PE=1 SV=1	PDGFD	2.7498	9.5035e-06	5.0221	6.67305	6.55246	6.62331	6.53289	6.707	7.18912	7.5631	7.34898	7.5302	7.5961
Q9BY77	6.6854	2.741	3.2712e-05	4.4853				O60645	Exocyst complex component 3 OS=Homo sapiens OX=9606 GN=EXOC3 PE=1 SV=3	EXOC3	2.7469	0.010056	1.9976	5.57856	5.61248	5.1283	5.81768	5.46016	6.77289	6.68576	6.55288	6.13137	5.58886
O96033	6.6345	2.73	0.0045751	2.3396				Q9BY77	Polymerase delta-interacting protein 3 OS=Homo sapiens OX=9606 GN=POLDIP3 PE=1 SV=2	POLDIP3	2.741	3.2712e-05	4.4853	5.34453	5.29935	5.49587	5.41572	5.37074	5.90928	6.09147	6.41094	6.3696	6.27056
P01189	6.5643	2.7146	0.00011201	3.9507				O96033	Molybdopterin synthase sulfur carrier subunit OS=Homo sapiens OX=9606 GN=MOCS2 PE=1 SV=1	MOCS2	2.73	0.0045751	2.3396	5.80842	5.67544	5.25799	6.20961	5.07908	6.32202	6.40663	6.37572	6.67704	6.35816
Q9ULR0	6.5383	2.7089	0.0011329	2.9458				P01189	Pro-opiomelanocortin OS=Homo sapiens OX=9606 GN=POMC PE=1 SV=2	POMC	2.7146	0.00011201	3.9507	8.77947	8.71328	9.26272	8.91872	9.06916	9.81959	9.70977	9.9676	9.72717	9.60515
Q96P16	6.5288	2.7068	0.0043022	2.3663				Q9ULR0	Pre-mRNA-splicing factor ISY1 homolog OS=Homo sapiens OX=9606 GN=ISY1 PE=1 SV=3	ISY1	2.7089	0.0011329	2.9458	4.9723	5.12126	4.86203	5.13065	5.12402	5.59682	5.56934	5.64458	6.23929	6.23756
Q6IA86	6.5065	2.7019	0.00011398	3.9432				Q96P16	Regulation of nuclear pre-mRNA domain-containing protein 1A OS=Homo sapiens OX=9606 GN=RPRD1A PE=1 SV=1	RPRD1A	2.7068	0.0043022	2.3663	5.44125	5.42349	5.49759	4.83685	5.5078	6.05134	6.17501	5.67152	6.68992	6.19336
Q9H7Z7	6.4995	2.7003	2.0141e-05	4.6959				Q6IA86	Elongator complex protein 2 OS=Homo sapiens OX=9606 GN=ELP2 PE=1 SV=2	ELP2	2.7019	0.00011398	3.9432	5.09186	5.04697	4.69703	5.31823	5.25943	5.9579	5.99543	5.85174	5.9138	5.76138
Q969L2	6.4492	2.6891	4.9884e-05	4.302				Q9H7Z7	Prostaglandin E synthase 2 OS=Homo sapiens OX=9606 GN=PTGES2 PE=1 SV=1	PTGES2	2.7003	2.0141e-05	4.6959	6.17435	6.10077	6.04021	6.54583	6.29694	7.01422	7.05566	7.1122	7.01501	7.0254
Q7RTR2	6.4195	2.6825	0.041663	1.3803				Q969L2	Protein MAL2 OS=Homo sapiens OX=9606 GN=MAL2 PE=1 SV=1	MAL2	2.6891	4.9884e-05	4.302	6.02482	5.65725	5.9067	6.11042	5.89351	6.67082	6.7573	6.92814	6.77684	6.50712
O14602	6.4194	2.6824	0.0025421	2.5948				Q7RTR2	NLR family CARD domain-containing protein 3 OS=Homo sapiens OX=9606 GN=NLRC3 PE=1 SV=2	NLRC3	2.6825	0.041663	1.3803	5.04527	5.22941	3.48076	4.60956	5.04183	5.41813	5.74873	5.67063	5.16695	5.43939
P48426	6.3715	2.6716	0.024384	1.6129				O14602	Eukaryotic translation initiation factor 1A, Y-chromosomal OS=Homo sapiens OX=9606 GN=EIF1AY PE=1 SV=4	EIF1AY	2.6824	0.0025421	2.5948	5.11224	5.06546	5.5674	4.56687	5.49678	5.98479	6.12395	5.94943	5.99431	5.79373
Q96S55	6.3392	2.6643	0.00014226	3.8469				P48426	Phosphatidylinositol 5-phosphate 4-kinase type-2 alpha OS=Homo sapiens OX=9606 GN=PIP4K2A PE=1 SV=2	PIP4K2A	2.6716	0.024384	1.6129	4.72081	5.19203	4.66548	5.26225	4.86381	5.85789	6.03369	5.93789	4.71234	6.18377
O14561	6.3268	2.6615	0.00013922	3.8563				Q96S55	ATPase WRNIP1 OS=Homo sapiens OX=9606 GN=WRNIP1 PE=1 SV=2	WRNIP1	2.6643	0.00014226	3.8469	5.33352	5.31468	5.11004	5.35139	5.27491	5.91027	6.50949	6.05337	5.94749	5.97407
Q99996	6.3065	2.6568	2.4168e-05	4.6168				O14561	Acyl carrier protein, mitochondrial OS=Homo sapiens OX=9606 GN=NDUFAB1 PE=1 SV=3	NDUFAB1	2.6615	0.00013922	3.8563	6.42383	6.32003	6.29289	6.40466	6.33638	7.08578	7.32698	6.73426	7.34159	7.29512
O95857	6.299	2.6551	0.0003121	3.5057				Q99996	A-kinase anchor protein 9 OS=Homo sapiens OX=9606 GN=AKAP9 PE=1 SV=4	AKAP9	2.6568	2.4168e-05	4.6168	6.1684	6.23979	5.91501	5.95742	6.10674	6.90772	6.8917	6.69731	7.10431	6.78527
Q8N1F7	6.2714	2.6488	0.0022227	2.6531				O95857	Tetraspanin-13 OS=Homo sapiens OX=9606 GN=TSPAN13 PE=2 SV=1	TSPAN13	2.6551	0.0003121	3.5057	5.31143	4.95549	5.09445	5.40745	4.88528	6.19047	5.84157	6.04942	5.69127	5.8777
Q14563	6.2676	2.6479	2.7495e-05	4.5607				Q8N1F7	Nuclear pore complex protein Nup93 OS=Homo sapiens OX=9606 GN=NUP93 PE=1 SV=2	NUP93	2.6488	0.0022227	2.6531	6.59536	6.48689	6.49921	6.6956	6.47599	7.48903	7.61963	7.74355	7.08233	6.80533
Q14517	6.2512	2.6441	0.0087737	2.0568				Q14563	Semaphorin-3A OS=Homo sapiens OX=9606 GN=SEMA3A PE=1 SV=1	SEMA3A	2.6479	2.7495e-05	4.5607	5.80967	5.54092	5.86751	5.82114	5.86653	6.46621	6.62716	6.82777	6.53656	6.43359
Q7Z3U7	6.2505	2.644	9.6549e-06	5.0153				Q14517	Protocadherin Fat 1 OS=Homo sapiens OX=9606 GN=FAT1 PE=1 SV=2	FAT1	2.6441	0.0087737	2.0568	6.35975	5.44881	6.06473	6.77645	6.25365	6.74313	7.17675	7.1197	6.97624	6.8674
O95965	6.2415	2.6419	6.8474e-05	4.1645				Q7Z3U7	Protein MON2 homolog OS=Homo sapiens OX=9606 GN=MON2 PE=1 SV=3	MON2	2.644	9.6549e-06	5.0153	5.24738	5.20572	4.87668	4.99088	5.13166	5.73377	5.98793	5.92332	5.91415	5.87273
Q14197	6.2336	2.6401	0.0073062	2.1363				O95965	Integrin beta-like protein 1 OS=Homo sapiens OX=9606 GN=ITGBL1 PE=2 SV=1	ITGBL1	2.6419	6.8474e-05	4.1645	6.01614	5.72495	6.05336	6.15437	6.01861	6.61742	6.60422	6.97023	6.80581	6.9462
P53367	6.2309	2.6394	0.0014531	2.8377				Q14197	Peptidyl-tRNA hydrolase ICT1, mitochondrial OS=Homo sapiens OX=9606 GN=MRPL58 PE=1 SV=1	MRPL58	2.6401	0.0073062	2.1363	5.32629	5.74903	5.2162	5.72649	5.4632	5.99291	5.87033	6.07612	6.85457	6.661
Q96P47	6.1991	2.6321	0.0070722	2.1504				P53367	Arfaptin-1 OS=Homo sapiens OX=9606 GN=ARFIP1 PE=1 SV=2	ARFIP1	2.6394	0.0014531	2.8377	5.05157	5.21492	4.78593	5.36957	5.15577	6.32304	5.86855	6.08688	5.73118	5.54086
P47972	6.1902	2.63	2.6736e-05	4.5729				Q96P47	Arf-GAP with GTPase, ANK repeat and PH domain-containing protein 3 OS=Homo sapiens OX=9606 GN=AGAP3 PE=1 SV=2	AGAP3	2.6321	0.0070722	2.1504	5.57961	5.692	5.64531	5.48308	5.6124	6.06538	6.35124	6.30022	7.22866	6.02853
Q15276-2	6.1742	2.6262	2.1517e-06	5.6672				P47972	Neuronal pentraxin-2 OS=Homo sapiens OX=9606 GN=NPTX2 PE=1 SV=2	NPTX2	2.63	2.6736e-05	4.5729	7.13035	6.98915	7.21518	7.41221	7.11821	8.12955	8.04942	7.98983	7.8078	7.84704
Q9BQS8	6.1712	2.6255	3.2924e-05	4.4825				Q15276-2	Isoform 2 of Rab GTPase-binding effector protein 1 OS=Homo sapiens OX=9606 GN=RABEP1	RABEP1	2.6262	2.1517e-06	5.6672	6.25941	6.27024	6.25659	6.30868	6.4233	6.9772	6.95394	7.11456	7.16074	7.26466
Q8NB37	6.1453	2.6195	0.00028508	3.545				Q9BQS8	FYVE and coiled-coil domain-containing protein 1 OS=Homo sapiens OX=9606 GN=FYCO1 PE=1 SV=3	FYCO1	2.6255	3.2924e-05	4.4825	6.82739	6.85067	6.39562	6.69065	6.57152	7.50223	7.37185	7.49357	7.57643	7.34361
Q6GMV3	6.1005	2.6089	7.1347e-05	4.1466				Q8NB37	Glutamine amidotransferase-like class 1 domain-containing protein 1 OS=Homo sapiens OX=9606 GN=GATD1 PE=1 SV=1	GATD1	2.6195	0.00028508	3.545	5.64151	5.79892	5.59432	5.17657	5.75551	6.18056	6.32994	6.56904	6.3531	6.47689
Q9H9E3	6.0913	2.6068	0.03726	1.4288				Q6GMV3	Putative peptidyl-tRNA hydrolase PTRHD1 OS=Homo sapiens OX=9606 GN=PTRHD1 PE=1 SV=1	PTRHD1	2.6089	7.1347e-05	4.1466	6.42449	6.533	6.10274	6.29033	6.15525	6.99528	7.14803	7.29744	6.90004	7.09186
P82094	6.0643	2.6003	0.00016498	3.7826				Q9H9E3	Conserved oligomeric Golgi complex subunit 4 OS=Homo sapiens OX=9606 GN=COG4 PE=1 SV=3	COG4	2.6068	0.03726	1.4288	5.85586	5.35745	5.95511	6.7468	6.01905	6.99638	7.06407	7.29929	6.13582	6.36226
Q9NUY8	6.0617	2.5997	0.00092477	3.034				P82094	TATA element modulatory factor OS=Homo sapiens OX=9606 GN=TMF1 PE=1 SV=2	TMF1	2.6003	0.00016498	3.7826	5.51859	5.38329	5.17975	5.71903	5.36898	5.92811	6.27593	6.34005	6.34628	6.19316
Q9Y2R0	6.0365	2.5937	2.7361e-07	6.5629				Q9NUY8	TBC1 domain family member 23 OS=Homo sapiens OX=9606 GN=TBC1D23 PE=1 SV=3	TBC1D23	2.5997	0.00092477	3.034	5.38537	5.40779	5.27971	5.41175	5.36391	6.30804	6.33247	6.34926	6.21829	5.55342
Q12805	6.0196	2.5897	0.0029611	2.5285				Q9Y2R0	Cytochrome c oxidase assembly factor 3 homolog, mitochondrial OS=Homo sapiens OX=9606 GN=COA3 PE=1 SV=1	COA3	2.5937	2.7361e-07	6.5629	6.31638	6.27941	6.25171	6.19189	6.20789	7.08092	7.07409	7.12827	6.99119	6.87673
Q8IV50	6.0168	2.589	0.028465	1.5457				Q12805	EGF-containing fibulin-like extracellular matrix protein 1 OS=Homo sapiens OX=9606 GN=EFEMP1 PE=1 SV=2	EFEMP1	2.5897	0.0029611	2.5285	6.10023	5.38369	5.80202	6.38985	5.91779	6.6879	6.81055	6.88618	6.69728	6.40952
P42892	5.9908	2.5828	0.00062697	3.2028				Q8IV50	LysM and putative peptidoglycan-binding domain-containing protein 2 OS=Homo sapiens OX=9606 GN=LYSMD2 PE=1 SV=1	LYSMD2	2.589	0.028465	1.5457	5.28797	5.59089	5.14502	5.44358	5.43806	6.37618	6.59299	6.6676	6.04824	5.11734
Q8TB73	5.9727	2.5784	8.7139e-05	4.0598				P42892	Endothelin-converting enzyme 1 OS=Homo sapiens OX=9606 GN=ECE1 PE=1 SV=2	ECE1	2.5828	0.00062697	3.2028	5.21584	5.00771	5.15585	5.33722	5.15915	6.21497	6.13872	6.15315	5.63041	5.62597
P47914	5.9681	2.5773	0.015304	1.8152				Q8TB73	Protein NDNF OS=Homo sapiens OX=9606 GN=NDNF PE=1 SV=2	NDNF	2.5784	8.7139e-05	4.0598	6.387	6.48844	6.38336	6.02707	6.35343	7.24826	7.17075	7.24182	6.93161	6.92771
P52948	5.9603	2.5754	0.0031207	2.5058				P47914	60S ribosomal protein L29 OS=Homo sapiens OX=9606 GN=RPL29 PE=1 SV=2	RPL29	2.5773	0.015304	1.8152	5.93339	6.92574	6.86475	6.32368	6.86166	7.25853	6.83202	7.31478	7.71445	7.66863
P22466	5.9436	2.5713	3.5863e-06	5.4454				P52948	Nuclear pore complex protein Nup98-Nup96 OS=Homo sapiens OX=9606 GN=NUP98 PE=1 SV=4	NUP98	2.5754	0.0031207	2.5058	6.43672	6.40398	6.08333	6.57928	5.76339	6.77646	6.86127	6.90383	7.2538	7.34768
Q9NZN8	5.9377	2.5699	6.3936e-06	5.1943				P22466	Galanin peptides OS=Homo sapiens OX=9606 GN=GAL PE=1 SV=3	GAL	2.5713	3.5863e-06	5.4454	7.36899	7.16075	7.52026	7.52642	7.45327	8.19088	8.18516	8.217	8.17641	8.13049
Q9BSR8	5.9224	2.5662	0.013363	1.8741				Q9NZN8	CCR4-NOT transcription complex subunit 2 OS=Homo sapiens OX=9606 GN=CNOT2 PE=1 SV=1	CNOT2	2.5699	6.3936e-06	5.1943	5.10118	4.93956	5.01406	5.26158	5.06633	5.75219	5.83673	5.84498	6.04401	5.77291
O00410	5.8966	2.5599	1.6325e-06	5.7871				Q9BSR8	Protein YIPF4 OS=Homo sapiens OX=9606 GN=YIPF4 PE=1 SV=1	YIPF4	2.5662	0.013363	1.8741	4.84669	5.07997	4.80579	4.88556	5.22869	6.16196	5.84814	6.26405	5.05113	5.3839
Q6P1X6	5.8838	2.5568	0.00067592	3.1701				O00410	Importin-5 OS=Homo sapiens OX=9606 GN=IPO5 PE=1 SV=4	IPO5	2.5599	1.6325e-06	5.7871	7.45053	7.37785	7.32705	7.43031	7.34366	7.96087	8.25858	8.09932	8.20001	8.26364
Q99805	5.8807	2.556	5.4978e-05	4.2598				Q6P1X6	UPF0598 protein C8orf82 OS=Homo sapiens OX=9606 GN=C8orf82 PE=1 SV=2	C8orf82	2.5568	0.00067592	3.1701	6.01263	5.82949	6.06513	5.97493	5.95332	6.64491	6.55572	6.37158	7.01677	7.09482
Q96T60	5.8711	2.5536	0.00034118	3.467				Q99805	Transmembrane 9 superfamily member 2 OS=Homo sapiens OX=9606 GN=TM9SF2 PE=1 SV=1	TM9SF2	2.556	5.4978e-05	4.2598	6.8413	6.46724	6.59523	6.89206	6.85987	7.34346	7.51377	7.43083	7.63909	7.57568
O15382	5.8676	2.5528	8.1809e-05	4.0872				Q96T60	Bifunctional polynucleotide phosphatase/kinase OS=Homo sapiens OX=9606 GN=PNKP PE=1 SV=1	PNKP	2.5536	0.00034118	3.467	5.51124	5.58751	5.39385	5.47003	5.60342	6.27339	5.82278	6.3301	6.45543	6.52792
P16452	5.8658	2.5523	0.000351	3.4547				O15382	Branched-chain-amino-acid aminotransferase, mitochondrial OS=Homo sapiens OX=9606 GN=BCAT2 PE=1 SV=2	BCAT2	2.5528	8.1809e-05	4.0872	6.49612	6.46785	6.4504	6.61367	6.42548	7.06488	7.16518	7.10324	7.36092	7.6016
P07686	5.8622	2.5514	0.00015994	3.7961				P16452	Protein 4.2 OS=Homo sapiens OX=9606 GN=EPB42 PE=1 SV=3	EPB42	2.5523	0.000351	3.4547	6.42168	6.35806	6.43682	6.49281	6.41356	7.35916	6.91668	7.60437	7.1057	6.97866
Q92820	5.8319	2.544	0.034802	1.4584				P07686	Beta-hexosaminidase subunit beta OS=Homo sapiens OX=9606 GN=HEXB PE=1 SV=3	HEXB	2.5514	0.00015994	3.7961	6.94264	6.84844	6.86317	7.24938	6.94592	7.82093	7.85592	7.95542	7.5798	7.47777
Q13332	5.8292	2.5433	0.011129	1.9535				Q92820	Gamma-glutamyl hydrolase OS=Homo sapiens OX=9606 GN=GGH PE=1 SV=2	GGH	2.544	0.034802	1.4584	5.70425	5.2422	5.38845	6.05974	4.4493	6.37631	6.07968	6.47273	6.03806	5.70618
Q9HC07	5.823	2.5418	0.0085753	2.0668				Q13332	Receptor-type tyrosine-protein phosphatase S OS=Homo sapiens OX=9606 GN=PTPRS PE=1 SV=3	PTPRS	2.5433	0.011129	1.9535	5.80193	5.50234	4.98381	5.46053	4.76992	6.28795	6.13699	6.34028	6.02166	5.55968
Q9NY27	5.8068	2.5377	0.00026787	3.5721				Q9HC07	Transmembrane protein 165 OS=Homo sapiens OX=9606 GN=TMEM165 PE=1 SV=1	TMEM165	2.5418	0.0085753	2.0668	5.78934	5.70497	4.5632	5.44225	5.40492	6.06273	6.11973	6.30244	6.1085	6.13701
Q7Z2K6	5.8033	2.5369	2.3789e-06	5.6236				Q9NY27	Serine/threonine-protein phosphatase 4 regulatory subunit 2 OS=Homo sapiens OX=9606 GN=PPP4R2 PE=1 SV=3	PPP4R2	2.5377	0.00026787	3.5721	5.3556	4.74548	5.11677	5.08409	5.21153	5.60249	5.94733	5.85397	6.02349	5.90587
P56937	5.7585	2.5257	7.5014e-05	4.1249				Q7Z2K6	Endoplasmic reticulum metallopeptidase 1 OS=Homo sapiens OX=9606 GN=ERMP1 PE=1 SV=2	ERMP1	2.5369	2.3789e-06	5.6236	5.74381	5.82842	5.84613	6.00469	5.77617	6.44024	6.66478	6.71279	6.61091	6.58888
Q6ZSR9	5.7584	2.5257	0.0052116	2.283				Q6ZSR9	Uncharacterized protein FLJ45252 OS=Homo sapiens OX=9606 PE=2 SV=2	Uncharacterized protein	2.5257	0.0052116	2.283	5.29604	5.61644	5.22474	5.3456	5.01577	6.4294	6.31766	6.28029	5.62497	5.64778
Q9BW27	5.7482	2.5231	0.00052645	3.2786				P56937	3-keto-steroid reductase/17-beta-hydroxysteroid dehydrogenase 7 OS=Homo sapiens OX=9606 GN=HSD17B7 PE=1 SV=1	HSD17B7	2.5257	7.5014e-05	4.1249	5.4439	4.99409	5.34093	5.11778	5.01575	5.88856	6.01385	5.77261	6.03623	6.00275
Q8N6C5	5.7413	2.5214	0.0011821	2.9273				Q9BW27	Nuclear pore complex protein Nup85 OS=Homo sapiens OX=9606 GN=NUP85 PE=1 SV=1	NUP85	2.5231	0.00052645	3.2786	5.16632	5.0519	5.53323	5.38175	5.41671	6.0115	5.73056	6.37626	6.14121	6.08806
P11171	5.7173	2.5153	0.0012531	2.902				Q8N6C5	Immunoglobulin superfamily member 1 OS=Homo sapiens OX=9606 GN=IGSF1 PE=1 SV=3	IGSF1	2.5214	0.0011821	2.9273	7.45229	6.87176	7.22793	7.79788	7.30829	8.06523	8.10698	8.19074	8.11053	7.97971
Q8TAE8	5.7094	2.5133	0.027289	1.564				P11171	Protein 4.1 OS=Homo sapiens OX=9606 GN=EPB41 PE=1 SV=4	EPB41	2.5153	0.0012531	2.902	5.99793	5.99104	5.88095	5.89302	5.80579	6.96681	6.85008	6.931	6.27605	6.33077
O15523	5.7081	2.513	0.016939	1.7711				Q8TAE8	Growth arrest and DNA damage-inducible proteins-interacting protein 1 OS=Homo sapiens OX=9606 GN=GADD45GIP1 PE=1 SV=1	GADD45GIP1	2.5133	0.027289	1.564	4.91952	3.64909	4.68728	4.91167	5.05469	5.0871	5.35144	5.65528	5.67541	5.23573
Q9Y2S7	5.6835	2.5068	0.042234	1.3743				O15523	ATP-dependent RNA helicase DDX3Y OS=Homo sapiens OX=9606 GN=DDX3Y PE=1 SV=2	DDX3Y	2.513	0.016939	1.7711	5.66824	5.88512	5.2885	5.303	5.39159	5.48878	6.27527	6.15558	6.74054	6.65873
Q8WWH5	5.6682	2.5029	0.026197	1.5817				Q9Y2S7	Polymerase delta-interacting protein 2 OS=Homo sapiens OX=9606 GN=POLDIP2 PE=1 SV=1	POLDIP2	2.5068	0.042234	1.3743	5.11878	4.97246	5.16927	5.91791	4.88411	6.46148	6.39436	5.15965	6.22227	5.59783
Q9NUQ8	5.6536	2.4992	1.5838e-05	4.8003				Q8WWH5	Probable tRNA pseudouridine synthase 1 OS=Homo sapiens OX=9606 GN=TRUB1 PE=1 SV=1	TRUB1	2.5029	0.026197	1.5817	4.75693	4.53776	4.98197	4.28961	4.86198	5.704	5.84168	5.95269	4.9845	4.7126
P10643	5.6144	2.4891	0.0090825	2.0418				Q9NUQ8	ATP-binding cassette sub-family F member 3 OS=Homo sapiens OX=9606 GN=ABCF3 PE=1 SV=2	ABCF3	2.4992	1.5838e-05	4.8003	6.36461	6.38267	6.27308	6.24627	6.34815	7.06917	7.2306	7.25702	6.9717	6.84792
Q8WXF1	5.611	2.4883	0.0078894	2.103				P10643	Complement component C7 OS=Homo sapiens OX=9606 GN=C7 PE=1 SV=2	C7	2.4891	0.0090825	2.0418	5.74227	5.69223	5.85577	5.81345	5.7995	7.07817	6.95128	6.52202	6.08739	6.01086
P35606	5.6107	2.4882	0.0077718	2.1095				Q8WXF1	Paraspeckle component 1 OS=Homo sapiens OX=9606 GN=PSPC1 PE=1 SV=1	PSPC1	2.4883	0.0078894	2.103	7.1162	6.9724	6.98088	7.13717	6.99355	8.10852	8.16828	8.11408	7.33533	7.2192
Q9Y4F5	5.5978	2.4849	0.027567	1.5596				P35606	Coatomer subunit beta' OS=Homo sapiens OX=9606 GN=COPB2 PE=1 SV=2	COPB2	2.4882	0.0077718	2.1095	7.62508	7.44514	7.27181	7.80486	7.43716	7.93916	7.95961	7.98721	8.86737	8.57579
Q9BRJ2	5.5938	2.4838	0.012945	1.8879				Q9Y4F5	Centrosomal protein of 170 kDa protein B OS=Homo sapiens OX=9606 GN=CEP170B PE=1 SV=4	CEP170B	2.4849	0.027567	1.5596	4.05657	4.69756	4.93725	3.58797	4.82614	5.19945	5.39922	5.37444	4.86696	5.00515
O43615	5.5818	2.4807	0.0031253	2.5051				Q9BRJ2	39S ribosomal protein L45, mitochondrial OS=Homo sapiens OX=9606 GN=MRPL45 PE=1 SV=2	MRPL45	2.4838	0.012945	1.8879	4.45026	4.6784	4.417	4.87922	4.24247	5.59624	5.57902	5.66228	4.90826	4.66004
P18615	5.5728	2.4784	0.00016386	3.7855				O43615	Mitochondrial import inner membrane translocase subunit TIM44 OS=Homo sapiens OX=9606 GN=TIMM44 PE=1 SV=2	TIMM44	2.4807	0.0031253	2.5051	6.25572	5.97818	5.8453	6.49122	6.17732	6.52567	6.86008	6.66958	7.2076	7.21868
Q9BZF1	5.5639	2.4761	0.00010559	3.9764				P18615	Negative elongation factor E OS=Homo sapiens OX=9606 GN=NELFE PE=1 SV=3	NELFE	2.4784	0.00016386	3.7855	5.40134	5.19389	5.20185	5.17065	5.00518	5.68154	5.92432	5.86063	5.98263	6.25418
P61201	5.5417	2.4703	1.5902e-06	5.7985				Q9BZF1	Oxysterol-binding protein-related protein 8 OS=Homo sapiens OX=9606 GN=OSBPL8 PE=1 SV=3	OSBPL8	2.4761	0.00010559	3.9764	5.83162	5.79611	5.79886	6.20792	5.87541	6.48812	6.85308	6.49288	6.74689	6.65586
Q9NX40	5.5116	2.4625	1.2197e-08	7.9138				P61201	COP9 signalosome complex subunit 2 OS=Homo sapiens OX=9606 GN=COPS2 PE=1 SV=1	COPS2	2.4703	1.5902e-06	5.7985	6.63754	6.64721	6.64851	6.63096	6.79768	7.33182	7.59242	7.45378	7.39053	7.31157
Q8NI08	5.5112	2.4624	9.9476e-06	5.0023				Q9NX40	OCIA domain-containing protein 1 OS=Homo sapiens OX=9606 GN=OCIAD1 PE=1 SV=1	OCIAD1	2.4625	1.2197e-08	7.9138	6.09739	6.06397	6.10392	6.1448	6.05119	6.74297	6.90181	6.80938	6.86886	6.84464
P17936	5.4625	2.4496	0.026869	1.5708				Q8NI08	Nuclear receptor coactivator 7 OS=Homo sapiens OX=9606 GN=NCOA7 PE=1 SV=2	NCOA7	2.4624	9.9476e-06	5.0023	5.81493	5.95909	5.86509	5.9757	5.81598	6.38742	6.59981	6.64058	6.75516	6.75405
O60268	5.446	2.4452	0.024472	1.6113				P17936	Insulin-like growth factor-binding protein 3 OS=Homo sapiens OX=9606 GN=IGFBP3 PE=1 SV=2	IGFBP3	2.4496	0.026869	1.5708	5.31337	4.49321	5.02656	5.24371	5.00622	6.01363	6.07471	5.68903	4.87775	6.11488
P27658	5.4289	2.4407	0.0015829	2.8005				O60268	Uncharacterized protein KIAA0513 OS=Homo sapiens OX=9606 GN=KIAA0513 PE=1 SV=1	KIAA0513	2.4452	0.024472	1.6113	6.06306	5.30001	5.9966	6.10626	5.92695	6.76558	7.07399	7.05528	6.0856	6.09281
O00442	5.4245	2.4395	0.00020698	3.6841				P27658	Collagen alpha-1(VIII) chain OS=Homo sapiens OX=9606 GN=COL8A1 PE=1 SV=2	COL8A1	2.4407	0.0015829	2.8005	5.69671	5.61393	5.85668	5.90556	5.8514	6.67157	6.67906	5.94312	6.74134	6.56276
Q9UF11	5.4144	2.4368	0.0059729	2.2238				O00442	RNA 3'-terminal phosphate cyclase OS=Homo sapiens OX=9606 GN=RTCA PE=1 SV=1	RTCA	2.4395	0.00020698	3.6841	5.84932	5.99714	6.04387	5.78468	5.70939	6.51494	6.54664	6.33772	6.81739	6.8395
Q9HC78	5.4105	2.4358	0.038541	1.4141				Q9UF11	Pleckstrin homology domain-containing family B member 1 OS=Homo sapiens OX=9606 GN=PLEKHB1 PE=1 SV=1	PLEKHB1	2.4368	0.0059729	2.2238	4.01163	4.91079	4.45478	4.56889	4.72301	5.40536	5.39876	5.5916	4.91154	5.02953
Q01433	5.4005	2.4331	0.00027187	3.5656				Q9HC78	Zinc finger and BTB domain-containing protein 20 OS=Homo sapiens OX=9606 GN=ZBTB20 PE=1 SV=3	ZBTB20	2.4358	0.038541	1.4141	5.44603	5.49188	5.25148	5.45544	5.30499	6.0463	5.14803	5.96522	6.74041	6.71605
O75886	5.3672	2.4242	0.00023186	3.6348				Q01433	AMP deaminase 2 OS=Homo sapiens OX=9606 GN=AMPD2 PE=1 SV=2	AMPD2	2.4331	0.00027187	3.5656	7.03361	7.1079	7.09773	7.09372	7.05337	7.89703	8.06375	8.0252	7.58236	7.48013
Q9NXV6	5.3467	2.4186	0.00050443	3.2972				O75886	Signal transducing adapter molecule 2 OS=Homo sapiens OX=9606 GN=STAM2 PE=1 SV=1	STAM2	2.4242	0.00023186	3.6348	5.46586	5.6755	5.30012	5.6345	5.63985	6.11732	6.01134	6.32586	6.50989	6.40016
Q8NI27	5.3265	2.4132	0.036482	1.4379				Q9NXV6	CDKN2A-interacting protein OS=Homo sapiens OX=9606 GN=CDKN2AIP PE=1 SV=3	CDKN2AIP	2.4186	0.00050443	3.2972	5.15161	5.25091	5.33269	5.0495	4.86331	5.94274	5.90199	6.06861	5.90147	5.47361
Q9H1E5	5.3001	2.406	0.00071832	3.1437				Q8NI27	THO complex subunit 2 OS=Homo sapiens OX=9606 GN=THOC2 PE=1 SV=2	THOC2	2.4132	0.036482	1.4379	5.31055	5.17215	5.09883	5.00618	5.31421	6.31239	6.46864	6.31377	5.13057	5.30877
Q9UKY7	5.296	2.4049	3.875e-05	4.4117				Q9H1E5	Thioredoxin-related transmembrane protein 4 OS=Homo sapiens OX=9606 GN=TMX4 PE=1 SV=1	TMX4	2.406	0.00071832	3.1437	6.38177	6.07843	6.58383	6.60864	6.24556	6.95525	6.99663	6.92326	7.38326	7.26126
P84103	5.2738	2.3988	8.8047e-05	4.0553				Q9UKY7	Protein CDV3 homolog OS=Homo sapiens OX=9606 GN=CDV3 PE=1 SV=1	CDV3	2.4049	3.875e-05	4.4117	6.40665	6.36271	5.99343	6.38658	6.10977	7.07548	6.90969	6.94609	6.9432	7.00442
Q7LGA3	5.2529	2.3931	0.00028299	3.5482				P84103	Serine/arginine-rich splicing factor 3 OS=Homo sapiens OX=9606 GN=SRSF3 PE=1 SV=1	SRSF3	2.3988	8.8047e-05	4.0553	7.13076	6.88109	6.89953	7.32679	7.03093	7.75195	7.68082	7.63484	7.89147	7.92064
Q9Y6X4	5.2519	2.3928	0.00014361	3.8428				Q7LGA3	Heparan sulfate 2-O-sulfotransferase 1 OS=Homo sapiens OX=9606 GN=HS2ST1 PE=1 SV=1	HS2ST1	2.3931	0.00028299	3.5482	5.26157	5.04473	5.37216	5.57527	5.57674	6.28293	6.07807	5.89676	6.08244	6.09225
P16422	5.2305	2.387	0.010289	1.9876				Q9Y6X4	Soluble lamin-associated protein of 75 kDa OS=Homo sapiens OX=9606 GN=FAM169A PE=1 SV=2	FAM169A	2.3928	0.00014361	3.8428	6.16703	6.09992	6.38784	6.34498	6.26477	7.16731	7.22707	6.83326	6.80565	6.83282
O43405	5.2303	2.3869	0.00065745	3.1821				P16422	Epithelial cell adhesion molecule OS=Homo sapiens OX=9606 GN=EPCAM PE=1 SV=2	EPCAM	2.387	0.010289	1.9876	6.36016	6.01739	5.93414	7.07939	6.03316	6.85417	7.02393	7.08657	7.05966	6.99264
Q6P996	5.2185	2.3836	0.041489	1.3821				O43405	Cochlin OS=Homo sapiens OX=9606 GN=COCH PE=1 SV=1	COCH	2.3869	0.00065745	3.1821	5.92449	5.51611	5.66274	6.25489	5.82476	6.40282	6.64949	6.59025	6.50877	6.62428
P47736	5.2128	2.382	0.014258	1.8459				Q6P996	Pyridoxal-dependent decarboxylase domain-containing protein 1 OS=Homo sapiens OX=9606 GN=PDXDC1 PE=1 SV=2	PDXDC1	2.3836	0.041489	1.3821	6.0637	6.21987	6.1122	6.66599	6.15173	7.94101	6.88867	7.0524	6.59451	6.32465
Q9Y224	5.167	2.3693	0.0010281	2.988				P47736	Rap1 GTPase-activating protein 1 OS=Homo sapiens OX=9606 GN=RAP1GAP PE=1 SV=2	RAP1GAP	2.382	0.014258	1.8459	5.01219	5.10229	5.33793	4.96808	5.07874	5.902	6.14803	6.40095	5.40885	5.22473
Q9NTI2	5.1208	2.3564	8.548e-05	4.0681				Q9Y224	RNA transcription, translation and transport factor protein OS=Homo sapiens OX=9606 GN=RTRAF PE=1 SV=1	RTRAF	2.3693	0.0010281	2.988	7.05598	7.14657	6.84476	7.11523	6.96937	7.92961	7.88261	7.83411	7.83215	7.21962
Q13428	5.0579	2.3385	0.019292	1.7146				Q9NTI2	Phospholipid-transporting ATPase IB OS=Homo sapiens OX=9606 GN=ATP8A2 PE=1 SV=3	ATP8A2	2.3564	8.548e-05	4.0681	6.15152	5.85629	6.11963	6.32672	6.26671	6.90209	6.85451	7.0263	6.71959	6.76506
P48723	5.0464	2.3353	3.1334e-05	4.504				Q13428	Treacle protein OS=Homo sapiens OX=9606 GN=TCOF1 PE=1 SV=3	TCOF1	2.3385	0.019292	1.7146	6.12632	5.88439	6.27124	6.26206	6.20973	7.05559	6.00268	6.75968	7.16954	7.28611
P62851	5.0406	2.3336	0.00013883	3.8575				P48723	Heat shock 70 kDa protein 13 OS=Homo sapiens OX=9606 GN=HSPA13 PE=1 SV=1	HSPA13	2.3353	3.1334e-05	4.504	7.00337	6.68169	6.85979	7.15653	6.9924	7.5846	7.68596	7.64693	7.71199	7.57923
Q9Y646	5.0234	2.3287	3.3113e-05	4.48				P62851	40S ribosomal protein S25 OS=Homo sapiens OX=9606 GN=RPS25 PE=1 SV=1	RPS25	2.3336	0.00013883	3.8575	7.3065	7.30163	7.1497	7.50711	7.20456	7.98111	8.22231	8.01951	8.05313	7.70585
P29373	4.9918	2.3196	0.00041907	3.3777				Q9Y646	Carboxypeptidase Q OS=Homo sapiens OX=9606 GN=CPQ PE=1 SV=1	CPQ	2.3287	3.3113e-05	4.48	6.80929	6.71103	6.42322	6.83394	6.62387	7.45449	7.44952	7.3944	7.23456	7.37338
Q96PD5	4.9719	2.3138	3.5956e-05	4.4442				P29373	Cellular retinoic acid-binding protein 2 OS=Homo sapiens OX=9606 GN=CRABP2 PE=1 SV=2	CRABP2	2.3196	0.00041907	3.3777	5.83714	5.80092	6.0503	6.1491	5.79923	6.47439	6.42765	6.89417	6.50685	6.82493
Q9NUU7	4.9661	2.3121	0.042173	1.375				Q96PD5	N-acetylmuramoyl-L-alanine amidase OS=Homo sapiens OX=9606 GN=PGLYRP2 PE=1 SV=1	PGLYRP2	2.3138	3.5956e-05	4.4442	5.69193	5.79192	5.88586	5.74615	5.87055	6.53285	6.39609	6.77669	6.39704	6.36636
Q9UK59	4.9431	2.3054	0.00082229	3.085				Q9NUU7	ATP-dependent RNA helicase DDX19A OS=Homo sapiens OX=9606 GN=DDX19A PE=1 SV=1	DDX19A	2.3121	0.042173	1.375	4.44588	4.31138	3.76315	4.53524	4.82371	5.09628	4.39413	4.87919	5.80763	5.18205
O95470	4.9333	2.3026	0.00079866	3.0976				Q9UK59	Lariat debranching enzyme OS=Homo sapiens OX=9606 GN=DBR1 PE=1 SV=2	DBR1	2.3054	0.00082229	3.085	5.23891	5.23304	5.45383	5.93504	5.40317	6.14846	6.28709	6.09988	6.07985	6.11868
Q92743	4.9295	2.3014	0.00029416	3.5314				O95470	Sphingosine-1-phosphate lyase 1 OS=Homo sapiens OX=9606 GN=SGPL1 PE=1 SV=3	SGPL1	2.3026	0.00079866	3.0976	5.78858	5.46699	5.53068	6.12791	5.57578	6.4151	6.49654	6.514	6.31065	6.21934
Q9Y4Z0	4.8979	2.2922	2.6155e-05	4.5824				Q92743	Serine protease HTRA1 OS=Homo sapiens OX=9606 GN=HTRA1 PE=1 SV=1	HTRA1	2.3014	0.00029416	3.5314	7.36108	7.10085	7.37672	7.63103	7.36582	8.26016	7.89834	8.20946	8.04405	7.88752
P33240	4.8962	2.2917	0.0046102	2.3363				Q9Y4Z0	U6 snRNA-associated Sm-like protein LSm4 OS=Homo sapiens OX=9606 GN=LSM4 PE=1 SV=1	LSM4	2.2922	2.6155e-05	4.5824	6.09319	6.09337	5.77115	6.01468	5.94529	6.59755	6.59212	6.57019	6.78899	6.81886
A0A075B6H7	4.8923	2.2905	0.0072368	2.1405				P33240	Cleavage stimulation factor subunit 2 OS=Homo sapiens OX=9606 GN=CSTF2 PE=1 SV=1	CSTF2	2.2917	0.0046102	2.3363	5.65384	5.43184	5.9349	6.3829	5.96148	6.35597	6.43387	6.61652	6.78335	6.62453
P78406	4.8913	2.2902	8.6477e-08	7.0631				A0A075B6H7	Probable non-functional immunoglobulin kappa variable 3-7 OS=Homo sapiens OX=9606 GN=IGKV3-7 PE=1 SV=1	IGKV3-7	2.2905	0.0072368	2.1405	6.07164	6.11735	6.48763	5.76165	6.44179	6.97413	6.87532	7.21872	6.89636	6.36308
O94985	4.8836	2.2879	0.000313	3.5045				P78406	mRNA export factor OS=Homo sapiens OX=9606 GN=RAE1 PE=1 SV=1	RAE1	2.2902	8.6477e-08	7.0631	6.61491	6.60209	6.67863	6.66777	6.71481	7.35417	7.36184	7.4481	7.30069	7.26055
Q15020	4.8692	2.2837	4.8513e-06	5.3141				O94985	Calsyntenin-1 OS=Homo sapiens OX=9606 GN=CLSTN1 PE=1 SV=1	CLSTN1	2.2879	0.000313	3.5045	6.31311	6.30095	6.36041	6.4166	6.30878	7.13699	7.24972	7.23761	6.72482	6.79439
Q08495	4.8545	2.2793	0.0015059	2.8222				Q15020	Squamous cell carcinoma antigen recognized by T-cells 3 OS=Homo sapiens OX=9606 GN=SART3 PE=1 SV=1	SART3	2.2837	4.8513e-06	5.3141	6.70654	6.48532	6.59232	6.66267	6.61627	7.31567	7.12068	7.44364	7.29957	7.32084
Q96EC8	4.8513	2.2784	0.027772	1.5564				Q08495	Dematin OS=Homo sapiens OX=9606 GN=DMTN PE=1 SV=3	DMTN	2.2793	0.0015059	2.8222	6.75767	6.82449	6.61022	6.40929	6.63955	7.13253	7.16976	7.08971	7.69848	7.58148
O60763	4.8425	2.2758	7.4958e-05	4.1252				Q96EC8	Protein YIPF6 OS=Homo sapiens OX=9606 GN=YIPF6 PE=1 SV=2	YIPF6	2.2784	0.027772	1.5564	5.69603	5.44643	5.41477	5.92601	5.44081	6.5679	6.75827	6.62804	5.73597	5.66314
Q9UJW0	4.8417	2.2755	1.3831e-05	4.8592				O60763	General vesicular transport factor p115 OS=Homo sapiens OX=9606 GN=USO1 PE=1 SV=2	USO1	2.2758	7.4958e-05	4.1252	7.53304	7.35476	7.51478	7.70795	7.4803	8.21673	8.10821	8.4816	8.09577	8.11388
Q8N5K1	4.8338	2.2732	0.0016733	2.7764				Q9UJW0	Dynactin subunit 4 OS=Homo sapiens OX=9606 GN=DCTN4 PE=1 SV=1	DCTN4	2.2755	1.3831e-05	4.8592	6.53663	6.66869	6.41627	6.28079	6.50606	7.06704	7.10393	7.21083	7.24805	7.20358
Q7Z417	4.8182	2.2685	0.036462	1.4382				Q8N5K1	CDGSH iron-sulfur domain-containing protein 2 OS=Homo sapiens OX=9606 GN=CISD2 PE=1 SV=1	CISD2	2.2732	0.0016733	2.7764	6.62993	6.37357	6.33152	6.85052	6.44584	7.23312	7.49779	7.40104	7.02208	6.89882
Q6IN85	4.799	2.2627	0.010348	1.9851				Q7Z417	Nuclear fragile X mental retardation-interacting protein 2 OS=Homo sapiens OX=9606 GN=NUFIP2 PE=1 SV=1	NUFIP2	2.2685	0.036462	1.4382	5.19508	4.64755	5.49569	5.32964	5.41333	6.01558	5.62571	6.68879	5.82433	5.34131
Q9Y276	4.7623	2.2517	0.011349	1.9451				Q6IN85	Serine/threonine-protein phosphatase 4 regulatory subunit 3A OS=Homo sapiens OX=9606 GN=PPP4R3A PE=1 SV=1	PPP4R3A	2.2627	0.010348	1.9851	5.33875	5.16917	4.87587	5.53923	5.43069	5.88644	5.8674	5.4982	6.54322	5.96419
Q6ZRI8	4.7447	2.2463	5.5757e-05	4.2537				Q9Y276	Mitochondrial chaperone BCS1 OS=Homo sapiens OX=9606 GN=BCS1L PE=1 SV=1	BCS1L	2.2517	0.011349	1.9451	6.06137	5.74898	5.62392	6.04645	5.67732	6.75843	6.86898	6.79945	6.12035	5.99992
P35219	4.705	2.2342	0.046898	1.3288				Q6ZRI8	Rho GTPase-activating protein 36 OS=Homo sapiens OX=9606 GN=ARHGAP36 PE=2 SV=1	ARHGAP36	2.2463	5.5757e-05	4.2537	6.88872	6.77349	6.6789	6.98337	6.72069	7.55444	7.46645	7.6824	7.27323	7.44969
Q9Y5B9	4.7041	2.2339	0.0017354	2.7606				P35219	Carbonic anhydrase-related protein OS=Homo sapiens OX=9606 GN=CA8 PE=1 SV=3	CA8	2.2342	0.046898	1.3288	5.19806	5.7528	4.71024	6.11556	6.16859	6.37275	6.20816	6.43233	6.08906	6.20576
Q8IV36	4.692	2.2302	0.0057684	2.2389				Q9Y5B9	FACT complex subunit SPT16 OS=Homo sapiens OX=9606 GN=SUPT16H PE=1 SV=1	SUPT16H	2.2339	0.0017354	2.7606	6.44842	5.99348	6.0355	6.61652	6.25553	6.87619	6.97188	7.22833	6.92751	6.7079
P12694	4.6742	2.2247	0.00021706	3.6634				Q8IV36	Protein HID1 OS=Homo sapiens OX=9606 GN=HID1 PE=1 SV=1	HID1	2.2302	0.0057684	2.2389	5.59611	5.52228	5.86045	6.08519	5.76975	6.47791	6.9974	6.31109	6.14696	6.25719
P61960	4.6689	2.2231	4.4746e-06	5.3492				P12694	2-oxoisovalerate dehydrogenase subunit alpha, mitochondrial OS=Homo sapiens OX=9606 GN=BCKDHA PE=1 SV=2	BCKDHA	2.2247	0.00021706	3.6634	6.69949	6.55422	6.54882	6.76077	6.61742	7.38922	7.54398	7.43748	7.1214	7.03721
Q14166	4.6646	2.2217	0.00087352	3.0587				P61960	Ubiquitin-fold modifier 1 OS=Homo sapiens OX=9606 GN=UFM1 PE=1 SV=1	UFM1	2.2231	4.4746e-06	5.3492	6.79095	6.64384	6.63669	6.86587	6.60628	7.32841	7.30014	7.35586	7.40783	7.49745
O14579	4.6599	2.2203	0.00054558	3.2631				Q14166	Tubulin--tyrosine ligase-like protein 12 OS=Homo sapiens OX=9606 GN=TTLL12 PE=1 SV=2	TTLL12	2.2217	0.00087352	3.0587	6.53156	6.33435	6.18241	6.45685	6.33582	7.22213	7.19235	7.24446	6.84795	6.67816
O75832	4.6536	2.2184	1.9144e-05	4.718				O14579	Coatomer subunit epsilon OS=Homo sapiens OX=9606 GN=COPE PE=1 SV=3	COPE	2.2203	0.00054558	3.2631	6.68508	6.47424	6.24148	6.89438	6.46741	7.1794	7.21885	7.30964	7.33178	7.0648
Q5QNW6	4.6498	2.2172	0.0053562	2.2711				O75832	26S proteasome non-ATPase regulatory subunit 10 OS=Homo sapiens OX=9606 GN=PSMD10 PE=1 SV=1	PSMD10	2.2184	1.9144e-05	4.718	5.96725	6.1208	5.91347	6.24575	6.11156	6.79492	6.56775	6.77709	6.82228	6.73574
Q9Y2E5	4.6474	2.2164	0.02765	1.5583				Q5QNW6	Histone H2B type 2-F OS=Homo sapiens OX=9606 GN=H2BC18 PE=1 SV=3	H2BC18	2.2172	0.0053562	2.2711	7.63808	7.30243	6.99778	7.8958	7.24769	8.26256	8.22154	8.05612	8.068	7.81073
Q96KR6	4.6426	2.2149	0.011758	1.9297				Q9Y2E5	Epididymis-specific alpha-mannosidase OS=Homo sapiens OX=9606 GN=MAN2B2 PE=1 SV=4	MAN2B2	2.2164	0.02765	1.5583	5.02358	4.6947	4.14371	5.04901	4.68511	5.44277	5.50419	5.89575	4.73703	5.35239
Q9BTC0-1	4.6251	2.2095	0.0022187	2.6539				Q96KR6	Protein FAM210B, mitochondrial OS=Homo sapiens OX=9606 GN=FAM210B PE=1 SV=2	FAM210B	2.2149	0.011758	1.9297	5.35613	5.22264	4.334	4.86235	5.07361	5.60446	5.39873	5.60702	6.01035	5.56199
Q5JTH9	4.5961	2.2004	0.0061727	2.2095				Q9BTC0-1	Isoform 1 of Death-inducer obliterator 1 OS=Homo sapiens OX=9606 GN=DIDO1	DIDO1	2.2095	0.0022187	2.6539	4.95061	4.42934	4.40975	4.65832	4.78108	5.2419	5.62346	4.96735	5.28069	5.44129
P42773	4.5885	2.198	0.00022319	3.6513				Q5JTH9	RRP12-like protein OS=Homo sapiens OX=9606 GN=RRP12 PE=1 SV=2	RRP12	2.2004	0.0061727	2.2095	5.67135	5.39361	5.54087	5.8137	5.37338	6.00545	5.96353	5.92643	6.52564	6.68381
Q9P0M6	4.5854	2.197	0.00086379	3.0636				P42773	Cyclin-dependent kinase 4 inhibitor C OS=Homo sapiens OX=9606 GN=CDKN2C PE=1 SV=1	CDKN2C	2.198	0.00022319	3.6513	5.54307	4.9451	5.10552	5.31671	5.25767	5.94891	5.88938	5.85435	5.96398	5.81979
Q6YP21	4.5829	2.1962	0.0023405	2.6307				Q9P0M6	Core histone macro-H2A.2 OS=Homo sapiens OX=9606 GN=MACROH2A2 PE=1 SV=3	MACROH2A2	2.197	0.00086379	3.0636	6.6257	6.50169	6.63088	6.64813	6.68292	7.39376	7.47397	7.55501	7.06255	6.91091
O14672	4.5762	2.1941	0.00012363	3.9079				Q6YP21	Kynurenine--oxoglutarate transaminase 3 OS=Homo sapiens OX=9606 GN=KYAT3 PE=1 SV=1	KYAT3	2.1962	0.0023405	2.6307	6.67297	6.6291	6.41945	6.6528	6.59097	7.4766	7.51858	7.46957	6.93012	6.87609
Q9UMS0	4.5717	2.1927	0.0026336	2.5795				O14672	Disintegrin and metalloproteinase domain-containing protein 10 OS=Homo sapiens OX=9606 GN=ADAM10 PE=1 SV=1	ADAM10	2.1941	0.00012363	3.9079	6.05127	5.79293	5.83976	6.13538	6.01228	6.76276	6.70864	6.70455	6.36949	6.58867
O14964	4.5612	2.1894	0.0023008	2.6381				Q9UMS0	NFU1 iron-sulfur cluster scaffold homolog, mitochondrial OS=Homo sapiens OX=9606 GN=NFU1 PE=1 SV=2	NFU1	2.1927	0.0026336	2.5795	5.34788	5.843	5.62236	6.19557	5.58481	6.32399	6.59993	6.27407	6.34335	6.35267
Q92696	4.5419	2.1833	0.0055559	2.2552				O14964	Hepatocyte growth factor-regulated tyrosine kinase substrate OS=Homo sapiens OX=9606 GN=HGS PE=1 SV=1	HGS	2.1894	0.0023008	2.6381	6.96081	7.06659	7.03927	6.93021	6.9504	7.73318	7.53425	8.18288	7.4299	7.36246
Q9UL15	4.5365	2.1816	0.00097697	3.0101				Q92696	Geranylgeranyl transferase type-2 subunit alpha OS=Homo sapiens OX=9606 GN=RABGGTA PE=1 SV=2	RABGGTA	2.1833	0.0055559	2.2552	6.3692	6.48363	6.44179	6.43889	6.43311	7.2936	7.46253	7.3467	6.59059	6.75941
Q96EQ0	4.5272	2.1786	8e-05	4.0969				Q9UL15	BAG family molecular chaperone regulator 5 OS=Homo sapiens OX=9606 GN=BAG5 PE=1 SV=1	BAG5	2.1816	0.00097697	3.0101	5.92027	5.98487	5.982	5.6894	6.12643	6.34255	6.6226	6.97715	6.60591	6.43836
P49247	4.5248	2.1779	0.019733	1.7048				Q96EQ0	Small glutamine-rich tetratricopeptide repeat-containing protein beta OS=Homo sapiens OX=9606 GN=SGTB PE=1 SV=1	SGTB	2.1786	8e-05	4.0969	5.16452	5.18183	5.16551	4.84238	5.18015	5.74572	5.66841	5.87225	5.92231	5.60488
P20042	4.5227	2.1772	0.0083906	2.0762				P49247	Ribose-5-phosphate isomerase OS=Homo sapiens OX=9606 GN=RPIA PE=1 SV=3	RPIA	2.1779	0.019733	1.7048	5.12899	5.32104	5.05048	5.72403	5.04117	6.09706	6.32028	5.30265	5.66843	6.15529
O15258	4.5207	2.1766	0.0010265	2.9886				P20042	Eukaryotic translation initiation factor 2 subunit 2 OS=Homo sapiens OX=9606 GN=EIF2S2 PE=1 SV=2	EIF2S2	2.1772	0.0083906	2.0762	6.4218	6.3043	5.63634	6.48507	6.09227	6.93396	7.07615	7.01341	6.71647	6.47677
Q86XP3	4.5193	2.1761	0.00036923	3.4327				O15258	Protein RER1 OS=Homo sapiens OX=9606 GN=RER1 PE=1 SV=1	RER1	2.1766	0.0010265	2.9886	5.96184	6.24827	6.18952	6.43771	6.5245	6.9862	7.21338	6.89792	6.69824	6.84215
P62913	4.5191	2.176	5.4601e-05	4.2628				Q86XP3	ATP-dependent RNA helicase DDX42 OS=Homo sapiens OX=9606 GN=DDX42 PE=1 SV=1	DDX42	2.1761	0.00036923	3.4327	6.59262	6.62094	6.28439	6.71293	6.47225	6.99944	7.11023	7.0717	7.34688	7.43024
Q9NPH0	4.5101	2.1732	0.0031294	2.5045				P62913	60S ribosomal protein L11 OS=Homo sapiens OX=9606 GN=RPL11 PE=1 SV=2	RPL11	2.176	5.4601e-05	4.2628	6.71655	6.76224	6.35802	6.54688	6.46665	7.28468	7.25426	7.27001	7.23831	7.07836
Q96EY8	4.4984	2.1694	0.0054968	2.2599				Q9NPH0	Lysophosphatidic acid phosphatase type 6 OS=Homo sapiens OX=9606 GN=ACP6 PE=1 SV=3	ACP6	2.1732	0.0031294	2.5045	4.96568	5.01821	4.95781	5.35709	5.12206	5.83068	6.0879	5.94151	5.38161	5.45008
Q8NHP8	4.498	2.1693	2.5744e-05	4.5893				Q96EY8	Corrinoid adenosyltransferase OS=Homo sapiens OX=9606 GN=MMAB PE=1 SV=1	MMAB	2.1694	0.0054968	2.2599	5.31379	4.98471	5.71819	5.64744	5.88659	5.92831	6.21934	6.24952	6.12917	6.28965
P00492	4.4949	2.1683	0.00021378	3.67				Q8NHP8	Putative phospholipase B-like 2 OS=Homo sapiens OX=9606 GN=PLBD2 PE=1 SV=2	PLBD2	2.1693	2.5744e-05	4.5893	6.53079	6.49542	6.39617	6.58908	6.40394	7.17889	7.1223	7.35068	7.08491	6.94371
P24593	4.4594	2.1568	0.0088133	2.0549				P00492	Hypoxanthine-guanine phosphoribosyltransferase OS=Homo sapiens OX=9606 GN=HPRT1 PE=1 SV=2	HPRT1	2.1683	0.00021378	3.67	7.44784	7.48987	7.36667	7.47127	7.35701	7.77234	7.9817	8.33307	8.2412	8.06795
O43809	4.4435	2.1517	7.5214e-07	6.1237				P24593	Insulin-like growth factor-binding protein 5 OS=Homo sapiens OX=9606 GN=IGFBP5 PE=1 SV=1	IGFBP5	2.1568	0.0088133	2.0549	7.07813	6.6791	6.84757	7.50535	6.92072	7.28085	7.71063	8.06568	7.64584	7.57423
O95848	4.438	2.1499	5.6972e-05	4.2443				O43809	Cleavage and polyadenylation specificity factor subunit 5 OS=Homo sapiens OX=9606 GN=NUDT21 PE=1 SV=1	NUDT21	2.1517	7.5214e-07	6.1237	6.65343	6.54432	6.49609	6.62773	6.56283	7.13353	7.1673	7.35206	7.22935	7.2408
Q8WZ42-12	4.4272	2.1464	0.011068	1.9559				O95848	Uridine diphosphate glucose pyrophosphatase NUDT14 OS=Homo sapiens OX=9606 GN=NUDT14 PE=1 SV=2	NUDT14	2.1499	5.6972e-05	4.2443	5.55623	5.50425	5.22907	5.66017	5.53947	6.20675	6.19932	6.2048	6.13263	5.98159
Q86VU5	4.4209	2.1443	0.023514	1.6287				Q8WZ42-12	Isoform 12 of Titin OS=Homo sapiens OX=9606 GN=TTN	TTN	2.1464	0.011068	1.9559	6.70404	6.70284	6.48738	6.42603	6.5557	7.31982	6.70515	6.86378	7.65887	7.55903
Q9BVC4	4.4096	2.1407	0.00033796	3.4711				Q86VU5	Catechol O-methyltransferase domain-containing protein 1 OS=Homo sapiens OX=9606 GN=COMTD1 PE=1 SV=1	COMTD1	2.1443	0.023514	1.6287	4.27757	4.64731	4.48532	4.85464	4.95526	5.33716	4.55436	5.32771	5.69762	5.53078
Q9Y3D3	4.3987	2.1371	0.0023302	2.6326				Q9BVC4	Target of rapamycin complex subunit LST8 OS=Homo sapiens OX=9606 GN=MLST8 PE=1 SV=1	MLST8	2.1407	0.00033796	3.4711	5.3895	5.50661	5.24197	5.58189	5.57358	6.28085	6.26908	6.17222	5.92991	5.86349
Q15459	4.3967	2.1364	0.00014936	3.8258				Q9Y3D3	28S ribosomal protein S16, mitochondrial OS=Homo sapiens OX=9606 GN=MRPS16 PE=1 SV=1	MRPS16	2.1371	0.0023302	2.6326	5.39506	5.22107	5.83875	5.72127	5.84322	6.40809	6.31511	6.27584	6.27572	5.96121
O94776	4.3895	2.1341	0.00076503	3.1163				Q15459	Splicing factor 3A subunit 1 OS=Homo sapiens OX=9606 GN=SF3A1 PE=1 SV=1	SF3A1	2.1364	0.00014936	3.8258	7.30555	7.22638	6.96288	7.37252	7.11626	7.71294	7.84145	8.0765	7.78597	7.78237
Q9UPN3	4.3848	2.1325	0.0014735	2.8316				O94776	Metastasis-associated protein MTA2 OS=Homo sapiens OX=9606 GN=MTA2 PE=1 SV=1	MTA2	2.1341	0.00076503	3.1163	6.09439	5.99914	6.09832	6.50178	5.85537	6.7204	6.78294	6.95973	6.67206	6.62593
Q9BUQ8	4.3813	2.1314	0.0026231	2.5812				Q9UPN3	Microtubule-actin cross-linking factor 1, isoforms 1/2/3/5 OS=Homo sapiens OX=9606 GN=MACF1 PE=1 SV=4	MACF1	2.1325	0.0014735	2.8316	6.22166	6.17514	6.05766	6.29095	6.1493	6.83779	6.81221	6.34399	7.05869	7.05178
Q8NFH3	4.3801	2.131	0.016668	1.7781				Q9BUQ8	Probable ATP-dependent RNA helicase DDX23 OS=Homo sapiens OX=9606 GN=DDX23 PE=1 SV=3	DDX23	2.1314	0.0026231	2.5812	5.99552	5.52314	5.81224	6.27906	6.00655	6.63406	6.79688	6.6337	6.41732	6.34259
P28370	4.3622	2.1251	0.001213	2.9161				Q8NFH3	Nucleoporin Nup43 OS=Homo sapiens OX=9606 GN=NUP43 PE=1 SV=1	NUP43	2.131	0.016668	1.7781	5.42063	5.04878	5.15689	5.48179	5.39623	6.31808	6.17048	5.19393	6.03323	5.996
Q969G5	4.3344	2.1158	0.0015833	2.8004				P28370	Probable global transcription activator SNF2L1 OS=Homo sapiens OX=9606 GN=SMARCA1 PE=1 SV=2	SMARCA1	2.1251	0.001213	2.9161	5.29992	5.35295	5.42231	5.69894	5.83921	6.10858	6.35304	6.32079	6.10116	5.9283
Q9P016	4.3249	2.1127	5.3835e-06	5.2689				Q969G5	Caveolae-associated protein 3 OS=Homo sapiens OX=9606 GN=CAVIN3 PE=1 SV=3	CAVIN3	2.1158	0.0015833	2.8004	6.71442	6.53277	6.58507	6.96474	6.72289	7.38833	7.06526	7.74421	7.2882	7.21854
O43390	4.3217	2.1116	7.0342e-05	4.1528				Q9P016	Thymocyte nuclear protein 1 OS=Homo sapiens OX=9606 GN=THYN1 PE=1 SV=1	THYN1	2.1127	5.3835e-06	5.2689	6.44123	6.43467	6.3082	6.47562	6.36009	7.11913	6.92827	7.17735	7.05801	6.91694
Q9NZL9	4.3112	2.1081	4.7862e-05	4.32				O43390	Heterogeneous nuclear ribonucleoprotein R OS=Homo sapiens OX=9606 GN=HNRNPR PE=1 SV=1	HNRNPR	2.1116	7.0342e-05	4.1528	7.21224	7.08287	7.04078	7.31741	7.2335	7.78649	7.85636	7.9936	7.85225	7.5764
O76031	4.3073	2.1068	0.0040942	2.3878				Q9NZL9	Methionine adenosyltransferase 2 subunit beta OS=Homo sapiens OX=9606 GN=MAT2B PE=1 SV=1	MAT2B	2.1081	4.7862e-05	4.32	6.77593	6.88044	6.78847	6.74929	6.851	7.68816	7.43134	7.30153	7.52691	7.27019
Q8NBJ7	4.3019	2.105	0.00031839	3.497				O76031	ATP-dependent Clp protease ATP-binding subunit clpX-like, mitochondrial OS=Homo sapiens OX=9606 GN=CLPX PE=1 SV=2	CLPX	2.1068	0.0040942	2.3878	4.97837	5.74983	5.32372	5.74403	5.41282	6.19542	6.20731	6.13306	5.99726	5.84674
Q96AB3	4.2969	2.1033	0.03467	1.46				Q8NBJ7	Inactive C-alpha-formylglycine-generating enzyme 2 OS=Homo sapiens OX=9606 GN=SUMF2 PE=1 SV=2	SUMF2	2.105	0.00031839	3.497	6.40126	6.63574	6.15006	6.14824	6.29696	6.83329	6.94552	6.99235	7.14458	6.88482
Q9BWJ5	4.2958	2.1029	0.00025096	3.6004				Q96AB3	Isochorismatase domain-containing protein 2 OS=Homo sapiens OX=9606 GN=ISOC2 PE=1 SV=1	ISOC2	2.1033	0.03467	1.46	6.79384	6.75337	6.53883	6.6062	6.62713	7.74052	7.66464	7.68207	6.6734	6.7245
O76062	4.2906	2.1012	0.002336	2.6315				Q9BWJ5	Splicing factor 3B subunit 5 OS=Homo sapiens OX=9606 GN=SF3B5 PE=1 SV=1	SF3B5	2.1029	0.00025096	3.6004	6.17666	6.29328	5.91239	6.29918	5.94973	6.53641	6.83163	6.81069	6.86702	6.75073
P83436	4.2825	2.0985	4.2657e-05	4.37				O76062	Delta(14)-sterol reductase TM7SF2 OS=Homo sapiens OX=9606 GN=TM7SF2 PE=1 SV=3	TM7SF2	2.1012	0.002336	2.6315	6.35404	6.33106	6.16845	6.37227	6.22897	6.76882	6.73725	6.60175	7.29737	7.21219
Q9HCE1	4.2812	2.098	0.00011008	3.9583				P83436	Conserved oligomeric Golgi complex subunit 7 OS=Homo sapiens OX=9606 GN=COG7 PE=1 SV=1	COG7	2.0985	4.2657e-05	4.37	6.38965	6.42586	6.55825	6.52416	6.53444	6.89655	7.05128	7.19244	7.32508	7.12552
P06280	4.2694	2.094	0.0002942	3.5314				Q9HCE1	Helicase MOV-10 OS=Homo sapiens OX=9606 GN=MOV10 PE=1 SV=2	MOV10	2.098	0.00011008	3.9583	6.02324	5.99862	6.14384	6.17753	6.18987	6.80761	6.81397	6.87145	6.776	6.42192
Q7Z6Z7	4.2632	2.092	8.3122e-06	5.0803				P06280	Alpha-galactosidase A OS=Homo sapiens OX=9606 GN=GLA PE=1 SV=1	GLA	2.094	0.0002942	3.5314	6.44355	6.39469	6.1657	5.95531	6.24844	6.91078	6.90561	7.02938	6.8229	6.69087
Q15345	4.2565	2.0897	0.0030203	2.5199				Q7Z6Z7	E3 ubiquitin-protein ligase HUWE1 OS=Homo sapiens OX=9606 GN=HUWE1 PE=1 SV=3	HUWE1	2.092	8.3122e-06	5.0803	7.59206	7.5	7.42753	7.58689	7.47008	8.05909	8.00635	8.31688	8.18413	8.1588
Q9Y6D5	4.2528	2.0884	0.01169	1.9322				Q15345	Leucine-rich repeat-containing protein 41 OS=Homo sapiens OX=9606 GN=LRRC41 PE=1 SV=3	LRRC41	2.0897	0.0030203	2.5199	4.66216	5.00525	4.59577	4.80431	4.61615	5.63068	5.10271	5.00596	5.55756	5.53201
Q9BT09	4.2524	2.0883	0.0026572	2.5756				Q9Y6D5	Brefeldin A-inhibited guanine nucleotide-exchange protein 2 OS=Homo sapiens OX=9606 GN=ARFGEF2 PE=1 SV=3	ARFGEF2	2.0884	0.01169	1.9322	5.01476	5.19954	5.05368	5.47339	5.46441	6.30963	6.13088	5.92875	5.52556	5.45436
O60282	4.2492	2.0872	0.031892	1.4963				Q9BT09	Protein canopy homolog 3 OS=Homo sapiens OX=9606 GN=CNPY3 PE=1 SV=1	CNPY3	2.0883	0.0026572	2.5756	6.5972	6.17807	6.29232	6.36561	6.94672	7.14473	7.20136	7.2244	6.99326	6.95933
Q8N3C0	4.2233	2.0784	0.0018115	2.742				O60282	Kinesin heavy chain isoform 5C OS=Homo sapiens OX=9606 GN=KIF5C PE=1 SV=1	KIF5C	2.0872	0.031892	1.4963	6.97079	6.88781	7.02802	7.03704	7.02882	7.2078	7.18322	7.29032	8.20928	8.20339
Q9Y2H6	4.2201	2.0773	1.5891e-05	4.7988				Q8N3C0	Activating signal cointegrator 1 complex subunit 3 OS=Homo sapiens OX=9606 GN=ASCC3 PE=1 SV=3	ASCC3	2.0784	0.0018115	2.742	5.54702	5.70878	5.27345	5.34259	5.48587	6.23877	6.308	6.28237	5.90761	5.7492
Q13405	4.2196	2.0771	0.00021532	3.6669				Q9Y2H6	Fibronectin type-III domain-containing protein 3A OS=Homo sapiens OX=9606 GN=FNDC3A PE=1 SV=4	FNDC3A	2.0773	1.5891e-05	4.7988	6.2339	6.23428	6.20687	6.41846	6.0906	6.87315	6.87502	7.00514	6.81517	6.74225
Q96HY6	4.2153	2.0756	4.3965e-05	4.3569				Q13405	39S ribosomal protein L49, mitochondrial OS=Homo sapiens OX=9606 GN=MRPL49 PE=1 SV=1	MRPL49	2.0771	0.00021532	3.6669	6.04721	6.15418	5.71633	6.17806	6.0451	6.56404	6.76708	6.75203	6.68727	6.49681
Q96EK7	4.2043	2.0719	0.00018316	3.7372				Q96HY6	DDRGK domain-containing protein 1 OS=Homo sapiens OX=9606 GN=DDRGK1 PE=1 SV=2	DDRGK1	2.0756	4.3965e-05	4.3569	6.49611	6.48097	6.36039	6.74635	6.33012	7.09119	7.11481	7.18126	7.0185	7.13233
Q9BZV1	4.1916	2.0675	0.00015507	3.8095				Q96EK7	Constitutive coactivator of peroxisome proliferator-activated receptor gamma OS=Homo sapiens OX=9606 GN=FAM120B PE=1 SV=1	FAM120B	2.0719	0.00018316	3.7372	5.21739	5.17904	5.65262	5.25961	5.44709	5.94745	6.07601	5.98854	5.85451	6.00771
Q86YT6	4.1891	2.0666	0.0030468	2.5162				Q9BZV1	UBX domain-containing protein 6 OS=Homo sapiens OX=9606 GN=UBXN6 PE=1 SV=1	UBXN6	2.0675	0.00015507	3.8095	6.5566	6.36744	6.4031	6.53317	6.53312	7.30232	7.04045	7.29828	6.89268	6.97159
Q14643	4.1798	2.0634	0.0013161	2.8807				Q86YT6	E3 ubiquitin-protein ligase MIB1 OS=Homo sapiens OX=9606 GN=MIB1 PE=1 SV=1	MIB1	2.0666	0.0030468	2.5162	4.78505	4.78122	4.45936	4.52977	5.02729	5.42611	4.99817	5.66037	5.25208	5.35657
Q53HC9	4.1731	2.0611	0.0013644	2.8651				Q14643	Inositol 1,4,5-trisphosphate receptor type 1 OS=Homo sapiens OX=9606 GN=ITPR1 PE=1 SV=3	ITPR1	2.0634	0.0013161	2.8807	5.23617	5.2054	4.7868	4.99459	5.34716	5.45034	5.79833	5.86963	5.8923	5.66531
A0A0A0MS15	4.1638	2.0579	0.0019364	2.713				Q53HC9	EARP and GARP complex-interacting protein 1 OS=Homo sapiens OX=9606 GN=EIPR1 PE=1 SV=2	EIPR1	2.0611	0.0013644	2.8651	6.1585	6.32818	6.16559	6.70373	6.27853	7.07305	7.08655	7.07965	6.79678	6.70077
Q96LD4	4.1625	2.0574	0.040478	1.3928				A0A0A0MS15	Immunoglobulin heavy variable 3-49 OS=Homo sapiens OX=9606 GN=IGHV3-49 PE=3 SV=1	IGHV3-49	2.0579	0.0019364	2.713	5.60651	5.81107	5.79282	5.23508	5.76043	6.46228	6.0898	6.2118	6.08236	6.45711
P23786	4.1581	2.0559	7.5082e-05	4.1245				Q96LD4	E3 ubiquitin-protein ligase TRIM47 OS=Homo sapiens OX=9606 GN=TRIM47 PE=1 SV=2	TRIM47	2.0574	0.040478	1.3928	5.93443	5.4473	5.41005	6.07044	5.85292	6.82018	5.63379	6.77581	6.36663	6.21549
Q96GS4	4.1344	2.0477	0.028812	1.5404				P23786	Carnitine O-palmitoyltransferase 2, mitochondrial OS=Homo sapiens OX=9606 GN=CPT2 PE=1 SV=2	CPT2	2.0559	7.5082e-05	4.1245	7.20568	7.06148	7.12035	7.31308	7.15238	7.79824	7.90817	7.87121	7.85855	7.51126
Q9NRA2	4.1295	2.046	0.00017806	3.7494				Q96GS4	BLOC-1-related complex subunit 6 OS=Homo sapiens OX=9606 GN=BORCS6 PE=1 SV=2	BORCS6	2.0477	0.028812	1.5404	5.36119	4.87446	5.79589	5.69247	4.9944	5.75148	5.60025	5.99581	6.43778	6.01513
Q9UBS4	4.1137	2.0404	0.00050959	3.2928				Q9NRA2	Sialin OS=Homo sapiens OX=9606 GN=SLC17A5 PE=1 SV=2	SLC17A5	2.046	0.00017806	3.7494	5.3208	4.99714	5.07204	5.44558	5.07154	5.87925	5.68874	5.72824	5.87391	5.81646
Q9NSU2-1	4.1102	2.0392	0.023815	1.6231				Q9UBS4	DnaJ homolog subfamily B member 11 OS=Homo sapiens OX=9606 GN=DNAJB11 PE=1 SV=1	DNAJB11	2.0404	0.00050959	3.2928	6.91749	6.66334	6.55112	7.03541	6.66087	7.25631	7.41139	7.21978	7.46384	7.54805
P53420	4.101	2.036	0.0015384	2.8129				Q9NSU2-1	Isoform 1 of Three-prime repair exonuclease 1 OS=Homo sapiens OX=9606 GN=TREX1	TREX1	2.0392	0.023815	1.6231	4.93811	5.28103	5.26742	5.88068	5.17341	5.70019	6.22747	5.50405	6.32867	5.84958
Q8N2S1	4.0881	2.0314	0.00019076	3.7195				P53420	Collagen alpha-4(IV) chain OS=Homo sapiens OX=9606 GN=COL4A4 PE=1 SV=3	COL4A4	2.036	0.0015384	2.8129	6.21565	6.0102	5.70159	6.44218	5.92288	6.70957	6.55796	6.69351	6.65533	6.7406
O43670	4.0868	2.031	0.00014305	3.8445				Q8N2S1	Latent-transforming growth factor beta-binding protein 4 OS=Homo sapiens OX=9606 GN=LTBP4 PE=1 SV=2	LTBP4	2.0314	0.00019076	3.7195	6.00686	5.95618	5.92988	6.30389	6.10177	6.44593	6.74938	6.80671	6.75022	6.60396
O15321	4.0554	2.0198	0.0034725	2.4594				O43670	BUB3-interacting and GLEBS motif-containing protein ZNF207 OS=Homo sapiens OX=9606 GN=ZNF207 PE=1 SV=1	ZNF207	2.031	0.00014305	3.8445	6.1563	6.04696	5.9634	6.34049	5.95218	6.65131	6.74893	6.76603	6.83167	6.51831
Q9BZE1	4.0511	2.0183	0.00067864	3.1684				O15321	Transmembrane 9 superfamily member 1 OS=Homo sapiens OX=9606 GN=TM9SF1 PE=2 SV=2	TM9SF1	2.0198	0.0034725	2.4594	6.03187	5.91557	5.94398	5.9419	6.52701	6.47275	6.44948	6.76357	6.9245	6.79019
Q8IZQ5	4.0493	2.0177	0.00070205	3.1536				Q9BZE1	39S ribosomal protein L37, mitochondrial OS=Homo sapiens OX=9606 GN=MRPL37 PE=1 SV=2	MRPL37	2.0183	0.00067864	3.1684	5.86607	5.73738	5.41414	6.05583	5.72002	6.27941	6.39434	6.28658	6.51404	6.35692
Q8TCS8	4.0322	2.0116	0.002681	2.5717				Q8IZQ5	Selenoprotein H OS=Homo sapiens OX=9606 GN=SELENOH PE=1 SV=2	SELENOH	2.0177	0.00070205	3.1536	6.00863	5.8325	5.8048	6.11764	5.845	6.62064	6.33608	6.84815	6.3334	6.50722
P50897	4.0204	2.0073	1.0609e-06	5.9743				Q8TCS8	Polyribonucleotide nucleotidyltransferase 1, mitochondrial OS=Homo sapiens OX=9606 GN=PNPT1 PE=1 SV=2	PNPT1	2.0116	0.002681	2.5717	6.05742	6.01988	6.0669	6.24273	5.98597	6.86945	6.70991	7.04477	6.48927	6.28717
Q9Y2Z9	4.0186	2.0067	0.00031389	3.5032				P50897	Palmitoyl-protein thioesterase 1 OS=Homo sapiens OX=9606 GN=PPT1 PE=1 SV=1	PPT1	2.0073	1.0609e-06	5.9743	7.54823	7.48288	7.36975	7.55808	7.49973	8.15083	7.98459	8.13116	8.07	8.14342
Q9Y6D6	3.9998	1.9999	0.00048011	3.3187				Q9Y2Z9	Ubiquinone biosynthesis monooxygenase COQ6, mitochondrial OS=Homo sapiens OX=9606 GN=COQ6 PE=1 SV=2	COQ6	2.0067	0.00031389	3.5032	5.27269	5.46128	5.47297	5.30965	5.10666	6.12781	5.82382	5.84816	6.08406	5.75976
Q9Y259	3.9917	1.997	0.011223	1.9499				Q9Y6D6	Brefeldin A-inhibited guanine nucleotide-exchange protein 1 OS=Homo sapiens OX=9606 GN=ARFGEF1 PE=1 SV=2	ARFGEF1	1.9999	0.00048011	3.3187	5.35008	4.88649	5.21044	5.04659	5.14367	5.77494	5.58858	5.85868	5.89486	5.53043
O60701	3.9863	1.995	0.00040309	3.3946				Q9Y259	Choline/ethanolamine kinase OS=Homo sapiens OX=9606 GN=CHKB PE=1 SV=3	CHKB	1.997	0.011223	1.9499	5.88592	6.5667	6.58255	5.94989	6.41261	6.78735	6.91074	6.67552	7.26925	6.7606
Q99614	3.9823	1.9936	0.0047193	2.3261				O60701	UDP-glucose 6-dehydrogenase OS=Homo sapiens OX=9606 GN=UGDH PE=1 SV=1	UGDH	1.995	0.00040309	3.3946	6.3279	6.37871	6.33647	6.78618	6.29947	7.08362	7.18165	6.89334	6.99696	6.97601
Q9Y3B3	3.975	1.991	1.2198e-05	4.9137				Q99614	Tetratricopeptide repeat protein 1 OS=Homo sapiens OX=9606 GN=TTC1 PE=1 SV=1	TTC1	1.9936	0.0047193	2.3261	6.81109	6.7868	6.72093	6.82292	6.76599	7.81255	7.30941	7.64684	7.16436	6.97523
P35658	3.961	1.9859	0.038759	1.4116				Q9Y3B3	Transmembrane emp24 domain-containing protein 7 OS=Homo sapiens OX=9606 GN=TMED7 PE=1 SV=2	TMED7	1.991	1.2198e-05	4.9137	7.12785	6.91756	6.95024	7.20057	6.98572	7.68983	7.63589	7.71951	7.55464	7.57877
P29508	3.9559	1.984	0.0040443	2.3932				P35658	Nuclear pore complex protein Nup214 OS=Homo sapiens OX=9606 GN=NUP214 PE=1 SV=2	NUP214	1.9859	0.038759	1.4116	5.1309	5.17709	5.2431	4.99031	5.31646	5.93649	5.23465	5.79183	5.33463	6.54929
O95163	3.9554	1.9838	0.03335	1.4769				P29508	Serpin B3 OS=Homo sapiens OX=9606 GN=SERPINB3 PE=1 SV=2	SERPINB3	1.984	0.0040443	2.3932	5.03259	5.07286	4.91357	5.08335	5.06027	5.05106	5.76992	5.71113	5.75558	5.86119
Q9UKV8	3.9489	1.9815	0.004319	2.3646				O95163	Elongator complex protein 1 OS=Homo sapiens OX=9606 GN=ELP1 PE=1 SV=3	ELP1	1.9838	0.03335	1.4769	6.23018	5.76771	5.63725	6.44469	5.64032	6.73704	6.80877	6.85291	6.03932	6.26809
P05060	3.9479	1.9811	0.0015938	2.7976				Q9UKV8	Protein argonaute-2 OS=Homo sapiens OX=9606 GN=AGO2 PE=1 SV=3	AGO2	1.9815	0.004319	2.3646	5.95848	5.85204	6.41969	6.38606	6.26744	7.11676	6.80389	6.70586	6.7306	6.50898
Q92979	3.9477	1.981	0.00071376	3.1464				P05060	Secretogranin-1 OS=Homo sapiens OX=9606 GN=CHGB PE=1 SV=2	CHGB	1.9811	0.0015938	2.7976	8.82084	8.34978	8.82622	9.09367	8.78641	9.28158	9.37038	9.52369	9.39299	9.29009
Q14241	3.9463	1.9805	0.028064	1.5518				Q92979	Ribosomal RNA small subunit methyltransferase NEP1 OS=Homo sapiens OX=9606 GN=EMG1 PE=1 SV=4	EMG1	1.981	0.00071376	3.1464	5.36183	5.56853	5.67318	5.29467	5.39806	5.98016	6.00306	6.38952	6.03143	5.87383
Q13740	3.9429	1.9793	0.0019988	2.6992				Q14241	Elongin-A OS=Homo sapiens OX=9606 GN=ELOA PE=1 SV=2	ELOA	1.9805	0.028064	1.5518	4.25623	4.3291	5.01574	5.08937	4.4924	5.10701	5.6726	5.41021	4.88274	5.0912
Q8WUH6	3.9402	1.9783	0.012932	1.8883				Q13740	CD166 antigen OS=Homo sapiens OX=9606 GN=ALCAM PE=1 SV=2	ALCAM	1.9793	0.0019988	2.6992	6.2751	5.87596	6.42929	6.59574	6.38654	6.93976	6.95946	7.00188	6.94535	6.69529
P37198	3.9247	1.9726	0.030422	1.5168				Q8WUH6	Transmembrane protein 263 OS=Homo sapiens OX=9606 GN=TMEM263 PE=1 SV=1	TMEM263	1.9783	0.012932	1.8883	6.2821	6.23134	6.37211	6.12641	6.32462	7.23503	6.81328	7.24928	6.75588	6.26073
Q8N7H5	3.9151	1.9691	0.0019068	2.7197				P37198	Nuclear pore glycoprotein p62 OS=Homo sapiens OX=9606 GN=NUP62 PE=1 SV=3	NUP62	1.9726	0.030422	1.5168	6.44796	6.32386	6.12466	6.45145	6.36901	6.50833	6.69381	6.55248	7.49989	7.43143
Q99700	3.9028	1.9645	0.0098173	2.008				Q8N7H5	RNA polymerase II-associated factor 1 homolog OS=Homo sapiens OX=9606 GN=PAF1 PE=1 SV=2	PAF1	1.9691	0.0019068	2.7197	5.389	5.63617	5.34255	5.52075	5.59448	5.96227	6.4241	6.24261	6.08142	5.73627
P00352	3.8973	1.9625	0.00018578	3.731				Q99700	Ataxin-2 OS=Homo sapiens OX=9606 GN=ATXN2 PE=1 SV=2	ATXN2	1.9645	0.0098173	2.008	5.65424	5.57245	5.8048	5.37507	5.73374	6.19269	6.0124	6.82106	6.16458	5.90646
P52888	3.8843	1.9577	5.9054e-05	4.2288				P00352	Retinal dehydrogenase 1 OS=Homo sapiens OX=9606 GN=ALDH1A1 PE=1 SV=2	ALDH1A1	1.9625	0.00018578	3.731	8.07569	7.81653	8.15697	8.28563	8.20628	8.66269	8.56281	8.78508	8.78687	8.69747
Q5SGD2	3.8674	1.9514	0.00011395	3.9433				P52888	Thimet oligopeptidase OS=Homo sapiens OX=9606 GN=THOP1 PE=1 SV=2	THOP1	1.9577	5.9054e-05	4.2288	6.45038	6.23844	6.40213	6.48026	6.40876	7.15318	7.10041	6.98674	6.81959	6.86661
Q8IYB3	3.8621	1.9494	0.00032016	3.4946				Q5SGD2	Protein phosphatase 1L OS=Homo sapiens OX=9606 GN=PPM1L PE=1 SV=1	PPM1L	1.9514	0.00011395	3.9433	6.37737	6.67033	6.56313	6.48376	6.20889	7.02077	7.00962	7.15735	7.00546	7.04737
P29692-2	3.8617	1.9492	0.018907	1.7234				Q8IYB3	Serine/arginine repetitive matrix protein 1 OS=Homo sapiens OX=9606 GN=SRRM1 PE=1 SV=2	SRRM1	1.9494	0.00032016	3.4946	5.71299	5.62338	5.60439	5.90503	5.68187	6.16495	6.27609	6.35565	6.56666	6.09845
Q96AX1	3.8607	1.9489	2.0423e-05	4.6899				P29692-2	Isoform 2 of Elongation factor 1-delta OS=Homo sapiens OX=9606 GN=EEF1D	EEF1D	1.9492	0.018907	1.7234	6.98507	7.00339	6.85501	7.10462	6.84979	7.18765	7.20817	7.33817	7.82879	8.16897
Q8IW45	3.8428	1.9422	0.00046101	3.3363				Q96AX1	Vacuolar protein sorting-associated protein 33A OS=Homo sapiens OX=9606 GN=VPS33A PE=1 SV=1	VPS33A	1.9489	2.0423e-05	4.6899	5.64737	5.42701	5.66153	5.58371	5.45183	6.23618	6.15208	6.2226	6.10177	5.99216
Q7Z7H5	3.8426	1.9421	0.0028764	2.5412				Q8IW45	ATP-dependent (S)-NAD(P)H-hydrate dehydratase OS=Homo sapiens OX=9606 GN=NAXD PE=1 SV=1	NAXD	1.9422	0.00046101	3.3363	6.68482	6.71693	6.68163	6.71816	6.67897	7.38098	7.44347	7.44364	7.23528	6.9004
O00391	3.8358	1.9395	5.8417e-05	4.2335				Q7Z7H5	Transmembrane emp24 domain-containing protein 4 OS=Homo sapiens OX=9606 GN=TMED4 PE=1 SV=1	TMED4	1.9421	0.0028764	2.5412	7.06196	6.64423	6.57175	7.27796	6.75238	7.38885	7.52922	7.53735	7.3812	7.3948
O95747	3.8284	1.9367	2.6417e-07	6.5781				O00391	Sulfhydryl oxidase 1 OS=Homo sapiens OX=9606 GN=QSOX1 PE=1 SV=3	QSOX1	1.9395	5.8417e-05	4.2335	6.85303	6.75661	6.70813	7.00546	6.60266	7.43821	7.39306	7.43335	7.30506	7.27549
P02144	3.8278	1.9365	0.000669	3.1746				O95747	Serine/threonine-protein kinase OSR1 OS=Homo sapiens OX=9606 GN=OXSR1 PE=1 SV=1	OXSR1	1.9367	2.6417e-07	6.5781	6.19212	6.2044	6.09363	6.0902	6.1303	6.70186	6.77992	6.63237	6.78596	6.7256
Q08J23	3.8242	1.9352	0.0006611	3.1797				P02144	Myoglobin OS=Homo sapiens OX=9606 GN=MB PE=1 SV=2	MB	1.9365	0.000669	3.1746	5.9637	5.96056	6.09713	6.22071	6.17459	6.73911	6.81428	6.87631	6.53669	6.36505
P05783	3.8131	1.931	0.00030351	3.5178				Q08J23	RNA cytosine C(5)-methyltransferase NSUN2 OS=Homo sapiens OX=9606 GN=NSUN2 PE=1 SV=2	NSUN2	1.9352	0.0006611	3.1797	5.88804	5.70068	5.57282	5.97447	5.88691	6.11391	6.3769	6.56752	6.35287	6.52442
Q6ZMP0	3.8035	1.9273	0.001298	2.8867				P05783	Keratin, type I cytoskeletal 18 OS=Homo sapiens OX=9606 GN=KRT18 PE=1 SV=2	KRT18	1.931	0.00030351	3.5178	7.86023	7.72045	7.79063	8.03068	7.77585	8.49085	8.32414	8.69227	8.24497	8.33197
Q99959	3.784	1.9199	0.00010131	3.9943				Q6ZMP0	Thrombospondin type-1 domain-containing protein 4 OS=Homo sapiens OX=9606 GN=THSD4 PE=2 SV=2	THSD4	1.9273	0.001298	2.8867	5.4853	5.39858	5.58917	5.90737	5.49554	6.11778	6.35731	6.2315	6.20109	5.86922
Q9UKZ9	3.7832	1.9196	0.00037768	3.4229				Q99959	Plakophilin-2 OS=Homo sapiens OX=9606 GN=PKP2 PE=1 SV=2	PKP2	1.9199	0.00010131	3.9943	6.39316	6.32439	6.10388	6.39754	6.12979	6.71073	6.85073	6.77623	6.8973	7.00352
Q8TAQ2	3.7618	1.9114	0.0087762	2.0567				Q9UKZ9	Procollagen C-endopeptidase enhancer 2 OS=Homo sapiens OX=9606 GN=PCOLCE2 PE=1 SV=1	PCOLCE2	1.9196	0.00037768	3.4229	6.93202	6.92687	7.06891	6.98473	7.02293	7.59701	7.558	7.83441	7.59468	7.24068
Q8IX01	3.76	1.9107	0.0027674	2.5579				Q8TAQ2	SWI/SNF complex subunit SMARCC2 OS=Homo sapiens OX=9606 GN=SMARCC2 PE=1 SV=1	SMARCC2	1.9114	0.0087762	2.0567	6.47708	6.4016	6.27081	6.65487	6.35628	7.14054	7.22864	7.34334	6.83086	6.49425
P11387	3.7527	1.9079	0.0061302	2.2125				Q8IX01	SURP and G-patch domain-containing protein 2 OS=Homo sapiens OX=9606 GN=SUGP2 PE=1 SV=2	SUGP2	1.9107	0.0027674	2.5579	5.97162	5.51194	5.63915	5.27463	5.4306	6.23094	5.98381	6.04882	6.35251	6.0878
Q8NFW8	3.7178	1.8944	0.0023917	2.6213				P11387	DNA topoisomerase 1 OS=Homo sapiens OX=9606 GN=TOP1 PE=1 SV=2	TOP1	1.9079	0.0061302	2.2125	6.1738	6.17432	6.23569	6.08624	6.18563	7.01448	6.80722	7.12045	6.45247	6.3328
Q53GS9	3.7078	1.8905	0.00039401	3.4045				Q8NFW8	N-acylneuraminate cytidylyltransferase OS=Homo sapiens OX=9606 GN=CMAS PE=1 SV=2	CMAS	1.8944	0.0023917	2.6213	6.91103	6.51554	6.66132	7.26723	6.78007	7.43244	7.42595	7.31142	7.36398	7.45282
P04062	3.7001	1.8876	0.0054234	2.2657				Q53GS9	U4/U6.U5 tri-snRNP-associated protein 2 OS=Homo sapiens OX=9606 GN=USP39 PE=1 SV=2	USP39	1.8905	0.00039401	3.4045	5.73722	5.59379	5.81818	5.7238	5.72915	6.4653	6.40787	6.42716	6.01062	6.13673
Q6PK18	3.6992	1.8872	0.026072	1.5838				P04062	Lysosomal acid glucosylceramidase OS=Homo sapiens OX=9606 GN=GBA PE=1 SV=3	GBA	1.8876	0.0054234	2.2657	6.63188	6.94451	6.93903	6.82312	6.45374	7.15692	7.77675	7.13267	7.28205	7.28499
Q9NSD9	3.699	1.8871	0.015624	1.8062				Q6PK18	2-oxoglutarate and iron-dependent oxygenase domain-containing protein 3 OS=Homo sapiens OX=9606 GN=OGFOD3 PE=1 SV=2	OGFOD3	1.8872	0.026072	1.5838	5.14047	5.10023	4.93387	5.64523	4.89008	5.77263	6.20628	5.83812	5.31405	5.41933
P22059	3.6902	1.8837	0.0014299	2.8447				Q9NSD9	Phenylalanine--tRNA ligase beta subunit OS=Homo sapiens OX=9606 GN=FARSB PE=1 SV=3	FARSB	1.8871	0.015624	1.8062	7.3873	7.24328	7.22811	7.49637	7.24941	7.53316	7.53088	7.76188	8.23702	8.38193
Q9P2K5	3.6893	1.8833	3.0077e-06	5.5218				P22059	Oxysterol-binding protein 1 OS=Homo sapiens OX=9606 GN=OSBP PE=1 SV=1	OSBP	1.8837	0.0014299	2.8447	6.77989	6.65806	6.66884	6.9246	6.84649	7.26725	7.72962	7.4082	7.17262	7.13545
P01236	3.6789	1.8793	0.0077107	2.1129				Q9P2K5	Myelin expression factor 2 OS=Homo sapiens OX=9606 GN=MYEF2 PE=1 SV=3	MYEF2	1.8833	3.0077e-06	5.5218	6.63481	6.56943	6.56028	6.78378	6.59807	7.24698	7.13663	7.18341	7.13973	7.27431
Q15477	3.6692	1.8755	3.5898e-05	4.4449				P01236	Prolactin OS=Homo sapiens OX=9606 GN=PRL PE=1 SV=1	PRL	1.8793	0.0077107	2.1129	8.62622	8.183	8.5018	9.00291	8.57192	9.37504	8.9226	9.34721	9.05519	9.01439
Q9H008	3.6689	1.8753	0.0094662	2.0238				Q15477	Helicase SKI2W OS=Homo sapiens OX=9606 GN=SKIV2L PE=1 SV=3	SKIV2L	1.8755	3.5898e-05	4.4449	6.53032	6.43522	6.26161	6.50014	6.3654	7.13068	7.01096	7.01289	6.91903	6.84199
P48449	3.6317	1.8606	0.0087988	2.0556				Q9H008	Phospholysine phosphohistidine inorganic pyrophosphate phosphatase OS=Homo sapiens OX=9606 GN=LHPP PE=1 SV=2	LHPP	1.8753	0.0094662	2.0238	5.70291	6.49929	6.38188	5.79719	6.29191	6.74428	6.65869	6.78158	6.75688	6.55441
P49590	3.63	1.86	0.00079005	3.1023				P48449	Lanosterol synthase OS=Homo sapiens OX=9606 GN=LSS PE=1 SV=1	LSS	1.8606	0.0087988	2.0556	6.52052	6.44572	6.37242	6.65029	6.53475	6.48747	7.35014	7.06025	7.33048	7.09589
Q9UMS4	3.6153	1.8541	0.0018226	2.7393				P49590	Histidine--tRNA ligase, mitochondrial OS=Homo sapiens OX=9606 GN=HARS2 PE=1 SV=1	HARS2	1.86	0.00079005	3.1023	5.71779	5.64546	5.52368	5.88443	5.52057	6.3719	6.3786	6.30021	5.98364	6.05713
Q16134	3.6031	1.8492	8.9609e-05	4.0476				Q9UMS4	Pre-mRNA-processing factor 19 OS=Homo sapiens OX=9606 GN=PRPF19 PE=1 SV=1	PRPF19	1.8541	0.0018226	2.7393	7.23228	7.00269	6.85643	7.38646	7.05597	7.53963	7.47044	7.61086	7.82189	7.88174
Q8IXI2-3	3.5981	1.8472	1.2452e-06	5.9047				Q16134	Electron transfer flavoprotein-ubiquinone oxidoreductase, mitochondrial OS=Homo sapiens OX=9606 GN=ETFDH PE=1 SV=2	ETFDH	1.8492	8.9609e-05	4.0476	6.72302	6.64565	6.49471	6.78446	6.60473	7.25676	7.30486	7.33647	7.10026	7.03759
P62829	3.5978	1.8471	0.0043557	2.3609				Q8IXI2-3	Isoform 3 of Mitochondrial Rho GTPase 1 OS=Homo sapiens OX=9606 GN=RHOT1	RHOT1	1.8472	1.2452e-06	5.9047	6.55125	6.54452	6.42711	6.524	6.49319	7.16582	6.99213	7.06024	7.12583	6.97644
Q86SZ2	3.5958	1.8463	0.00010337	3.9856				P62829	60S ribosomal protein L23 OS=Homo sapiens OX=9606 GN=RPL23 PE=1 SV=1	RPL23	1.8471	0.0043557	2.3609	7.3394	7.19954	6.99537	7.48203	7.14467	8.08317	7.58283	7.51818	7.73152	8.02545
Q92925	3.5823	1.8409	0.017473	1.7576				Q86SZ2	Trafficking protein particle complex subunit 6B OS=Homo sapiens OX=9606 GN=TRAPPC6B PE=1 SV=1	TRAPPC6B	1.8463	0.00010337	3.9856	5.97948	5.89287	5.95755	6.11022	5.89496	6.56331	6.60227	6.69144	6.29618	6.46088
Q9HD45	3.5775	1.8389	0.00038866	3.4104				Q92925	SWI/SNF-related matrix-associated actin-dependent regulator of chromatin subfamily D member 2 OS=Homo sapiens OX=9606 GN=SMARCD2 PE=1 SV=3	SMARCD2	1.8409	0.017473	1.7576	4.60716	4.73493	4.82878	5.06649	4.80495	5.07384	5.29313	5.73782	5.77088	4.93742
Q15631	3.5769	1.8387	0.0015377	2.8131				Q9HD45	Transmembrane 9 superfamily member 3 OS=Homo sapiens OX=9606 GN=TM9SF3 PE=1 SV=2	TM9SF3	1.8389	0.00038866	3.4104	6.60489	6.26253	6.35199	6.73238	6.4062	7.06208	7.15459	6.95539	6.93102	7.0228
Q8TB36	3.5762	1.8384	4.0699e-07	6.3904				Q15631	Translin OS=Homo sapiens OX=9606 GN=TSN PE=1 SV=1	TSN	1.8387	0.0015377	2.8131	7.09177	7.02661	6.92512	7.01644	6.98594	7.78625	7.76078	7.68917	7.34755	7.2297
Q969N2	3.5735	1.8373	0.0054513	2.2635				Q8TB36	Ganglioside-induced differentiation-associated protein 1 OS=Homo sapiens OX=9606 GN=GDAP1 PE=1 SV=3	GDAP1	1.8384	4.0699e-07	6.3904	7.27897	7.32529	7.25222	7.28548	7.23676	7.85962	7.88183	7.83942	7.86854	7.69642
Q9H307	3.5667	1.8346	0.0001338	3.8735				Q969N2	GPI transamidase component PIG-T OS=Homo sapiens OX=9606 GN=PIGT PE=1 SV=1	PIGT	1.8373	0.0054513	2.2635	5.88236	5.67364	5.94533	5.98308	5.64988	6.47474	6.70009	6.4646	6.3427	5.91765
P11277	3.5534	1.8292	3.3333e-05	4.4771				Q9H307	Pinin OS=Homo sapiens OX=9606 GN=PNN PE=1 SV=5	PNN	1.8346	0.0001338	3.8735	6.56128	6.31877	6.31865	6.70421	6.31595	6.97503	6.98394	6.9893	7.02366	7.00829
P10645	3.5512	1.8283	0.0059763	2.2236				P11277	Spectrin beta chain, erythrocytic OS=Homo sapiens OX=9606 GN=SPTB PE=1 SV=5	SPTB	1.8292	3.3333e-05	4.4771	7.32837	7.29453	7.30879	7.35115	7.32775	8.01201	7.87714	8.02398	7.73817	7.71251
Q96T23	3.5494	1.8276	0.00088348	3.0538				P10645	Chromogranin-A OS=Homo sapiens OX=9606 GN=CHGA PE=1 SV=7	CHGA	1.8283	0.0059763	2.2236	8.30094	7.80656	8.22644	8.59	8.27051	8.47615	8.87253	8.89054	8.88519	8.82187
P07711	3.5453	1.8259	0.045589	1.3411				Q96T23	Remodeling and spacing factor 1 OS=Homo sapiens OX=9606 GN=RSF1 PE=1 SV=2	RSF1	1.8276	0.00088348	3.0538	5.11702	5.32421	5.29252	5.35883	5.42251	5.82245	5.99406	6.07515	5.84711	5.52708
P14406	3.5363	1.8223	7.905e-05	4.1021				P07711	Procathepsin L OS=Homo sapiens OX=9606 GN=CTSL PE=1 SV=2	CTSL	1.8259	0.045589	1.3411	6.82242	6.58119	6.58164	7.184	6.66134	7.2069	7.99675	7.45786	7.1489	6.76847
Q9BYD6	3.5365	1.8223	0.044092	1.3556				P14406	Cytochrome c oxidase subunit 7A2, mitochondrial OS=Homo sapiens OX=9606 GN=COX7A2 PE=1 SV=1	COX7A2	1.8223	7.905e-05	4.1021	6.82755	6.83404	6.76019	6.83269	6.75027	7.28994	7.10727	7.52362	7.4541	7.37257
Q96PE2	3.5162	1.814	0.0047278	2.3253				Q9BYD6	39S ribosomal protein L1, mitochondrial OS=Homo sapiens OX=9606 GN=MRPL1 PE=1 SV=2	MRPL1	1.8223	0.044092	1.3556	5.80307	5.80399	5.56588	5.93851	5.59382	6.48202	6.53583	6.53072	6.48398	5.41556
O95218	3.5117	1.8121	0.005069	2.2951				Q96PE2	Rho guanine nucleotide exchange factor 17 OS=Homo sapiens OX=9606 GN=ARHGEF17 PE=1 SV=1	ARHGEF17	1.814	0.0047278	2.3253	5.59708	5.53263	5.46219	5.36742	5.45909	5.71924	5.89207	5.86295	6.47075	6.20378
Q9NRV9	3.5078	1.8106	0.00018106	3.7422				O95218	Zinc finger Ran-binding domain-containing protein 2 OS=Homo sapiens OX=9606 GN=ZRANB2 PE=1 SV=2	ZRANB2	1.8121	0.005069	2.2951	6.18169	6.03566	6.03538	6.2181	5.99641	7.06379	6.60169	6.80402	6.30794	6.41735
P40261	3.4928	1.8044	0.016762	1.7757				Q9NRV9	Heme-binding protein 1 OS=Homo sapiens OX=9606 GN=HEBP1 PE=1 SV=1	HEBP1	1.8106	0.00018106	3.7422	7.33136	7.25843	7.18744	7.39037	7.16824	7.7381	7.61258	8.046	7.86921	7.7951
P13521	3.4823	1.8	0.001671	2.777				P40261	Nicotinamide N-methyltransferase OS=Homo sapiens OX=9606 GN=NNMT PE=1 SV=1	NNMT	1.8044	0.016762	1.7757	6.30149	6.06341	5.98255	6.57319	6.12799	6.96333	7.00201	6.85842	6.747	6.19372
P34913	3.4793	1.7988	0.041145	1.3857				P13521	Secretogranin-2 OS=Homo sapiens OX=9606 GN=SCG2 PE=1 SV=2	SCG2	1.8	0.001671	2.777	8.10412	7.80489	8.01069	8.43777	8.04335	8.57122	8.6185	8.83765	8.55736	8.52542
Q9Y2Z0	3.474	1.7966	0.00052812	3.2773				P34913	Bifunctional epoxide hydrolase 2 OS=Homo sapiens OX=9606 GN=EPHX2 PE=1 SV=2	EPHX2	1.7988	0.041145	1.3857	7.23256	7.30488	7.13212	7.1031	7.13745	8.014	8.074	8.14697	7.26538	7.11721
Q96S44	3.4737	1.7965	0.014102	1.8507				Q9Y2Z0	Protein SGT1 homolog OS=Homo sapiens OX=9606 GN=SUGT1 PE=1 SV=3	SUGT1	1.7966	0.00052812	3.2773	6.92663	6.94384	6.9777	6.98493	6.94269	7.6777	7.6713	7.60319	7.30286	7.2249
Q06210	3.4712	1.7954	0.00026083	3.5836				Q96S44	EKC/KEOPS complex subunit TP53RK OS=Homo sapiens OX=9606 GN=TP53RK PE=1 SV=2	TP53RK	1.7965	0.014102	1.8507	5.81542	5.55384	6.15605	5.2129	5.97699	6.36168	6.29603	6.41075	6.12363	6.22708
P78347	3.4692	1.7946	0.00093318	3.03				Q06210	Glutamine--fructose-6-phosphate aminotransferase [isomerizing] 1 OS=Homo sapiens OX=9606 GN=GFPT1 PE=1 SV=3	GFPT1	1.7954	0.00026083	3.5836	7.16697	6.89361	7.03386	7.36203	7.17218	7.57447	7.67232	7.60482	7.79964	7.67978
Q9Y2W1	3.4531	1.7879	0.00046671	3.331				P78347	General transcription factor II-I OS=Homo sapiens OX=9606 GN=GTF2I PE=1 SV=2	GTF2I	1.7946	0.00093318	3.03	7.208	7.13825	6.91859	7.35012	6.96945	7.63438	7.77687	7.83998	7.59775	7.4366
P40855	3.4433	1.7838	2.4135e-05	4.6174				Q9Y2W1	Thyroid hormone receptor-associated protein 3 OS=Homo sapiens OX=9606 GN=THRAP3 PE=1 SV=2	THRAP3	1.7879	0.00046671	3.331	6.74931	6.62868	6.72877	6.90461	6.55577	7.26289	7.42505	7.40186	7.064	7.10437
Q9NZJ7	3.4373	1.7813	0.00068412	3.1649				P40855	Peroxisomal biogenesis factor 19 OS=Homo sapiens OX=9606 GN=PEX19 PE=1 SV=1	PEX19	1.7838	2.4135e-05	4.6174	5.89654	5.75548	5.8334	5.8359	5.75222	6.2986	6.18831	6.52812	6.36241	6.38096
Q9UBU9	3.423	1.7753	0.0031581	2.5006				Q9NZJ7	Mitochondrial carrier homolog 1 OS=Homo sapiens OX=9606 GN=MTCH1 PE=1 SV=1	MTCH1	1.7813	0.00068412	3.1649	6.38503	6.51518	6.32992	6.35192	6.31377	7.07462	6.94555	7.13918	6.78954	6.62801
Q9H0B6	3.4214	1.7746	0.00014567	3.8366				Q9UBU9	Nuclear RNA export factor 1 OS=Homo sapiens OX=9606 GN=NXF1 PE=1 SV=1	NXF1	1.7753	0.0031581	2.5006	6.02214	6.142	6.01107	5.9787	5.8454	6.8116	6.19586	6.59082	6.74867	6.32437
P29279	3.4193	1.7737	0.0051227	2.2905				Q9H0B6	Kinesin light chain 2 OS=Homo sapiens OX=9606 GN=KLC2 PE=1 SV=1	KLC2	1.7746	0.00014567	3.8366	6.44342	6.41874	6.29235	6.58276	6.29711	6.97013	6.99927	7.06416	6.72114	6.9507
P63208	3.4063	1.7682	0.00011273	3.948				P29279	CCN family member 2 OS=Homo sapiens OX=9606 GN=CCN2 PE=1 SV=2	CCN2	1.7737	0.0051227	2.2905	6.06194	6.12339	5.79134	6.31239	5.69782	6.74861	6.41491	6.72082	6.41223	6.36002
P63279	3.4017	1.7663	8.6399e-06	5.0635				P63208	S-phase kinase-associated protein 1 OS=Homo sapiens OX=9606 GN=SKP1 PE=1 SV=2	SKP1	1.7682	0.00011273	3.948	7.44164	7.47054	7.39637	7.56458	7.40343	7.86985	8.1275	8.18602	7.87867	7.87592
Q03252	3.3983	1.7648	0.00041542	3.3815				P63279	SUMO-conjugating enzyme UBC9 OS=Homo sapiens OX=9606 GN=UBE2I PE=1 SV=1	UBE2I	1.7663	8.6399e-06	5.0635	6.4422	6.40776	6.32521	6.30966	6.3196	6.99466	6.87951	6.93916	6.9259	6.72368
Q567U6	3.3916	1.762	0.00010704	3.9705				Q03252	Lamin-B2 OS=Homo sapiens OX=9606 GN=LMNB2 PE=1 SV=4	LMNB2	1.7648	0.00041542	3.3815	8.2975	8.2108	8.10167	8.44989	8.13594	8.7874	8.8314	8.91587	8.80153	8.51591
Q15785	3.3907	1.7616	0.0018981	2.7217				Q567U6	Coiled-coil domain-containing protein 93 OS=Homo sapiens OX=9606 GN=CCDC93 PE=1 SV=2	CCDC93	1.762	0.00010704	3.9705	5.96856	5.94027	5.97633	6.09265	5.70938	6.40423	6.56009	6.50508	6.53097	6.33882
P08575	3.3858	1.7595	0.01656	1.7809				Q15785	Mitochondrial import receptor subunit TOM34 OS=Homo sapiens OX=9606 GN=TOMM34 PE=1 SV=2	TOMM34	1.7616	0.0018981	2.7217	6.31166	6.43698	5.9478	6.16657	6.06089	6.76663	6.70117	6.6486	6.49118	6.9678
Q14766	3.3787	1.7565	0.00035119	3.4545				P08575	Receptor-type tyrosine-protein phosphatase C OS=Homo sapiens OX=9606 GN=PTPRC PE=1 SV=3	PTPRC	1.7595	0.01656	1.7809	6.53141	6.26202	6.11062	6.67019	6.4256	6.86134	7.31173	7.22291	6.64268	6.60949
Q8TB45	3.3698	1.7527	0.012273	1.911				Q14766	Latent-transforming growth factor beta-binding protein 1 OS=Homo sapiens OX=9606 GN=LTBP1 PE=1 SV=4	LTBP1	1.7565	0.00035119	3.4545	5.85253	5.51219	5.80619	5.95666	5.8754	6.37373	6.2251	6.42481	6.20964	6.41343
Q8WZA1	3.3631	1.7498	0.0048954	2.3102				Q8TB45	DEP domain-containing mTOR-interacting protein OS=Homo sapiens OX=9606 GN=DEPTOR PE=1 SV=2	DEPTOR	1.7527	0.012273	1.911	5.76537	5.8648	5.15895	5.58873	5.34793	6.13138	5.81425	5.87488	6.33649	6.2068
Q9NRW1	3.3591	1.7481	0.0224	1.6498				Q8WZA1	Protein O-linked-mannose beta-1,2-N-acetylglucosaminyltransferase 1 OS=Homo sapiens OX=9606 GN=POMGNT1 PE=1 SV=2	POMGNT1	1.7498	0.0048954	2.3102	5.03472	5.29173	5.15356	5.3519	4.72157	5.4799	5.5226	5.75191	5.89148	5.54129
Q14520	3.3586	1.7479	0.0049727	2.3034				Q9NRW1	Ras-related protein Rab-6B OS=Homo sapiens OX=9606 GN=RAB6B PE=1 SV=1	RAB6B	1.7481	0.0224	1.6498	6.37605	6.44004	6.74649	6.18844	6.707	7.1944	7.2436	7.32978	6.80415	6.51718
P53621	3.3507	1.7445	0.00083282	3.0794				Q14520	Hyaluronan-binding protein 2 OS=Homo sapiens OX=9606 GN=HABP2 PE=1 SV=1	HABP2	1.7479	0.0049727	2.3034	6.32515	6.4058	6.27547	6.67382	6.2908	6.73637	7.2224	7.15851	6.84982	6.63477
O95363	3.3477	1.7432	0.00014297	3.8448				P53621	Coatomer subunit alpha OS=Homo sapiens OX=9606 GN=COPA PE=1 SV=2	COPA	1.7445	0.00083282	3.0794	7.83031	7.73298	7.66105	8.01912	7.72272	8.19228	8.15143	8.23171	8.46997	8.54651
A5YKK6	3.3471	1.7429	0.01611	1.7929				O95363	Phenylalanine--tRNA ligase, mitochondrial OS=Homo sapiens OX=9606 GN=FARS2 PE=1 SV=1	FARS2	1.7432	0.00014297	3.8448	5.62723	5.77148	5.44944	5.79563	5.5421	6.04329	6.1636	6.12867	6.29347	6.18058
P12931	3.34	1.7399	0.00016562	3.7809				A5YKK6	CCR4-NOT transcription complex subunit 1 OS=Homo sapiens OX=9606 GN=CNOT1 PE=1 SV=2	CNOT1	1.7429	0.01611	1.7929	6.03812	5.56317	6.24916	6.37674	6.28127	6.63165	6.95334	6.40678	6.49488	6.64516
Q8TC07	3.3398	1.7398	0.00078252	3.1065				P12931	Proto-oncogene tyrosine-protein kinase Src OS=Homo sapiens OX=9606 GN=SRC PE=1 SV=3	SRC	1.7399	0.00016562	3.7809	6.12419	6.24067	6.23885	6.06132	6.13327	6.7046	6.80403	6.8623	6.48951	6.55662
Q92552	3.3382	1.7391	0.046914	1.3287				Q8TC07	TBC1 domain family member 15 OS=Homo sapiens OX=9606 GN=TBC1D15 PE=1 SV=2	TBC1D15	1.7398	0.00078252	3.1065	6.22	5.89108	6.02325	6.29995	6.20721	6.43559	6.69461	6.57996	6.821	6.72894
P10451	3.331	1.736	0.018879	1.724				Q92552	28S ribosomal protein S27, mitochondrial OS=Homo sapiens OX=9606 GN=MRPS27 PE=1 SV=3	MRPS27	1.7391	0.046914	1.3287	4.27733	4.75717	4.45988	5.05076	4.47009	5.67513	4.89041	4.64954	5.08848	5.3292
P0DJI8	3.3284	1.7348	0.007475	2.1264				P10451	Osteopontin OS=Homo sapiens OX=9606 GN=SPP1 PE=1 SV=1	SPP1	1.736	0.018879	1.724	5.86311	5.13371	5.50604	5.08169	5.8123	6.00873	6.17201	6.1254	5.91769	5.7859
O43847	3.328	1.7347	0.0026461	2.5774				P0DJI8	Serum amyloid A-1 protein OS=Homo sapiens OX=9606 GN=SAA1 PE=1 SV=1	SAA1	1.7348	0.007475	2.1264	7.82648	7.85686	7.19904	7.58945	7.4859	8.12457	8.16762	7.79075	8.25859	8.22738
P51970	3.3238	1.7328	2.9249e-06	5.5339				O43847	Nardilysin OS=Homo sapiens OX=9606 GN=NRDC PE=1 SV=3	NRDC	1.7347	0.0026461	2.5774	5.94359	5.87795	5.80034	5.84162	5.89269	6.77057	6.53957	6.15866	6.359	6.1393
Q96ED9	3.3229	1.7324	0.023594	1.6272				P51970	NADH dehydrogenase [ubiquinone] 1 alpha subcomplex subunit 8 OS=Homo sapiens OX=9606 GN=NDUFA8 PE=1 SV=3	NDUFA8	1.7328	2.9249e-06	5.5339	7.03071	7.01322	6.94486	7.13279	6.9625	7.58943	7.56964	7.59886	7.43684	7.49748
Q69YN2	3.3031	1.7238	0.031335	1.504				Q96ED9	Protein Hook homolog 2 OS=Homo sapiens OX=9606 GN=HOOK2 PE=1 SV=3	HOOK2	1.7324	0.023594	1.6272	5.38927	5.10725	5.56602	5.7305	5.51504	6.25463	6.2254	6.22266	5.67335	5.53963
Q9Y6Y8	3.3015	1.7231	0.00088051	3.0553				Q69YN2	CWF19-like protein 1 OS=Homo sapiens OX=9606 GN=CWF19L1 PE=1 SV=2	CWF19L1	1.7238	0.031335	1.504	4.06493	4.56293	4.67588	4.1771	4.9566	5.17083	5.21448	5.13258	4.9093	4.6048
Q8NBJ4	3.3006	1.7227	0.0010908	2.9623				Q9Y6Y8	SEC23-interacting protein OS=Homo sapiens OX=9606 GN=SEC23IP PE=1 SV=1	SEC23IP	1.7231	0.00088051	3.0553	6.31987	6.20741	6.29433	6.47791	6.43457	7.01167	6.88365	7.05726	6.8174	6.55767
Q9UMX0	3.2801	1.7137	0.028705	1.542				Q8NBJ4	Golgi membrane protein 1 OS=Homo sapiens OX=9606 GN=GOLM1 PE=1 SV=1	GOLM1	1.7227	0.0010908	2.9623	6.55366	6.62079	6.33825	6.73902	6.35792	6.83094	7.08448	6.92436	7.1833	7.17953
P41567	3.2778	1.7127	0.024134	1.6174				Q9UMX0	Ubiquilin-1 OS=Homo sapiens OX=9606 GN=UBQLN1 PE=1 SV=2	UBQLN1	1.7137	0.028705	1.542	6.02604	6.18655	5.7819	5.65503	5.89893	6.32823	6.15994	5.99625	6.79651	6.84694
Q96DI7	3.269	1.7088	0.00080086	3.0964				P41567	Eukaryotic translation initiation factor 1 OS=Homo sapiens OX=9606 GN=EIF1 PE=1 SV=1	EIF1	1.7127	0.024134	1.6174	6.72734	6.67029	6.55413	6.93914	6.72977	7.50437	7.48843	7.57892	6.84677	6.78007
Q16740	3.2499	1.7004	0.0049585	2.3047				Q96DI7	U5 small nuclear ribonucleoprotein 40 kDa protein OS=Homo sapiens OX=9606 GN=SNRNP40 PE=1 SV=1	SNRNP40	1.7088	0.00080086	3.0964	6.19807	6.40766	6.27695	6.60333	6.29347	6.88672	6.91261	6.93676	7.00876	6.60667
Q8N684	3.22	1.6871	0.0058473	2.233				Q16740	ATP-dependent Clp protease proteolytic subunit, mitochondrial OS=Homo sapiens OX=9606 GN=CLPP PE=1 SV=1	CLPP	1.7004	0.0049585	2.3047	5.93172	5.94758	5.68686	5.8375	5.5588	6.21102	6.66702	6.12599	6.44361	6.07415
O96011	3.214	1.6844	0.00017717	3.7516				Q8N684	Cleavage and polyadenylation specificity factor subunit 7 OS=Homo sapiens OX=9606 GN=CPSF7 PE=1 SV=1	CPSF7	1.6871	0.0058473	2.233	6.32907	6.20981	6.09083	6.59696	6.17633	6.78092	7.02709	7.00991	6.49359	6.63077
P57088	3.1976	1.677	0.0099089	2.004				O96011	Peroxisomal membrane protein 11B OS=Homo sapiens OX=9606 GN=PEX11B PE=1 SV=1	PEX11B	1.6844	0.00017717	3.7516	5.70621	5.58124	5.45439	5.71565	5.53173	5.9928	6.27471	6.12471	6.17554	5.9567
O60869	3.1927	1.6748	0.0010157	2.9932				P57088	Transmembrane protein 33 OS=Homo sapiens OX=9606 GN=TMEM33 PE=1 SV=2	TMEM33	1.677	0.0099089	2.004	6.67706	6.46393	6.49043	6.82178	6.64716	7.00387	6.77451	7.04276	7.58584	7.21752
Q969G3	3.1895	1.6733	0.011017	1.9579				O60869	Endothelial differentiation-related factor 1 OS=Homo sapiens OX=9606 GN=EDF1 PE=1 SV=1	EDF1	1.6748	0.0010157	2.9932	6.20603	6.20664	6.14367	6.23239	6.15117	6.96573	6.67534	6.78939	6.36054	6.66967
Q12788	3.1832	1.6705	0.010472	1.98				Q969G3	SWI/SNF-related matrix-associated actin-dependent regulator of chromatin subfamily E member 1 OS=Homo sapiens OX=9606 GN=SMARCE1 PE=1 SV=2	SMARCE1	1.6733	0.011017	1.9579	6.12727	5.65274	6.12943	6.22591	5.99791	6.47957	6.75868	6.83755	6.26349	6.31257
O43181	3.1716	1.6652	0.00046393	3.3335				Q12788	Transducin beta-like protein 3 OS=Homo sapiens OX=9606 GN=TBL3 PE=1 SV=2	TBL3	1.6705	0.010472	1.98	5.59473	5.20533	5.82409	5.83955	5.37242	5.80362	6.2211	6.28341	6.06423	5.97808
Q9Y3I0	3.1656	1.6625	0.00017669	3.7528				O43181	NADH dehydrogenase [ubiquinone] iron-sulfur protein 4, mitochondrial OS=Homo sapiens OX=9606 GN=NDUFS4 PE=1 SV=1	NDUFS4	1.6652	0.00046393	3.3335	6.89188	6.98441	6.73704	6.82936	6.72665	7.29588	7.43345	7.06873	7.48912	7.38853
Q96Q11	3.1577	1.6589	2.3418e-05	4.6305				Q9Y3I0	RNA-splicing ligase RtcB homolog OS=Homo sapiens OX=9606 GN=RTCB PE=1 SV=1	RTCB	1.6625	0.00017669	3.7528	7.60833	7.47787	7.35316	7.71851	7.43179	7.98775	8.03843	7.88026	8.1062	8.07926
Q12905	3.1567	1.6584	4.4545e-05	4.3512				Q96Q11	CCA tRNA nucleotidyltransferase 1, mitochondrial OS=Homo sapiens OX=9606 GN=TRNT1 PE=1 SV=2	TRNT1	1.6589	2.3418e-05	4.6305	5.83999	5.85538	5.7567	5.9659	5.93642	6.524	6.39114	6.26324	6.32491	6.34799
Q9UBM7	3.1486	1.6547	0.00020128	3.6962				Q12905	Interleukin enhancer-binding factor 2 OS=Homo sapiens OX=9606 GN=ILF2 PE=1 SV=2	ILF2	1.6584	4.4545e-05	4.3512	7.37567	7.26851	7.30202	7.42644	7.34002	7.85231	7.98076	7.94565	7.69613	7.73397
Q13435	3.1438	1.6525	0.00017432	3.7586				Q9UBM7	7-dehydrocholesterol reductase OS=Homo sapiens OX=9606 GN=DHCR7 PE=1 SV=1	DHCR7	1.6547	0.00020128	3.6962	6.00485	5.88064	5.83008	6.08618	5.7981	6.50855	6.53779	6.45073	6.35762	6.23572
Q14126	3.1352	1.6486	0.018978	1.7218				Q13435	Splicing factor 3B subunit 2 OS=Homo sapiens OX=9606 GN=SF3B2 PE=1 SV=2	SF3B2	1.6525	0.00017432	3.7586	7.30613	7.21618	6.98379	7.36813	7.08074	7.77489	7.70697	7.63408	7.69603	7.63028
P35443	3.1279	1.6452	0.018575	1.7311				Q14126	Desmoglein-2 OS=Homo sapiens OX=9606 GN=DSG2 PE=1 SV=2	DSG2	1.6486	0.018978	1.7218	5.65483	5.5788	5.1828	5.8152	5.2606	5.60113	6.24852	6.21466	6.04159	5.86768
P11182	3.1225	1.6427	9.9451e-05	4.0024				P35443	Thrombospondin-4 OS=Homo sapiens OX=9606 GN=THBS4 PE=1 SV=2	THBS4	1.6452	0.018575	1.7311	6.84031	6.44087	7.0161	7.19752	6.97703	7.3058	7.41552	7.80383	7.23162	7.1913
O43852	3.1184	1.6408	0.0014787	2.8301				P11182	Lipoamide acyltransferase component of branched-chain alpha-keto acid dehydrogenase complex, mitochondrial OS=Homo sapiens OX=9606 GN=DBT PE=1 SV=3	DBT	1.6427	9.9451e-05	4.0024	6.10465	6.18114	5.95947	6.13169	6.20183	6.73962	6.51683	6.72666	6.46617	6.60205
Q9Y6W3	3.11	1.6369	0.00064538	3.1902				O43852	Calumenin OS=Homo sapiens OX=9606 GN=CALU PE=1 SV=2	CALU	1.6408	0.0014787	2.8301	7.11718	6.98455	6.73903	7.22757	6.84057	7.4189	7.64987	7.55225	7.34679	7.41071
P57772	3.1092	1.6366	0.043596	1.3605				Q9Y6W3	Calpain-7 OS=Homo sapiens OX=9606 GN=CAPN7 PE=1 SV=1	CAPN7	1.6369	0.00064538	3.1902	5.23569	5.00881	5.15444	5.27152	4.98605	5.62425	5.36569	5.72641	5.77239	5.63156
Q9NR45	3.1058	1.635	0.0070221	2.1535				P57772	Selenocysteine-specific elongation factor OS=Homo sapiens OX=9606 GN=EEFSEC PE=1 SV=4	EEFSEC	1.6366	0.043596	1.3605	6.74221	6.74147	6.32811	6.89062	6.43682	7.1443	7.32001	7.65971	6.69509	6.7834
P06132	3.1043	1.6343	0.003777	2.4229				Q9NR45	Sialic acid synthase OS=Homo sapiens OX=9606 GN=NANS PE=1 SV=2	NANS	1.635	0.0070221	2.1535	7.41219	7.37902	7.26976	7.48831	7.33262	8.09871	7.51865	7.5808	8.12842	8.01619
P82979	3.1032	1.6338	0.00032211	3.492				P06132	Uroporphyrinogen decarboxylase OS=Homo sapiens OX=9606 GN=UROD PE=1 SV=2	UROD	1.6343	0.003777	2.4229	6.44863	6.27156	6.2725	6.50004	6.34584	6.9876	7.15239	6.96634	6.631	6.56106
Q14508	3.1003	1.6324	0.028895	1.5392				P82979	SAP domain-containing ribonucleoprotein OS=Homo sapiens OX=9606 GN=SARNP PE=1 SV=3	SARNP	1.6338	0.00032211	3.492	6.89581	6.67472	6.59994	6.86698	6.63149	7.32249	7.28015	7.33182	7.06915	7.1244
Q9NR30	3.0919	1.6285	0.0074813	2.126				Q14508	WAP four-disulfide core domain protein 2 OS=Homo sapiens OX=9606 GN=WFDC2 PE=1 SV=2	WFDC2	1.6324	0.028895	1.5392	6.43481	6.33047	6.18827	6.53545	6.26578	6.20861	7.11656	6.71967	7.07294	7.09401
P10253	3.0902	1.6277	0.00017348	3.7607				Q9NR30	Nucleolar RNA helicase 2 OS=Homo sapiens OX=9606 GN=DDX21 PE=1 SV=5	DDX21	1.6285	0.0074813	2.126	6.1549	5.89923	5.86679	6.45251	6.12972	6.55515	6.43504	6.50867	6.51769	6.93772
O60831	3.0893	1.6273	1.7443e-05	4.7584				P10253	Lysosomal alpha-glucosidase OS=Homo sapiens OX=9606 GN=GAA PE=1 SV=4	GAA	1.6277	0.00017348	3.7607	7.35653	7.27089	7.20165	7.52252	7.29106	7.86449	7.89347	7.917	7.78045	7.63718
Q6ZRP7	3.0771	1.6216	0.033233	1.4784				O60831	PRA1 family protein 2 OS=Homo sapiens OX=9606 GN=PRAF2 PE=1 SV=1	PRAF2	1.6273	1.7443e-05	4.7584	6.7824	6.74385	6.62487	6.90073	6.69884	7.23167	7.18508	7.29284	7.17353	7.31685
Q13510	3.068	1.6173	0.00046212	3.3352				Q6ZRP7	Sulfhydryl oxidase 2 OS=Homo sapiens OX=9606 GN=QSOX2 PE=1 SV=3	QSOX2	1.6216	0.033233	1.4784	5.97909	5.63118	6.47884	6.23124	6.37261	6.83747	6.84121	6.74759	6.41086	6.29652
Q9H4A4	3.0579	1.6125	1.8404e-05	4.7351				Q13510	Acid ceramidase OS=Homo sapiens OX=9606 GN=ASAH1 PE=1 SV=5	ASAH1	1.6173	0.00046212	3.3352	7.80226	7.61645	7.56892	7.96663	7.65609	8.27041	8.17623	8.3347	8.19819	8.06513
Q9NQW7-3	3.0553	1.6113	0.00018174	3.7406				Q9H4A4	Aminopeptidase B OS=Homo sapiens OX=9606 GN=RNPEP PE=1 SV=2	RNPEP	1.6125	1.8404e-05	4.7351	7.05723	7.12071	7.08901	7.07621	7.06546	7.53561	7.38514	7.696	7.58404	7.63492
Q96PE7	3.0492	1.6084	0.0049872	2.3021				Q9NQW7-3	Isoform 3 of Xaa-Pro aminopeptidase 1 OS=Homo sapiens OX=9606 GN=XPNPEP1	XPNPEP1	1.6113	0.00018174	3.7406	6.76286	6.62757	6.66842	6.80353	6.67712	7.20109	7.33928	7.34052	7.05377	7.03013
P51688	3.0466	1.6072	0.0015521	2.8091				Q96PE7	Methylmalonyl-CoA epimerase, mitochondrial OS=Homo sapiens OX=9606 GN=MCEE PE=1 SV=1	MCEE	1.6084	0.0049872	2.3021	5.82104	5.91835	5.72787	5.97395	5.75584	5.96557	6.54565	6.58817	6.35691	6.16168
Q99574	3.045	1.6065	0.01088	1.9634				P51688	N-sulphoglucosamine sulphohydrolase OS=Homo sapiens OX=9606 GN=SGSH PE=1 SV=1	SGSH	1.6072	0.0015521	2.8091	6.17233	6.09469	6.36438	6.41359	6.05766	6.80477	6.51327	6.69612	6.92438	6.58318
P07814	3.0433	1.6056	1.0095e-05	4.9959				Q99574	Neuroserpin OS=Homo sapiens OX=9606 GN=SERPINI1 PE=1 SV=1	SERPINI1	1.6065	0.01088	1.9634	6.4885	5.91173	6.43319	6.77966	6.44498	6.79559	6.83026	6.85708	7.01743	6.97565
P48729	3.0415	1.6048	0.0012844	2.8913				P07814	Bifunctional glutamate/proline--tRNA ligase OS=Homo sapiens OX=9606 GN=EPRS1 PE=1 SV=5	EPRS1	1.6056	1.0095e-05	4.9959	7.68402	7.62014	7.50652	7.74448	7.57355	8.07266	8.10069	8.03839	8.19347	8.1402
Q9Y5M8	3.0364	1.6024	0.0039575	2.4026				P48729	Casein kinase I isoform alpha OS=Homo sapiens OX=9606 GN=CSNK1A1 PE=1 SV=2	CSNK1A1	1.6048	0.0012844	2.8913	5.54787	5.41554	5.77557	5.58825	5.79578	6.16086	6.28024	6.14909	6.08825	5.85999
O94874	3.0336	1.601	3.9222e-05	4.4065				Q9Y5M8	Signal recognition particle receptor subunit beta OS=Homo sapiens OX=9606 GN=SRPRB PE=1 SV=3	SRPRB	1.6024	0.0039575	2.4026	6.69918	6.63196	6.34922	6.84363	6.55746	7.18776	7.29294	7.08994	7.15358	6.769
P55072	3.0285	1.5986	0.017712	1.7517				O94874	E3 UFM1-protein ligase 1 OS=Homo sapiens OX=9606 GN=UFL1 PE=1 SV=2	UFL1	1.601	3.9222e-05	4.4065	6.85439	6.73783	6.81726	7.06811	6.86756	7.32549	7.4082	7.32997	7.28955	7.40174
P23246	3.026	1.5974	7.8855e-06	5.1032				P55072	Transitional endoplasmic reticulum ATPase OS=Homo sapiens OX=9606 GN=VCP PE=1 SV=4	VCP	1.5986	0.017712	1.7517	8.46166	8.40917	8.34323	8.51018	8.37442	9.11953	9.17846	9.17533	8.57958	8.45186
Q13162	3.022	1.5955	0.0028371	2.5471				P23246	Splicing factor, proline- and glutamine-rich OS=Homo sapiens OX=9606 GN=SFPQ PE=1 SV=2	SFPQ	1.5974	7.8855e-06	5.1032	7.91992	7.85507	7.73504	7.95028	7.7539	8.30411	8.25487	8.34271	8.37041	8.34641
P80303	3.0182	1.5937	0.0035867	2.4453				Q13162	Peroxiredoxin-4 OS=Homo sapiens OX=9606 GN=PRDX4 PE=1 SV=1	PRDX4	1.5955	0.0028371	2.5471	7.62215	7.12423	7.35615	7.76518	7.49099	7.92228	8.02138	7.87907	7.99889	7.93857
Q05519	3.0108	1.5901	0.0041526	2.3817				P80303	Nucleobindin-2 OS=Homo sapiens OX=9606 GN=NUCB2 PE=1 SV=3	NUCB2	1.5937	0.0035867	2.4453	7.64684	7.4198	7.33911	7.87126	7.40285	8.02954	8.11628	8.14879	8.00301	7.78095
P00734	2.995	1.5826	0.0045748	2.3396				Q05519	Serine/arginine-rich splicing factor 11 OS=Homo sapiens OX=9606 GN=SRSF11 PE=1 SV=1	SRSF11	1.5901	0.0041526	2.3817	5.8472	5.88206	5.49361	5.95982	5.79683	6.34943	6.05045	6.06619	6.45977	6.44705
O60508	2.9947	1.5824	0.012791	1.8931				P00734	Prothrombin OS=Homo sapiens OX=9606 GN=F2 PE=1 SV=2	F2	1.5826	0.0045748	2.3396	7.6814	7.71564	7.68193	7.66456	7.67146	7.86443	8.09117	7.96598	8.52025	8.35516
P31943	2.985	1.5778	0.0005573	3.2539				O60508	Pre-mRNA-processing factor 17 OS=Homo sapiens OX=9606 GN=CDC40 PE=1 SV=1	CDC40	1.5824	0.012791	1.8931	5.72094	5.52109	5.35516	5.45526	5.48186	6.15548	6.05334	6.36375	5.67276	5.67071
Q96AT9	2.9772	1.574	0.00045487	3.3421				P31943	Heterogeneous nuclear ribonucleoprotein H OS=Homo sapiens OX=9606 GN=HNRNPH1 PE=1 SV=4	HNRNPH1	1.5778	0.0005573	3.2539	7.19336	7.16352	6.90068	7.23898	6.96495	7.45982	7.50213	7.52573	7.76825	7.58031
Q9Y6Q5	2.9768	1.5738	0.0065114	2.1863				Q96AT9	Ribulose-phosphate 3-epimerase OS=Homo sapiens OX=9606 GN=RPE PE=1 SV=1	RPE	1.574	0.00045487	3.3421	5.8731	5.91375	5.76203	5.78575	5.80518	6.27672	6.36396	6.54878	6.25004	6.06937
Q9Y3A5	2.9714	1.5712	0.00040488	3.3927				Q9Y6Q5	AP-1 complex subunit mu-2 OS=Homo sapiens OX=9606 GN=AP1M2 PE=1 SV=4	AP1M2	1.5738	0.0065114	2.1863	5.7151	5.87925	5.81036	6.34401	5.84481	6.53683	6.15967	6.50491	6.44452	6.31636
Q9NY59	2.9693	1.5701	0.026187	1.5819				Q9Y3A5	Ribosome maturation protein SBDS OS=Homo sapiens OX=9606 GN=SBDS PE=1 SV=4	SBDS	1.5712	0.00040488	3.3927	6.91892	6.69378	6.83223	7.05371	6.93531	7.28853	7.29296	7.4275	7.54472	7.24508
O14498	2.9605	1.5659	4.0059e-05	4.3973				Q9NY59	Sphingomyelin phosphodiesterase 3 OS=Homo sapiens OX=9606 GN=SMPD3 PE=1 SV=1	SMPD3	1.5701	0.026187	1.5819	5.3401	4.96874	5.2738	5.60661	5.4188	6.16324	5.77569	6.02098	5.63016	5.38123
O43684	2.9602	1.5657	5.1178e-05	4.2909				O14498	Immunoglobulin superfamily containing leucine-rich repeat protein OS=Homo sapiens OX=9606 GN=ISLR PE=2 SV=1	ISLR	1.5659	4.0059e-05	4.3973	6.54094	6.36511	6.4707	6.64836	6.45252	6.84116	6.97131	6.97462	7.00708	7.04033
Q5T4S7	2.9559	1.5636	0.00084562	3.0728				O43684	Mitotic checkpoint protein BUB3 OS=Homo sapiens OX=9606 GN=BUB3 PE=1 SV=1	BUB3	1.5657	5.1178e-05	4.2909	7.19303	7.12464	6.95741	7.2772	7.00406	7.60701	7.57758	7.58654	7.60315	7.53865
P26640	2.9532	1.5623	0.00020998	3.6778				Q5T4S7	E3 ubiquitin-protein ligase UBR4 OS=Homo sapiens OX=9606 GN=UBR4 PE=1 SV=1	UBR4	1.5636	0.00084562	3.0728	6.45943	6.4679	6.57341	6.30823	6.4415	6.65715	6.98993	6.96585	7.14044	6.85052
O00461	2.953	1.5622	0.00053725	3.2698				P26640	Valine--tRNA ligase OS=Homo sapiens OX=9606 GN=VARS1 PE=1 SV=4	VARS1	1.5623	0.00020998	3.6778	7.8071	7.65235	7.57081	7.95861	7.65594	8.2354	8.22772	8.25754	8.14002	8.13562
Q15428	2.951	1.5612	0.0014824	2.829				O00461	Golgi integral membrane protein 4 OS=Homo sapiens OX=9606 GN=GOLIM4 PE=1 SV=1	GOLIM4	1.5622	0.00053725	3.2698	6.28934	5.9522	5.86883	5.93388	5.86611	6.37994	6.41407	6.42292	6.55404	6.49069
P61009	2.9443	1.5579	0.024019	1.6194				Q15428	Splicing factor 3A subunit 2 OS=Homo sapiens OX=9606 GN=SF3A2 PE=1 SV=2	SF3A2	1.5612	0.0014824	2.829	5.68044	5.91592	5.8471	6.17378	5.93987	6.35902	6.47301	6.30629	6.55122	6.21741
O60306	2.9417	1.5567	0.0071369	2.1465				P61009	Signal peptidase complex subunit 3 OS=Homo sapiens OX=9606 GN=SPCS3 PE=1 SV=1	SPCS3	1.5579	0.024019	1.6194	6.18859	5.95714	6.01137	6.48605	6.3751	6.45404	6.48372	6.42939	6.93191	7.06412
Q13085	2.9297	1.5507	0.00061815	3.2089				O60306	RNA helicase aquarius OS=Homo sapiens OX=9606 GN=AQR PE=1 SV=4	AQR	1.5567	0.0071369	2.1465	5.07123	4.77812	5.01658	5.57098	5.05722	5.53934	5.62239	5.541	5.53425	5.60014
Q14498	2.9243	1.5481	0.013489	1.87				Q13085	Acetyl-CoA carboxylase 1 OS=Homo sapiens OX=9606 GN=ACACA PE=1 SV=2	ACACA	1.5507	0.00061815	3.2089	6.08298	6.0589	5.86878	5.95634	5.83881	6.44875	6.42868	6.67764	6.29336	6.29148
P32189	2.924	1.5479	0.00024563	3.6097				Q14498	RNA-binding protein 39 OS=Homo sapiens OX=9606 GN=RBM39 PE=1 SV=2	RBM39	1.5481	0.013489	1.87	6.50284	6.83194	6.23547	6.82461	6.37105	7.06233	7.16854	7.22784	6.82526	6.81204
Q9Y6N5	2.9238	1.5479	0.015244	1.8169				P32189	Glycerol kinase OS=Homo sapiens OX=9606 GN=GK PE=1 SV=3	GK	1.5479	0.00024563	3.6097	6.48831	6.44516	6.26434	6.62766	6.3569	7.00641	6.92474	6.92994	6.7481	6.90304
Q68EM7	2.9033	1.5377	0.019807	1.7032				Q9Y6N5	Sulfide:quinone oxidoreductase, mitochondrial OS=Homo sapiens OX=9606 GN=SQOR PE=1 SV=1	SQOR	1.5479	0.015244	1.8169	7.36195	7.23082	7.13744	7.54988	7.28451	7.35819	7.91426	8.10621	7.92982	7.58587
Q15637	2.8995	1.5358	0.00050427	3.2973				Q68EM7	Rho GTPase-activating protein 17 OS=Homo sapiens OX=9606 GN=ARHGAP17 PE=1 SV=1	ARHGAP17	1.5377	0.019807	1.7032	6.00907	6.21987	5.40265	6.0681	5.75874	6.34113	6.10665	6.38823	6.39623	6.54064
Q9H9G7	2.8841	1.5281	0.0005784	3.2378				Q15637	Splicing factor 1 OS=Homo sapiens OX=9606 GN=SF1 PE=1 SV=4	SF1	1.5358	0.00050427	3.2973	7.28731	7.22159	7.07049	7.15833	7.15488	7.67325	7.8825	7.64826	7.57211	7.42808
Q96A33	2.8809	1.5265	0.012918	1.8888				Q9H9G7	Protein argonaute-3 OS=Homo sapiens OX=9606 GN=AGO3 PE=1 SV=2	AGO3	1.5281	0.0005784	3.2378	6.0727	5.97574	5.98902	6.3203	5.93326	6.5319	6.42743	6.42344	6.68154	6.52678
Q13595	2.8752	1.5237	0.0060891	2.2154				Q96A33	PAT complex subunit CCDC47 OS=Homo sapiens OX=9606 GN=CCDC47 PE=1 SV=1	CCDC47	1.5265	0.012918	1.8888	6.07223	6.00483	5.76091	6.37922	5.62879	6.38157	6.38204	6.24952	6.52335	6.60716
Q00688	2.8701	1.5211	0.012797	1.8929				Q13595	Transformer-2 protein homolog alpha OS=Homo sapiens OX=9606 GN=TRA2A PE=1 SV=1	TRA2A	1.5237	0.0060891	2.2154	6.30342	5.87472	6.13018	6.39861	6.57925	6.62794	6.72491	6.8115	6.74542	6.66975
O43866	2.8641	1.5181	0.0049797	2.3028				Q00688	Peptidyl-prolyl cis-trans isomerase FKBP3 OS=Homo sapiens OX=9606 GN=FKBP3 PE=1 SV=1	FKBP3	1.5211	0.012797	1.8929	7.48409	7.31154	7.25635	7.45496	7.23768	7.55784	7.53829	7.70038	8.21892	8.01868
P41252	2.8616	1.5168	0.0010808	2.9663				O43866	CD5 antigen-like OS=Homo sapiens OX=9606 GN=CD5L PE=1 SV=1	CD5L	1.5181	0.0049797	2.3028	6.35423	6.13139	6.44652	6.72751	6.52464	6.95938	6.81105	6.89903	7.10021	6.69955
A0FGR8	2.858	1.515	0.00014282	3.8452				P41252	Isoleucine--tRNA ligase, cytoplasmic OS=Homo sapiens OX=9606 GN=IARS1 PE=1 SV=2	IARS1	1.5168	0.0010808	2.9663	7.25378	7.03528	7.39878	7.389	7.50647	7.75774	7.74923	7.89546	7.82656	7.63736
P98179	2.8574	1.5147	0.0052485	2.28				A0FGR8	Extended synaptotagmin-2 OS=Homo sapiens OX=9606 GN=ESYT2 PE=1 SV=1	ESYT2	1.515	0.00014282	3.8452	6.6149	6.71069	6.44843	6.61592	6.54763	6.96492	7.04686	7.05879	7.22364	6.92367
P49914	2.8565	1.5142	0.026085	1.5836				P98179	RNA-binding protein 3 OS=Homo sapiens OX=9606 GN=RBM3 PE=1 SV=1	RBM3	1.5147	0.0052485	2.28	7.06463	7.00479	6.581	7.1445	6.82341	7.25322	7.44005	7.20585	7.55842	7.44066
P11166	2.8549	1.5134	0.014908	1.8266				P49914	5-formyltetrahydrofolate cyclo-ligase OS=Homo sapiens OX=9606 GN=MTHFS PE=1 SV=2	MTHFS	1.5142	0.026085	1.5836	5.21919	4.82129	5.25311	5.35478	5.25336	5.46299	5.44352	5.34711	6.07188	5.85536
Q16629	2.8528	1.5124	0.011354	1.9448				P11166	Solute carrier family 2, facilitated glucose transporter member 1 OS=Homo sapiens OX=9606 GN=SLC2A1 PE=1 SV=2	SLC2A1	1.5134	0.014908	1.8266	6.11715	6.24177	6.31312	5.75003	6.24586	7.00526	6.52885	6.50887	6.52186	6.38103
Q6DN90	2.8464	1.5092	0.00019187	3.717				Q16629	Serine/arginine-rich splicing factor 7 OS=Homo sapiens OX=9606 GN=SRSF7 PE=1 SV=1	SRSF7	1.5124	0.011354	1.9448	6.77923	6.71126	6.7319	6.9768	6.74534	7.42605	7.32137	7.54806	6.80263	7.12278
Q5VT52	2.8444	1.5081	0.014278	1.8453				Q6DN90	IQ motif and SEC7 domain-containing protein 1 OS=Homo sapiens OX=9606 GN=IQSEC1 PE=1 SV=1	IQSEC1	1.5092	0.00019187	3.717	6.059	6.13685	5.92107	5.79878	5.97677	6.35394	6.49861	6.49833	6.49283	6.32028
O95400	2.8389	1.5053	0.010543	1.977				Q5VT52	Regulation of nuclear pre-mRNA domain-containing protein 2 OS=Homo sapiens OX=9606 GN=RPRD2 PE=1 SV=1	RPRD2	1.5081	0.014278	1.8453	5.84895	5.35019	5.88203	5.95205	5.38234	6.06583	5.99554	6.33479	6.04702	6.24235
Q9UK45	2.8361	1.5039	0.0033335	2.4771				O95400	CD2 antigen cytoplasmic tail-binding protein 2 OS=Homo sapiens OX=9606 GN=CD2BP2 PE=1 SV=1	CD2BP2	1.5053	0.010543	1.977	6.37777	6.27449	5.99944	6.56078	6.01531	7.0265	6.62406	6.59725	6.68005	6.56565
Q96N67	2.8288	1.5002	0.0013461	2.8709				Q9UK45	U6 snRNA-associated Sm-like protein LSm7 OS=Homo sapiens OX=9606 GN=LSM7 PE=1 SV=1	LSM7	1.5039	0.0033335	2.4771	6.30933	6.10606	6.19002	6.44888	6.26066	6.79481	6.80192	6.81863	6.82066	6.34253
Q9Y6N6	2.8257	1.4986	0.011503	1.9392				Q96N67	Dedicator of cytokinesis protein 7 OS=Homo sapiens OX=9606 GN=DOCK7 PE=1 SV=4	DOCK7	1.5002	0.0013461	2.8709	6.19227	6.18338	6.35431	6.57392	6.27865	6.65463	6.7536	6.9222	6.6187	6.89137
P00390	2.8236	1.4975	0.047594	1.3224				P17050	Alpha-N-acetylgalactosaminidase OS=Homo sapiens OX=9606 GN=NAGA PE=1 SV=2	NAGA	-1.5014	0.00099019	3.0043	7.22478	7.1813	7.09673	7.53439	7.26222	6.65833	6.80316	6.87194	6.95378	6.75237
Q92947	2.8233	1.4974	0.00020655	3.685				Q06787-7	Isoform 7 of Synaptic functional regulator FMR1 OS=Homo sapiens OX=9606 GN=FMR1	FMR1	-1.5071	0.016507	1.7823	6.15982	6.44217	6.10929	6.11916	5.7069	5.75467	5.47975	5.38097	5.84432	5.80924
O43414	2.8054	1.4882	0.038607	1.4133				O95816	BAG family molecular chaperone regulator 2 OS=Homo sapiens OX=9606 GN=BAG2 PE=1 SV=1	BAG2	-1.5141	0.00051696	3.2865	6.86266	6.89605	6.60518	6.80484	6.7435	6.50433	6.45341	6.25884	6.20571	6.21096
Q9NQ48	2.7992	1.485	0.0043273	2.3638				P17900	Ganglioside GM2 activator OS=Homo sapiens OX=9606 GN=GM2A PE=1 SV=4	GM2A	-1.5187	0.0055432	2.2562	6.58395	6.38408	6.23158	6.83458	6.35334	5.83253	6.03022	6.21173	6.00582	6.02131
P08572	2.7915	1.4811	0.00065917	3.181				P49721	Proteasome subunit beta type-2 OS=Homo sapiens OX=9606 GN=PSMB2 PE=1 SV=1	PSMB2	-1.521	3.3601e-05	4.4736	7.46878	7.50434	7.45238	7.42306	7.42121	7.09509	6.93551	7.15067	6.89084	6.90838
Q8IVN8	2.79	1.4803	0.0001759	3.7547				P16402	Histone H1.3 OS=Homo sapiens OX=9606 GN=H1-3 PE=1 SV=2	H1-3	-1.5222	0.0081532	2.0887	7.0533	6.8466	6.93597	7.13825	6.99341	6.87553	6.62014	6.61679	6.41742	6.14657
P04843	2.7815	1.4759	2.8152e-05	4.5505				Q14254	Flotillin-2 OS=Homo sapiens OX=9606 GN=FLOT2 PE=1 SV=2	FLOT2	-1.5332	0.00010363	3.9845	7.52992	7.51887	7.41786	7.55953	7.45237	6.97453	7.03957	7.25059	7.01476	6.89143
P55036	2.7759	1.4729	0.00023899	3.6216				P49588	Alanine--tRNA ligase, cytoplasmic OS=Homo sapiens OX=9606 GN=AARS1 PE=1 SV=2	AARS1	-1.5361	5.2155e-06	5.2827	7.97006	7.94503	8.07024	8.00426	7.96547	7.44856	7.63538	7.57616	7.54174	7.44111
Q01968	2.7684	1.4691	0.0030547	2.515				Q14019	Coactosin-like protein OS=Homo sapiens OX=9606 GN=COTL1 PE=1 SV=3	COTL1	-1.5368	0.0010187	2.9919	7.52696	7.44819	7.46284	7.65893	7.47693	7.18772	7.14163	7.22732	6.81483	6.88928
Q12888	2.7647	1.4671	0.0035538	2.4493				P00488	Coagulation factor XIII A chain OS=Homo sapiens OX=9606 GN=F13A1 PE=1 SV=4	F13A1	-1.5397	0.0038046	2.4197	7.94066	7.90428	7.7067	8.11585	7.79785	7.14939	7.41564	7.32572	7.61282	7.64425
Q8TBA6	2.7641	1.4668	0.00019049	3.7201				Q9NPF4	Probable tRNA N6-adenosine threonylcarbamoyltransferase OS=Homo sapiens OX=9606 GN=OSGEP PE=1 SV=1	OSGEP	-1.5475	0.004014	2.3964	7.01727	6.98369	6.82523	7.06352	6.89236	6.58916	6.55138	6.81284	6.21558	6.28395
P22087	2.7639	1.4667	0.012598	1.8997				P50135	Histamine N-methyltransferase OS=Homo sapiens OX=9606 GN=HNMT PE=1 SV=1	HNMT	-1.5528	0.0026206	2.5816	7.3192	7.40654	7.04672	7.05687	7.11304	6.55116	6.89652	6.59188	6.93245	6.63315
P00915	2.7598	1.4646	0.0021718	2.6632				Q9NX14	NADH dehydrogenase [ubiquinone] 1 beta subcomplex subunit 11, mitochondrial OS=Homo sapiens OX=9606 GN=NDUFB11 PE=1 SV=1	NDUFB11	-1.5538	0.00097095	3.0128	6.8079	6.74304	6.58858	6.77703	6.60373	6.02324	6.36532	6.39658	6.33767	6.05875
P36021	2.7547	1.4619	8.7508e-05	4.0579				P48643	T-complex protein 1 subunit epsilon OS=Homo sapiens OX=9606 GN=CCT5 PE=1 SV=1	CCT5	-1.5573	0.0031823	2.4973	8.38623	8.53541	8.21596	7.87911	8.28464	7.81562	7.80329	7.84385	7.80932	7.68537
P57105	2.7527	1.4609	0.013794	1.8603				P17661	Desmin OS=Homo sapiens OX=9606 GN=DES PE=1 SV=3	DES	-1.5582	0.045135	1.3455	7.72613	7.69994	7.72754	8.17937	7.73772	7.06884	7.18464	7.17817	8.03596	7.2578
Q14139	2.7518	1.4604	0.0043103	2.3655				Q4V9L6	Transmembrane protein 119 OS=Homo sapiens OX=9606 GN=TMEM119 PE=1 SV=1	TMEM119	-1.5612	0.0039985	2.3981	6.0408	5.77428	5.87381	5.60391	6.13207	5.25116	5.3663	5.32004	5.65562	5.48186
P01834	2.7461	1.4574	0.00024969	3.6026				Q15006	ER membrane protein complex subunit 2 OS=Homo sapiens OX=9606 GN=EMC2 PE=1 SV=1	EMC2	-1.5632	0.0008648	3.0631	7.18977	7.0748	6.87874	7.23809	6.99377	6.57204	6.48404	6.4827	6.82373	6.65981
Q96B54	2.7451	1.4569	0.00044077	3.3558				P07951-3	Isoform 3 of Tropomyosin beta chain OS=Homo sapiens OX=9606 GN=TPM2	TPM2	-1.5643	0.0091837	2.037	7.48412	7.48615	7.74983	7.46666	7.72458	7.24318	7.16369	6.65784	7.38412	7.10795
O95168	2.7433	1.4559	0.00045549	3.3415				Q13425	Beta-2-syntrophin OS=Homo sapiens OX=9606 GN=SNTB2 PE=1 SV=1	SNTB2	-1.5674	0.0025181	2.5989	6.58806	6.61865	6.4387	6.59223	6.5081	5.98074	5.84716	5.94539	6.43052	6.18282
Q96P44	2.7366	1.4524	0.018841	1.7249				Q9UPY8	Microtubule-associated protein RP/EB family member 3 OS=Homo sapiens OX=9606 GN=MAPRE3 PE=1 SV=1	MAPRE3	-1.5684	0.0028224	2.5494	6.50377	6.73963	6.60036	6.09946	6.44928	5.98685	5.95805	6.10246	5.93318	6.05129
Q7L775	2.7328	1.4504	0.00030573	3.5147				Q9UDR5	Alpha-aminoadipic semialdehyde synthase, mitochondrial OS=Homo sapiens OX=9606 GN=AASS PE=1 SV=1	AASS	-1.5725	0.00063758	3.1955	6.24357	6.21917	5.92781	5.97921	5.84986	5.50884	5.51119	5.70674	5.53873	5.58721
Q7Z4V5	2.7319	1.4499	0.00014685	3.8331				P17252	Protein kinase C alpha type OS=Homo sapiens OX=9606 GN=PRKCA PE=1 SV=4	PRKCA	-1.5761	0.0034711	2.4595	6.7157	6.63396	6.50466	6.71931	6.53872	5.81546	6.40561	6.34722	6.03445	6.13738
Q14168	2.7272	1.4474	0.0031114	2.507				P57737-3	Isoform 3 of Coronin-7 OS=Homo sapiens OX=9606 GN=CORO7	CORO7	-1.5809	0.00088797	3.0516	7.38789	7.36627	7.03334	7.51479	7.14633	6.69342	6.82213	6.83514	6.86391	6.85451
Q8TC26	2.7213	1.4443	0.0067778	2.1689				P50479	PDZ and LIM domain protein 4 OS=Homo sapiens OX=9606 GN=PDLIM4 PE=1 SV=2	PDLIM4	-1.582	3.4444e-05	4.4629	7.84645	7.86552	7.75251	7.8494	7.75262	7.37434	7.46599	7.33355	7.36204	7.14942
Q2TAY7	2.7168	1.4419	0.0072453	2.1399				Q12860	Contactin-1 OS=Homo sapiens OX=9606 GN=CNTN1 PE=1 SV=1	CNTN1	-1.5827	7.7564e-06	5.1103	7.70154	7.71838	7.74776	7.65538	7.6646	7.08881	7.21647	7.17952	7.26955	7.35105
Q92530	2.713	1.4399	0.00018699	3.7282				Q96E39	RNA binding motif protein, X-linked-like-1 OS=Homo sapiens OX=9606 GN=RBMXL1 PE=1 SV=1	RBMXL1	-1.5865	0.014562	1.8368	6.17792	6.28664	6.00556	6.4556	6.00713	5.48587	5.59173	5.5359	6.18986	5.74164
Q9Y3E1	2.7106	1.4386	0.00025881	3.587				Q9ULH1	Arf-GAP with SH3 domain, ANK repeat and PH domain-containing protein 1 OS=Homo sapiens OX=9606 GN=ASAP1 PE=1 SV=4	ASAP1	-1.5886	0.025238	1.5979	5.8823	5.96344	5.94039	5.77164	5.86667	5.53058	5.63622	5.6803	5.44303	4.74321
Q9ULU8	2.7075	1.4369	0.005091	2.2932				Q9UHD2	Serine/threonine-protein kinase TBK1 OS=Homo sapiens OX=9606 GN=TBK1 PE=1 SV=1	TBK1	-1.592	0.0062881	2.2015	6.43473	6.02898	6.60942	6.75907	6.52373	6.0893	6.07303	5.97756	5.978	5.8418
Q8TCT9	2.7043	1.4352	0.0044562	2.351				Q7Z3J2	VPS35 endosomal protein-sorting factor-like OS=Homo sapiens OX=9606 GN=VPS35L PE=1 SV=2	VPS35L	-1.5989	0.040865	1.3886	7.16662	6.58917	6.62601	7.52607	6.94114	6.5449	6.18134	6.75171	6.51634	6.4481
Q969X5	2.7017	1.4339	8.3002e-05	4.0809				Q9ULD0	2-oxoglutarate dehydrogenase-like, mitochondrial OS=Homo sapiens OX=9606 GN=OGDHL PE=1 SV=3	OGDHL	-1.5989	0.0015191	2.8184	6.77891	6.76517	6.55166	6.40882	6.58646	6.02312	5.98065	6.07785	6.39376	6.20907
O75643	2.7005	1.4333	0.017448	1.7583				Q13526	Peptidyl-prolyl cis-trans isomerase NIMA-interacting 1 OS=Homo sapiens OX=9606 GN=PIN1 PE=1 SV=1	PIN1	-1.6	0.00032218	3.4919	7.64182	7.79127	7.62203	7.45514	7.62246	7.01909	7.16907	7.02829	7.34922	7.15883
P52756	2.699	1.4324	0.02039	1.6906				Q8NC56	LEM domain-containing protein 2 OS=Homo sapiens OX=9606 GN=LEMD2 PE=1 SV=1	LEMD2	-1.6011	0.00027307	3.5637	7.53525	7.54634	7.32853	7.67109	7.3524	6.85951	7.1404	6.99622	7.01181	7.01582
P62244	2.698	1.4319	8.8484e-05	4.0531				O43314	Inositol hexakisphosphate and diphosphoinositol-pentakisphosphate kinase 2 OS=Homo sapiens OX=9606 GN=PPIP5K2 PE=1 SV=3	PPIP5K2	-1.6066	0.013293	1.8764	6.64355	6.52621	6.32455	6.70811	6.41206	5.7006	6.30973	5.72299	6.27976	6.18329
Q15437	2.6935	1.4295	8.4012e-05	4.0757				Q96ST3	Paired amphipathic helix protein Sin3a OS=Homo sapiens OX=9606 GN=SIN3A PE=1 SV=2	SIN3A	-1.6085	0.0043156	2.365	6.20733	6.40223	6.74912	6.44688	6.70505	6.14323	6.1872	6.0311	5.79865	5.92934
P62888	2.6932	1.4293	0.00013681	3.8639				O60506	Heterogeneous nuclear ribonucleoprotein Q OS=Homo sapiens OX=9606 GN=SYNCRIP PE=1 SV=2	SYNCRIP	-1.6095	0.012637	1.8984	8.08479	7.90168	8.03648	8.2215	8.04851	7.75163	7.86208	7.80078	7.25	7.2059
P55769	2.6929	1.4292	0.00050458	3.2971				O95428	Papilin OS=Homo sapiens OX=9606 GN=PAPLN PE=2 SV=4	PAPLN	-1.611	3.464e-05	4.4604	7.08451	7.00854	6.84191	6.98189	6.90757	6.44741	6.59083	6.36031	6.44813	6.553
Q9NXG6	2.682	1.4233	0.0076559	2.116				Q9H0N5	Pterin-4-alpha-carbinolamine dehydratase 2 OS=Homo sapiens OX=9606 GN=PCBD2 PE=1 SV=4	PCBD2	-1.6122	0.0027336	2.5633	6.36857	6.47396	6.26082	6.14694	6.25457	5.98414	5.8763	5.93738	5.85029	5.43016
Q16401	2.6757	1.4199	0.0098788	2.0053				Q96I24	Far upstream element-binding protein 3 OS=Homo sapiens OX=9606 GN=FUBP3 PE=1 SV=2	FUBP3	-1.6145	0.01065	1.9726	7.67311	7.46549	7.41184	7.8754	7.56566	6.90351	6.8777	7.02965	7.216	7.5346
Q96KG9	2.6757	1.4199	0.01615	1.7918				Q9NQT8	Kinesin-like protein KIF13B OS=Homo sapiens OX=9606 GN=KIF13B PE=1 SV=2	KIF13B	-1.6167	0.0041092	2.3862	6.4432	6.39616	6.26184	6.41063	6.40719	6.11439	5.87232	6.17332	5.81542	5.51022
P11310	2.6734	1.4187	2.3099e-05	4.6364				Q9H1K1	Iron-sulfur cluster assembly enzyme ISCU, mitochondrial OS=Homo sapiens OX=9606 GN=ISCU PE=1 SV=2	ISCU	-1.6183	0.0019091	2.7192	7.22906	7.28631	6.89195	6.74355	7.01124	6.55255	6.54373	6.66684	6.50372	6.45953
O95777	2.6652	1.4142	0.0055394	2.2565				Q9Y2H0-1	Isoform 2 of Disks large-associated protein 4 OS=Homo sapiens OX=9606 GN=DLGAP4	DLGAP4	-1.6245	0.00072053	3.1423	6.73728	6.56067	6.93317	6.7903	6.82302	6.13712	6.12559	6.25973	6.43297	6.44397
P11441	2.661	1.412	0.038901	1.41				P06454	Prothymosin alpha OS=Homo sapiens OX=9606 GN=PTMA PE=1 SV=2	PTMA	-1.6253	9.0881e-07	6.0415	8.04813	8.03792	7.99992	8.14923	8.04387	7.46395	7.59391	7.58336	7.61739	7.57411
Q8NBQ5	2.66	1.4114	0.0014217	2.8472				Q06828	Fibromodulin OS=Homo sapiens OX=9606 GN=FMOD PE=1 SV=2	FMOD	-1.6263	0.0032127	2.4931	6.75598	6.49155	6.90318	6.94546	6.84632	6.5864	6.0825	6.37242	6.26373	6.18963
P35269	2.6598	1.4113	0.026103	1.5833				Q14008	Cytoskeleton-associated protein 5 OS=Homo sapiens OX=9606 GN=CKAP5 PE=1 SV=3	CKAP5	-1.6377	5.61e-05	4.251	6.97542	7.00212	6.9692	6.78012	6.90569	6.42803	6.30407	6.47828	6.59434	6.36279
P52815	2.6556	1.409	0.0091267	2.0397				Q99715	Collagen alpha-1(XII) chain OS=Homo sapiens OX=9606 GN=COL12A1 PE=1 SV=2	COL12A1	-1.6382	0.00014314	3.8442	8.10793	8.04741	8.21251	8.16397	8.16336	7.66358	7.77383	7.73005	7.67271	7.3892
Q13838	2.6499	1.4059	1.651e-05	4.7822				Q09666	Neuroblast differentiation-associated protein AHNAK OS=Homo sapiens OX=9606 GN=AHNAK PE=1 SV=2	AHNAK	-1.6391	4.9379e-05	4.3065	9.07749	9.04945	8.91674	9.05975	8.97599	8.3345	8.64595	8.59662	8.56419	8.47108
O15042	2.6453	1.4034	0.048132	1.3176				O00170	AH receptor-interacting protein OS=Homo sapiens OX=9606 GN=AIP PE=1 SV=2	AIP	-1.6393	0.01605	1.7945	7.73231	6.97059	7.49418	7.90037	7.55649	6.99473	7.00449	6.93027	7.09111	7.16597
Q96KR1	2.6425	1.4019	0.024605	1.609				P43121	Cell surface glycoprotein MUC18 OS=Homo sapiens OX=9606 GN=MCAM PE=1 SV=2	MCAM	-1.64	0.0043767	2.3589	7.09455	6.78065	6.91801	7.34682	6.99732	6.48731	6.8143	6.56506	6.49811	6.30414
Q10713	2.6403	1.4007	0.016974	1.7702				P23381	Tryptophan--tRNA ligase, cytoplasmic OS=Homo sapiens OX=9606 GN=WARS1 PE=1 SV=2	WARS1	-1.6428	0.00076986	3.1136	8.34756	8.36047	7.94095	8.10184	8.10774	7.48897	7.67269	7.74587	7.72241	7.75591
Q14152	2.6383	1.3996	0.00014128	3.8499				Q86UX7	Fermitin family homolog 3 OS=Homo sapiens OX=9606 GN=FERMT3 PE=1 SV=1	FERMT3	-1.6452	0.00099393	3.0026	7.19388	7.08741	7.13737	7.29414	7.10247	6.59399	6.72629	6.97678	6.61313	6.42876
O75934	2.6383	1.3996	0.033829	1.4707				Q13136	Liprin-alpha-1 OS=Homo sapiens OX=9606 GN=PPFIA1 PE=1 SV=1	PPFIA1	-1.6534	0.0115	1.9393	6.65809	6.49535	6.5394	6.72739	6.71244	6.11665	5.94582	5.72759	6.585	6.26903
Q9NQX5	2.6188	1.3889	0.00068997	3.1612				Q99436	Proteasome subunit beta type-7 OS=Homo sapiens OX=9606 GN=PSMB7 PE=1 SV=1	PSMB7	-1.6552	0.0024357	2.6134	7.42778	7.35131	7.46615	7.51104	7.44655	7.15586	6.99457	7.19637	6.67206	6.69259
Q9UNM6	2.6171	1.388	0.00014163	3.8488				P63010	AP-2 complex subunit beta OS=Homo sapiens OX=9606 GN=AP2B1 PE=1 SV=1	AP2B1	-1.6557	7.724e-06	5.1122	7.90252	7.80337	7.71954	7.92726	7.74302	7.26488	7.26411	7.40451	7.3287	7.34148
O43676	2.6164	1.3876	0.0011135	2.9533				Q14624	Inter-alpha-trypsin inhibitor heavy chain H4 OS=Homo sapiens OX=9606 GN=ITIH4 PE=1 SV=4	ITIH4	-1.6573	0.0015988	2.7962	8.05381	8.12892	7.72594	7.76295	7.69343	7.24645	7.32518	7.28804	7.46487	7.54606
Q9UL46	2.6097	1.3839	6.1729e-05	4.2095				P05452	Tetranectin OS=Homo sapiens OX=9606 GN=CLEC3B PE=1 SV=3	CLEC3B	-1.6574	0.00025982	3.5853	7.16845	7.16677	7.20752	7.02779	7.21747	6.53708	6.72068	6.90909	6.62198	6.50453
Q5TH69	2.6034	1.3804	0.0042684	2.3697				Q7L9L4	MOB kinase activator 1B OS=Homo sapiens OX=9606 GN=MOB1B PE=1 SV=3	MOB1B	-1.6584	0.018511	1.7326	5.79626	5.84722	5.94863	5.95231	5.74006	4.76966	5.69419	5.6124	5.2691	5.44298
Q93009	2.6028	1.3801	0.0022221	2.6532				Q9BWH2	FUN14 domain-containing protein 2 OS=Homo sapiens OX=9606 GN=FUNDC2 PE=1 SV=2	FUNDC2	-1.6609	0.034316	1.4645	6.41088	6.3501	6.2136	6.52279	6.15785	6.09425	6.20852	6.03444	5.21681	5.60128
Q9H553	2.6017	1.3795	0.021662	1.6643				Q9NZN4	EH domain-containing protein 2 OS=Homo sapiens OX=9606 GN=EHD2 PE=1 SV=2	EHD2	-1.6652	0.00074624	3.1271	7.26695	7.18062	7.27695	7.60959	7.30774	6.74817	6.70935	6.73049	6.97904	6.96848
Q8WU79	2.6016	1.3794	0.001153	2.9382				O75663	TIP41-like protein OS=Homo sapiens OX=9606 GN=TIPRL PE=1 SV=2	TIPRL	-1.6665	0.029443	1.531	6.92268	7.02187	7.63601	7.00113	7.59493	6.56752	6.44837	6.74488	7.06543	6.84211
Q14697	2.5997	1.3783	0.0027867	2.5549				O95373	Importin-7 OS=Homo sapiens OX=9606 GN=IPO7 PE=1 SV=1	IPO7	-1.6725	0.013016	1.8855	6.49311	6.48872	6.46264	6.30818	6.4434	5.42176	5.79386	6.27273	6.21734	5.97295
P19525	2.5954	1.3759	9.1043e-05	4.0408				Q13153	Serine/threonine-protein kinase PAK 1 OS=Homo sapiens OX=9606 GN=PAK1 PE=1 SV=2	PAK1	-1.6725	0.0012948	2.8878	6.18521	6.11474	6.08273	5.99406	6.15895	5.26119	5.67648	5.81824	5.74168	5.52075
Q9Y5R8	2.5953	1.3759	0.013064	1.8839				O95159	Zinc finger protein-like 1 OS=Homo sapiens OX=9606 GN=ZFPL1 PE=1 SV=2	ZFPL1	-1.679	5.5352e-05	4.2569	7.3687	7.37741	7.45537	7.3455	7.47973	6.96606	6.84303	7.08558	6.87483	6.73012
Q12996	2.5929	1.3746	0.0066045	2.1802				Q8N3V7-2	Isoform 2 of Synaptopodin OS=Homo sapiens OX=9606 GN=SYNPO	SYNPO	-1.6815	0.023131	1.6358	7.06482	7.15493	7.19126	6.97433	7.1669	6.41683	6.38947	6.17039	6.99516	7.04942
P11177	2.5912	1.3736	0.016141	1.7921				Q92854-2	Isoform 2 of Semaphorin-4D OS=Homo sapiens OX=9606 GN=SEMA4D	SEMA4D	-1.6818	0.0076213	2.118	5.68211	5.85854	5.67456	5.23383	5.52756	5.13805	5.16671	5.24325	5.19264	4.70462
P49815	2.585	1.3702	0.017002	1.7695				P28288	ATP-binding cassette sub-family D member 3 OS=Homo sapiens OX=9606 GN=ABCD3 PE=1 SV=1	ABCD3	-1.6893	0.033266	1.478	6.60919	6.54559	6.56322	6.45746	6.5087	5.80997	5.81769	5.58519	6.69121	6.23748
P31937	2.5834	1.3693	0.0018257	2.7386				P37802	Transgelin-2 OS=Homo sapiens OX=9606 GN=TAGLN2 PE=1 SV=3	TAGLN2	-1.6916	0.00050921	3.2931	8.08282	8.39645	7.92243	7.97953	7.94146	7.57144	7.54162	7.54652	7.63484	7.48219
P42704	2.5766	1.3655	0.00026076	3.5838				Q15691	Microtubule-associated protein RP/EB family member 1 OS=Homo sapiens OX=9606 GN=MAPRE1 PE=1 SV=3	MAPRE1	-1.6971	5.0347e-06	5.298	7.68684	7.72022	7.83397	7.67009	7.72534	7.15506	7.26317	7.23201	7.32284	7.10894
Q16795	2.5706	1.3621	5.8258e-05	4.2346				P43686	26S proteasome regulatory subunit 6B OS=Homo sapiens OX=9606 GN=PSMC4 PE=1 SV=2	PSMC4	-1.6976	2.8292e-06	5.5483	8.01894	7.97892	7.95186	7.95383	7.99203	7.61099	7.51992	7.39911	7.41245	7.39794
Q9Y383	2.5701	1.3618	0.00045708	3.34				P26006	Integrin alpha-3 OS=Homo sapiens OX=9606 GN=ITGA3 PE=1 SV=5	ITGA3	-1.6982	0.035618	1.4483	6.98322	6.92464	6.84297	6.99932	6.89056	5.81556	6.22493	6.32021	6.86749	6.85645
Q9UHD9	2.57	1.3617	0.0017726	2.7514				P35556	Fibrillin-2 OS=Homo sapiens OX=9606 GN=FBN2 PE=1 SV=3	FBN2	-1.7033	4.073e-05	4.3901	6.75234	6.70455	6.77465	6.91879	6.65777	6.17984	6.35244	6.28909	6.10739	6.31565
O95994	2.5674	1.3603	0.0077626	2.11				P28907	ADP-ribosyl cyclase/cyclic ADP-ribose hydrolase 1 OS=Homo sapiens OX=9606 GN=CD38 PE=1 SV=2	CD38	-1.7066	0.01054	1.9772	5.67835	5.40261	5.8339	5.85884	5.66637	5.46704	4.72656	5.30694	5.331	5.03989
Q96IZ0	2.5671	1.3601	0.039227	1.4064				Q9BTE6	Alanyl-tRNA editing protein Aarsd1 OS=Homo sapiens OX=9606 GN=AARSD1 PE=1 SV=2	AARSD1	-1.7127	9.0283e-05	4.0444	6.47117	6.54393	6.3886	6.45874	6.43257	6.10024	5.88071	6.00876	5.71649	6.01093
Q9BPX5	2.564	1.3584	0.0096366	2.0161				Q9UBI6	Guanine nucleotide-binding protein G(I)/G(S)/G(O) subunit gamma-12 OS=Homo sapiens OX=9606 GN=GNG12 PE=1 SV=3	GNG12	-1.7138	6.3973e-05	4.194	7.46708	7.54275	7.46988	7.4839	7.43763	6.85586	7.18482	6.97227	6.80719	7.00155
P62308	2.5512	1.3512	5.9678e-05	4.2242				Q9Y3P9	Rab GTPase-activating protein 1 OS=Homo sapiens OX=9606 GN=RABGAP1 PE=1 SV=3	RABGAP1	-1.7139	0.00041954	3.3772	6.40029	6.55595	6.46915	6.2569	6.36854	5.98234	5.63165	6.00959	6.01896	5.8286
Q9H3U1-2	2.5506	1.3508	0.0187	1.7282				P21579	Synaptotagmin-1 OS=Homo sapiens OX=9606 GN=SYT1 PE=1 SV=1	SYT1	-1.7201	0.0022964	2.6389	7.06019	7.19239	7.14349	6.96281	7.12417	6.62632	6.93487	6.62962	6.27691	6.42627
Q96DV4	2.5468	1.3487	0.0010809	2.9662				P29120	Neuroendocrine convertase 1 OS=Homo sapiens OX=9606 GN=PCSK1 PE=1 SV=2	PCSK1	-1.7233	9.5201e-05	4.0214	7.96332	8.03603	8.10293	7.93374	8.07161	7.39501	7.69822	7.54425	7.54857	7.32777
P28289	2.5435	1.3468	0.00013142	3.8813				Q96PU8	Protein quaking OS=Homo sapiens OX=9606 GN=QKI PE=1 SV=1	QKI	-1.728	0.00063884	3.1946	6.96428	6.99971	6.75907	6.9302	6.79841	6.40283	6.62763	6.37621	6.1017	6.34244
Q9BTT0	2.5417	1.3458	3.5564e-05	4.449				P19971	Thymidine phosphorylase OS=Homo sapiens OX=9606 GN=TYMP PE=1 SV=2	TYMP	-1.7392	0.0012073	2.9182	7.92367	7.79223	7.85265	8.10251	7.89215	7.42823	7.6275	7.52869	7.24972	7.11124
O94979	2.5346	1.3418	0.0019031	2.7205				P50993	Sodium/potassium-transporting ATPase subunit alpha-2 OS=Homo sapiens OX=9606 GN=ATP1A2 PE=1 SV=1	ATP1A2	-1.7395	0.024613	1.6088	7.9482	7.99908	7.81759	7.76145	7.84122	7.51639	7.58405	7.79799	7.06207	6.78881
O60716	2.5347	1.3418	0.0020075	2.6974				O75382	Tripartite motif-containing protein 3 OS=Homo sapiens OX=9606 GN=TRIM3 PE=1 SV=2	TRIM3	-1.7428	0.0069756	2.1564	6.4558	6.38165	6.30279	6.54348	6.33406	5.88819	6.06796	6.28714	5.56085	5.59052
O43447	2.5336	1.3412	0.041139	1.3857				O43505	Beta-1,4-glucuronyltransferase 1 OS=Homo sapiens OX=9606 GN=B4GAT1 PE=1 SV=1	B4GAT1	-1.7448	4.092e-06	5.3881	7.69745	7.75169	7.81046	7.68949	7.77072	7.29346	7.18711	7.3275	7.09204	7.19345
Q9BXK5	2.533	1.3408	0.022714	1.6437				Q9UH99	SUN domain-containing protein 2 OS=Homo sapiens OX=9606 GN=SUN2 PE=1 SV=3	SUN2	-1.7478	0.0034845	2.4579	7.39893	7.31438	7.19279	7.48132	7.2074	6.66299	6.5168	6.67036	7.16238	6.95153
O95359	2.5302	1.3393	0.020372	1.691				O95202	Mitochondrial proton/calcium exchanger protein OS=Homo sapiens OX=9606 GN=LETM1 PE=1 SV=1	LETM1	-1.7511	0.00013058	3.8841	7.03347	6.97247	6.86665	6.84005	6.92169	6.39024	6.24791	6.47396	6.61829	6.26829
Q9BUP3	2.5248	1.3362	0.0089918	2.0462				P62070	Ras-related protein R-Ras2 OS=Homo sapiens OX=9606 GN=RRAS2 PE=1 SV=1	RRAS2	-1.7523	0.00020758	3.6828	6.61156	6.641	6.50967	6.54712	6.50008	6.02951	6.06965	6.2824	5.99156	5.79889
P46783	2.5238	1.3356	0.00074279	3.1291				Q13557	Calcium/calmodulin-dependent protein kinase type II subunit delta OS=Homo sapiens OX=9606 GN=CAMK2D PE=1 SV=3	CAMK2D	-1.7538	0.00025063	3.601	7.20265	7.19492	6.87908	7.19241	6.92454	6.41391	6.48372	6.60485	6.60656	6.64488
Q7Z434	2.5195	1.3331	0.021299	1.6716				O43759	Synaptogyrin-1 OS=Homo sapiens OX=9606 GN=SYNGR1 PE=1 SV=2	SYNGR1	-1.7541	0.014106	1.8506	6.72133	6.81554	6.77091	6.58971	6.73269	5.64298	6.57821	6.3482	6.3928	6.02776
Q12882	2.5176	1.332	0.014042	1.8526				Q9HC35	Echinoderm microtubule-associated protein-like 4 OS=Homo sapiens OX=9606 GN=EML4 PE=1 SV=3	EML4	-1.7547	2.7109e-05	4.5669	6.86209	6.83704	6.75214	6.85139	6.77328	6.20026	6.34051	6.41352	6.37439	6.10621
Q9NVE7	2.5153	1.3307	0.0021859	2.6604				O43143	Pre-mRNA-splicing factor ATP-dependent RNA helicase DHX15 OS=Homo sapiens OX=9606 GN=DHX15 PE=1 SV=2	DHX15	-1.7613	0.00010579	3.9756	7.93118	8.09162	8.00149	7.73356	7.93391	7.34288	7.55345	7.44759	7.41601	7.28078
P01034	2.5145	1.3303	0.00043793	3.3586				Q0VGL1	Ragulator complex protein LAMTOR4 OS=Homo sapiens OX=9606 GN=LAMTOR4 PE=1 SV=1	LAMTOR4	-1.7658	0.00013959	3.8551	7.16842	7.00488	7.03881	7.32775	7.10361	6.62562	6.60076	6.69286	6.67333	6.39309
Q9Y4P3	2.5128	1.3293	7.3407e-05	4.1343				O15484	Calpain-5 OS=Homo sapiens OX=9606 GN=CAPN5 PE=1 SV=2	CAPN5	-1.7664	0.0035262	2.4527	6.84162	6.85906	6.78172	6.67475	6.73706	6.11371	6.56447	6.45733	6.24498	5.85497
P61018	2.5116	1.3286	0.033781	1.4713				P13796	Plastin-2 OS=Homo sapiens OX=9606 GN=LCP1 PE=1 SV=6	LCP1	-1.7667	0.0002098	3.6782	8.07533	8.07956	8.0405	8.03308	8.04947	7.23523	7.46346	7.56496	7.6948	7.66036
P0DP25	2.5093	1.3273	0.040031	1.3976				P09110	3-ketoacyl-CoA thiolase, peroxisomal OS=Homo sapiens OX=9606 GN=ACAA1 PE=1 SV=2	ACAA1	-1.7668	0.0001268	3.8969	7.34274	7.40346	7.10545	7.21377	7.21925	6.58083	6.76502	6.88381	6.78536	6.6104
P62995	2.5087	1.3269	0.00061858	3.2086				Q93100	Phosphorylase b kinase regulatory subunit beta OS=Homo sapiens OX=9606 GN=PHKB PE=1 SV=3	PHKB	-1.772	0.016825	1.774	6.08903	6.05949	5.89496	5.99378	5.96679	5.55703	5.74797	5.77869	5.43381	4.8194
P16989-2	2.5022	1.3232	0.033073	1.4805				Q99570	Phosphoinositide 3-kinase regulatory subunit 4 OS=Homo sapiens OX=9606 GN=PIK3R4 PE=1 SV=3	PIK3R4	-1.7798	0.034226	1.4656	6.22918	5.64754	6.13825	5.80436	6.28349	5.10888	5.54437	5.38901	6.09841	5.28331
Q12906-7	2.4976	1.3206	9.5119e-05	4.0217				Q96GA7	Serine dehydratase-like OS=Homo sapiens OX=9606 GN=SDSL PE=1 SV=1	SDSL	-1.7803	0.00065935	3.1809	7.30092	7.17438	7.14179	7.39347	7.19245	6.74904	6.91653	6.84474	6.43657	6.57656
Q99569	2.4962	1.3197	0.0042077	2.376				Q13003	Glutamate receptor ionotropic, kainate 3 OS=Homo sapiens OX=9606 GN=GRIK3 PE=2 SV=3	GRIK3	-1.7813	0.0010823	2.9656	6.61862	6.75518	6.52886	6.31276	6.52689	6.0125	5.7625	6.26753	5.99421	6.02445
P16519	2.495	1.319	0.0030074	2.5218				Q93034	Cullin-5 OS=Homo sapiens OX=9606 GN=CUL5 PE=1 SV=4	CUL5	-1.7871	0.0026698	2.5735	6.68191	6.71363	6.72373	6.75309	6.69415	6.24525	6.38202	6.47939	5.84272	5.9273
P50151	2.4918	1.3172	0.0013888	2.8574				Q10589	Bone marrow stromal antigen 2 OS=Homo sapiens OX=9606 GN=BST2 PE=1 SV=1	BST2	-1.7886	0.00018376	3.7357	6.67032	6.51173	6.28771	6.64143	6.41726	5.90567	6.11194	6.01412	5.90654	5.89807
Q8WVV9	2.4917	1.3171	0.0011222	2.9499				P01833	Polymeric immunoglobulin receptor OS=Homo sapiens OX=9606 GN=PIGR PE=1 SV=4	PIGR	-1.7919	0.0014318	2.8441	8.53064	8.61313	8.55818	8.3211	8.54826	7.61575	8.00228	8.24773	7.98429	8.02417
P48735	2.4874	1.3146	0.016313	1.7875				P17987	T-complex protein 1 subunit alpha OS=Homo sapiens OX=9606 GN=TCP1 PE=1 SV=1	TCP1	-1.7923	0.00013421	3.8722	8.34301	8.10445	8.33351	8.54492	8.38198	7.71192	7.83507	7.90889	7.82078	7.7336
P46977	2.4858	1.3137	0.0073949	2.1311				P02751-1	Isoform 1 of Fibronectin OS=Homo sapiens OX=9606 GN=FN1	FN1	-1.7946	0.019158	1.7177	8.78161	8.08608	8.36082	9.13323	8.55354	7.89095	8.17978	8.02293	8.0727	8.0477
Q9UBW8	2.4848	1.3132	1.3447e-05	4.8714				P34897	Serine hydroxymethyltransferase, mitochondrial OS=Homo sapiens OX=9606 GN=SHMT2 PE=1 SV=3	SHMT2	-1.7956	0.0024887	2.604	7.42749	7.27239	7.2329	7.72153	7.35064	6.92411	7.0887	6.83603	6.91032	6.5432
Q99519	2.4847	1.3131	0.030405	1.517				Q8TCJ2	Dolichyl-diphosphooligosaccharide--protein glycosyltransferase subunit STT3B OS=Homo sapiens OX=9606 GN=STT3B PE=1 SV=1	STT3B	-1.7984	7.7651e-05	4.1099	7.08676	7.10281	7.07519	6.82173	7.06386	6.42584	6.64427	6.43635	6.57055	6.36648
P78344	2.4812	1.311	6.3023e-06	5.2005				Q9Y281	Cofilin-2 OS=Homo sapiens OX=9606 GN=CFL2 PE=1 SV=1	CFL2	-1.8007	0.00011761	3.9296	7.43732	7.54238	7.45693	7.22385	7.47848	6.86827	7.01809	6.93222	6.92788	6.68219
Q8WWX9	2.4773	1.3087	0.00041652	3.3804				P05204	Non-histone chromosomal protein HMG-17 OS=Homo sapiens OX=9606 GN=HMGN2 PE=1 SV=3	HMGN2	-1.806	0.033711	1.4722	7.40129	7.15705	7.42254	7.78798	7.0715	7.13506	7.0243	6.98111	6.81198	6.16954
Q86UE4	2.4736	1.3066	0.0040728	2.3901				P35611	Alpha-adducin OS=Homo sapiens OX=9606 GN=ADD1 PE=1 SV=2	ADD1	-1.8079	5.8433e-06	5.2333	8.00378	7.97659	7.83965	8.07362	7.89988	7.33845	7.50728	7.37815	7.47177	7.37664
Q14693	2.4604	1.2989	0.043207	1.3644				P05997	Collagen alpha-2(V) chain OS=Homo sapiens OX=9606 GN=COL5A2 PE=1 SV=3	COL5A2	-1.81	0.00081094	3.091	6.58106	6.65006	6.62077	6.55016	6.58127	5.66121	6.05827	6.10237	6.24843	6.18865
O14773	2.4497	1.2926	0.01042	1.9822				P05413	Fatty acid-binding protein, heart OS=Homo sapiens OX=9606 GN=FABP3 PE=1 SV=4	FABP3	-1.8112	0.02356	1.6278	6.33182	6.53706	6.52628	5.68207	6.49297	5.85844	6.03682	5.8343	5.73565	5.37889
P16870	2.4459	1.2904	0.00010339	3.9855				Q9UNN5	FAS-associated factor 1 OS=Homo sapiens OX=9606 GN=FAF1 PE=1 SV=2	FAF1	-1.8114	0.00021862	3.6603	6.58519	7.07894	6.67546	6.70295	6.7285	6.21903	6.19908	6.19638	6.25473	6.1754
Q5JWF2	2.4445	1.2895	0.00036143	3.442				P27986	Phosphatidylinositol 3-kinase regulatory subunit alpha OS=Homo sapiens OX=9606 GN=PIK3R1 PE=1 SV=2	PIK3R1	-1.8179	0.041287	1.3842	6.34139	5.68255	6.18528	6.76416	6.34799	5.82999	5.96525	5.89854	5.1688	5.72262
O14979	2.4393	1.2864	0.0027103	2.567				Q15651	High mobility group nucleosome-binding domain-containing protein 3 OS=Homo sapiens OX=9606 GN=HMGN3 PE=1 SV=2	HMGN3	-1.83	0.0094303	2.0255	6.69531	6.73218	6.93839	7.04066	6.6555	6.46325	6.42724	6.53655	6.11871	5.76185
P48739	2.4367	1.2849	0.0023642	2.6263				Q15018	BRISC complex subunit Abraxas 2 OS=Homo sapiens OX=9606 GN=ABRAXAS2 PE=1 SV=2	ABRAXAS2	-1.8312	0.039752	1.4006	6.25812	6.23003	6.20096	6.26731	6.11866	5.82711	5.43452	6.46049	5.38401	5.21266
P27695	2.4316	1.2819	0.0021119	2.6753				Q92575	UBX domain-containing protein 4 OS=Homo sapiens OX=9606 GN=UBXN4 PE=1 SV=2	UBXN4	-1.8339	0.0079664	2.0987	6.52174	6.5218	6.2782	6.51405	6.30772	5.58823	5.47888	6.1391	5.96022	6.2168
P62917	2.4314	1.2818	0.0011599	2.9356				P02788	Lactotransferrin OS=Homo sapiens OX=9606 GN=LTF PE=1 SV=6	LTF	-1.8413	0.00021454	3.6685	8.81226	8.90556	8.75239	8.55148	8.75509	7.95869	8.30391	8.29411	8.27283	8.1758
Q9Y5P6	2.4296	1.2807	1.9098e-08	7.719				O75995	SAM and SH3 domain-containing protein 3 OS=Homo sapiens OX=9606 GN=SASH3 PE=1 SV=2	SASH3	-1.8431	0.021784	1.6619	5.0381	5.57034	4.97803	5.18839	5.3475	4.75754	4.09989	5.03959	4.8927	4.5586
Q13242	2.4276	1.2795	0.0021068	2.6764				P22676	Calretinin OS=Homo sapiens OX=9606 GN=CALB2 PE=2 SV=2	CALB2	-1.8525	0.02092	1.6794	7.96476	8.02245	7.98766	7.74579	8.01991	7.60914	7.76138	7.69372	6.82752	7.06048
Q9HAT2	2.4205	1.2753	0.00027901	3.5544				Q15836	Vesicle-associated membrane protein 3 OS=Homo sapiens OX=9606 GN=VAMP3 PE=1 SV=3	VAMP3	-1.8577	0.0044176	2.3548	7.18544	7.10472	6.86015	7.49419	6.82962	6.48239	6.70284	6.27729	6.55346	6.66198
Q9NY33	2.4181	1.2739	0.00014404	3.8415				Q16798	NADP-dependent malic enzyme, mitochondrial OS=Homo sapiens OX=9606 GN=ME3 PE=2 SV=2	ME3	-1.8585	0.00021102	3.6757	5.61403	5.95792	5.93758	5.55607	5.87357	5.2938	5.23943	5.24603	5.20831	5.15421
Q9NS69	2.4107	1.2694	0.0006904	3.1609				P62195	26S proteasome regulatory subunit 8 OS=Homo sapiens OX=9606 GN=PSMC5 PE=1 SV=1	PSMC5	-1.8585	0.00014465	3.8397	7.99509	7.96291	8.01204	7.9168	7.97686	7.39187	7.22643	7.25485	7.55003	7.64313
P62899	2.4081	1.2679	0.036707	1.4352				O43426	Synaptojanin-1 OS=Homo sapiens OX=9606 GN=SYNJ1 PE=1 SV=2	SYNJ1	-1.86	0.00011844	3.9265	6.88035	6.6537	6.83998	7.00306	6.78131	6.42693	6.08312	6.25744	6.25842	6.33294
Q8NE62	2.4069	1.2672	0.018779	1.7263				Q9Y2J8	Protein-arginine deiminase type-2 OS=Homo sapiens OX=9606 GN=PADI2 PE=1 SV=2	PADI2	-1.8639	0.013194	1.8796	6.06341	6.1006	5.55375	5.69541	5.68473	5.09364	5.50565	5.22122	4.8531	5.61885
P00167	2.4014	1.2639	0.02621	1.5815				Q01082	Spectrin beta chain, non-erythrocytic 1 OS=Homo sapiens OX=9606 GN=SPTBN1 PE=1 SV=2	SPTBN1	-1.8673	4.2499e-05	4.3716	9.2334	9.19363	9.09833	9.07817	9.17007	8.36411	8.67457	8.56123	8.73295	8.63013
Q9NTI5	2.4012	1.2638	0.0048213	2.3168				Q5VIR6	Vacuolar protein sorting-associated protein 53 homolog OS=Homo sapiens OX=9606 GN=VPS53 PE=1 SV=2	VPS53	-1.8703	0.0023096	2.6365	6.78219	6.52657	6.50295	6.93007	6.70664	6.18129	6.3206	6.24305	6.14392	5.74454
P11217	2.4003	1.2632	0.014676	1.8334				P05109	Protein S100-A8 OS=Homo sapiens OX=9606 GN=S100A8 PE=1 SV=1	S100A8	-1.8765	0.00074687	3.1268	7.7635	7.77265	8.0516	7.88898	8.01601	7.06464	7.42737	7.18447	7.46848	7.52337
Q6NXG1	2.3973	1.2614	0.0037529	2.4256				Q15942	Zyxin OS=Homo sapiens OX=9606 GN=ZYX PE=1 SV=1	ZYX	-1.8773	0.010984	1.9592	7.70723	7.60216	7.54375	7.81755	7.58305	7.10234	7.19178	7.63514	6.76207	6.73685
P52630	2.3906	1.2574	0.0012525	2.9022				Q9Y3C0	WASH complex subunit 3 OS=Homo sapiens OX=9606 GN=WASHC3 PE=1 SV=1	WASHC3	-1.8828	0.0057741	2.2385	6.03894	5.82157	6.20201	6.4233	6.15454	5.80602	5.47736	5.85818	5.38881	5.27614
Q9HDC9	2.3842	1.2535	0.003031	2.5184				Q9NRZ7	1-acyl-sn-glycerol-3-phosphate acyltransferase gamma OS=Homo sapiens OX=9606 GN=AGPAT3 PE=1 SV=1	AGPAT3	-1.883	0.0021298	2.6717	6.16756	6.25762	5.92594	5.97865	5.87246	5.20881	5.79458	5.59653	5.4591	5.30901
Q9UBX1	2.3756	1.2483	0.01103	1.9574				P20338	Ras-related protein Rab-4A OS=Homo sapiens OX=9606 GN=RAB4A PE=1 SV=3	RAB4A	-1.8878	0.042846	1.3681	6.4578	6.37662	6.19332	6.53142	6.24534	6.15111	6.25481	6.07466	5.18246	5.30001
Q9NSK0	2.3743	1.2475	0.00019694	3.7057				P02746	Complement C1q subcomponent subunit B OS=Homo sapiens OX=9606 GN=C1QB PE=1 SV=3	C1QB	-1.8887	0.0026572	2.5756	7.03663	7.1146	6.85664	6.94562	6.94231	6.75901	6.59001	6.37298	6.30204	6.029
P40616	2.3742	1.2474	0.011835	1.9268				P08758	Annexin A5 OS=Homo sapiens OX=9606 GN=ANXA5 PE=1 SV=2	ANXA5	-1.8896	6.9179e-07	6.16	9.17254	9.21416	9.20991	9.1197	9.21486	8.62457	8.72966	8.58954	8.639	8.50431
P39023	2.3734	1.247	0.0037055	2.4312				P05107	Integrin beta-2 OS=Homo sapiens OX=9606 GN=ITGB2 PE=1 SV=2	ITGB2	-1.8918	0.00012409	3.9062	7.36861	7.20829	7.09727	7.40533	7.23761	6.48972	6.75019	6.67886	6.86263	6.68831
P55795	2.369	1.2443	0.00016216	3.7901				P50416	Carnitine O-palmitoyltransferase 1, liver isoform OS=Homo sapiens OX=9606 GN=CPT1A PE=1 SV=2	CPT1A	-1.8945	0.00065986	3.1806	7.07795	7.13161	7.16242	6.89497	7.14512	6.32327	6.39702	6.36619	6.78824	6.68587
Q6P2Q9	2.3677	1.2435	0.0073032	2.1365				Q16352	Alpha-internexin OS=Homo sapiens OX=9606 GN=INA PE=1 SV=2	INA	-1.8984	0.0013537	2.8685	8.62293	8.51449	8.38391	8.7612	8.46652	7.71509	8.20366	7.81	8.19967	7.96331
P55327-3	2.3666	1.2428	0.0022313	2.6514				P51808	Dynein light chain Tctex-type 3 OS=Homo sapiens OX=9606 GN=DYNLT3 PE=1 SV=1	DYNLT3	-1.9076	7.6963e-05	4.1137	7.06415	7.15729	7.14934	7.15404	7.15697	6.67379	6.66598	6.69954	6.31569	6.45556
P55145	2.3615	1.2397	0.0059772	2.2235				Q9Y2J2	Band 4.1-like protein 3 OS=Homo sapiens OX=9606 GN=EPB41L3 PE=1 SV=2	EPB41L3	-1.9089	0.003032	2.5183	6.94196	7.11477	6.96747	6.56957	6.95236	6.38535	6.57694	5.99189	6.48588	6.23284
O43172	2.3508	1.2332	0.022334	1.651				Q7Z5L7	Podocan OS=Homo sapiens OX=9606 GN=PODN PE=1 SV=2	PODN	-1.9091	0.0012552	2.9013	5.65215	5.69179	5.97268	6.00636	5.91812	5.14334	5.03422	5.22095	5.53608	5.43297
P28331	2.3484	1.2317	0.00072688	3.1385				Q14847	LIM and SH3 domain protein 1 OS=Homo sapiens OX=9606 GN=LASP1 PE=1 SV=2	LASP1	-1.9096	0.00068429	3.1648	7.67119	7.64986	7.44755	7.63038	7.42769	7.01733	7.18952	7.073	7.03711	6.6355
Q92896	2.3485	1.2317	0.0033561	2.4742				P02765	Alpha-2-HS-glycoprotein OS=Homo sapiens OX=9606 GN=AHSG PE=1 SV=2	AHSG	-1.912	9.9336e-05	4.0029	7.99355	8.02351	7.97822	8.27354	7.87237	7.38059	7.36711	7.61502	7.49137	7.40928
Q8N8S7	2.34	1.2265	0.0026389	2.5786				P78527	DNA-dependent protein kinase catalytic subunit OS=Homo sapiens OX=9606 GN=PRKDC PE=1 SV=3	PRKDC	-1.9141	6.3027e-06	5.2005	8.89118	8.85397	9.08873	9.04902	9.00326	8.41115	8.40128	8.49386	8.4061	8.29277
Q9Y3C8	2.335	1.2234	3.2399e-06	5.4895				P23141	Liver carboxylesterase 1 OS=Homo sapiens OX=9606 GN=CES1 PE=1 SV=2	CES1	-1.9148	0.010898	1.9627	6.63267	6.4745	6.52556	6.78509	6.61628	6.52166	5.9929	5.66929	5.68661	6.28158
O60841	2.3346	1.2232	0.0058072	2.236				Q96PX8	SLIT and NTRK-like protein 1 OS=Homo sapiens OX=9606 GN=SLITRK1 PE=1 SV=2	SLITRK1	-1.9226	0.029431	1.5312	5.74043	6.1146	5.55991	4.94134	5.77652	5.31016	5.02557	5.1256	5.09282	4.68481
P02750	2.3347	1.2232	0.029156	1.5353				P05388	60S acidic ribosomal protein P0 OS=Homo sapiens OX=9606 GN=RPLP0 PE=1 SV=1	RPLP0	-1.9229	5.6631e-07	6.2469	8.48035	8.47551	8.32019	8.45537	8.35263	7.81183	7.90892	7.87389	7.80763	7.78749
Q9GZM7	2.3241	1.2166	0.0004144	3.3826				Q6VY07	Phosphofurin acidic cluster sorting protein 1 OS=Homo sapiens OX=9606 GN=PACS1 PE=1 SV=2	PACS1	-1.9291	0.0084323	2.0741	5.92681	5.91436	5.3407	5.96523	5.60052	5.44917	5.0121	5.2066	5.35992	4.81627
P46940	2.318	1.2129	0.0025371	2.5957				Q92973	Transportin-1 OS=Homo sapiens OX=9606 GN=TNPO1 PE=1 SV=2	TNPO1	-1.9361	3.4564e-05	4.4614	7.62308	7.68071	7.883	7.55258	7.82244	7.08416	7.17675	7.23818	7.10225	7.04633
P10636-8	2.3171	1.2123	0.03077	1.5119				Q9Y3B8-3	Isoform 3 of Oligoribonuclease, mitochondrial OS=Homo sapiens OX=9606 GN=REXO2	REXO2	-1.9368	8.3059e-05	4.0806	7.20452	7.09995	7.01986	7.43182	7.04373	6.59978	6.56684	6.63614	6.60369	6.47821
P09429	2.3112	1.2086	0.0040417	2.3934				Q9Y608	Leucine-rich repeat flightless-interacting protein 2 OS=Homo sapiens OX=9606 GN=LRRFIP2 PE=1 SV=1	LRRFIP2	-1.9406	0.017692	1.7522	7.12289	7.10336	6.92811	7.05434	6.98581	6.91064	6.50984	5.74325	6.61224	6.49771
Q53H96	2.3104	1.2081	0.0019038	2.7204				Q9Y3Z3	Deoxynucleoside triphosphate triphosphohydrolase SAMHD1 OS=Homo sapiens OX=9606 GN=SAMHD1 PE=1 SV=2	SAMHD1	-1.9414	3.9e-05	4.4089	8.43701	8.32244	8.38123	8.56734	8.38261	7.71808	7.80891	7.76086	8.05655	7.82412
O43583	2.3088	1.2071	0.0031718	2.4987				Q08257	Quinone oxidoreductase OS=Homo sapiens OX=9606 GN=CRYZ PE=1 SV=1	CRYZ	-1.9427	0.00059836	3.223	8.29923	8.34532	8.22947	8.24854	8.21979	7.90131	7.87345	7.7533	7.53429	7.35598
Q9NX62	2.2982	1.2005	0.0084938	2.0709				Q8NB90	ATPase family protein 2 homolog OS=Homo sapiens OX=9606 GN=SPATA5 PE=1 SV=3	SPATA5	-1.9459	0.048527	1.314	6.58965	6.18616	6.1202	6.6881	6.26686	5.39868	5.83543	5.50227	5.54893	6.63683
Q9Y678	2.2904	1.1956	0.0019615	2.7074				P51532	Transcription activator BRG1 OS=Homo sapiens OX=9606 GN=SMARCA4 PE=1 SV=2	SMARCA4	-1.9469	0.0034614	2.4607	5.12865	5.09682	4.99783	5.32807	4.87066	4.25225	4.37943	4.77127	4.81041	4.27835
O60784	2.2871	1.1935	0.0037858	2.4218				O15075	Serine/threonine-protein kinase DCLK1 OS=Homo sapiens OX=9606 GN=DCLK1 PE=1 SV=2	DCLK1	-1.947	0.012715	1.8957	7.0763	7.11699	6.95638	6.98779	6.98136	6.35358	6.65293	7.00307	6.22789	5.95078
Q96HN2	2.2848	1.1921	0.0070583	2.1513				Q9H269	Vacuolar protein sorting-associated protein 16 homolog OS=Homo sapiens OX=9606 GN=VPS16 PE=1 SV=2	VPS16	-1.9548	0.00012105	3.917	7.00638	6.87004	6.86429	7.16419	6.85039	6.26448	6.2268	6.3471	6.40941	6.56526
Q96H20	2.2822	1.1904	0.0015683	2.8046				P19387	DNA-directed RNA polymerase II subunit RPB3 OS=Homo sapiens OX=9606 GN=POLR2C PE=1 SV=2	POLR2C	-1.9568	0.0026205	2.5816	6.41231	6.28665	6.24198	6.45209	6.2459	5.42338	5.57838	5.60626	6.11179	5.9739
Q92542	2.2811	1.1897	0.021944	1.6587				Q9BY67-5	Isoform 5 of Cell adhesion molecule 1 OS=Homo sapiens OX=9606 GN=CADM1	CADM1	-1.9601	0.012908	1.8891	7.84679	7.91026	7.59995	7.64399	7.6811	6.66162	7.46302	6.7844	7.47171	7.35102
P08571	2.2782	1.1879	0.0042536	2.3712				Q96S97	Myeloid-associated differentiation marker OS=Homo sapiens OX=9606 GN=MYADM PE=1 SV=2	MYADM	-1.9616	0.00044692	3.3498	6.79847	6.70919	6.65532	6.87851	6.85505	6.07097	6.45605	6.32155	6.17931	5.91621
Q14061	2.277	1.1871	0.020112	1.6966				Q03591	Complement factor H-related protein 1 OS=Homo sapiens OX=9606 GN=CFHR1 PE=1 SV=2	CFHR1	-1.9621	0.00043079	3.3657	7.17488	7.29121	7.30306	7.06645	7.1349	6.51939	6.85675	6.75927	6.54461	6.33725
P04264	2.2757	1.1863	0.0018666	2.729				Q15047	Histone-lysine N-methyltransferase SETDB1 OS=Homo sapiens OX=9606 GN=SETDB1 PE=1 SV=1	SETDB1	-1.9635	0.021989	1.6578	5.75508	5.87592	5.56196	5.09136	5.7431	5.04627	5.14654	5.44676	4.9461	4.4864
Q9Y6B6	2.2732	1.1847	0.042691	1.3697				P17813	Endoglin OS=Homo sapiens OX=9606 GN=ENG PE=1 SV=2	ENG	-1.9644	0.004772	2.3213	6.61723	6.19285	6.76002	6.8725	6.6419	5.75195	6.36995	6.00703	6.05702	5.94184
Q14157	2.2723	1.1841	0.00065758	3.1821				O43765	Small glutamine-rich tetratricopeptide repeat-containing protein alpha OS=Homo sapiens OX=9606 GN=SGTA PE=1 SV=1	SGTA	-1.9645	0.0009068	3.0425	7.77353	7.45393	7.48894	8.0579	7.55977	7.03331	7.17568	7.0736	7.06481	7.02984
P11413-3	2.2717	1.1838	0.00054504	3.2636				P15559	NAD(P)H dehydrogenase [quinone] 1 OS=Homo sapiens OX=9606 GN=NQO1 PE=1 SV=1	NQO1	-1.9663	0.041174	1.3854	6.47011	6.36609	5.65284	6.58809	6.13248	5.23204	5.98578	6.1565	5.38331	5.4924
Q9NZ08	2.2711	1.1834	0.004851	2.3142				P09669	Cytochrome c oxidase subunit 6C OS=Homo sapiens OX=9606 GN=COX6C PE=1 SV=2	COX6C	-1.9676	1.4288e-06	5.845	7.64854	7.62638	7.60703	7.65775	7.64991	7.09656	7.17638	7.05251	6.90362	6.99904
Q96AQ6	2.2663	1.1803	0.00031836	3.4971				P14317	Hematopoietic lineage cell-specific protein OS=Homo sapiens OX=9606 GN=HCLS1 PE=1 SV=3	HCLS1	-1.968	0.0014706	2.8325	7.17115	6.83339	7.18578	7.46073	7.2278	6.44737	6.62536	6.85422	6.52917	6.46065
Q15424	2.2631	1.1783	0.013754	1.8616				Q14839	Chromodomain-helicase-DNA-binding protein 4 OS=Homo sapiens OX=9606 GN=CHD4 PE=1 SV=2	CHD4	-1.9692	0.0009807	3.0085	6.68058	6.77569	6.54011	6.25768	6.56932	5.92582	6.17044	6.07352	5.70732	5.98236
Q16363	2.2607	1.1768	0.046941	1.3284				Q12974	Protein tyrosine phosphatase type IVA 2 OS=Homo sapiens OX=9606 GN=PTP4A2 PE=1 SV=1	PTP4A2	-1.9706	8.8491e-05	4.0531	6.73398	6.80894	6.5481	6.73199	6.66228	6.24855	6.06391	6.27386	6.02295	5.90992
Q9Y3A3	2.2562	1.1739	0.020307	1.6924				O15294	UDP-N-acetylglucosamine--peptide N-acetylglucosaminyltransferase 110 kDa subunit OS=Homo sapiens OX=9606 GN=OGT PE=1 SV=3	OGT	-1.9719	0.01404	1.8526	6.07915	5.96113	5.98918	6.35272	6.06418	5.69129	6.0891	5.10331	5.28609	5.30852
Q9BWU0	2.256	1.1738	0.0074209	2.1295				Q9Y5A9	YTH domain-containing family protein 2 OS=Homo sapiens OX=9606 GN=YTHDF2 PE=1 SV=2	YTHDF2	-1.9732	0.0073256	2.1352	6.44697	6.20708	6.02448	6.56503	6.11172	5.34368	5.59036	5.4815	6.00238	5.96732
Q96EP5	2.249	1.1693	0.0033362	2.4767				Q9NUV9	GTPase IMAP family member 4 OS=Homo sapiens OX=9606 GN=GIMAP4 PE=1 SV=1	GIMAP4	-1.9752	6.489e-05	4.1878	6.66105	6.69055	6.48179	6.47906	6.44455	5.72499	5.98696	6.0078	6.06329	6.00092
Q96IU4	2.2343	1.1598	0.01089	1.963				Q9GZZ1	N-alpha-acetyltransferase 50 OS=Homo sapiens OX=9606 GN=NAA50 PE=1 SV=1	NAA50	-1.9874	0.013436	1.8717	6.08813	5.96607	5.8022	6.28856	5.88698	5.66007	5.72021	5.57707	4.80093	5.28235
Q9P2X0	2.2341	1.1597	0.030404	1.5171				P61604	10 kDa heat shock protein, mitochondrial OS=Homo sapiens OX=9606 GN=HSPE1 PE=1 SV=2	HSPE1	-1.9876	4.3143e-06	5.3651	8.69792	8.65678	8.57018	8.75032	8.55782	8.10351	8.08467	7.99869	8.13873	7.91577
Q92614	2.2332	1.1591	0.00049114	3.3088				Q13813-2	Isoform 2 of Spectrin alpha chain, non-erythrocytic 1 OS=Homo sapiens OX=9606 GN=SPTAN1	SPTAN1	-1.9968	0.0010233	2.99	7.4586	7.48422	7.54391	7.34783	7.43212	6.85368	7.03113	7.02257	6.94449	6.40937
Q15714	2.2324	1.1586	0.0036385	2.4391				Q15005	Signal peptidase complex subunit 2 OS=Homo sapiens OX=9606 GN=SPCS2 PE=1 SV=3	SPCS2	-2	2.8116e-05	4.5511	7.13692	7.1257	7.19893	7.19777	7.18231	6.6564	6.35791	6.73441	6.45629	6.62629
Q9H2U2-2	2.2314	1.158	0.0061554	2.2107				O75787	Renin receptor OS=Homo sapiens OX=9606 GN=ATP6AP2 PE=1 SV=2	ATP6AP2	-2.0014	0.00017884	3.7475	7.97051	7.9995	7.8787	7.5585	7.95712	7.11757	7.31378	7.23224	7.35428	7.33408
Q96DA2	2.2274	1.1554	0.0078175	2.1069				Q8WUW1	Protein BRICK1 OS=Homo sapiens OX=9606 GN=BRK1 PE=1 SV=1	BRK1	-2.0017	2.6072e-05	4.5838	6.36954	6.35977	6.22475	6.34985	6.27637	5.87428	5.63393	5.8463	5.53627	5.67666
Q13148	2.2266	1.1548	0.012033	1.9196				Q9BQI0	Allograft inflammatory factor 1-like OS=Homo sapiens OX=9606 GN=AIF1L PE=1 SV=1	AIF1L	-2.0042	0.0019144	2.718	6.69944	6.85268	6.73234	6.22645	6.66503	5.75829	6.06774	5.974	6.21233	6.147
Q9Y3Q8	2.2266	1.1548	0.038472	1.4149				O95817	BAG family molecular chaperone regulator 3 OS=Homo sapiens OX=9606 GN=BAG3 PE=1 SV=3	BAG3	-2.0084	0.0010513	2.9783	6.5966	6.68192	6.39044	6.51911	6.56168	5.75081	6.32587	6.0681	5.81115	5.77091
P03952	2.2261	1.1545	0.0064963	2.1873				A0A0C4DH68	Immunoglobulin kappa variable 2-24 OS=Homo sapiens OX=9606 GN=IGKV2-24 PE=3 SV=1	IGKV2-24	-2.0098	0.024239	1.6155	6.69097	6.67968	6.81197	6.5726	6.73144	5.50392	6.40315	5.64121	6.53102	6.38225
P04004	2.2208	1.1511	0.004229	2.3738				O60762	Dolichol-phosphate mannosyltransferase subunit 1 OS=Homo sapiens OX=9606 GN=DPM1 PE=1 SV=1	DPM1	-2.0105	0.0023294	2.6328	7.15715	7.21085	7.18552	7.28981	7.25078	6.6966	6.86615	6.79544	6.61198	6.09783
Q13217	2.2158	1.1478	0.0027748	2.5568				Q14192	Four and a half LIM domains protein 2 OS=Homo sapiens OX=9606 GN=FHL2 PE=1 SV=3	FHL2	-2.0132	0.013268	1.8772	6.86505	6.78859	6.5275	6.94434	6.65634	5.73388	5.83187	6.07456	6.63585	6.47554
P30566	2.2101	1.1441	0.00088007	3.0555				P13473	Lysosome-associated membrane glycoprotein 2 OS=Homo sapiens OX=9606 GN=LAMP2 PE=1 SV=2	LAMP2	-2.0167	0.00046366	3.3338	7.52649	7.53609	7.10146	7.27271	7.24353	6.54466	6.7716	6.62181	6.90888	6.79788
Q8IV08	2.2038	1.14	0.0068284	2.1657				P54709	Sodium/potassium-transporting ATPase subunit beta-3 OS=Homo sapiens OX=9606 GN=ATP1B3 PE=1 SV=1	ATP1B3	-2.0184	0.0005614	3.2507	7.67446	7.77867	7.53543	7.3589	7.54955	7.00738	6.96605	6.66983	7.18775	7.02798
P63244	2.1982	1.1363	0.0014528	2.8378				Q93008-3	Isoform 2 of Probable ubiquitin carboxyl-terminal hydrolase FAF-X OS=Homo sapiens OX=9606 GN=USP9X	USP9X	-2.022	0.00015578	3.8075	7.55385	7.49464	7.52064	7.54626	7.4941	6.82529	7.10233	7.12333	6.87325	6.6418
P61247	2.1906	1.1313	6.1555e-07	6.2107				P51452	Dual specificity protein phosphatase 3 OS=Homo sapiens OX=9606 GN=DUSP3 PE=1 SV=1	DUSP3	-2.0223	0.00050462	3.297	7.56319	7.32248	7.39904	7.86786	7.50822	6.85881	7.11875	6.96299	6.86288	6.81353
O00273	2.184	1.127	0.013819	1.8595				Q16527	Cysteine and glycine-rich protein 2 OS=Homo sapiens OX=9606 GN=CSRP2 PE=1 SV=3	CSRP2	-2.0271	0.01037	1.9842	7.51529	7.11633	7.29465	7.80261	7.38265	6.65091	6.98298	7.20775	6.84664	6.37212
Q9Y5S2	2.1835	1.1267	0.019093	1.7191				O95810	Caveolae-associated protein 2 OS=Homo sapiens OX=9606 GN=CAVIN2 PE=1 SV=3	CAVIN2	-2.0284	0.012178	1.9144	6.72508	6.70233	6.56891	7.00835	6.52691	6.24956	6.47154	6.37345	5.63275	5.75123
Q01105	2.1746	1.1207	0.0021379	2.67				P13591	Neural cell adhesion molecule 1 OS=Homo sapiens OX=9606 GN=NCAM1 PE=1 SV=3	NCAM1	-2.0317	1.9496e-05	4.7101	8.26866	8.32233	8.31391	8.12738	8.29569	7.45847	7.7412	7.59154	7.69608	7.78269
Q9GZT3	2.1732	1.1198	0.00023184	3.6348				P35241	Radixin OS=Homo sapiens OX=9606 GN=RDX PE=1 SV=1	RDX	-2.0323	0.00034296	3.4648	7.99801	7.88941	7.90408	8.20556	7.92351	7.22082	7.20087	7.29238	7.61512	7.53248
Q14677	2.1712	1.1185	0.00068397	3.165				Q13501	Sequestosome-1 OS=Homo sapiens OX=9606 GN=SQSTM1 PE=1 SV=1	SQSTM1	-2.0431	0.00024376	3.613	7.49477	7.44178	7.66281	7.63186	7.65135	6.92938	6.74008	6.82269	7.10282	7.21245
Q9Y315	2.171	1.1184	0.022081	1.656				Q96K19-3	Isoform 3 of E3 ubiquitin-protein ligase RNF170 OS=Homo sapiens OX=9606 GN=RNF170	RNF170	-2.0459	2.8767e-05	4.5411	7.17269	7.0418	7.09234	7.33575	7.07551	6.68589	6.58464	6.52202	6.42708	6.41901
Q9UBX5	2.1692	1.1172	0.038401	1.4157				Q9UGI8	Testin OS=Homo sapiens OX=9606 GN=TES PE=1 SV=1	TES	-2.046	8.0213e-05	4.0958	7.20143	7.25768	6.96715	7.07952	7.01287	6.34164	6.53047	6.60415	6.33472	6.6281
Q9NP72	2.1657	1.1148	0.017277	1.7625				Q96QR8	Transcriptional activator protein Pur-beta OS=Homo sapiens OX=9606 GN=PURB PE=1 SV=3	PURB	-2.0504	6.4736e-05	4.1889	6.5117	6.48468	6.39736	6.59416	6.35394	5.88109	5.82592	5.86879	6.05753	5.62233
P32969	2.1602	1.1112	0.0051738	2.2862				P02774	Vitamin D-binding protein OS=Homo sapiens OX=9606 GN=GC PE=1 SV=2	GC	-2.0531	5.1698e-05	4.2865	8.71938	8.80056	8.51738	8.49106	8.5649	7.99089	7.9931	8.1929	7.91276	7.9134
P62249	2.151	1.105	0.0022081	2.656				P22061	Protein-L-isoaspartate(D-aspartate) O-methyltransferase OS=Homo sapiens OX=9606 GN=PCMT1 PE=1 SV=4	PCMT1	-2.054	0.00050977	3.2926	7.74578	7.85917	8.17647	7.62683	7.71696	7.06546	7.3268	7.33379	7.10039	7.20725
P14314	2.1464	1.1019	0.0016535	2.7816				Q5SWX8	Protein odr-4 homolog OS=Homo sapiens OX=9606 GN=ODR4 PE=1 SV=1	ODR4	-2.0543	0.014552	1.8371	5.63153	5.52086	5.12705	5.81248	5.12129	4.76965	5.01136	5.0183	4.2849	5.03697
O43175	2.1376	1.096	0.0075782	2.1204				O00232	26S proteasome non-ATPase regulatory subunit 12 OS=Homo sapiens OX=9606 GN=PSMD12 PE=1 SV=3	PSMD12	-2.0566	0.00063346	3.1983	8.01293	7.74444	7.61879	8.14988	7.76071	7.24896	7.19828	7.36221	7.3505	7.0313
P20336	2.1268	1.0887	0.010923	1.9617				Q05048	Cleavage stimulation factor subunit 1 OS=Homo sapiens OX=9606 GN=CSTF1 PE=1 SV=1	CSTF1	-2.059	0.00014466	3.8396	6.49131	6.52289	6.66476	6.37601	6.60903	5.98694	5.94389	5.65277	6.11847	5.86287
P52209	2.1263	1.0883	3.9097e-05	4.4079				O76094	Signal recognition particle subunit SRP72 OS=Homo sapiens OX=9606 GN=SRP72 PE=1 SV=3	SRP72	-2.0616	1.623e-05	4.7897	8.01427	7.79605	7.88783	8.00463	7.85004	7.30765	7.22614	7.39551	7.39726	7.12323
Q9NVH1	2.1225	1.0858	0.0011609	2.9352				Q9UDY2	Tight junction protein ZO-2 OS=Homo sapiens OX=9606 GN=TJP2 PE=1 SV=2	TJP2	-2.0635	0.0021131	2.6751	6.43081	6.56922	6.60839	6.10613	6.41517	5.68588	5.97571	6.14018	5.63271	5.58937
Q96IJ6	2.118	1.0827	0.0041678	2.3801				Q8N9F0	N-acetylaspartate synthetase OS=Homo sapiens OX=9606 GN=NAT8L PE=1 SV=3	NAT8L	-2.0636	0.038924	1.4098	5.73764	5.88843	4.57439	5.2908	5.46056	4.99827	4.66861	4.46191	5.01074	4.70629
Q9H8L6	2.1087	1.0763	0.0066213	2.1791				Q9BXM9	FSD1-like protein OS=Homo sapiens OX=9606 GN=FSD1L PE=1 SV=2	FSD1L	-2.0645	0.0045263	2.3443	6.88793	6.34086	7.05372	7.22325	7.14521	6.32924	6.3007	6.36568	6.22647	6.32144
Q32MZ4-3	2.1082	1.076	0.0029708	2.5271				O00505	Importin subunit alpha-4 OS=Homo sapiens OX=9606 GN=KPNA3 PE=1 SV=2	KPNA3	-2.066	0.00029011	3.5374	6.5853	6.45035	6.49687	6.70616	6.58779	6.0147	6.03031	6.0278	6.06716	5.57693
P49750	2.108	1.0759	0.010075	1.9967				P33316	Deoxyuridine 5'-triphosphate nucleotidohydrolase, mitochondrial OS=Homo sapiens OX=9606 GN=DUT PE=1 SV=4	DUT	-2.0694	0.0018157	2.7409	7.80008	7.92368	7.83553	7.40107	7.9554	7.26981	7.2924	7.35025	7.02693	6.86165
Q13573	2.1064	1.0748	0.005157	2.2876				Q7L7X3	Serine/threonine-protein kinase TAO1 OS=Homo sapiens OX=9606 GN=TAOK1 PE=1 SV=1	TAOK1	-2.0709	0.0058106	2.2358	5.74359	5.79703	5.56855	5.69397	5.60013	5.53877	4.87288	5.23173	4.58141	5.06151
P60228	2.1052	1.074	0.0034149	2.4666				Q6ZVM7	TOM1-like protein 2 OS=Homo sapiens OX=9606 GN=TOM1L2 PE=1 SV=1	TOM1L2	-2.0718	0.0045142	2.3454	6.38322	6.84093	6.14402	6.51873	6.67139	5.66887	6.18985	5.89213	5.64246	6.04658
P50750	2.1031	1.0725	0.0079488	2.0997				P42766	60S ribosomal protein L35 OS=Homo sapiens OX=9606 GN=RPL35 PE=1 SV=2	RPL35	-2.0724	0.00014004	3.8538	6.69385	6.70583	6.67772	6.7337	6.647	6.1153	6.1818	6.31106	5.93066	5.8
P12236	2.096	1.0676	0.0049295	2.3072				P27144	Adenylate kinase 4, mitochondrial OS=Homo sapiens OX=9606 GN=AK4 PE=1 SV=1	AK4	-2.0823	0.00013844	3.8587	6.86175	6.94266	6.86418	6.7105	6.7516	6.41153	6.13961	5.93644	6.32916	6.17984
Q8TAT6	2.0935	1.0659	0.0011703	2.9317				P08670	Vimentin OS=Homo sapiens OX=9606 GN=VIM PE=1 SV=4	VIM	-2.0824	0.0013905	2.8568	10.046	10.0483	9.82466	9.98355	9.90776	8.96495	9.55693	9.11209	9.55337	9.48865
P26885	2.0927	1.0653	0.00033277	3.4779				P08243	Asparagine synthetase [glutamine-hydrolyzing] OS=Homo sapiens OX=9606 GN=ASNS PE=1 SV=4	ASNS	-2.0883	0.0037936	2.4209	6.76418	6.49283	6.79697	6.90652	6.76629	6.24175	6.22448	6.32998	6.22648	5.5609
P51648	2.0892	1.063	0.00052593	3.2791				Q96FZ7	Charged multivesicular body protein 6 OS=Homo sapiens OX=9606 GN=CHMP6 PE=1 SV=3	CHMP6	-2.0996	0.0019764	2.7041	6.83429	6.85314	6.65626	6.55706	6.60083	5.84361	6.50694	6.03557	6.14902	5.80618
P46060	2.0854	1.0603	0.01452	1.838				P28838	Cytosol aminopeptidase OS=Homo sapiens OX=9606 GN=LAP3 PE=1 SV=3	LAP3	-2.1005	0.00015243	3.8169	8.60059	8.64397	8.37149	8.56451	8.43116	7.70978	8.03466	8.11659	7.82006	7.769
O75351	2.0801	1.0567	0.046778	1.33				Q14240-2	Isoform 2 of Eukaryotic initiation factor 4A-II OS=Homo sapiens OX=9606 GN=EIF4A2	EIF4A2	-2.1027	9.9657e-05	4.0015	8.13145	8.12078	8.38785	8.36204	8.32622	7.75237	7.50987	7.83118	7.57464	7.49541
P06865	2.0785	1.0556	0.0043958	2.357				Q6YN16	Hydroxysteroid dehydrogenase-like protein 2 OS=Homo sapiens OX=9606 GN=HSDL2 PE=1 SV=1	HSDL2	-2.1046	5.706e-05	4.2437	6.9821	7.01766	6.89157	6.92223	6.89763	6.24925	6.25271	6.55603	6.39499	6.09047
P12270	2.0749	1.053	0.0016622	2.7793				Q9NUP9	Protein lin-7 homolog C OS=Homo sapiens OX=9606 GN=LIN7C PE=1 SV=1	LIN7C	-2.1067	2.9158e-05	4.5352	7.45995	7.48247	7.61505	7.46057	7.57577	6.81276	6.82383	6.91818	7.13009	6.73803
P02753	2.0741	1.0525	0.0087544	2.0578				Q8WVT3	Trafficking protein particle complex subunit 12 OS=Homo sapiens OX=9606 GN=TRAPPC12 PE=1 SV=3	TRAPPC12	-2.1071	0.022584	1.6462	6.07284	5.35615	6.15583	6.31987	6.12466	5.33322	5.08864	5.03942	5.85093	5.54561
P23368	2.0738	1.0523	0.0022658	2.6448				Q30154	HLA class II histocompatibility antigen, DR beta 5 chain OS=Homo sapiens OX=9606 GN=HLA-DRB5 PE=1 SV=1	HLA-DRB5	-2.1072	0.044357	1.353	6.26767	5.77336	5.13848	6.54956	5.47382	5.3931	5.35163	5.06166	5.05834	5.16655
P05166	2.0714	1.0506	0.036149	1.4419				Q13033	Striatin-3 OS=Homo sapiens OX=9606 GN=STRN3 PE=1 SV=3	STRN3	-2.1107	7.5081e-06	5.1245	6.94293	6.92705	6.92146	7.07575	6.90036	6.30724	6.50346	6.1718	6.33768	6.2705
P31689	2.0637	1.0452	0.0022274	2.6522				Q00765	Receptor expression-enhancing protein 5 OS=Homo sapiens OX=9606 GN=REEP5 PE=1 SV=3	REEP5	-2.1108	1.1491e-06	5.9396	7.49205	7.55819	7.45103	7.45084	7.44126	6.80926	7.00112	6.77347	6.87009	6.76244
Q15349	2.0637	1.0452	0.014748	1.8313				P49792	E3 SUMO-protein ligase RanBP2 OS=Homo sapiens OX=9606 GN=RANBP2 PE=1 SV=2	RANBP2	-2.1149	0.00051558	3.2877	7.72923	7.91626	7.70422	8.01459	7.4275	7.10009	7.14246	7.26533	7.15937	6.9413
P36915	2.0627	1.0445	0.0043725	2.3593				P21589	5'-nucleotidase OS=Homo sapiens OX=9606 GN=NT5E PE=1 SV=1	NT5E	-2.1186	4.3608e-05	4.3604	7.79415	7.86702	7.57512	7.64794	7.66409	6.93967	6.94943	7.05017	7.21174	7.2085
Q9P2R3	2.0621	1.0441	0.016075	1.7939				Q5TZA2	Rootletin OS=Homo sapiens OX=9606 GN=CROCC PE=1 SV=1	CROCC	-2.1199	0.0066047	2.1801	7.56291	7.4679	7.37854	7.80129	7.38444	6.58204	6.63827	6.65893	7.21562	7.30951
Q6PUV4	2.0592	1.0421	0.0014436	2.8406				P53611	Geranylgeranyl transferase type-2 subunit beta OS=Homo sapiens OX=9606 GN=RABGGTB PE=1 SV=2	RABGGTB	-2.1287	0.0040211	2.3957	5.89529	5.75642	5.59467	6.00423	5.82272	5.45162	5.0906	5.52433	5.08429	4.71849
P48556	2.0512	1.0365	0.00066096	3.1798				O00330	Pyruvate dehydrogenase protein X component, mitochondrial OS=Homo sapiens OX=9606 GN=PDHX PE=1 SV=3	PDHX	-2.1343	0.0066054	2.1801	7.37931	7.5264	6.94635	6.52336	7.04152	6.48168	6.39513	6.46716	6.45265	6.40793
Q9UBV2	2.0502	1.0357	0.016913	1.7718				Q14353	Guanidinoacetate N-methyltransferase OS=Homo sapiens OX=9606 GN=GAMT PE=1 SV=1	GAMT	-2.1382	0.00050945	3.2929	5.88856	6.17788	5.85482	5.56365	5.83776	5.25417	5.09881	5.2145	5.43188	5.105
Q9NTJ5	2.0432	1.0308	0.0022982	2.6386				Q9ULC3	Ras-related protein Rab-23 OS=Homo sapiens OX=9606 GN=RAB23 PE=1 SV=1	RAB23	-2.1402	0.0030464	2.5162	6.48566	6.44308	6.25339	6.35576	6.38314	5.37934	5.72049	5.61852	5.69846	6.28287
P27797	2.0423	1.0302	0.0030875	2.5104				Q6PIU2	Neutral cholesterol ester hydrolase 1 OS=Homo sapiens OX=9606 GN=NCEH1 PE=1 SV=3	NCEH1	-2.1403	9.5227e-05	4.0212	6.8977	6.90821	6.82034	6.894	6.80065	5.96481	6.17722	6.19429	6.25556	6.5076
Q07955	2.0412	1.0294	0.0012329	2.9091				P0C0L5	Complement C4-B OS=Homo sapiens OX=9606 GN=C4B PE=1 SV=2	C4B	-2.1407	0.0020335	2.6918	6.9128	6.97197	6.71569	6.69371	6.806	5.83036	5.90617	6.52862	6.34445	6.26854
Q07866	2.0407	1.029	0.040531	1.3922				P46777	60S ribosomal protein L5 OS=Homo sapiens OX=9606 GN=RPL5 PE=1 SV=3	RPL5	-2.162	0.0011986	2.9213	7.87381	7.9189	8.49078	8.06048	8.36466	7.41883	7.45163	7.66266	7.37214	7.54916
Q9Y4L1	2.0279	1.02	0.0017572	2.7552				Q9NSY0	Nuclear receptor-binding protein 2 OS=Homo sapiens OX=9606 GN=NRBP2 PE=1 SV=2	NRBP2	-2.1664	0.00187	2.7282	5.59499	5.47776	5.39046	5.06503	5.54698	4.55126	5.05556	4.67977	4.54451	4.98345
Q15904	2.0278	1.0199	0.015573	1.8076				Q7Z4S6	Kinesin-like protein KIF21A OS=Homo sapiens OX=9606 GN=KIF21A PE=1 SV=2	KIF21A	-2.1672	0.0042208	2.3746	7.59721	7.40675	7.69994	7.88762	7.67741	7.21794	7.35069	7.12645	6.64948	6.66245
P51159	2.0274	1.0197	0.0018651	2.7293				P80723	Brain acid soluble protein 1 OS=Homo sapiens OX=9606 GN=BASP1 PE=1 SV=2	BASP1	-2.1689	9.6395e-05	4.0159	8.50203	8.56947	8.55873	8.28949	8.48228	7.54423	7.91407	7.98826	7.82096	7.87003
P62805	2.0267	1.0192	2.0394e-05	4.6905				Q9NQS1	Cell death regulator Aven OS=Homo sapiens OX=9606 GN=AVEN PE=1 SV=1	AVEN	-2.1772	0.00082099	3.0857	5.68876	5.6974	5.85064	5.17985	5.62373	5.03192	4.86649	5.00011	4.78439	5.08044
Q5JRA6	2.0261	1.0187	0.047402	1.3242				P17677	Neuromodulin OS=Homo sapiens OX=9606 GN=GAP43 PE=1 SV=1	GAP43	-2.1853	0.0022489	2.648	7.89885	7.95894	7.87419	7.61705	7.78452	6.76902	7.39306	6.95407	7.5079	7.22025
P14625	2.0255	1.0183	0.0094128	2.0263				Q7Z3D6	D-glutamate cyclase, mitochondrial OS=Homo sapiens OX=9606 GN=DGLUCY PE=1 SV=2	DGLUCY	-2.1935	0.00018372	3.7358	7.19886	7.06957	6.91644	7.43951	7.06895	6.27932	6.50916	6.56469	6.50439	6.53428
Q9NTZ6	2.0244	1.0175	0.029189	1.5348				Q05397	Focal adhesion kinase 1 OS=Homo sapiens OX=9606 GN=PTK2 PE=1 SV=2	PTK2	-2.196	0.0024007	2.6197	6.01879	5.78745	6.03111	6.22387	6.06125	5.33828	5.12882	5.85344	5.38857	5.10806
Q9NUJ1	2.0237	1.017	4.9455e-05	4.3058				P49840	Glycogen synthase kinase-3 alpha OS=Homo sapiens OX=9606 GN=GSK3A PE=1 SV=2	GSK3A	-2.1974	0.0012951	2.8877	6.55804	6.61749	6.36553	6.52831	6.35358	5.51194	5.9792	6.22479	5.64995	5.74971
O14744	2.0129	1.0093	0.00097284	3.012				Q9UQB3	Catenin delta-2 OS=Homo sapiens OX=9606 GN=CTNND2 PE=1 SV=3	CTNND2	-2.2004	0.0014468	2.8396	6.26924	6.52248	6.27564	6.15936	6.26506	5.43481	5.43938	5.42495	6.00406	5.87662
P09871	2.0079	1.0057	0.0029965	2.5234				P10155	60 kDa SS-A/Ro ribonucleoprotein OS=Homo sapiens OX=9606 GN=RO60 PE=1 SV=2	RO60	-2.2007	0.0016617	2.7794	7.79198	7.35573	7.38425	8.10617	7.60232	6.91946	7.04804	7.05175	6.90422	7.00452
O15078	2.008	1.0057	0.033179	1.4791				P25311	Zinc-alpha-2-glycoprotein OS=Homo sapiens OX=9606 GN=AZGP1 PE=1 SV=2	AZGP1	-2.2167	1.1777e-05	4.929	8.08332	8.06109	7.93596	8.05379	7.95373	7.27609	7.34774	7.16876	7.53924	7.41966
P15586	2.0075	1.0054	0.017392	1.7597				Q07020	60S ribosomal protein L18 OS=Homo sapiens OX=9606 GN=RPL18 PE=1 SV=2	RPL18	-2.2191	6.817e-06	5.1664	8.33873	8.2953	8.17165	8.08359	8.29167	7.57757	7.58843	7.6121	7.40008	7.66274
Q16778	2.0051	1.0037	0.0027126	2.5666				Q9BY11	Protein kinase C and casein kinase substrate in neurons protein 1 OS=Homo sapiens OX=9606 GN=PACSIN1 PE=1 SV=1	PACSIN1	-2.2194	0.0071104	2.1481	7.17647	7.22447	7.2575	6.63393	7.19033	6.27934	6.58841	6.19009	6.92406	6.16032
Q52LJ0	2.0043	1.0031	0.0066653	2.1762				Q16630	Cleavage and polyadenylation specificity factor subunit 6 OS=Homo sapiens OX=9606 GN=CPSF6 PE=1 SV=2	CPSF6	-2.2244	0.00014161	3.8489	7.72272	7.60832	7.6449	7.70727	7.73917	6.86486	6.8868	6.85114	7.33531	7.13621
Q99829	0.4999	-1.0003	0.023288	1.6329				P19532	Transcription factor E3 OS=Homo sapiens OX=9606 GN=TFE3 PE=1 SV=4	TFE3	-2.2269	0.00059168	3.2279	5.52179	5.55845	5.2686	5.55431	5.16976	5.00722	4.90213	4.60474	4.6867	4.52036
Q13885	0.49891	-1.0031	0.0088353	2.0538				Q13951	Core-binding factor subunit beta OS=Homo sapiens OX=9606 GN=CBFB PE=1 SV=2	CBFB	-2.2273	4.7361e-05	4.3246	6.07522	5.91941	5.73462	6.16443	5.91369	5.44154	5.26735	5.18895	5.27154	5.28565
Q14980	0.49717	-1.0082	0.012525	1.9022				Q99719	Septin-5 OS=Homo sapiens OX=9606 GN=SEPTIN5 PE=1 SV=1	SEPTIN5	-2.2277	0.00021325	3.6711	7.48203	7.42581	7.49338	7.52079	7.48982	7.17808	6.90895	6.63868	6.67727	6.65583
Q8N573	0.49688	-1.009	0.021455	1.6685				P35558	Phosphoenolpyruvate carboxykinase, cytosolic [GTP] OS=Homo sapiens OX=9606 GN=PCK1 PE=1 SV=3	PCK1	-2.2377	0.00042794	3.3686	7.03432	7.00735	7.59652	7.28963	7.42195	6.60676	6.48343	6.60255	6.67721	6.61168
P61160	0.49551	-1.013	0.0091663	2.0378				Q86VB7	Scavenger receptor cysteine-rich type 1 protein M130 OS=Homo sapiens OX=9606 GN=CD163 PE=1 SV=2	CD163	-2.242	0.001099	2.959	8.09914	7.76462	8.1362	8.41013	8.07085	7.32557	7.45542	7.13063	7.56651	7.62819
Q9NZ01	0.49374	-1.0182	0.016438	1.7842				Q9Y6R0	Numb-like protein OS=Homo sapiens OX=9606 GN=NUMBL PE=1 SV=1	NUMBL	-2.2458	0.00027918	3.5541	6.32424	6.43983	6.41538	6.10614	6.34494	5.36524	5.86022	5.57214	5.8496	5.60303
P46821	0.49246	-1.0219	0.010041	1.9982				Q5T5C0	Syntaxin-binding protein 5 OS=Homo sapiens OX=9606 GN=STXBP5 PE=1 SV=1	STXBP5	-2.2467	0.00015582	3.8074	7.89509	7.89645	7.8456	8.03884	7.89073	7.29475	7.09731	7.57329	7.02254	7.19724
P35998	0.49114	-1.0258	0.025426	1.5947				P01877	Immunoglobulin heavy constant alpha 2 OS=Homo sapiens OX=9606 GN=IGHA2 PE=1 SV=4	IGHA2	-2.2493	1.6398e-05	4.7852	7.34513	7.33887	7.17494	7.22024	7.27429	6.34487	6.58285	6.63397	6.70119	6.70498
P30533	0.49107	-1.026	0.010242	1.9896				Q9P0J0	NADH dehydrogenase [ubiquinone] 1 alpha subcomplex subunit 13 OS=Homo sapiens OX=9606 GN=NDUFA13 PE=1 SV=3	NDUFA13	-2.2498	1.2415e-06	5.9061	7.21713	7.18291	7.08129	7.09902	7.14735	6.45158	6.33449	6.41319	6.57656	6.56558
O94819	0.49072	-1.027	0.017381	1.7599				Q86UP2	Kinectin OS=Homo sapiens OX=9606 GN=KTN1 PE=1 SV=1	KTN1	-2.2536	1.2808e-05	4.8925	8.88215	8.76867	8.74732	9.06074	8.7596	8.08792	8.1267	8.31662	8.12277	8.17249
Q92932	0.4896	-1.0303	8.2908e-05	4.0814				P61313	60S ribosomal protein L15 OS=Homo sapiens OX=9606 GN=RPL15 PE=1 SV=2	RPL15	-2.2577	0.0001558	3.8074	7.73064	7.75823	7.70488	7.70175	7.68477	7.13191	6.97136	7.38218	6.84476	6.85186
Q5VTU8	0.48871	-1.0329	0.021157	1.6745				Q496J9	Synaptic vesicle glycoprotein 2C OS=Homo sapiens OX=9606 GN=SV2C PE=1 SV=1	SV2C	-2.2604	0.011582	1.9362	5.49038	5.65618	5.39077	4.76855	5.47109	4.69468	4.84854	4.70213	4.14656	4.98288
P35914	0.48746	-1.0366	0.0074398	2.1284				P25685	DnaJ homolog subfamily B member 1 OS=Homo sapiens OX=9606 GN=DNAJB1 PE=1 SV=4	DNAJB1	-2.2681	4.5468e-06	5.3423	7.25726	7.29625	7.19021	7.36704	7.16763	6.71072	6.67448	6.54501	6.45301	6.48129
Q9Y6C9	0.48632	-1.04	0.00025581	3.5921				Q92692	Nectin-2 OS=Homo sapiens OX=9606 GN=NECTIN2 PE=1 SV=1	NECTIN2	-2.2698	3.706e-05	4.4311	6.63323	6.68121	6.48858	6.66324	6.50693	5.93896	5.9968	5.6251	6.0276	5.96839
P11498	0.48628	-1.0402	0.00069598	3.1574				Q8N3U4	Cohesin subunit SA-2 OS=Homo sapiens OX=9606 GN=STAG2 PE=1 SV=3	STAG2	-2.2745	7.1997e-06	5.1427	5.88471	5.7791	5.73696	6.06182	5.85252	5.21368	5.19479	5.20556	5.03561	5.242
Q14257	0.48616	-1.0405	0.0041419	2.3828				P01860	Immunoglobulin heavy constant gamma 3 OS=Homo sapiens OX=9606 GN=IGHG3 PE=1 SV=2	IGHG3	-2.2771	0.0045902	2.3382	7.80566	7.95334	8.36365	7.73814	8.18859	7.73077	6.96634	7.48905	7.19405	7.24177
Q9GZP4	0.48576	-1.0417	0.0028343	2.5475				Q9P0I2	ER membrane protein complex subunit 3 OS=Homo sapiens OX=9606 GN=EMC3 PE=1 SV=3	EMC3	-2.2781	0.017476	1.7575	6.40256	5.74015	6.28956	6.63089	6.35755	5.53296	5.28591	5.19471	5.83079	6.14741
O00592	0.48408	-1.0467	0.02647	1.5772				O95716	Ras-related protein Rab-3D OS=Homo sapiens OX=9606 GN=RAB3D PE=1 SV=1	RAB3D	-2.2781	0.0013878	2.8577	6.5116	6.36373	6.42821	6.4926	6.42985	5.93677	5.99755	6.02703	5.37044	5.46538
P48444	0.48353	-1.0483	0.0035507	2.4497				Q92599	Septin-8 OS=Homo sapiens OX=9606 GN=SEPTIN8 PE=1 SV=4	SEPTIN8	-2.2817	0.0050635	2.2955	7.49367	7.35728	7.37151	7.76492	7.3737	6.43408	6.68708	6.48879	7.27439	7.04236
P01112	0.48205	-1.0528	8.6132e-05	4.0648				Q96GX9	Methylthioribulose-1-phosphate dehydratase OS=Homo sapiens OX=9606 GN=APIP PE=1 SV=1	APIP	-2.2843	0.0080577	2.0938	5.79719	5.65225	5.6084	6.00027	5.70802	5.14102	5.40706	4.76325	5.48513	4.53142
Q9NZJ9	0.48064	-1.057	0.016962	1.7705				P09496	Clathrin light chain A OS=Homo sapiens OX=9606 GN=CLTA PE=1 SV=1	CLTA	-2.2963	3.5861e-05	4.4454	7.65029	7.64761	7.43547	7.61727	7.43931	6.62982	6.84439	6.85993	6.99116	7.0084
O60884	0.48057	-1.0572	0.00025132	3.5998				P17858	ATP-dependent 6-phosphofructokinase, liver type OS=Homo sapiens OX=9606 GN=PFKL PE=1 SV=6	PFKL	-2.2979	4.9951e-05	4.3015	8.00203	8.0391	8.21382	7.94872	8.20519	7.33433	7.27949	7.30864	7.36534	7.6623
P31040	0.47949	-1.0604	3.1602e-05	4.5003				P80217	Interferon-induced 35 kDa protein OS=Homo sapiens OX=9606 GN=IFI35 PE=1 SV=5	IFI35	-2.3012	0.0045953	2.3377	5.40708	5.36865	4.9297	5.48488	5.21835	4.84428	4.17763	4.35486	4.97866	4.58965
P59665	0.47904	-1.0618	0.039268	1.406				Q9BSD7	Cancer-related nucleoside-triphosphatase OS=Homo sapiens OX=9606 GN=NTPCR PE=1 SV=1	NTPCR	-2.3028	5.917e-05	4.2279	7.1848	7.19399	7.0612	7.07533	7.03835	6.68731	6.49664	6.31211	6.40134	6.19019
Q8TD55	0.47901	-1.0619	0.0063632	2.1963				Q16623	Syntaxin-1A OS=Homo sapiens OX=9606 GN=STX1A PE=1 SV=1	STX1A	-2.3054	9.9508e-06	5.0021	7.3459	7.3027	7.23845	7.30586	7.27571	6.60442	6.42167	6.49758	6.82138	6.65359
O60256	0.47831	-1.064	9.6713e-06	5.0145				P23471	Receptor-type tyrosine-protein phosphatase zeta OS=Homo sapiens OX=9606 GN=PTPRZ1 PE=1 SV=4	PTPRZ1	-2.3083	0.0027796	2.556	6.36074	6.38507	6.22072	6.23201	6.30517	5.98194	5.31501	6.00337	5.29053	5.43847
Q16849	0.47794	-1.0651	0.004665	2.3312				O60502	Protein O-GlcNAcase OS=Homo sapiens OX=9606 GN=OGA PE=1 SV=2	OGA	-2.3111	9.3231e-05	4.0304	5.88029	6.11184	5.90416	5.96064	5.87897	5.08175	5.55929	5.1011	5.29408	5.22111
Q9BQE5	0.47397	-1.0771	0.0055561	2.2552				P25686	DnaJ homolog subfamily B member 2 OS=Homo sapiens OX=9606 GN=DNAJB2 PE=1 SV=3	DNAJB2	-2.3188	0.0011966	2.9221	7.25251	7.36245	7.44547	6.90955	7.39787	6.51541	6.7118	6.91146	6.38376	6.35527
O95372	0.46969	-1.0902	0.014241	1.8465				Q9HCJ6	Synaptic vesicle membrane protein VAT-1 homolog-like OS=Homo sapiens OX=9606 GN=VAT1L PE=1 SV=2	VAT1L	-2.3194	0.002114	2.6749	8.22208	8.39072	8.43422	7.71875	8.36768	7.35479	7.68999	7.41014	7.77226	7.41522
O14639	0.46963	-1.0904	0.041739	1.3795				O75665	Oral-facial-digital syndrome 1 protein OS=Homo sapiens OX=9606 GN=OFD1 PE=1 SV=1	OFD1	-2.3202	0.0032583	2.487	5.99724	6.04588	5.91088	6.06691	5.94189	5.32948	5.35576	5.51074	4.66256	5.61202
Q96FJ2	0.46848	-1.0939	0.0010176	2.9924				Q8ND56	Protein LSM14 homolog A OS=Homo sapiens OX=9606 GN=LSM14A PE=1 SV=3	LSM14A	-2.3206	0.0209	1.6798	5.08153	5.60082	5.07874	5.79318	5.04345	4.88704	4.75071	5.04988	4.40962	4.00767
P08195	0.46817	-1.0949	0.0020785	2.6822				Q6PKG0	La-related protein 1 OS=Homo sapiens OX=9606 GN=LARP1 PE=1 SV=2	LARP1	-2.324	0.0010593	2.975	7.44551	7.32024	7.09786	7.47453	7.08953	6.35328	6.9283	6.73323	6.5801	6.33475
P62993	0.46818	-1.0949	0.0087349	2.0587				Q9BTZ2	Dehydrogenase/reductase SDR family member 4 OS=Homo sapiens OX=9606 GN=DHRS4 PE=1 SV=3	DHRS4	-2.3241	3.4609e-06	5.4608	6.93359	6.90233	6.87108	7.03699	6.86095	6.03547	6.2548	6.18485	6.3489	6.28286
P13797	0.46788	-1.0958	0.010317	1.9864				Q96FV2	Secernin-2 OS=Homo sapiens OX=9606 GN=SCRN2 PE=1 SV=3	SCRN2	-2.3335	0.0001937	3.7129	6.98356	6.75503	6.8332	7.19266	6.91539	6.45028	6.30356	6.3098	6.04559	6.05837
Q99757	0.46684	-1.099	0.0012248	2.9119				P12429	Annexin A3 OS=Homo sapiens OX=9606 GN=ANXA3 PE=1 SV=3	ANXA3	-2.3415	0.0067584	2.1702	8.36657	8.47928	8.5072	7.53401	8.46611	7.74815	7.62899	7.54105	7.50755	7.40309
Q15046	0.46624	-1.1008	0.013996	1.854				Q9ULL0	Acrosomal protein KIAA1210 OS=Homo sapiens OX=9606 GN=KIAA1210 PE=2 SV=3	KIAA1210	-2.3434	0.00014124	3.8501	5.68569	5.49731	5.28479	5.85731	5.54168	4.76148	4.82897	5.01102	4.86106	4.87715
Q5TFE4	0.46542	-1.1034	0.045347	1.3434				Q15814	Tubulin-specific chaperone C OS=Homo sapiens OX=9606 GN=TBCC PE=1 SV=2	TBCC	-2.3449	0.00063726	3.1957	6.51886	6.51236	6.21568	6.20245	6.23112	5.94033	5.2817	5.68545	5.54554	5.69804
Q7Z2W4	0.46461	-1.1059	0.0013079	2.8834				P05937	Calbindin OS=Homo sapiens OX=9606 GN=CALB1 PE=1 SV=2	CALB1	-2.3491	0.017053	1.7682	6.63885	6.84423	6.73001	6.09624	6.58383	5.51326	6.07378	5.31784	6.06285	6.38966
Q15661	0.46456	-1.1061	0.016564	1.7808				A0A075B6K4	Immunoglobulin lambda variable 3-10 OS=Homo sapiens OX=9606 GN=IGLV3-10 PE=3 SV=2	IGLV3-10	-2.3539	0.00097376	3.0115	7.31405	7.37931	7.4459	7.05351	7.42073	6.32164	6.51657	7.04774	6.65239	6.53213
O75390	0.46351	-1.1093	5.3008e-06	5.2757				O14828	Secretory carrier-associated membrane protein 3 OS=Homo sapiens OX=9606 GN=SCAMP3 PE=1 SV=3	SCAMP3	-2.3549	2.0015e-05	4.6986	7.19188	7.04245	7.43862	7.35443	7.40415	6.49203	6.65996	6.54345	6.57745	6.61411
Q99442	0.46076	-1.1179	0.001589	2.7989				Q96RF0	Sorting nexin-18 OS=Homo sapiens OX=9606 GN=SNX18 PE=1 SV=2	SNX18	-2.3611	0.00032819	3.4839	5.83263	5.79924	5.65401	6.06714	5.79605	4.94665	5.37315	4.93457	4.99875	5.34218
P50570	0.4595	-1.1219	0.014795	1.8299				Q86U28	Iron-sulfur cluster assembly 2 homolog, mitochondrial OS=Homo sapiens OX=9606 GN=ISCA2 PE=1 SV=2	ISCA2	-2.3654	0.049849	1.3023	4.60642	6.13166	5.99251	5.11437	5.96112	5.05798	4.6294	4.72262	4.87483	4.96098
P09471-2	0.45901	-1.1234	0.0019083	2.7193				P24928	DNA-directed RNA polymerase II subunit RPB1 OS=Homo sapiens OX=9606 GN=POLR2A PE=1 SV=2	POLR2A	-2.3656	0.018487	1.7331	6.30209	6.05132	6.21746	6.49742	6.01824	5.02015	5.21089	5.19647	6.0997	5.99879
P01768	0.45801	-1.1266	0.01387	1.8579				Q8NBS9	Thioredoxin domain-containing protein 5 OS=Homo sapiens OX=9606 GN=TXNDC5 PE=1 SV=2	TXNDC5	-2.3672	0.00020238	3.6938	8.68555	8.88774	8.92393	8.53613	8.91677	8.15822	8.26477	8.18448	7.9297	7.84995
P14618-2	0.45744	-1.1283	0.0083221	2.0798				Q15067	Peroxisomal acyl-coenzyme A oxidase 1 OS=Homo sapiens OX=9606 GN=ACOX1 PE=1 SV=3	ACOX1	-2.3684	0.010659	1.9723	6.0981	5.63152	5.50478	6.04563	6.01426	4.87053	4.78878	5.79485	5.07208	5.20318
Q12959	0.45727	-1.1289	0.00091334	3.0394				Q03135	Caveolin-1 OS=Homo sapiens OX=9606 GN=CAV1 PE=1 SV=4	CAV1	-2.3725	7.9925e-06	5.0973	7.48289	7.45275	7.21771	7.46342	7.22983	6.5149	6.67293	6.71759	6.72724	6.64288
Q9NTK5	0.45655	-1.1311	0.0004935	3.3067				Q9BRR6-5	Isoform 5 of ADP-dependent glucokinase OS=Homo sapiens OX=9606 GN=ADPGK	ADPGK	-2.3729	0.013302	1.8761	5.72726	5.5081	4.71552	5.84708	5.07549	4.65647	4.83357	4.83837	4.54878	4.42466
P29692-3	0.45643	-1.1315	0.0030112	2.5213				P02792	Ferritin light chain OS=Homo sapiens OX=9606 GN=FTL PE=1 SV=2	FTL	-2.3774	0.0042155	2.3751	8.57528	8.3788	8.76566	8.26778	8.75905	8.14362	7.85008	7.26028	7.95348	7.9607
P53041	0.45604	-1.1328	0.047518	1.3231				Q8TCU6	Phosphatidylinositol 3,4,5-trisphosphate-dependent Rac exchanger 1 protein OS=Homo sapiens OX=9606 GN=PREX1 PE=1 SV=3	PREX1	-2.3807	0.00171	2.767	6.34264	6.30892	6.07682	6.23729	6.24679	5.25859	5.87697	5.82888	5.52967	5.135
P13073	0.45592	-1.1331	0.00017546	3.7558				Q92729	Receptor-type tyrosine-protein phosphatase U OS=Homo sapiens OX=9606 GN=PTPRU PE=1 SV=2	PTPRU	-2.3872	0.00037009	3.4317	5.94064	6.11479	5.85689	5.49525	5.8472	5.16758	5.21366	4.86287	5.24311	5.17448
Q99729-2	0.45488	-1.1364	0.0065362	2.1847				P49407	Beta-arrestin-1 OS=Homo sapiens OX=9606 GN=ARRB1 PE=1 SV=2	ARRB1	-2.3874	0.00074173	3.1298	6.92013	6.58843	6.68884	6.94456	6.72334	5.7584	6.33251	6.32575	5.8806	5.97459
Q8TC12	0.45413	-1.1388	0.0094039	2.0267				P45985	Dual specificity mitogen-activated protein kinase kinase 4 OS=Homo sapiens OX=9606 GN=MAP2K4 PE=1 SV=1	MAP2K4	-2.396	0.010583	1.9754	6.72776	6.60109	6.5874	6.803	6.64959	6.29367	5.99962	6.52414	5.52909	5.41594
Q13011	0.45334	-1.1413	5.6547e-05	4.2476				P07305	Histone H1.0 OS=Homo sapiens OX=9606 GN=H1-0 PE=1 SV=3	H1-0	-2.3965	4.0391e-05	4.3937	7.77222	7.55635	7.61581	7.99827	7.59957	7.00855	7.05049	7.0548	6.96884	6.85247
O15031	0.45204	-1.1455	0.030436	1.5166				Q15746	Myosin light chain kinase, smooth muscle OS=Homo sapiens OX=9606 GN=MYLK PE=1 SV=4	MYLK	-2.4028	0.0057567	2.2398	7.12489	7.28516	7.03863	7.14609	7.08427	6.56834	6.70089	6.86256	6.02017	5.91048
O94855	0.4513	-1.1478	0.011207	1.9505				Q9UHD8	Septin-9 OS=Homo sapiens OX=9606 GN=SEPTIN9 PE=1 SV=2	SEPTIN9	-2.4104	1.3699e-05	4.8633	8.41995	8.39007	8.31458	8.37944	8.31738	7.46581	7.55832	7.53884	7.77994	7.85046
Q13363	0.45078	-1.1495	0.044771	1.349				Q7Z5R6	Amyloid beta A4 precursor protein-binding family B member 1-interacting protein OS=Homo sapiens OX=9606 GN=APBB1IP PE=1 SV=1	APBB1IP	-2.4219	0.011412	1.9426	6.24618	6.10743	5.87821	6.04858	5.96205	6.12513	5.20169	4.85542	5.29039	5.12444
P20591	0.4507	-1.1498	0.013482	1.8702				Q9UQ88	Cyclin-dependent kinase 11A OS=Homo sapiens OX=9606 GN=CDK11A PE=1 SV=4	CDK11A	-2.4332	0.0084386	2.0737	5.44728	5.5247	5.33356	5.54169	5.17261	4.61429	4.95639	5.03233	4.8297	3.92495
P21333	0.4501	-1.1517	0.00030616	3.5141				P03973	Antileukoproteinase OS=Homo sapiens OX=9606 GN=SLPI PE=1 SV=2	SLPI	-2.4376	0.00041857	3.3782	7.96678	7.91733	7.83787	7.91062	7.70461	6.98438	7.3865	7.22728	7.32421	6.74583
Q13813-3	0.44896	-1.1553	0.0090826	2.0418				Q93052	Lipoma-preferred partner OS=Homo sapiens OX=9606 GN=LPP PE=1 SV=1	LPP	-2.4475	6.7544e-06	5.1704	7.2835	7.27175	7.34936	7.22327	7.32306	6.30307	6.58823	6.71323	6.61046	6.55216
P11215	0.44872	-1.1561	0.020035	1.6982				Q9NTX5	Ethylmalonyl-CoA decarboxylase OS=Homo sapiens OX=9606 GN=ECHDC1 PE=1 SV=2	ECHDC1	-2.4489	0.00029608	3.5286	6.52327	6.52819	6.15323	6.23644	6.22577	5.87401	5.47241	5.69479	5.34239	5.59729
P11172	0.4487	-1.1562	0.036403	1.4389				P48509	CD151 antigen OS=Homo sapiens OX=9606 GN=CD151 PE=1 SV=3	CD151	-2.4515	7.5638e-05	4.1213	6.41855	6.44459	6.42924	6.51085	6.3844	5.86451	5.36695	5.87792	5.5939	5.79447
O95490	0.44849	-1.1569	0.042674	1.3698				Q9NTJ4	Alpha-mannosidase 2C1 OS=Homo sapiens OX=9606 GN=MAN2C1 PE=1 SV=1	MAN2C1	-2.4516	0.011359	1.9447	6.35743	6.18624	6.24009	6.38632	6.28111	5.87189	5.92416	4.9167	5.10848	5.93994
Q8TDJ6	0.44706	-1.1615	0.026137	1.5827				P13747	HLA class I histocompatibility antigen, alpha chain E OS=Homo sapiens OX=9606 GN=HLA-E PE=1 SV=4	HLA-E	-2.4559	0.00058629	3.2319	6.51015	6.46357	6.32596	6.63889	6.37597	5.5671	6.16096	5.82973	5.56473	5.49559
P10515	0.44637	-1.1637	0.00087201	3.0595				Q96A49	Synapse-associated protein 1 OS=Homo sapiens OX=9606 GN=SYAP1 PE=1 SV=1	SYAP1	-2.4621	0.00025834	3.5878	7.13336	7.3265	7.09117	6.88602	7.06576	6.4263	6.5495	6.52942	6.0334	6.25838
P02545	0.44315	-1.1741	1.507e-05	4.8219				Q6Y7W6	GRB10-interacting GYF protein 2 OS=Homo sapiens OX=9606 GN=GIGYF2 PE=1 SV=1	GIGYF2	-2.4697	0.0091548	2.0384	6.04851	5.97195	6.03534	6.21506	6.09465	5.61206	5.75975	5.61915	4.6492	5.00802
O75781	0.44308	-1.1744	0.0017505	2.7568				P49137	MAP kinase-activated protein kinase 2 OS=Homo sapiens OX=9606 GN=MAPKAPK2 PE=1 SV=1	MAPKAPK2	-2.4705	0.00039516	3.4032	6.13163	5.90811	5.72783	5.47034	5.77946	5.21939	4.95723	5.04682	5.20099	4.87445
P31942	0.44292	-1.1749	0.022432	1.6491				Q6PCB7	Long-chain fatty acid transport protein 1 OS=Homo sapiens OX=9606 GN=SLC27A1 PE=1 SV=1	SLC27A1	-2.4708	0.0021921	2.6591	7.10416	7.17763	6.65286	7.25762	6.58219	6.22203	6.25054	6.52376	6.07642	5.98277
P42330	0.44194	-1.1781	0.043336	1.3631				Q9UBG0	C-type mannose receptor 2 OS=Homo sapiens OX=9606 GN=MRC2 PE=1 SV=2	MRC2	-2.4794	0.00025107	3.6002	7.26675	7.25649	7.2191	7.16023	7.22745	6.45824	6.71971	6.76356	6.31503	6.14158
Q16186	0.44185	-1.1784	0.0047073	2.3272				Q7L1W4	Volume-regulated anion channel subunit LRRC8D OS=Homo sapiens OX=9606 GN=LRRC8D PE=1 SV=1	LRRC8D	-2.4798	6.9998e-06	5.1549	6.20135	6.16816	5.85184	5.98676	5.89792	5.33314	5.25817	5.25716	5.22762	5.29748
P09497-2	0.44102	-1.1811	0.0017354	2.7606				P36957	Dihydrolipoyllysine-residue succinyltransferase component of 2-oxoglutarate dehydrogenase complex, mitochondrial OS=Homo sapiens OX=9606 GN=DLST PE=1 SV=4	DLST	-2.4841	3.4756e-07	6.459	8.33203	8.35365	8.16045	8.29796	8.2388	7.47787	7.57298	7.42512	7.62021	7.54784
Q8IYQ7	0.44101	-1.1811	0.0053744	2.2697				Q13616	Cullin-1 OS=Homo sapiens OX=9606 GN=CUL1 PE=1 SV=2	CUL1	-2.4875	0.00010967	3.9599	6.71417	6.65049	6.62737	6.58423	6.66034	6.13209	5.72388	6.13368	5.88274	5.62014
Q08431	0.44009	-1.1841	0.0092684	2.033				Q3YEC7	Rab-like protein 6 OS=Homo sapiens OX=9606 GN=RABL6 PE=1 SV=2	RABL6	-2.4905	1.0359e-05	4.9847	7.22617	7.33124	7.03299	6.99265	7.04	6.24634	6.45579	6.32952	6.46117	6.38158
O14745	0.43917	-1.1872	0.033431	1.4759				Q15811	Intersectin-1 OS=Homo sapiens OX=9606 GN=ITSN1 PE=1 SV=3	ITSN1	-2.4933	0.00049112	3.3088	6.11508	6.26709	5.65999	6.17432	6.27721	5.49679	5.38014	5.42746	5.34722	5.08927
P11233	0.43851	-1.1893	0.0014482	2.8392				Q8N9N7	Leucine-rich repeat-containing protein 57 OS=Homo sapiens OX=9606 GN=LRRC57 PE=1 SV=1	LRRC57	-2.4951	5.7436e-05	4.2408	6.51276	6.49537	6.35776	6.5862	6.45258	5.39324	5.80089	5.93431	5.76223	5.75847
Q16851-2	0.43824	-1.1902	8.7995e-07	6.0555				P06703	Protein S100-A6 OS=Homo sapiens OX=9606 GN=S100A6 PE=1 SV=1	S100A6	-2.4951	1.2962e-05	4.8873	8.62143	8.67368	8.49463	8.42946	8.49501	7.67689	7.91527	7.97222	7.63903	7.75529
Q6ZVF9	0.43714	-1.1938	0.0090646	2.0427				P53677	AP-3 complex subunit mu-2 OS=Homo sapiens OX=9606 GN=AP3M2 PE=1 SV=1	AP3M2	-2.4982	1.0284e-08	7.9878	5.65102	5.66159	5.63815	5.73076	5.59975	4.92835	4.88215	4.92746	4.8249	4.95817
Q96GY0	0.43696	-1.1944	0.00061604	3.2104				Q96E11	Ribosome-recycling factor, mitochondrial OS=Homo sapiens OX=9606 GN=MRRF PE=1 SV=1	MRRF	-2.5001	0.00060191	3.2205	6.12532	6.04988	5.67463	6.16045	5.72808	5.41005	5.40354	4.96466	5.16419	5.03288
Q9NS37	0.43575	-1.1984	0.00058606	3.2321				Q9ULP9	TBC1 domain family member 24 OS=Homo sapiens OX=9606 GN=TBC1D24 PE=1 SV=2	TBC1D24	-2.5008	5.5839e-06	5.2531	6.56337	6.58006	6.63391	6.64856	6.52517	5.73507	5.86699	5.6338	5.97231	5.97879
P11766	0.43481	-1.2015	0.00030947	3.5094				Q6UX53	Methyltransferase-like protein 7B OS=Homo sapiens OX=9606 GN=METTL7B PE=1 SV=2	METTL7B	-2.5033	0.00047009	3.3278	6.41801	6.59351	6.13205	6.11002	6.17125	5.57882	5.47458	5.38953	5.86811	5.3459
P53634	0.4338	-1.2049	0.004533	2.3436				Q9UDY4	DnaJ homolog subfamily B member 4 OS=Homo sapiens OX=9606 GN=DNAJB4 PE=1 SV=1	DNAJB4	-2.5063	9.9237e-06	5.0033	7.16018	7.10498	7.00168	7.26267	6.9971	6.29169	6.24671	6.24588	6.54481	6.42512
Q9Y3E5	0.43357	-1.2057	0.044743	1.3493				Q9NVD7	Alpha-parvin OS=Homo sapiens OX=9606 GN=PARVA PE=1 SV=1	PARVA	-2.5175	0.00096695	3.0146	7.25368	7.16561	7.2697	7.34438	7.37173	6.46492	5.98142	6.70314	6.69342	6.77304
Q9BTW9	0.43348	-1.206	0.0071404	2.1463				Q9H4L5	Oxysterol-binding protein-related protein 3 OS=Homo sapiens OX=9606 GN=OSBPL3 PE=1 SV=1	OSBPL3	-2.5184	0.0019539	2.7091	5.98317	5.94213	5.57769	6.41878	5.55543	5.2564	5.05663	5.25256	5.15249	4.96858
P31146	0.43327	-1.2067	0.00013997	3.854				P04066	Tissue alpha-L-fucosidase OS=Homo sapiens OX=9606 GN=FUCA1 PE=1 SV=4	FUCA1	-2.5213	1.4404e-05	4.8415	7.60084	7.46288	7.29008	7.23635	7.38471	6.58297	6.49345	6.63322	6.6768	6.79341
Q96I99	0.4326	-1.2089	0.0010933	2.9613				P60520	Gamma-aminobutyric acid receptor-associated protein-like 2 OS=Homo sapiens OX=9606 GN=GABARAPL2 PE=1 SV=1	GABARAPL2	-2.5246	1.3814e-05	4.8597	6.75977	6.82009	6.80625	6.70971	6.76809	5.84284	6.08859	6.13322	5.80646	6.19294
P04424	0.4326	-1.2089	0.020247	1.6936				Q8WVC6	Dephospho-CoA kinase domain-containing protein OS=Homo sapiens OX=9606 GN=DCAKD PE=1 SV=1	DCAKD	-2.525	2.3024e-05	4.6378	7.43246	7.48657	7.12782	7.22096	7.22314	6.39589	6.66775	6.6019	6.59849	6.42645
Q9Y6G9	0.43246	-1.2094	0.00094621	3.024				P05556	Integrin beta-1 OS=Homo sapiens OX=9606 GN=ITGB1 PE=1 SV=2	ITGB1	-2.5277	8.5416e-05	4.0685	8.39876	8.30592	8.37188	8.58191	8.43865	7.47439	7.57957	7.52892	7.99982	7.70993
P55001	0.43214	-1.2104	0.02008	1.6972				P11142	Heat shock cognate 71 kDa protein OS=Homo sapiens OX=9606 GN=HSPA8 PE=1 SV=1	HSPA8	-2.5346	5.2053e-07	6.2836	9.36009	9.47583	9.45721	9.24629	9.42359	8.65682	8.6963	8.66287	8.62532	8.50677
P13861	0.43142	-1.2128	0.0001126	3.9485				P25774	Cathepsin S OS=Homo sapiens OX=9606 GN=CTSS PE=1 SV=3	CTSS	-2.5375	1.3185e-06	5.8799	7.34849	7.25723	7.28305	7.35828	7.27748	6.39058	6.69478	6.64558	6.48053	6.49367
P08637	0.4314	-1.2129	0.015288	1.8156				Q8NDA8	Maestro heat-like repeat-containing protein family member 1 OS=Homo sapiens OX=9606 GN=MROH1 PE=2 SV=3	MROH1	-2.5378	0.011032	1.9574	5.40796	4.56884	5.43535	5.40473	5.30084	4.25408	4.23592	4.49586	5.0813	4.23091
P56545	0.42919	-1.2203	0.046813	1.3296				A0A0C4DH67	Immunoglobulin kappa variable 1-8 OS=Homo sapiens OX=9606 GN=IGKV1-8 PE=3 SV=1	IGKV1-8	-2.5403	0.0073243	2.1352	6.46293	6.61264	6.7034	6.24249	6.75647	5.40971	6.39939	5.85712	5.94739	5.34072
Q15404	0.42799	-1.2244	0.0011991	2.9212				Q8IY67-2	Isoform 2 of Ribonucleoprotein PTB-binding 1 OS=Homo sapiens OX=9606 GN=RAVER1	RAVER1	-2.5477	0.00012888	3.8898	6.69281	6.72124	6.49906	6.64066	6.47465	6.03375	5.78672	6.07183	5.77931	5.52215
O15498	0.42741	-1.2263	0.0066607	2.1765				Q9H4A6	Golgi phosphoprotein 3 OS=Homo sapiens OX=9606 GN=GOLPH3 PE=1 SV=1	GOLPH3	-2.5497	0.01633	1.787	6.42419	5.91035	5.75842	6.48972	6.43484	5.2561	6.1582	4.92504	5.43422	5.40625
P21397	0.42665	-1.2289	0.0018892	2.7237				O00764	Pyridoxal kinase OS=Homo sapiens OX=9606 GN=PDXK PE=1 SV=1	PDXK	-2.5502	9.1582e-05	4.0382	7.88533	8.01793	7.78301	7.50829	7.7741	6.96099	6.978	7.27951	7.00823	6.90343
Q04837	0.42626	-1.2302	1.5164e-05	4.8192				Q9BSH5	Haloacid dehalogenase-like hydrolase domain-containing protein 3 OS=Homo sapiens OX=9606 GN=HDHD3 PE=1 SV=1	HDHD3	-2.5559	0.0022995	2.6384	7.39806	7.13442	7.25274	7.70794	7.26684	6.88726	6.62614	6.89988	6.21357	6.28616
Q96RQ3	0.42611	-1.2307	0.000518	3.2857				P16070	CD44 antigen OS=Homo sapiens OX=9606 GN=CD44 PE=1 SV=3	CD44	-2.5609	0.00016059	3.7943	7.58161	7.38264	7.1427	7.65244	7.29145	6.64026	6.68556	6.40342	6.8301	6.63697
P20933	0.42396	-1.238	0.042502	1.3716				Q6P1N0	Coiled-coil and C2 domain-containing protein 1A OS=Homo sapiens OX=9606 GN=CC2D1A PE=1 SV=1	CC2D1A	-2.5657	4.2085e-06	5.3759	5.94732	6.0224	5.79057	5.72598	5.9866	5.28135	5.07538	5.09286	5.06801	5.09349
O15020	0.42394	-1.2381	0.001713	2.7663				Q00839	Heterogeneous nuclear ribonucleoprotein U OS=Homo sapiens OX=9606 GN=HNRNPU PE=1 SV=6	HNRNPU	-2.5829	2.4259e-07	6.6151	8.92246	8.93957	8.79129	8.79705	8.77594	8.14108	8.06104	8.1399	8.0339	7.96272
Q9Y266	0.42344	-1.2398	0.0030466	2.5162				Q96MZ0	Ganglioside-induced differentiation-associated protein 1-like 1 OS=Homo sapiens OX=9606 GN=GDAP1L1 PE=2 SV=2	GDAP1L1	-2.5837	0.010765	1.968	6.44523	6.47327	6.31248	5.8269	6.39343	5.23504	5.21296	5.1126	6.10086	5.90099
Q7Z4H3	0.42339	-1.2399	0.0010059	2.9974				P19022	Cadherin-2 OS=Homo sapiens OX=9606 GN=CDH2 PE=1 SV=4	CDH2	-2.5847	6.0583e-05	4.2176	7.12453	7.10893	6.93625	7.17088	7.2996	6.25573	6.10017	6.48423	6.33744	6.57224
Q14764	0.42253	-1.2429	0.00037217	3.4293				P10398	Serine/threonine-protein kinase A-Raf OS=Homo sapiens OX=9606 GN=ARAF PE=1 SV=2	ARAF	-2.5855	0.00022083	3.6559	5.64443	5.61514	5.53012	5.71246	5.56201	4.86679	4.40811	5.0826	5.01962	4.79552
O43747	0.42169	-1.2457	0.023921	1.6212				O15231	Zinc finger protein 185 OS=Homo sapiens OX=9606 GN=ZNF185 PE=1 SV=3	ZNF185	-2.5868	0.0021426	2.6691	6.70289	6.09598	6.7962	6.83611	6.93651	6.10752	5.65409	6.07118	5.71483	5.92652
P54886	0.421	-1.2481	0.00022832	3.6415				Q9UQM7	Calcium/calmodulin-dependent protein kinase type II subunit alpha OS=Homo sapiens OX=9606 GN=CAMK2A PE=1 SV=2	CAMK2A	-2.5896	0.0076097	2.1186	6.42759	6.2437	6.403	6.69664	6.39532	4.99883	5.81131	6.28272	5.6303	5.54539
P22102	0.42071	-1.2491	0.0044212	2.3545				P04271	Protein S100-B OS=Homo sapiens OX=9606 GN=S100B PE=1 SV=2	S100B	-2.59	0.012462	1.9044	6.81581	7.07306	7.48888	6.68047	7.3876	6.12494	6.59699	5.66122	6.53308	6.63126
O76038	0.41938	-1.2537	0.0044387	2.3527				Q9BUT1	3-hydroxybutyrate dehydrogenase type 2 OS=Homo sapiens OX=9606 GN=BDH2 PE=1 SV=2	BDH2	-2.5905	5.439e-06	5.2645	7.90382	7.93144	7.69582	7.83433	7.77647	7.12792	7.01577	7.13286	7.13862	6.82767
Q9H078	0.41822	-1.2577	0.020703	1.684				Q9HD42	Charged multivesicular body protein 1a OS=Homo sapiens OX=9606 GN=CHMP1A PE=1 SV=1	CHMP1A	-2.5909	0.015293	1.8155	6.59816	6.58735	6.28069	6.4695	6.29427	6.41167	6.04835	5.46595	5.30766	5.09666
P51572	0.41729	-1.2609	0.0014406	2.8414				P54652	Heat shock-related 70 kDa protein 2 OS=Homo sapiens OX=9606 GN=HSPA2 PE=1 SV=1	HSPA2	-2.5936	4.8103e-07	6.3178	8.54729	8.49365	8.35066	8.45339	8.39937	7.58283	7.58485	7.64628	7.78279	7.74386
P31150	0.41724	-1.2611	0.0027887	2.5546				P02775	Platelet basic protein OS=Homo sapiens OX=9606 GN=PPBP PE=1 SV=3	PPBP	-2.5944	0.011072	1.9558	5.51809	6.09096	6.46789	5.30034	6.29101	5.18888	5.31089	4.86055	5.22431	5.17864
Q96CW1	0.41674	-1.2628	6.8918e-06	5.1617				Q9GZT4	Serine racemase OS=Homo sapiens OX=9606 GN=SRR PE=1 SV=1	SRR	-2.5993	0.023193	1.6346	5.61681	5.62054	5.2092	5.58731	5.38502	4.91359	4.95488	3.63572	4.95455	5.0481
O43169	0.41657	-1.2634	0.0037281	2.4285				Q6P179	Endoplasmic reticulum aminopeptidase 2 OS=Homo sapiens OX=9606 GN=ERAP2 PE=1 SV=2	ERAP2	-2.6004	0.014025	1.8531	6.93063	6.9548	6.78437	6.85864	6.8462	5.83049	5.99816	5.39848	6.36816	6.86537
Q9UBT2	0.41574	-1.2662	0.0012619	2.899				P63167	Dynein light chain 1, cytoplasmic OS=Homo sapiens OX=9606 GN=DYNLL1 PE=1 SV=1	DYNLL1	-2.6051	0.0054417	2.2643	6.67472	6.69123	6.36703	6.47105	6.5805	6.13226	5.32673	6.34902	5.58988	5.4655
Q96T51	0.41505	-1.2687	0.024906	1.6037				A0A0J9YX35	Immunoglobulin heavy variable 3-64D OS=Homo sapiens OX=9606 GN=IGHV3-64D PE=3 SV=1	IGHV3-64D	-2.6083	0.01448	1.8392	6.20699	5.97302	6.27634	6.12073	6.27456	5.53702	5.28667	5.70662	4.48888	5.90655
O14994	0.41332	-1.2747	0.044336	1.3532				O95721	Synaptosomal-associated protein 29 OS=Homo sapiens OX=9606 GN=SNAP29 PE=1 SV=1	SNAP29	-2.6112	0.0099979	2.0001	7.87463	7.96611	7.60376	7.46503	7.6657	6.56693	6.47052	6.7157	7.51859	7.37319
Q15819	0.41313	-1.2753	0.016506	1.7824				Q9Y2S6	Translation machinery-associated protein 7 OS=Homo sapiens OX=9606 GN=TMA7 PE=1 SV=1	TMA7	-2.6222	0.005507	2.2591	6.40486	6.35301	5.61648	6.35579	5.69075	5.25784	5.14796	5.73789	5.12047	5.20991
P78559	0.41236	-1.278	0.00095069	3.022				P06737	Glycogen phosphorylase, liver form OS=Homo sapiens OX=9606 GN=PYGL PE=1 SV=4	PYGL	-2.6251	2.8457e-06	5.5458	7.43054	7.43321	7.2031	7.38958	7.28418	6.44757	6.47381	6.52663	6.72944	6.61193
P27708	0.41195	-1.2794	0.0011491	2.9396				Q96GF1	E3 ubiquitin-protein ligase RNF185 OS=Homo sapiens OX=9606 GN=RNF185 PE=1 SV=1	RNF185	-2.6303	3.7899e-05	4.4214	5.63372	5.64041	5.55161	5.71435	5.62123	4.51597	4.84694	5.09725	4.90094	4.84125
Q9BRQ6	0.41093	-1.283	0.0010682	2.9713				Q9Y4G6	Talin-2 OS=Homo sapiens OX=9606 GN=TLN2 PE=1 SV=4	TLN2	-2.6362	6.648e-05	4.1773	8.05997	7.83239	7.71964	8.21346	7.98733	7.00079	7.18943	7.09916	7.36458	7.19101
Q9Y6U3	0.41014	-1.2858	0.028319	1.5479				O95970	Leucine-rich glioma-inactivated protein 1 OS=Homo sapiens OX=9606 GN=LGI1 PE=1 SV=1	LGI1	-2.6369	0.0049315	2.307	5.7852	5.90515	5.9932	5.64023	6.04122	4.35054	5.04188	5.4253	5.3509	5.2275
P60880	0.40959	-1.2878	0.00015937	3.7976				O75044	SLIT-ROBO Rho GTPase-activating protein 2 OS=Homo sapiens OX=9606 GN=SRGAP2 PE=1 SV=3	SRGAP2	-2.6429	0.04612	1.3361	6.03198	5.92927	5.82888	5.85551	5.91339	4.77593	5.93923	5.90069	4.62588	4.33938
Q9UHQ4	0.40953	-1.288	0.0075496	2.1221				Q13232	Nucleoside diphosphate kinase 3 OS=Homo sapiens OX=9606 GN=NME3 PE=1 SV=2	NME3	-2.6488	2.8798e-06	5.5406	7.90086	7.97584	7.91919	7.9295	7.91893	7.07122	7.18306	7.36733	7.06551	6.97031
P51888	0.40909	-1.2895	1.1637e-05	4.9342				Q9H6U8	Alpha-1,2-mannosyltransferase ALG9 OS=Homo sapiens OX=9606 GN=ALG9 PE=1 SV=2	ALG9	-2.6605	0.0010139	2.994	6.40041	6.05894	6.6882	6.97907	6.66599	5.8965	5.70519	5.69493	5.76753	5.72404
P07355	0.40873	-1.2908	0.0022241	2.6529				Q16853	Membrane primary amine oxidase OS=Homo sapiens OX=9606 GN=AOC3 PE=1 SV=3	AOC3	-2.6647	0.002899	2.5378	6.57601	6.61052	6.33101	6.49815	6.3042	5.43628	5.19259	5.53125	5.99065	6.15837
P16333	0.40754	-1.295	0.028357	1.5473				Q9BRJ6	Uncharacterized protein C7orf50 OS=Homo sapiens OX=9606 GN=C7orf50 PE=1 SV=1	C7orf50	-2.6674	0.0018368	2.7359	6.10566	5.9852	5.91571	6.24902	6.02381	5.0429	5.10135	4.90208	5.84292	5.37527
P04792	0.40628	-1.2995	0.00061048	3.2143				Q7Z5N4	Protein sidekick-1 OS=Homo sapiens OX=9606 GN=SDK1 PE=2 SV=3	SDK1	-2.6695	1.3258e-06	5.8775	6.41475	6.58441	6.48284	6.32417	6.40027	5.5309	5.68476	5.61997	5.78559	5.56719
Q12841	0.40493	-1.3043	0.039399	1.4045				P61513	60S ribosomal protein L37a OS=Homo sapiens OX=9606 GN=RPL37A PE=1 SV=2	RPL37A	-2.6707	0.026117	1.5831	6.51173	6.45859	6.19849	6.58227	6.21767	6.11435	6.00746	6.03832	4.85953	4.92931
O94772	0.40266	-1.3124	0.029941	1.5237				P43405	Tyrosine-protein kinase SYK OS=Homo sapiens OX=9606 GN=SYK PE=1 SV=1	SYK	-2.6713	0.00067753	3.1691	5.77914	5.83152	6.0326	6.08951	5.89065	5.36643	4.61482	5.30157	5.27869	5.04115
P60903	0.40138	-1.3169	0.012485	1.9036				Q7Z6K5-2	Isoform C15orf38-AP3S2 of Arpin OS=Homo sapiens OX=9606 GN=ARPIN	ARPIN	-2.6758	0.00027518	3.5604	6.1315	6.28005	6.08383	6.09874	6.13231	5.55743	5.5027	4.9526	5.5613	5.1249
P08697	0.40097	-1.3184	0.018217	1.7395				P13611	Versican core protein OS=Homo sapiens OX=9606 GN=VCAN PE=1 SV=3	VCAN	-2.6773	8.446e-05	4.0733	7.08591	6.88472	6.81733	7.37121	7.0321	6.32188	6.12557	6.38353	6.10432	6.22619
P98194	0.39935	-1.3243	0.026517	1.5765				Q8N0X7	Spartin OS=Homo sapiens OX=9606 GN=SPART PE=1 SV=1	SPART	-2.6797	4.1896e-06	5.3778	7.24257	7.23586	7.34645	7.22465	7.30427	6.64157	6.21924	6.51416	6.50976	6.43567
Q969T9	0.39903	-1.3254	0.0073045	2.1364				Q14005	Pro-interleukin-16 OS=Homo sapiens OX=9606 GN=IL16 PE=1 SV=4	IL16	-2.6843	7.2212e-05	4.1414	5.51051	5.42416	5.72761	5.62703	5.56654	4.638	5.01311	4.4908	4.93381	4.73985
P30622	0.39835	-1.3279	0.0061021	2.2145				Q16576	Histone-binding protein RBBP7 OS=Homo sapiens OX=9606 GN=RBBP7 PE=1 SV=1	RBBP7	-2.6899	0.00010571	3.9759	7.10823	7.07716	7.08278	7.23585	7.05318	6.46873	6.19498	6.57592	6.32352	5.94537
P13637	0.3982	-1.3285	9.8366e-05	4.0072				Q8TDL5	BPI fold-containing family B member 1 OS=Homo sapiens OX=9606 GN=BPIFB1 PE=1 SV=1	BPIFB1	-2.6983	0.00015593	3.8071	7.92561	7.94529	7.69876	7.66034	7.6786	6.56236	7.02953	7.0401	7.14954	7.06576
Q9BW30	0.39816	-1.3286	0.033993	1.4686				P55290	Cadherin-13 OS=Homo sapiens OX=9606 GN=CDH13 PE=1 SV=1	CDH13	-2.7033	0.0031856	2.4968	6.18356	5.69675	5.73686	6.42717	5.73918	5.148	4.67487	5.41027	5.13759	5.34396
Q99426	0.39763	-1.3305	0.0016797	2.7748				O95630	STAM-binding protein OS=Homo sapiens OX=9606 GN=STAMBP PE=1 SV=1	STAMBP	-2.7119	0.012444	1.9051	6.54522	6.62518	6.71252	6.70245	6.62565	6.06818	6.28559	6.33346	5.3116	5.13041
Q9NRN5	0.39678	-1.3336	0.00011769	3.9293				Q9BQI5	SH3-containing GRB2-like protein 3-interacting protein 1 OS=Homo sapiens OX=9606 GN=SGIP1 PE=1 SV=2	SGIP1	-2.7143	0.00011802	3.928	6.00554	6.17759	6.04892	5.58899	5.93437	5.19126	5.24301	4.89824	5.1063	5.23111
Q15274	0.39644	-1.3348	0.014474	1.8394				Q8WU39	Marginal zone B- and B1-cell-specific protein OS=Homo sapiens OX=9606 GN=MZB1 PE=1 SV=1	MZB1	-2.7152	0.0099518	2.0021	6.61766	6.57834	7.16848	6.31	7.08364	5.46207	5.78327	6.5339	6.10708	5.78501
Q6P1N9	0.39413	-1.3433	0.015593	1.8071				O00519	Fatty-acid amide hydrolase 1 OS=Homo sapiens OX=9606 GN=FAAH PE=1 SV=2	FAAH	-2.7167	0.0060432	2.2187	5.97599	6.14442	6.02326	5.95867	6.1912	5.4808	5.53705	5.70953	4.55892	4.91821
O15067	0.39386	-1.3443	0.0099482	2.0023				P01116-2	Isoform 2B of GTPase KRas OS=Homo sapiens OX=9606 GN=KRAS	KRAS	-2.7184	0.00029933	3.5239	6.80003	6.7083	6.66838	6.79989	6.60296	6.08256	5.47986	5.72878	6.0077	6.18912
Q9Y4E8	0.39325	-1.3465	0.0049584	2.3047				O15061	Synemin OS=Homo sapiens OX=9606 GN=SYNM PE=1 SV=2	SYNM	-2.7198	5.8789e-06	5.2307	8.81692	8.8563	8.68623	8.74383	8.71646	7.79837	7.9467	7.7732	8.1042	8.10356
P43487	0.39318	-1.3467	0.00030394	3.5172				Q969P0	Immunoglobulin superfamily member 8 OS=Homo sapiens OX=9606 GN=IGSF8 PE=1 SV=1	IGSF8	-2.7211	5.3755e-07	6.2696	6.70465	6.83876	6.88438	6.73112	6.84247	5.82217	6.02277	5.94625	6.07874	6.0358
Q6P2P2	0.393	-1.3474	0.020276	1.693				Q9BXF6	Rab11 family-interacting protein 5 OS=Homo sapiens OX=9606 GN=RAB11FIP5 PE=1 SV=1	RAB11FIP5	-2.7216	0.00057483	3.2405	5.86392	6.14097	5.88791	5.69251	5.54299	5.09138	4.72112	5.08298	5.33234	4.80405
P55060	0.39227	-1.3501	8.9129e-05	4.05				P05386	60S acidic ribosomal protein P1 OS=Homo sapiens OX=9606 GN=RPLP1 PE=1 SV=1	RPLP1	-2.7231	0.008466	2.0723	7.44541	7.08253	6.93446	7.23856	7.15569	5.61894	6.89658	6.70055	6.22162	6.32035
O94760	0.39125	-1.3538	0.014509	1.8384				Q8IVD9	NudC domain-containing protein 3 OS=Homo sapiens OX=9606 GN=NUDCD3 PE=1 SV=3	NUDCD3	-2.7272	0.0030212	2.5198	5.5592	6.03577	5.68	5.9924	5.74058	5.10002	5.32869	4.97125	4.32885	5.17433
Q9Y2X7-3	0.391	-1.3547	0.026986	1.5689				Q9NZ32	Actin-related protein 10 OS=Homo sapiens OX=9606 GN=ACTR10 PE=1 SV=1	ACTR10	-2.7277	0.00027231	3.5649	6.2215	6.32723	6.30654	6.04656	6.26866	5.72388	5.12111	5.68924	5.22255	5.30807
Q9BUJ2	0.39072	-1.3558	0.0018655	2.7292				P07196	Neurofilament light polypeptide OS=Homo sapiens OX=9606 GN=NEFL PE=1 SV=3	NEFL	-2.7306	4.3489e-05	4.3616	8.59322	8.53658	8.56963	8.70565	8.5663	7.49987	7.99402	7.57385	7.8937	7.89993
O95834-3	0.39045	-1.3568	0.0066753	2.1755				P16278	Beta-galactosidase OS=Homo sapiens OX=9606 GN=GLB1 PE=1 SV=2	GLB1	-2.7307	0.00048573	3.3136	7.4179	7.42654	8.02101	7.48597	7.93361	6.63104	6.86997	6.90333	6.99348	6.77707
O95865	0.38997	-1.3586	0.0028686	2.5423				Q9NYB9	Abl interactor 2 OS=Homo sapiens OX=9606 GN=ABI2 PE=1 SV=1	ABI2	-2.7347	0.019381	1.7126	5.78293	5.93473	6.24715	5.08703	5.99157	5.7042	5.0236	4.59894	5.01694	4.58362
Q7Z2K8	0.38904	-1.362	0.0037269	2.4287				Q14767	Latent-transforming growth factor beta-binding protein 2 OS=Homo sapiens OX=9606 GN=LTBP2 PE=1 SV=3	LTBP2	-2.7386	0.00038591	3.4135	6.72096	6.65453	6.78696	6.82452	6.22454	5.71643	5.54533	5.95759	5.80929	6.06081
Q9UGT4	0.38872	-1.3632	0.0041667	2.3802				Q9UH03	Neuronal-specific septin-3 OS=Homo sapiens OX=9606 GN=SEPTIN3 PE=1 SV=3	SEPTIN3	-2.7418	8.2066e-05	4.0858	7.18593	7.28006	7.3513	6.80744	7.23646	6.29573	6.27727	6.29177	6.28148	6.58817
Q15493	0.38844	-1.3642	0.026854	1.571				O60879	Protein diaphanous homolog 2 OS=Homo sapiens OX=9606 GN=DIAPH2 PE=1 SV=1	DIAPH2	-2.7433	0.00035993	3.4438	5.80493	5.69644	5.48437	5.92735	5.60802	5.08177	4.98349	4.75723	4.47734	5.09221
P46778	0.3884	-1.3644	0.0037018	2.4316				O43795	Unconventional myosin-Ib OS=Homo sapiens OX=9606 GN=MYO1B PE=1 SV=3	MYO1B	-2.747	0.0015117	2.8205	6.58693	6.29962	6.57952	5.95048	6.46629	5.27901	5.19416	5.73472	5.80916	5.7312
P41217	0.38802	-1.3658	0.0026778	2.5722				P19440	Glutathione hydrolase 1 proenzyme OS=Homo sapiens OX=9606 GN=GGT1 PE=1 SV=2	GGT1	-2.7493	0.00010201	3.9913	6.3303	6.53379	6.11149	5.86749	6.1905	5.3621	5.31298	5.3312	5.3754	5.51378
P04275	0.38713	-1.3691	0.016434	1.7843				P15153	Ras-related C3 botulinum toxin substrate 2 OS=Homo sapiens OX=9606 GN=RAC2 PE=1 SV=1	RAC2	-2.7581	0.00011765	3.9294	7.37079	7.29657	7.1497	7.48659	7.30363	6.17873	6.79049	6.61263	6.345	6.52902
P27361	0.38649	-1.3715	8.8572e-06	5.0527				Q9UEE9	Craniofacial development protein 1 OS=Homo sapiens OX=9606 GN=CFDP1 PE=1 SV=1	CFDP1	-2.761	0.0052934	2.2763	6.68047	6.77564	6.16193	5.97154	6.46777	5.79207	4.97351	5.74529	5.81764	5.57313
P15104	0.38641	-1.3718	0.0096707	2.0145				Q12849	G-rich sequence factor 1 OS=Homo sapiens OX=9606 GN=GRSF1 PE=1 SV=3	GRSF1	-2.7625	0.00087827	3.0564	6.07258	6.05659	5.96572	6.04296	5.99967	4.79695	4.84236	5.37808	5.61249	5.34964
P51151	0.38534	-1.3758	0.00044535	3.3513				O43264	Centromere/kinetochore protein zw10 homolog OS=Homo sapiens OX=9606 GN=ZW10 PE=1 SV=3	ZW10	-2.765	0.013862	1.8582	5.48344	6.02045	6.04713	5.75482	6.17415	5.44428	5.778	4.6898	4.54977	4.85639
P01876	0.38419	-1.3801	0.0056493	2.248				Q9UQ03	Coronin-2B OS=Homo sapiens OX=9606 GN=CORO2B PE=1 SV=4	CORO2B	-2.7678	0.00010502	3.9787	6.17792	6.17772	5.94171	6.12405	5.93073	5.18438	5.41176	5.22297	5.48056	4.88644
O60488	0.38348	-1.3828	0.0085789	2.0666				P49913	Cathelicidin antimicrobial peptide OS=Homo sapiens OX=9606 GN=CAMP PE=1 SV=1	CAMP	-2.7707	0.018291	1.7378	6.13979	6.44538	6.87236	5.4074	6.61227	5.3782	5.18069	5.22509	5.71979	5.80307
Q9Y2J0	0.38289	-1.385	0.018325	1.737				P61266	Syntaxin-1B OS=Homo sapiens OX=9606 GN=STX1B PE=1 SV=1	STX1B	-2.7726	0.0014583	2.8362	7.64354	7.74895	7.66252	7.34529	7.64093	7.34595	6.8599	6.38002	6.63536	6.64686
Q9C0C2	0.3826	-1.3861	0.0059501	2.2255				P09914	Interferon-induced protein with tetratricopeptide repeats 1 OS=Homo sapiens OX=9606 GN=IFIT1 PE=1 SV=2	IFIT1	-2.7775	0.00092923	3.0319	7.00815	6.9345	7.01574	6.88349	7.15678	5.75187	6.11724	5.91352	6.44844	6.58706
Q14165	0.38138	-1.3907	0.0013445	2.8714				P60468	Protein transport protein Sec61 subunit beta OS=Homo sapiens OX=9606 GN=SEC61B PE=1 SV=2	SEC61B	-2.7779	0.00019154	3.7177	7.3131	7.04241	7.22578	7.43937	7.25371	6.69068	6.40641	6.64087	6.10823	6.24696
Q9UNX3	0.38119	-1.3914	0.024382	1.6129				P51809	Vesicle-associated membrane protein 7 OS=Homo sapiens OX=9606 GN=VAMP7 PE=1 SV=3	VAMP7	-2.7779	5.0197e-05	4.2993	6.22909	6.03374	5.85842	6.2451	5.98785	4.95097	5.33291	5.20579	5.29412	5.38919
O94905	0.38117	-1.3915	0.00031155	3.5065				Q9NYF8	Bcl-2-associated transcription factor 1 OS=Homo sapiens OX=9606 GN=BCLAF1 PE=1 SV=2	BCLAF1	-2.7814	9.4217e-08	7.0259	7.76636	7.67888	7.7749	7.75544	7.67837	6.85141	6.86217	7.04062	6.91593	6.79734
O75822	0.38075	-1.3931	6.0251e-06	5.22				Q8TAC9	Secretory carrier-associated membrane protein 5 OS=Homo sapiens OX=9606 GN=SCAMP5 PE=1 SV=1	SCAMP5	-2.7827	6.2007e-08	7.2076	7.46019	7.45302	7.50244	7.51297	7.50629	6.60282	6.78164	6.61682	6.53973	6.70548
Q96FC7	0.38021	-1.3951	0.0016979	2.7701				Q9BRT2	Ubiquinol-cytochrome-c reductase complex assembly factor 2 OS=Homo sapiens OX=9606 GN=UQCC2 PE=1 SV=1	UQCC2	-2.7834	0.00047753	3.321	6.61179	6.81087	6.50334	5.98343	6.57452	5.68294	5.70772	5.79503	5.63782	5.47091
Q9BPU6	0.37882	-1.4004	0.048403	1.3151				Q6GTX8	Leukocyte-associated immunoglobulin-like receptor 1 OS=Homo sapiens OX=9606 GN=LAIR1 PE=1 SV=1	LAIR1	-2.7852	0.014322	1.844	6.02355	5.81155	5.18869	6.16118	5.68475	4.85694	5.56539	5.15355	4.81327	4.2884
O00154-4	0.37873	-1.4007	0.0020835	2.6812				O60641	Clathrin coat assembly protein AP180 OS=Homo sapiens OX=9606 GN=SNAP91 PE=1 SV=2	SNAP91	-2.786	0.0020969	2.6784	6.87697	7.06241	6.92304	6.12394	6.90852	5.69696	6.18757	5.91376	6.0694	5.83383
O43493	0.37803	-1.4034	0.0028061	2.5519				P14621	Acylphosphatase-2 OS=Homo sapiens OX=9606 GN=ACYP2 PE=1 SV=2	ACYP2	-2.7887	4.0403e-07	6.3936	7.09706	7.14395	7.0119	6.94553	6.91134	6.09055	6.27792	6.15813	6.1366	6.24921
Q8N2G8	0.37796	-1.4037	0.022623	1.6454				P33527	Multidrug resistance-associated protein 1 OS=Homo sapiens OX=9606 GN=ABCC1 PE=1 SV=3	ABCC1	-2.7956	1.2423e-05	4.9058	6.19444	6.22916	5.95164	6.2365	5.99656	5.43445	5.08307	5.27876	5.39881	5.20541
P60983	0.37697	-1.4075	0.0009753	3.0109				Q5JS37	NHL repeat-containing protein 3 OS=Homo sapiens OX=9606 GN=NHLRC3 PE=2 SV=1	NHLRC3	-2.796	0.00020083	3.6972	6.37565	6.31235	6.12477	5.70077	6.24623	5.46697	5.30781	5.24862	5.36456	5.16347
P29590	0.37615	-1.4106	0.00090834	3.0418				P27105	Stomatin OS=Homo sapiens OX=9606 GN=STOM PE=1 SV=3	STOM	-2.7972	8.0301e-08	7.0953	8.10758	8.03564	7.98822	8.17289	8.0637	7.11651	7.22357	7.25731	7.32269	7.23768
Q13596	0.37406	-1.4187	0.00058767	3.2309				P06744	Glucose-6-phosphate isomerase OS=Homo sapiens OX=9606 GN=GPI PE=1 SV=4	GPI	-2.8093	2.7238e-07	6.5648	8.90765	8.83902	8.66272	8.86968	8.71901	7.87241	7.99013	8.011	7.9898	7.90633
P17568	0.37362	-1.4204	3.9734e-06	5.4008				Q12931	Heat shock protein 75 kDa, mitochondrial OS=Homo sapiens OX=9606 GN=TRAP1 PE=1 SV=3	TRAP1	-2.8113	2.4737e-05	4.6066	7.68799	7.64318	7.78025	7.87093	7.79046	7.0811	6.90145	7.11483	6.81427	6.62971
Q9Y5X3	0.37299	-1.4228	0.0020618	2.6858				P30038	Delta-1-pyrroline-5-carboxylate dehydrogenase, mitochondrial OS=Homo sapiens OX=9606 GN=ALDH4A1 PE=1 SV=3	ALDH4A1	-2.8157	2.0593e-06	5.6863	7.93234	7.97054	7.76812	7.74655	7.77483	6.99566	7.10953	7.09124	6.93272	6.82511
P62873	0.37257	-1.4244	5.999e-06	5.2219				P35080-2	Isoform IIb of Profilin-2 OS=Homo sapiens OX=9606 GN=PFN2	PFN2	-2.8163	0.00074672	3.1268	6.83527	6.89302	6.82236	6.77923	6.83618	6.28727	6.00439	5.68358	6.37986	5.57194
O00445	0.37157	-1.4283	0.0001228	3.9108				Q9H583	HEAT repeat-containing protein 1 OS=Homo sapiens OX=9606 GN=HEATR1 PE=1 SV=3	HEATR1	-2.8228	0.0079454	2.0999	6.02499	6.11631	5.71535	5.88665	5.82992	5.88782	4.50035	5.05336	5.09014	4.79285
P02452	0.37058	-1.4322	0.00043278	3.3637				O75844	CAAX prenyl protease 1 homolog OS=Homo sapiens OX=9606 GN=ZMPSTE24 PE=1 SV=2	ZMPSTE24	-2.8246	3.5468e-06	5.4502	6.12354	6.1733	6.14869	6.01421	6.11277	5.07453	5.21734	5.51172	5.24495	5.27259
P01714	0.36809	-1.4419	0.016763	1.7756				Q9NRL3	Striatin-4 OS=Homo sapiens OX=9606 GN=STRN4 PE=1 SV=2	STRN4	-2.8281	0.0022377	2.6502	6.15854	5.77934	5.79573	6.44681	6.03321	5.51616	5.32776	4.84162	5.43856	4.83282
O95825	0.36795	-1.4424	0.0038283	2.417				O75380	NADH dehydrogenase [ubiquinone] iron-sulfur protein 6, mitochondrial OS=Homo sapiens OX=9606 GN=NDUFS6 PE=1 SV=1	NDUFS6	-2.8323	2.8756e-07	6.5413	7.82848	7.85335	8.07121	7.94533	8.00008	7.15615	7.08719	7.13579	7.07829	6.97797
P31949	0.36787	-1.4428	0.011588	1.936				Q9BU23	Lipase maturation factor 2 OS=Homo sapiens OX=9606 GN=LMF2 PE=1 SV=2	LMF2	-2.8353	0.0036229	2.4409	6.6083	6.40736	6.82481	6.93556	6.62486	6.33169	5.17805	5.76479	5.84727	6.01154
P13671	0.36549	-1.4521	0.0023148	2.6355				Q13683	Integrin alpha-7 OS=Homo sapiens OX=9606 GN=ITGA7 PE=1 SV=3	ITGA7	-2.8405	0.0046704	2.3306	6.52914	6.61109	6.64001	6.47079	6.62744	5.05134	5.63555	5.53328	6.10147	6.28141
Q6PML9	0.36545	-1.4522	3.8296e-06	5.4168				Q8N126	Cell adhesion molecule 3 OS=Homo sapiens OX=9606 GN=CADM3 PE=1 SV=1	CADM3	-2.8447	0.00020929	3.6793	7.70154	7.83268	7.87096	7.41547	7.85917	6.63714	7.07388	6.62855	7.08901	6.9695
P46976	0.36448	-1.4561	0.00090532	3.0432				Q7Z478	ATP-dependent RNA helicase DHX29 OS=Homo sapiens OX=9606 GN=DHX29 PE=1 SV=2	DHX29	-2.8507	0.0011809	2.9278	5.94355	5.57057	5.68964	5.34126	5.79304	4.93502	5.06952	5.05654	4.66401	4.32222
Q63HN8	0.36426	-1.457	0.00060448	3.2186				Q08629	Testican-1 OS=Homo sapiens OX=9606 GN=SPOCK1 PE=1 SV=1	SPOCK1	-2.8531	1.696e-05	4.7706	7.34929	7.1258	7.28386	7.33053	7.49147	6.26262	6.53981	6.61002	6.57789	6.29635
P61020	0.36366	-1.4593	7.9375e-05	4.1003				P26022	Pentraxin-related protein PTX3 OS=Homo sapiens OX=9606 GN=PTX3 PE=1 SV=3	PTX3	-2.8552	0.021044	1.6769	6.54497	6.6067	6.38051	6.12317	6.37531	6.67498	5.28328	5.3491	5.38122	5.04465
P53597	0.36257	-1.4637	1.761e-05	4.7542				P23919	Thymidylate kinase OS=Homo sapiens OX=9606 GN=DTYMK PE=1 SV=4	DTYMK	-2.8595	0.0010218	2.9906	6.70352	6.70681	6.69382	6.79457	6.56839	5.46092	5.58884	5.64027	6.23563	6.23754
P38159	0.362	-1.4659	0.012322	1.9093				Q5TFQ8	Signal-regulatory protein beta-1 isoform 3 OS=Homo sapiens OX=9606 GN=SIRPB1 PE=1 SV=1	SIRPB1	-2.8612	6.8961e-05	4.1614	6.97915	7.04303	7.00256	6.82818	6.95369	6.04514	5.91547	5.83349	6.37309	6.33296
Q02952	0.36174	-1.467	1.7804e-06	5.7495				Q92879	CUGBP Elav-like family member 1 OS=Homo sapiens OX=9606 GN=CELF1 PE=1 SV=2	CELF1	-2.8621	8.8245e-05	4.0543	6.7518	6.75727	7.0471	6.83693	6.93062	6.05225	5.99779	6.00372	5.652	6.31007
Q99567	0.3601	-1.4735	0.00043285	3.3637				P09651	Heterogeneous nuclear ribonucleoprotein A1 OS=Homo sapiens OX=9606 GN=HNRNPA1 PE=1 SV=5	HNRNPA1	-2.8648	7.3682e-06	5.1326	9.12009	9.17869	9.17961	8.9986	9.17688	8.07127	8.15881	8.22186	8.4034	8.48651
Q9BWM7	0.3593	-1.4767	7.9324e-05	4.1006				P42679	Megakaryocyte-associated tyrosine-protein kinase OS=Homo sapiens OX=9606 GN=MATK PE=1 SV=1	MATK	-2.8659	0.0070192	2.1537	7.00087	6.80102	7.29328	7.33334	7.16569	6.74924	6.54666	6.50243	5.60209	5.88014
Q9UI12	0.35849	-1.48	0.00020531	3.6876				Q96HC4	PDZ and LIM domain protein 5 OS=Homo sapiens OX=9606 GN=PDLIM5 PE=1 SV=5	PDLIM5	-2.8731	0.00011445	3.9414	8.11296	8.14269	7.86458	7.93827	7.92255	6.87754	7.04327	7.15285	7.53805	7.04495
Q16537	0.3585	-1.48	0.00090821	3.0418				O43761	Synaptogyrin-3 OS=Homo sapiens OX=9606 GN=SYNGR3 PE=1 SV=2	SYNGR3	-2.8813	0.00038778	3.4114	7.34603	7.45944	7.56613	7.02469	7.45666	6.20333	6.75641	6.26897	6.74174	6.54566
P84157-2	0.35814	-1.4814	0.0066112	2.1797				Q9UKG1	DCC-interacting protein 13-alpha OS=Homo sapiens OX=9606 GN=APPL1 PE=1 SV=1	APPL1	-2.8873	5.3973e-06	5.2678	7.81634	7.80901	7.74381	7.97234	7.80584	6.98192	7.04335	7.1726	6.83608	6.76762
P62136	0.35732	-1.4847	0.011516	1.9387				P31327	Carbamoyl-phosphate synthase [ammonia], mitochondrial OS=Homo sapiens OX=9606 GN=CPS1 PE=1 SV=2	CPS1	-2.8915	0.0024749	2.6064	5.82663	5.02809	5.94977	6.19166	5.86659	4.7502	4.90623	4.9652	4.95761	4.93143
P48147	0.35727	-1.4849	0.0034685	2.4599				Q14155	Rho guanine nucleotide exchange factor 7 OS=Homo sapiens OX=9606 GN=ARHGEF7 PE=1 SV=2	ARHGEF7	-2.8927	0.00010235	3.9899	6.80808	6.90699	6.83112	6.67408	6.7857	5.65294	5.64928	6.03234	6.12775	6.18974
Q8TBF2	0.35633	-1.4887	0.033675	1.4727				Q5T5P2	Sickle tail protein homolog OS=Homo sapiens OX=9606 GN=KIAA1217 PE=1 SV=2	KIAA1217	-2.8964	0.0044313	2.3535	5.63908	5.65537	4.98986	5.49834	5.04767	4.89708	4.56357	4.8033	4.14708	4.0598
P04839	0.35594	-1.4903	6.6155e-05	4.1794				P55011	Solute carrier family 12 member 2 OS=Homo sapiens OX=9606 GN=SLC12A2 PE=1 SV=1	SLC12A2	-2.8976	6.3861e-06	5.1948	6.70064	6.67258	6.6966	6.734	6.73209	5.66926	5.67667	6.02853	6.04127	5.75888
Q8IYB5	0.35525	-1.4931	0.036004	1.4436				Q9NXA8	NAD-dependent protein deacylase sirtuin-5, mitochondrial OS=Homo sapiens OX=9606 GN=SIRT5 PE=1 SV=2	SIRT5	-2.9132	0.027171	1.5659	5.96964	6.16964	5.9717	5.79491	6.01232	5.15796	3.89539	5.2187	5.55848	5.70294
P56199	0.35512	-1.4936	0.00013859	3.8583				Q15124	Phosphoglucomutase-like protein 5 OS=Homo sapiens OX=9606 GN=PGM5 PE=1 SV=2	PGM5	-2.9368	5.6002e-06	5.2518	7.10154	7.02429	7.03445	7.13466	7.09059	6.08198	6.26754	6.20679	6.44201	5.96693
P49589	0.35479	-1.495	0.00047118	3.3268				P04216	Thy-1 membrane glycoprotein OS=Homo sapiens OX=9606 GN=THY1 PE=1 SV=2	THY1	-2.9477	1.7298e-08	7.762	8.27191	8.2187	8.37827	8.28965	8.34755	7.34673	7.45269	7.34895	7.48509	7.43587
P48681	0.35422	-1.4973	0.00032348	3.4902				O75828	Carbonyl reductase [NADPH] 3 OS=Homo sapiens OX=9606 GN=CBR3 PE=1 SV=3	CBR3	-2.9547	0.00041799	3.3788	6.77471	6.60181	6.53594	6.62477	6.59314	5.50674	5.69512	5.34539	6.15683	5.97896
P78540	0.35405	-1.498	0.00057562	3.2399				Q9Y6R7	IgGFc-binding protein OS=Homo sapiens OX=9606 GN=FCGBP PE=1 SV=3	FCGBP	-2.9674	0.00012578	3.9004	6.84049	6.93188	6.53259	6.33839	6.76249	5.69276	6.02252	5.60341	5.8464	5.77438
O95169	0.3538	-1.499	0.0085747	2.0668				P27694	Replication protein A 70 kDa DNA-binding subunit OS=Homo sapiens OX=9606 GN=RPA1 PE=1 SV=2	RPA1	-2.9816	1.393e-06	5.8561	8.10698	8.16772	8.10747	7.96443	7.98978	7.2432	7.0917	7.33797	7.17979	6.99598
P17050	0.35321	-1.5014	0.00099019	3.0043				O96005	Cleft lip and palate transmembrane protein 1 OS=Homo sapiens OX=9606 GN=CLPTM1 PE=1 SV=1	CLPTM1	-2.9858	0.00060634	3.2173	7.49612	7.72574	7.32274	6.91312	7.24963	6.2991	6.42323	6.41203	6.27601	6.80291
Q06787-7	0.35182	-1.5071	0.016507	1.7823				P07942	Laminin subunit beta-1 OS=Homo sapiens OX=9606 GN=LAMB1 PE=1 SV=2	LAMB1	-2.9874	7.963e-07	6.0989	8.47928	8.39902	8.55166	8.62606	8.47285	7.42559	7.70291	7.54837	7.70441	7.65116
O95816	0.35011	-1.5141	0.00051696	3.2865				O95071	E3 ubiquitin-protein ligase UBR5 OS=Homo sapiens OX=9606 GN=UBR5 PE=1 SV=2	UBR5	-2.9875	0.0022448	2.6488	6.13097	6.38959	5.6784	5.24343	5.75931	4.95248	5.07814	4.77071	5.0104	4.89337
P17900	0.34899	-1.5187	0.0055432	2.2562				Q5EB52	Mesoderm-specific transcript homolog protein OS=Homo sapiens OX=9606 GN=MEST PE=1 SV=2	MEST	-2.9895	0.0086839	2.0613	6.25712	6.18252	6.18607	6.20559	5.96722	5.71224	5.27674	5.77297	4.34469	5.1922
P49721	0.34845	-1.521	3.3601e-05	4.4736				Q70CQ3	Ubiquitin carboxyl-terminal hydrolase 30 OS=Homo sapiens OX=9606 GN=USP30 PE=1 SV=1	USP30	-2.9942	0.000136	3.8665	5.4934	5.29501	5.50652	5.28531	5.78802	4.78718	4.35147	4.77298	4.59376	4.35625
P16402	0.34816	-1.5222	0.0081532	2.0887				P14324	Farnesyl pyrophosphate synthase OS=Homo sapiens OX=9606 GN=FDPS PE=1 SV=4	FDPS	-3.007	1.2261e-05	4.9115	7.6465	7.61422	7.55339	7.74209	7.51826	6.575	6.71178	6.67446	7.0356	6.55156
Q14254	0.34552	-1.5332	0.00010363	3.9845				Q9Y617	Phosphoserine aminotransferase OS=Homo sapiens OX=9606 GN=PSAT1 PE=1 SV=2	PSAT1	-3.0105	0.00051823	3.2855	7.10438	7.13508	6.94013	6.89444	6.98453	5.60002	6.48812	5.93064	6.1988	6.30967
P49588	0.34481	-1.5361	5.2155e-06	5.2827				P82912	28S ribosomal protein S11, mitochondrial OS=Homo sapiens OX=9606 GN=MRPS11 PE=1 SV=2	MRPS11	-3.0117	0.0019588	2.708	5.9385	5.80613	6.22704	6.23632	6.21132	5.14277	5.82946	5.22113	4.85674	4.83608
Q14019	0.34466	-1.5368	0.0010187	2.9919				Q16695	Histone H3.1t OS=Homo sapiens OX=9606 GN=H3-4 PE=1 SV=3	H3-4	-3.0279	2.2811e-05	4.6419	7.63397	7.48889	7.6774	7.85513	7.58171	6.77962	6.70768	7.03238	6.53416	6.62587
P00488	0.34395	-1.5397	0.0038046	2.4197				Q92734	Protein TFG OS=Homo sapiens OX=9606 GN=TFG PE=1 SV=2	TFG	-3.0475	2.9785e-07	6.526	7.96144	7.9661	7.86849	8.01727	7.88033	6.97473	7.03257	7.08298	7.16275	6.85361
Q9NPF4	0.34211	-1.5475	0.004014	2.3964				Q9P013	Spliceosome-associated protein CWC15 homolog OS=Homo sapiens OX=9606 GN=CWC15 PE=1 SV=2	CWC15	-3.0639	0.012166	1.9148	6.28057	4.89471	5.50918	6.15543	5.55247	4.95452	4.92213	4.99179	4.66301	4.24923
P50135	0.34085	-1.5528	0.0026206	2.5816				Q99674	Cell growth regulator with EF hand domain protein 1 OS=Homo sapiens OX=9606 GN=CGREF1 PE=2 SV=3	CGREF1	-3.0754	0.00010699	3.9707	5.86588	5.99791	6.25872	5.78598	6.20212	4.81739	5.18875	5.21387	4.93975	5.32193
Q9NX14	0.34061	-1.5538	0.00097095	3.0128				P26038	Moesin OS=Homo sapiens OX=9606 GN=MSN PE=1 SV=3	MSN	-3.0828	2.2706e-05	4.6439	8.73837	8.67804	9.10276	8.87173	9.19214	7.92479	8.07645	8.06782	7.93012	7.9438
P48643	0.3398	-1.5573	0.0031823	2.4973				Q5JPE7	Nodal modulator 2 OS=Homo sapiens OX=9606 GN=NOMO2 PE=1 SV=1	NOMO2	-3.0845	0.00013669	3.8643	7.39805	7.31537	7.93807	7.71402	7.88065	6.82979	6.81969	6.7084	6.71024	6.5354
P17661	0.33958	-1.5582	0.045135	1.3455				P32929	Cystathionine gamma-lyase OS=Homo sapiens OX=9606 GN=CTH PE=1 SV=3	CTH	-3.0869	0.00021045	3.6768	5.66791	5.78597	5.70732	5.47755	5.63064	4.44663	4.93531	4.34757	4.88466	5.00894
Q4V9L6	0.33886	-1.5612	0.0039985	2.3981				P60880-2	Isoform 2 of Synaptosomal-associated protein 25 OS=Homo sapiens OX=9606 GN=SNAP25	SNAP25	-3.0888	0.011154	1.9526	5.69587	6.0865	5.31435	4.87441	5.53108	4.79504	3.79588	4.87459	4.8004	4.5873
Q15006	0.3384	-1.5632	0.0008648	3.0631				A0AVT1	Ubiquitin-like modifier-activating enzyme 6 OS=Homo sapiens OX=9606 GN=UBA6 PE=1 SV=1	UBA6	-3.0908	0.00098061	3.0085	8.07631	7.97851	8.53598	8.14312	8.67848	7.13086	7.17419	7.16096	7.7192	7.57506
P07951-3	0.33813	-1.5643	0.0091837	2.037				P11169	Solute carrier family 2, facilitated glucose transporter member 3 OS=Homo sapiens OX=9606 GN=SLC2A3 PE=1 SV=1	SLC2A3	-3.0933	2.1817e-05	4.6612	6.74097	6.74825	6.60529	6.29026	6.67756	5.8406	5.48118	5.79378	5.65361	5.63725
Q13425	0.33742	-1.5674	0.0025181	2.5989				P32456	Guanylate-binding protein 2 OS=Homo sapiens OX=9606 GN=GBP2 PE=1 SV=3	GBP2	-3.0948	0.00016027	3.7951	6.08011	5.77965	5.73355	6.3053	5.89172	4.87005	5.21232	4.90802	5.28661	4.85524
Q9UPY8	0.33718	-1.5684	0.0028224	2.5494				P02741	C-reactive protein OS=Homo sapiens OX=9606 GN=CRP PE=1 SV=1	CRP	-3.0961	0.010651	1.9726	7.92337	8.10202	8.11088	7.93455	7.96476	7.27618	7.389	5.96488	7.36078	7.38467
Q9UDR5	0.33622	-1.5725	0.00063758	3.1955				Q13637	Ras-related protein Rab-32 OS=Homo sapiens OX=9606 GN=RAB32 PE=1 SV=3	RAB32	-3.1002	0.012714	1.8957	6.05062	5.80987	5.62924	6.36858	5.94345	5.42753	4.45732	5.08663	4.40935	5.75463
P17252	0.33539	-1.5761	0.0034711	2.4595				P19827	Inter-alpha-trypsin inhibitor heavy chain H1 OS=Homo sapiens OX=9606 GN=ITIH1 PE=1 SV=3	ITIH1	-3.1041	0.00053711	3.2699	7.78649	7.7719	7.74988	7.69276	7.75605	6.48642	6.44852	6.76653	7.31853	7.06489
P57737-3	0.33427	-1.5809	0.00088797	3.0516				P41218	Myeloid cell nuclear differentiation antigen OS=Homo sapiens OX=9606 GN=MNDA PE=1 SV=1	MNDA	-3.1058	0.00025864	3.5873	7.38206	7.3157	6.90808	7.09628	7.16207	5.9031	6.5888	6.00355	6.33831	6.35578
P50479	0.33402	-1.582	3.4444e-05	4.4629				Q01484	Ankyrin-2 OS=Homo sapiens OX=9606 GN=ANK2 PE=1 SV=4	ANK2	-3.1097	1.4519e-06	5.8381	8.33429	8.39813	8.32295	8.32353	8.36635	7.28136	7.35435	7.28155	7.66296	7.4845
Q12860	0.33385	-1.5827	7.7564e-06	5.1103				O60437	Periplakin OS=Homo sapiens OX=9606 GN=PPL PE=1 SV=4	PPL	-3.1112	2.3228e-07	6.634	7.82703	7.77944	7.71925	7.83481	7.75318	6.65871	6.94639	6.95252	6.86961	6.80362
Q96E39	0.33299	-1.5865	0.014562	1.8368				Q9Y6R1	Electrogenic sodium bicarbonate cotransporter 1 OS=Homo sapiens OX=9606 GN=SLC4A4 PE=1 SV=1	SLC4A4	-3.1122	0.0079023	2.1022	5.88071	6.01105	5.98259	4.73647	5.92419	4.56845	4.90146	4.4614	5.02283	4.89652
Q9ULH1	0.33249	-1.5886	0.025238	1.5979				Q9Y6K5	2'-5'-oligoadenylate synthase 3 OS=Homo sapiens OX=9606 GN=OAS3 PE=1 SV=3	OAS3	-3.1124	0.0086599	2.0625	6.09294	5.9774	6.05119	6.59591	5.29097	4.45222	5.16505	5.52992	5.10147	5.07515
Q9UHD2	0.3317	-1.592	0.0062881	2.2015				O75061	Putative tyrosine-protein phosphatase auxilin OS=Homo sapiens OX=9606 GN=DNAJC6 PE=1 SV=3	DNAJC6	-3.1151	3.3597e-05	4.4737	6.23175	6.38959	6.30913	5.92761	6.1771	5.16084	5.24059	5.07161	5.54737	5.32611
Q9ULD0	0.33013	-1.5989	0.0015191	2.8184				Q8N392	Rho GTPase-activating protein 18 OS=Homo sapiens OX=9606 GN=ARHGAP18 PE=1 SV=3	ARHGAP18	-3.1379	0.0037663	2.4241	7.01692	6.6894	7.78649	7.01034	7.76726	6.24064	6.22199	6.11377	6.44983	6.52117
Q7Z3J2	0.33012	-1.5989	0.040865	1.3886				P63215	Guanine nucleotide-binding protein G(I)/G(S)/G(O) subunit gamma-3 OS=Homo sapiens OX=9606 GN=GNG3 PE=1 SV=1	GNG3	-3.1452	0.040732	1.3901	6.12422	6.13699	6.13318	4.22431	6.09717	4.76246	4.79375	4.8593	5.03604	4.53027
Q13526	0.32988	-1.6	0.00032218	3.4919				Q5TAQ9	DDB1- and CUL4-associated factor 8 OS=Homo sapiens OX=9606 GN=DCAF8 PE=1 SV=1	DCAF8	-3.153	0.0024795	2.6056	6.98469	6.47587	6.56179	7.01939	6.35932	5.13794	5.79498	5.6118	5.98484	6.12571
Q8NC56	0.32963	-1.6011	0.00027307	3.5637				P07948-2	Isoform 2 of Tyrosine-protein kinase Lyn OS=Homo sapiens OX=9606 GN=LYN	LYN	-3.1709	0.012708	1.8959	7.1311	7.01145	7.03949	7.19934	7.09871	5.73371	5.40196	5.91456	6.99288	6.66431
O43314	0.32838	-1.6066	0.013293	1.8764				Q9Y3E7	Charged multivesicular body protein 3 OS=Homo sapiens OX=9606 GN=CHMP3 PE=1 SV=3	CHMP3	-3.1768	7.7494e-05	4.1107	5.99661	6.16667	6.01366	6.19551	6.07269	4.96102	4.85647	5.503	5.00152	5.34162
Q96ST3	0.32793	-1.6085	0.0043156	2.365				P16949	Stathmin OS=Homo sapiens OX=9606 GN=STMN1 PE=1 SV=3	STMN1	-3.1921	4.1852e-06	5.3783	8.10812	8.00042	8.42977	8.21713	8.39631	7.18782	7.22697	7.3054	7.26858	7.35842
O60506	0.32771	-1.6095	0.012637	1.8984				Q99798	Aconitate hydratase, mitochondrial OS=Homo sapiens OX=9606 GN=ACO2 PE=1 SV=2	ACO2	-3.2154	1.0811e-06	5.9661	8.91879	9.03697	8.96726	8.71061	8.97801	7.92921	8.00628	8.07917	7.96624	7.79109
O95428	0.32738	-1.611	3.464e-05	4.4604				Q9BY32	Inosine triphosphate pyrophosphatase OS=Homo sapiens OX=9606 GN=ITPA PE=1 SV=2	ITPA	-3.2249	0.0015231	2.8173	6.62431	6.67052	6.64803	6.38986	6.84159	6.43279	5.41684	5.52688	5.49277	5.45104
Q9H0N5	0.3271	-1.6122	0.0027336	2.5633				Q9Y5P4	Ceramide transfer protein OS=Homo sapiens OX=9606 GN=CERT1 PE=1 SV=1	CERT1	-3.2371	0.00016997	3.7696	5.46346	5.35308	5.46685	5.66678	5.28625	4.21154	4.91598	4.61987	4.22959	4.38717
Q96I24	0.32658	-1.6145	0.01065	1.9726				Q96MC5	bMERB domain-containing protein 1 OS=Homo sapiens OX=9606 GN=BMERB1 PE=1 SV=1	BMERB1	-3.2449	1.31e-05	4.8827	6.05848	5.73982	6.12092	6.06544	6.07251	4.84161	5.28327	4.97063	4.94763	5.12998
Q9NQT8	0.32609	-1.6167	0.0041092	2.3862				O14531	Dihydropyrimidinase-related protein 4 OS=Homo sapiens OX=9606 GN=DPYSL4 PE=1 SV=2	DPYSL4	-3.2454	5.5426e-05	4.2563	7.29819	7.28423	7.24859	7.30068	7.289	6.36454	6.0719	6.67411	5.98257	6.44269
Q9H1K1	0.32573	-1.6183	0.0019091	2.7192				P08559	Pyruvate dehydrogenase E1 component subunit alpha, somatic form, mitochondrial OS=Homo sapiens OX=9606 GN=PDHA1 PE=1 SV=3	PDHA1	-3.2496	2.3236e-05	4.6338	8.6854	8.83369	8.81678	8.29595	8.83111	7.71305	7.62946	7.63203	7.87357	7.7237
Q9Y2H0-1	0.32433	-1.6245	0.00072053	3.1423				P16219	Short-chain specific acyl-CoA dehydrogenase, mitochondrial OS=Homo sapiens OX=9606 GN=ACADS PE=1 SV=1	ACADS	-3.2536	0.00036171	3.4416	6.25663	5.90453	5.32825	6.05399	5.88313	4.88176	4.80036	5.03189	5.0602	4.75524
P06454	0.32414	-1.6253	9.0881e-07	6.0415				O76070	Gamma-synuclein OS=Homo sapiens OX=9606 GN=SNCG PE=1 SV=2	SNCG	-3.2582	0.00034462	3.4627	8.19059	8.33172	8.27796	7.75898	8.21405	6.72499	7.43736	7.04757	7.35577	7.30356
Q06828	0.32392	-1.6263	0.0032127	2.4931				Q9UBC2	Epidermal growth factor receptor substrate 15-like 1 OS=Homo sapiens OX=9606 GN=EPS15L1 PE=1 SV=1	EPS15L1	-3.2602	0.00055334	3.257	7.22989	7.02207	7.8145	7.15221	7.74139	6.45308	6.65837	6.42091	6.26618	6.25443
Q14008	0.32136	-1.6377	5.61e-05	4.251				Q8IWJ2	GRIP and coiled-coil domain-containing protein 2 OS=Homo sapiens OX=9606 GN=GCC2 PE=1 SV=4	GCC2	-3.2674	0.0011931	2.9233	7.16915	6.31495	6.94942	7.52332	7.05612	5.94848	5.94802	6.12875	6.08841	5.98131
Q99715	0.32125	-1.6382	0.00014314	3.8442				Q3SY69	Mitochondrial 10-formyltetrahydrofolate dehydrogenase OS=Homo sapiens OX=9606 GN=ALDH1L2 PE=1 SV=2	ALDH1L2	-3.2714	4.2268e-05	4.374	7.06651	7.24547	7.3144	7.01733	7.14542	5.81164	6.18612	6.08463	6.33676	6.446
Q09666	0.32106	-1.6391	4.9379e-05	4.3065				Q8N111	Cell cycle exit and neuronal differentiation protein 1 OS=Homo sapiens OX=9606 GN=CEND1 PE=1 SV=1	CEND1	-3.2796	1.3479e-05	4.8703	7.41257	7.50711	7.33593	7.1712	7.26542	6.18276	6.63678	6.43656	6.33873	6.16109
O00170	0.32102	-1.6393	0.01605	1.7945				Q8IUE6	Histone H2A type 2-B OS=Homo sapiens OX=9606 GN=H2AC21 PE=1 SV=3	H2AC21	-3.2825	0.0025284	2.5972	6.87877	6.89856	6.28225	7.0682	6.17671	5.69303	6.12352	5.76177	5.51082	5.27462
P43121	0.32086	-1.64	0.0043767	2.3589				P19404	NADH dehydrogenase [ubiquinone] flavoprotein 2, mitochondrial OS=Homo sapiens OX=9606 GN=NDUFV2 PE=1 SV=2	NDUFV2	-3.2837	2.8667e-05	4.5426	8.02057	7.9218	8.52226	8.2198	8.41335	7.18	7.24895	7.15961	7.30423	7.26259
P23381	0.32023	-1.6428	0.00076986	3.1136				Q13449	Limbic system-associated membrane protein OS=Homo sapiens OX=9606 GN=LSAMP PE=1 SV=2	LSAMP	-3.2945	2.1708e-05	4.6634	7.46566	7.34381	7.38061	7.58857	7.39253	6.10319	6.53018	6.30762	6.62375	6.64767
Q86UX7	0.3197	-1.6452	0.00099393	3.0026				Q9NRX5	Serine incorporator 1 OS=Homo sapiens OX=9606 GN=SERINC1 PE=1 SV=1	SERINC1	-3.2974	0.0013433	2.8718	6.40818	6.42181	6.53104	6.21113	6.3124	5.68996	5.34889	5.96308	5.00602	4.91358
Q13136	0.3179	-1.6534	0.0115	1.9393				Q27J81	Inverted formin-2 OS=Homo sapiens OX=9606 GN=INF2 PE=1 SV=2	INF2	-3.3054	0.0026195	2.5818	6.04915	5.79765	6.2722	5.88628	6.26545	4.87571	4.54035	5.78449	5.21497	4.88015
Q99436	0.31749	-1.6552	0.0024357	2.6134				P55087	Aquaporin-4 OS=Homo sapiens OX=9606 GN=AQP4 PE=1 SV=2	AQP4	-3.3135	0.0043057	2.366	7.22476	7.23874	6.65706	6.39903	6.89557	5.57685	5.98393	5.42894	6.54934	5.88879
P63010	0.31739	-1.6557	7.724e-06	5.1122				Q17R89	Rho GTPase-activating protein 44 OS=Homo sapiens OX=9606 GN=ARHGAP44 PE=1 SV=1	ARHGAP44	-3.3164	0.00019038	3.7204	5.74931	5.72291	5.50473	5.73301	5.55137	4.10707	4.73512	4.72178	4.9777	4.72806
Q14624	0.31704	-1.6573	0.0015988	2.7962				Q9Y3D9	28S ribosomal protein S23, mitochondrial OS=Homo sapiens OX=9606 GN=MRPS23 PE=1 SV=2	MRPS23	-3.3278	0.0010645	2.9728	6.79171	6.88641	7.02395	6.9277	6.91209	6.33512	6.25152	5.95007	5.76245	5.23388
P05452	0.31701	-1.6574	0.00025982	3.5853				Q8TDI0	Chromodomain-helicase-DNA-binding protein 5 OS=Homo sapiens OX=9606 GN=CHD5 PE=1 SV=1	CHD5	-3.3288	0.0014336	2.8436	5.82663	5.02809	5.94977	6.19166	5.86659	4.70582	4.9026	4.92401	4.81008	4.50993
Q7L9L4	0.31679	-1.6584	0.018511	1.7326				Q9NWB6	Arginine and glutamate-rich protein 1 OS=Homo sapiens OX=9606 GN=ARGLU1 PE=1 SV=1	ARGLU1	-3.3521	5.2938e-06	5.2762	7.27969	7.18186	7.07918	7.37394	7.1885	6.33297	6.06623	6.45357	6.17926	6.02571
Q9BWH2	0.31624	-1.6609	0.034316	1.4645				Q9NZW5	MAGUK p55 subfamily member 6 OS=Homo sapiens OX=9606 GN=MPP6 PE=1 SV=2	MPP6	-3.3657	0.0025854	2.5875	6.31308	6.26948	5.88042	6.35599	6.04838	5.97349	4.81939	5.24597	4.85083	4.91184
Q9NZN4	0.31531	-1.6652	0.00074624	3.1271				P30536	Translocator protein OS=Homo sapiens OX=9606 GN=TSPO PE=1 SV=3	TSPO	-3.3693	0.00013614	3.866	6.26963	6.14712	5.9957	6.61034	5.89234	5.28276	5.00993	5.32772	5.28836	4.9351
O75663	0.31502	-1.6665	0.029443	1.531				Q96DA0	Zymogen granule protein 16 homolog B OS=Homo sapiens OX=9606 GN=ZG16B PE=1 SV=3	ZG16B	-3.3716	2.9403e-06	5.5316	6.91785	7.01077	6.88029	6.8195	6.94311	5.96327	6.01722	6.10351	5.68353	5.72926
Q13153	0.31371	-1.6725	0.0012948	2.8878				Q9UJY4	ADP-ribosylation factor-binding protein GGA2 OS=Homo sapiens OX=9606 GN=GGA2 PE=1 SV=3	GGA2	-3.3741	0.00028681	3.5424	6.66952	6.52016	6.54556	6.81816	6.70145	6.00468	5.48425	5.10303	5.75966	5.82473
O95373	0.3137	-1.6725	0.013016	1.8855				Q8N3J6	Cell adhesion molecule 2 OS=Homo sapiens OX=9606 GN=CADM2 PE=2 SV=1	CADM2	-3.3796	5.4746e-07	6.2616	6.08509	6.15454	6.17929	5.93867	6.06982	4.86036	5.03491	5.16444	5.16649	5.11445
O95159	0.31231	-1.679	5.5352e-05	4.2569				Q9H9S4	Calcium-binding protein 39-like OS=Homo sapiens OX=9606 GN=CAB39L PE=1 SV=3	CAB39L	-3.3827	0.024737	1.6066	6.05573	6.1043	6.28661	4.67492	6.21774	4.25941	4.61193	4.81341	5.02241	5.54068
Q8N3V7-2	0.31175	-1.6815	0.023131	1.6358				P32004	Neural cell adhesion molecule L1 OS=Homo sapiens OX=9606 GN=L1CAM PE=1 SV=2	L1CAM	-3.3932	0.0011962	2.9222	8.26644	8.28818	8.33351	8.32104	8.35047	6.85045	7.23212	6.87583	7.94602	7.54799
Q92854-2	0.3117	-1.6818	0.0076213	2.118				Q8IVM0-2	Isoform 2 of Coiled-coil domain-containing protein 50 OS=Homo sapiens OX=9606 GN=CCDC50	CCDC50	-3.3962	9.7665e-06	5.0103	5.99344	6.23096	6.01591	6.3599	6.17797	5.24032	5.18261	4.82164	5.19974	5.22216
P28288	0.31008	-1.6893	0.033266	1.478				P43003	Excitatory amino acid transporter 1 OS=Homo sapiens OX=9606 GN=SLC1A3 PE=1 SV=1	SLC1A3	-3.3967	0.00047682	3.3216	6.56096	6.68635	6.17574	6.19277	6.40329	5.60286	5.07313	5.76951	5.46704	4.99412
P37802	0.30959	-1.6916	0.00050921	3.2931				Q96RN5	Mediator of RNA polymerase II transcription subunit 15 OS=Homo sapiens OX=9606 GN=MED15 PE=1 SV=2	MED15	-3.398	0.044444	1.3522	6.00436	4.63715	5.07658	6.4458	5.85611	4.68928	4.99205	3.55735	5.13998	4.52718
Q15691	0.3084	-1.6971	5.0347e-06	5.298				O95425	Supervillin OS=Homo sapiens OX=9606 GN=SVIL PE=1 SV=2	SVIL	-3.4103	0.012197	1.9137	7.90304	7.97007	7.8835	8.02062	7.93275	7.36821	7.48555	7.43402	6.02076	6.26836
P43686	0.30829	-1.6976	2.8292e-06	5.5483				Q9NUQ6	SPATS2-like protein OS=Homo sapiens OX=9606 GN=SPATS2L PE=1 SV=2	SPATS2L	-3.4253	8.8278e-06	5.0541	6.93261	6.99698	6.64917	6.86937	6.69219	5.97003	5.88073	5.78307	5.84361	5.50727
P26006	0.30817	-1.6982	0.035618	1.4483				P17302	Gap junction alpha-1 protein OS=Homo sapiens OX=9606 GN=GJA1 PE=1 SV=2	GJA1	-3.4381	0.00061794	3.2091	7.30101	7.42132	7.17982	6.98268	7.23186	6.13338	6.50157	6.65254	5.68224	5.97207
P35556	0.30709	-1.7033	4.073e-05	4.3901				O15127	Secretory carrier-associated membrane protein 2 OS=Homo sapiens OX=9606 GN=SCAMP2 PE=1 SV=2	SCAMP2	-3.4396	0.0043676	2.3598	6.34912	6.5787	6.28517	6.31454	6.21158	5.27437	5.63182	6.10097	4.86371	4.69107
P28907	0.30639	-1.7066	0.01054	1.9772				P11274	Breakpoint cluster region protein OS=Homo sapiens OX=9606 GN=BCR PE=1 SV=2	BCR	-3.4447	0.001531	2.815	5.91679	6.15804	5.79971	6.3	5.42595	4.34117	4.77034	5.26982	5.11682	4.91748
Q9BTE6	0.30509	-1.7127	9.0283e-05	4.0444				Q9BR76	Coronin-1B OS=Homo sapiens OX=9606 GN=CORO1B PE=1 SV=1	CORO1B	-3.4679	3.2966e-05	4.4819	8.15993	8.32562	8.06873	7.59075	8.121	6.93775	7.07263	7.01234	7.04028	6.98325
Q9UBI6	0.30485	-1.7138	6.3973e-05	4.194				P06753-4	Isoform 4 of Tropomyosin alpha-3 chain OS=Homo sapiens OX=9606 GN=TPM3	TPM3	-3.476	1.6321e-06	5.7873	6.81678	6.91224	6.90519	6.58641	6.87466	5.6403	5.89647	5.62418	5.87394	5.82842
Q9Y3P9	0.30483	-1.7139	0.00041954	3.3772				Q2NKQ1	Small G protein signaling modulator 1 OS=Homo sapiens OX=9606 GN=SGSM1 PE=1 SV=2	SGSM1	-3.4917	0.0001215	3.9154	6.91083	7.1371	6.99933	6.32406	6.94007	5.87766	5.77547	5.99302	5.76433	5.64537
P21579	0.30352	-1.7201	0.0022964	2.6389				Q9Y5L4	Mitochondrial import inner membrane translocase subunit Tim13 OS=Homo sapiens OX=9606 GN=TIMM13 PE=1 SV=1	TIMM13	-3.4932	4.7174e-05	4.3263	7.57028	7.26613	7.94177	7.84958	7.78098	6.58169	6.5999	6.53793	6.84962	6.58176
P29120	0.30286	-1.7233	9.5201e-05	4.0214				Q16512	Serine/threonine-protein kinase N1 OS=Homo sapiens OX=9606 GN=PKN1 PE=1 SV=2	PKN1	-3.4943	0.00024057	3.6188	6.09621	6.00857	5.85335	6.15693	5.93803	5.44959	4.64135	5.19314	4.86533	4.64425
Q96PU8	0.30188	-1.728	0.00063884	3.1946				P21757	Macrophage scavenger receptor types I and II OS=Homo sapiens OX=9606 GN=MSR1 PE=1 SV=1	MSR1	-3.4957	0.0028025	2.5525	6.2721	6.06701	5.69016	6.52178	5.71819	5.14163	5.18296	4.26362	5.08508	5.33448
P19971	0.29953	-1.7392	0.0012073	2.9182				Q9H444	Charged multivesicular body protein 4b OS=Homo sapiens OX=9606 GN=CHMP4B PE=1 SV=1	CHMP4B	-3.5089	9.4696e-07	6.0237	7.98412	7.93633	8.04239	8.12153	8.01175	6.76443	6.9574	6.88629	6.99998	7.20653
P50993	0.29947	-1.7395	0.024613	1.6088				Q9UDT6	CAP-Gly domain-containing linker protein 2 OS=Homo sapiens OX=9606 GN=CLIP2 PE=1 SV=1	CLIP2	-3.5196	3.3636e-08	7.4732	7.55525	7.46799	7.42516	7.62432	7.46329	6.42202	6.35181	6.39775	6.54332	6.5235
O75382	0.2988	-1.7428	0.0069756	2.1564				P04181	Ornithine aminotransferase, mitochondrial OS=Homo sapiens OX=9606 GN=OAT PE=1 SV=1	OAT	-3.5211	3.2132e-07	6.4931	8.1697	8.03753	8.26106	8.22837	8.21561	7.23867	7.24678	7.13969	7.02787	6.95956
O43505	0.29837	-1.7448	4.092e-06	5.3881				P09622	Dihydrolipoyl dehydrogenase, mitochondrial OS=Homo sapiens OX=9606 GN=DLD PE=1 SV=2	DLD	-3.5242	6.3358e-08	7.1982	8.71288	8.65216	8.85027	8.85867	8.79594	7.61977	7.64264	7.81045	7.79909	7.69353
Q9UH99	0.29775	-1.7478	0.0034845	2.4579				P54105	Methylosome subunit pICln OS=Homo sapiens OX=9606 GN=CLNS1A PE=1 SV=1	CLNS1A	-3.5314	0.0041333	2.3837	6.67114	6.66498	6.91957	6.81226	6.85867	5.62081	5.97961	6.60112	5.20558	5.20429
O95202	0.29708	-1.7511	0.00013058	3.8841				Q9HAU0	Pleckstrin homology domain-containing family A member 5 OS=Homo sapiens OX=9606 GN=PLEKHA5 PE=1 SV=1	PLEKHA5	-3.538	1.1596e-06	5.9357	7.02694	6.96029	6.80571	7.03894	6.8203	5.94553	5.702	6.06236	5.86385	5.75326
P62070	0.29684	-1.7523	0.00020758	3.6828				Q9UEW8	STE20/SPS1-related proline-alanine-rich protein kinase OS=Homo sapiens OX=9606 GN=STK39 PE=1 SV=3	STK39	-3.5403	4.8777e-06	5.3118	7.76615	7.79407	7.63194	7.74254	7.73461	6.52031	6.75126	6.83952	6.85667	6.37292
Q13557	0.29653	-1.7538	0.00025063	3.601				O00479	High mobility group nucleosome-binding domain-containing protein 4 OS=Homo sapiens OX=9606 GN=HMGN4 PE=1 SV=3	HMGN4	-3.5463	0.00024828	3.6051	7.06095	6.93966	7.27452	7.43309	7.09418	6.372	6.41826	6.16849	5.83751	5.66837
O43759	0.29645	-1.7541	0.014106	1.8506				Q9Y6I3	Epsin-1 OS=Homo sapiens OX=9606 GN=EPN1 PE=1 SV=2	EPN1	-3.5486	2.0949e-05	4.6788	7.31081	7.45303	7.80785	7.28453	7.72019	6.58944	6.44033	6.55147	6.37582	6.27815
Q9HC35	0.29634	-1.7547	2.7109e-05	4.5669				Q9Y6E0-2	Isoform A of Serine/threonine-protein kinase 24 OS=Homo sapiens OX=9606 GN=STK24	STK24	-3.5712	0.0001129	3.9473	7.43854	7.31384	6.89997	7.61369	7.14065	6.17929	6.50265	6.07623	6.30308	5.97022
O43143	0.29498	-1.7613	0.00010579	3.9756				Q8TCD5	5'(3')-deoxyribonucleotidase, cytosolic type OS=Homo sapiens OX=9606 GN=NT5C PE=1 SV=2	NT5C	-3.5922	2.9016e-05	4.5374	6.84331	6.88032	6.87259	6.71979	6.86834	5.42866	5.66308	5.63817	6.15675	5.89095
Q0VGL1	0.29406	-1.7658	0.00013959	3.8551				Q15286	Ras-related protein Rab-35 OS=Homo sapiens OX=9606 GN=RAB35 PE=1 SV=1	RAB35	-3.6006	1.604e-09	8.7948	7.16584	7.24014	7.11362	7.09109	7.08835	6.0401	5.99654	6.03069	6.1066	6.10565
O15484	0.29394	-1.7664	0.0035262	2.4527				Q6FHJ7	Secreted frizzled-related protein 4 OS=Homo sapiens OX=9606 GN=SFRP4 PE=1 SV=2	SFRP4	-3.6009	1.0959e-07	6.9602	6.24747	6.31907	6.18448	6.35669	6.22663	5.04401	5.14908	5.29728	5.10996	5.31408
P13796	0.29388	-1.7667	0.0002098	3.6782				O14841	5-oxoprolinase OS=Homo sapiens OX=9606 GN=OPLAH PE=1 SV=3	OPLAH	-3.6064	0.0041558	2.3813	5.81272	5.06288	6.34846	5.27944	6.3121	4.4114	4.75786	4.72632	4.60344	4.88847
P09110	0.29387	-1.7668	0.0001268	3.8969				O15417	Trinucleotide repeat-containing gene 18 protein OS=Homo sapiens OX=9606 GN=TNRC18 PE=1 SV=3	TNRC18	-3.6103	0.00015878	3.7992	6.28679	5.77174	6.33319	6.67247	6.31994	5.16195	5.42437	5.09692	5.28283	4.98396
Q93100	0.2928	-1.772	0.016825	1.774				Q92572	AP-3 complex subunit sigma-1 OS=Homo sapiens OX=9606 GN=AP3S1 PE=1 SV=1	AP3S1	-3.6112	1.6162e-05	4.7915	7.59564	7.78106	7.4383	7.1214	7.39573	6.36441	6.40103	6.46099	6.45629	6.21396
Q99570	0.29123	-1.7798	0.034226	1.4656				Q15700	Disks large homolog 2 OS=Homo sapiens OX=9606 GN=DLG2 PE=1 SV=3	DLG2	-3.6243	0.0052663	2.2785	5.65864	5.72698	5.35131	5.71801	5.39203	3.48491	4.36379	4.62246	5.08686	4.83439
Q96GA7	0.29113	-1.7803	0.00065935	3.1809				Q8IYV9	Izumo sperm-egg fusion protein 1 OS=Homo sapiens OX=9606 GN=IZUMO1 PE=1 SV=2	IZUMO1	-3.6257	0.0027685	2.5578	5.75491	5.64351	5.63735	6.03978	5.62863	3.73134	5.03712	4.72874	4.66233	5.08757
Q13003	0.29092	-1.7813	0.0010823	2.9656				Q02040	A-kinase anchor protein 17A OS=Homo sapiens OX=9606 GN=AKAP17A PE=1 SV=2	AKAP17A	-3.6325	0.024215	1.6159	6.25783	6.05248	5.58245	6.49472	5.56209	6.23446	4.38273	4.8238	4.73293	4.30822
Q93034	0.28976	-1.7871	0.0026698	2.5735				Q5GLZ8	Probable E3 ubiquitin-protein ligase HERC4 OS=Homo sapiens OX=9606 GN=HERC4 PE=1 SV=1	HERC4	-3.634	1.4879e-05	4.8274	5.89379	5.90314	5.80692	5.8685	5.83973	4.99102	4.40889	4.91514	4.57425	4.95304
Q10589	0.28945	-1.7886	0.00018376	3.7357				P51674	Neuronal membrane glycoprotein M6-a OS=Homo sapiens OX=9606 GN=GPM6A PE=1 SV=2	GPM6A	-3.6375	4.9374e-05	4.3065	6.79162	6.9894	6.94673	6.76174	6.90671	5.50948	5.9035	5.45995	6.16341	5.88492
P01833	0.28879	-1.7919	0.0014318	2.8441				Q15111	Inactive phospholipase C-like protein 1 OS=Homo sapiens OX=9606 GN=PLCL1 PE=1 SV=3	PLCL1	-3.6381	1.3042e-05	4.8847	6.72976	6.78871	6.79183	6.51963	6.9301	5.60491	6.03144	5.55827	5.51121	5.57833
P17987	0.28872	-1.7923	0.00013421	3.8722				Q9Y5X1	Sorting nexin-9 OS=Homo sapiens OX=9606 GN=SNX9 PE=1 SV=1	SNX9	-3.642	0.00010624	3.9737	7.31858	7.53949	7.19124	6.73351	7.21418	6.24137	5.80509	6.2667	6.11783	6.08426
P02751-1	0.28824	-1.7946	0.019158	1.7177				Q96A65	Exocyst complex component 4 OS=Homo sapiens OX=9606 GN=EXOC4 PE=1 SV=1	EXOC4	-3.6444	2.6049e-05	4.5842	7.44257	7.57338	7.19466	6.94538	7.28131	6.28385	6.34808	5.94513	6.16619	6.20865
P34897	0.28806	-1.7956	0.0024887	2.604				Q5H9R7	Serine/threonine-protein phosphatase 6 regulatory subunit 3 OS=Homo sapiens OX=9606 GN=PPP6R3 PE=1 SV=2	PPP6R3	-3.657	6.1111e-07	6.2139	7.18304	7.0414	6.90467	7.04195	6.9286	5.82721	5.76347	6.00365	6.09827	5.9028
Q8TCJ2	0.28749	-1.7984	7.7651e-05	4.1099				P98095	Fibulin-2 OS=Homo sapiens OX=9606 GN=FBLN2 PE=1 SV=2	FBLN2	-3.6636	0.0084641	2.0724	5.54489	4.61791	5.26918	5.85047	5.37988	4.82347	3.90229	4.81637	3.91237	3.6939
Q9Y281	0.28704	-1.8007	0.00011761	3.9296				Q9NX47	E3 ubiquitin-protein ligase MARCHF5 OS=Homo sapiens OX=9606 GN=MARCHF5 PE=1 SV=1	MARCHF5	-3.685	4.0542e-05	4.3921	6.61154	6.46188	6.49001	6.79383	6.47424	5.65824	5.35403	5.16093	5.81987	5.2919
P05204	0.28597	-1.806	0.033711	1.4722				P62837	Ubiquitin-conjugating enzyme E2 D2 OS=Homo sapiens OX=9606 GN=UBE2D2 PE=1 SV=1	UBE2D2	-3.6899	1.4751e-05	4.8312	6.21413	6.15715	6.11685	6.28111	6.01019	5.25494	5.08266	4.85778	5.2999	4.73036
P35611	0.2856	-1.8079	5.8433e-06	5.2333				P15259	Phosphoglycerate mutase 2 OS=Homo sapiens OX=9606 GN=PGAM2 PE=1 SV=3	PGAM2	-3.6948	1.5363e-06	5.8135	6.88166	6.98278	6.75679	6.68099	6.73795	5.42691	5.76328	5.76942	5.82047	5.69887
P05997	0.28518	-1.81	0.00081094	3.091				Q9NRY5	Protein FAM114A2 OS=Homo sapiens OX=9606 GN=FAM114A2 PE=1 SV=4	FAM114A2	-3.6982	0.0031248	2.5052	6.2958	6.21633	6.35568	5.3345	6.42174	5.13636	5.13201	4.32173	5.14042	5.32724
P05413	0.28496	-1.8112	0.02356	1.6278				Q8WUD1	Ras-related protein Rab-2B OS=Homo sapiens OX=9606 GN=RAB2B PE=1 SV=1	RAB2B	-3.6992	8.5843e-06	5.0663	7.8059	7.71883	7.96741	7.92763	7.95592	6.8642	6.8018	6.96467	6.79899	6.37826
Q9UNN5	0.28492	-1.8114	0.00021862	3.6603				P40123	Adenylyl cyclase-associated protein 2 OS=Homo sapiens OX=9606 GN=CAP2 PE=1 SV=1	CAP2	-3.7038	0.0026078	2.5837	6.83432	6.83553	6.8391	6.92211	6.85689	5.34464	5.16761	5.47098	6.35536	6.37462
P27986	0.28364	-1.8179	0.041287	1.3842				Q9Y2P4	Long-chain fatty acid transport protein 6 OS=Homo sapiens OX=9606 GN=SLC27A6 PE=1 SV=1	SLC27A6	-3.7044	1.1893e-06	5.9247	7.6986	7.70727	7.66853	7.67262	7.80332	6.65852	6.85579	6.3612	6.49837	6.60084
Q15651	0.28126	-1.83	0.0094303	2.0255				Q8NBU5	Outer mitochondrial transmembrane helix translocase OS=Homo sapiens OX=9606 GN=ATAD1 PE=1 SV=1	ATAD1	-3.7048	7.6908e-05	4.114	7.08595	7.17448	7.45137	6.94177	7.35764	5.7772	6.46065	5.89911	6.21437	6.08354
Q15018	0.28102	-1.8312	0.039752	1.4006				Q12789	General transcription factor 3C polypeptide 1 OS=Homo sapiens OX=9606 GN=GTF3C1 PE=1 SV=4	GTF3C1	-3.7062	0.00095155	3.0216	6.57133	6.57195	6.75924	6.74591	6.7985	5.78749	5.91712	6.00844	5.2673	4.88819
Q92575	0.28051	-1.8339	0.0079664	2.0987				Q96EE3	Nucleoporin SEH1 OS=Homo sapiens OX=9606 GN=SEH1L PE=1 SV=3	SEH1L	-3.7064	1.4537e-06	5.8375	7.19775	7.13407	7.28395	7.39916	7.23643	6.082	6.27805	5.85893	6.23261	6.22107
P02788	0.27907	-1.8413	0.00021454	3.6685				P07902	Galactose-1-phosphate uridylyltransferase OS=Homo sapiens OX=9606 GN=GALT PE=1 SV=3	GALT	-3.7079	0.00076542	3.1161	7.29671	7.08495	6.99401	7.54779	7.13548	5.50138	6.27415	6.65339	6.07591	5.97319
O75995	0.27873	-1.8431	0.021784	1.6619				P01591	Immunoglobulin J chain OS=Homo sapiens OX=9606 GN=JCHAIN PE=1 SV=4	JCHAIN	-3.7139	3.2045e-05	4.4942	8.4357	8.46961	8.5189	8.2397	8.56756	7.14953	7.41342	7.76016	7.23771	7.08067
P22676	0.27691	-1.8525	0.02092	1.6794				Q15311	RalA-binding protein 1 OS=Homo sapiens OX=9606 GN=RALBP1 PE=1 SV=3	RALBP1	-3.7173	5.6828e-05	4.2454	5.54069	5.51167	5.57629	5.65807	5.4223	4.81608	4.6298	4.01337	4.26465	4.39011
Q15836	0.27591	-1.8577	0.0044176	2.3548				Q8TEH3	DENN domain-containing protein 1A OS=Homo sapiens OX=9606 GN=DENND1A PE=1 SV=2	DENND1A	-3.7204	0.0028299	2.5482	6.64621	6.11916	6.79707	6.9083	6.72219	5.67373	4.76741	5.26094	5.95308	5.93799
P62195	0.27575	-1.8585	0.00014465	3.8397				Q9UPQ0	LIM and calponin homology domains-containing protein 1 OS=Homo sapiens OX=9606 GN=LIMCH1 PE=1 SV=4	LIMCH1	-3.7307	0.0025693	2.5902	6.50319	6.7469	7.26523	6.55234	7.25662	5.63253	6.07191	6.12422	5.85889	5.02151
Q16798	0.27575	-1.8585	0.00021102	3.6757				P07197	Neurofilament medium polypeptide OS=Homo sapiens OX=9606 GN=NEFM PE=1 SV=3	NEFM	-3.7383	3.0409e-05	4.517	8.70653	8.66896	8.79572	8.74265	8.76404	7.33897	7.75857	7.2459	7.87886	7.82891
O43426	0.27548	-1.86	0.00011844	3.9265				Q9Y3I1	F-box only protein 7 OS=Homo sapiens OX=9606 GN=FBXO7 PE=1 SV=1	FBXO7	-3.7409	2.3163e-05	4.6352	5.85044	6.0039	5.97269	5.75779	5.99975	4.84403	4.64556	4.97085	4.41118	5.08239
Q9Y2J8	0.27474	-1.8639	0.013194	1.8796				Q99963	Endophilin-A3 OS=Homo sapiens OX=9606 GN=SH3GL3 PE=1 SV=1	SH3GL3	-3.7489	0.00032536	3.4876	5.65138	5.7692	5.73881	5.57471	5.73321	4.54418	5.00201	3.93429	4.86107	4.48322
Q01082	0.27408	-1.8673	4.2499e-05	4.3716				P0DP58	Ly-6/neurotoxin-like protein 1 OS=Homo sapiens OX=9606 GN=LYNX1 PE=1 SV=1	LYNX1	-3.7524	3.6501e-06	5.4377	6.62312	6.72219	6.96032	6.56182	6.81311	5.82476	5.58638	5.58174	5.66254	5.37728
Q5VIR6	0.27352	-1.8703	0.0023096	2.6365				O00194	Ras-related protein Rab-27B OS=Homo sapiens OX=9606 GN=RAB27B PE=1 SV=4	RAB27B	-3.7617	0.00038367	3.416	6.57162	6.24587	6.62263	6.68947	6.68353	4.92345	5.45132	5.17595	5.89873	5.70181
P05109	0.27235	-1.8765	0.00074687	3.1268				Q99961	Endophilin-A2 OS=Homo sapiens OX=9606 GN=SH3GL1 PE=1 SV=1	SH3GL1	-3.7675	1.2058e-06	5.9187	7.65171	7.70659	7.52749	7.31435	7.60555	6.40923	6.31765	6.3245	6.61656	6.46707
Q15942	0.2722	-1.8773	0.010984	1.9592				Q14160	Protein scribble homolog OS=Homo sapiens OX=9606 GN=SCRIB PE=1 SV=4	SCRIB	-3.7697	2.6571e-05	4.5756	7.60173	7.57822	7.61577	7.6065	7.67255	6.64234	6.84508	6.5539	6.19577	6.16367
Q9Y3C0	0.27117	-1.8828	0.0057741	2.2385				Q9Y450	HBS1-like protein OS=Homo sapiens OX=9606 GN=HBS1L PE=1 SV=1	HBS1L	-3.7912	0.00024161	3.6169	6.61909	6.31027	6.08748	6.78035	6.62375	5.56396	4.93648	5.66621	5.37999	5.16793
Q9NRZ7	0.27112	-1.883	0.0021298	2.6717				P52823	Stanniocalcin-1 OS=Homo sapiens OX=9606 GN=STC1 PE=1 SV=1	STC1	-3.7974	0.00028265	3.5488	6.96866	6.69128	6.71738	7.11479	6.77858	5.08461	6.08812	5.77378	5.87322	5.73527
P20338	0.27022	-1.8878	0.042846	1.3681				P30405	Peptidyl-prolyl cis-trans isomerase F, mitochondrial OS=Homo sapiens OX=9606 GN=PPIF PE=1 SV=1	PPIF	-3.816	1.6763e-07	6.7756	6.74423	6.76509	6.47987	6.59882	6.51379	5.34798	5.57572	5.48533	5.4586	5.49059
P02746	0.27006	-1.8887	0.0026572	2.5756				P42768	Wiskott-Aldrich syndrome protein OS=Homo sapiens OX=9606 GN=WAS PE=1 SV=4	WAS	-3.819	0.0063687	2.1959	5.99072	6.14387	5.42316	5.53152	5.68028	3.55917	4.47765	5.07419	5.05832	4.8524
P08758	0.26989	-1.8896	6.9179e-07	6.16				Q8IZ57	Neurensin-1 OS=Homo sapiens OX=9606 GN=NRSN1 PE=1 SV=1	NRSN1	-3.8196	2.1301e-05	4.6716	6.04837	6.24393	6.54922	6.16599	6.37348	4.80613	5.3079	5.26685	5.25727	4.99371
P05107	0.26948	-1.8918	0.00012409	3.9062				O60486	Plexin-C1 OS=Homo sapiens OX=9606 GN=PLXNC1 PE=1 SV=1	PLXNC1	-3.8263	3.0711e-05	4.5127	6.90018	7.01217	7.13938	6.51111	7.08804	5.82201	5.49902	5.93534	5.72665	5.90865
P50416	0.26897	-1.8945	0.00065986	3.1806				P62760	Visinin-like protein 1 OS=Homo sapiens OX=9606 GN=VSNL1 PE=1 SV=2	VSNL1	-3.8281	0.00021996	3.6577	7.02668	6.78324	6.74015	7.25251	6.77191	5.47967	5.43965	5.71712	6.26835	5.90787
Q16352	0.26825	-1.8984	0.0013537	2.8685				Q86XI8	Uncharacterized protein ZSWIM9 OS=Homo sapiens OX=9606 GN=ZSWIM9 PE=1 SV=2	ZSWIM9	-3.8444	0.00027307	3.5637	5.53312	5.61435	6.22379	5.71806	6.08698	5.05734	4.3493	4.56398	4.51941	4.89991
P51808	0.26653	-1.9076	7.6963e-05	4.1137				Q16720	Plasma membrane calcium-transporting ATPase 3 OS=Homo sapiens OX=9606 GN=ATP2B3 PE=1 SV=3	ATP2B3	-3.8694	0.0019404	2.7121	6.25245	6.40528	6.07965	6.28677	6.13528	4.79661	4.85251	4.69261	6.05863	4.93499
Q9Y2J2	0.26629	-1.9089	0.003032	2.5183				Q9P2E9	Ribosome-binding protein 1 OS=Homo sapiens OX=9606 GN=RRBP1 PE=1 SV=5	RRBP1	-3.8735	3.0584e-07	6.5145	9.21887	9.31356	9.47005	9.07678	9.37937	8.13567	8.12781	8.23926	8.09028	8.03542
Q7Z5L7	0.26625	-1.9091	0.0012552	2.9013				P78357	Contactin-associated protein 1 OS=Homo sapiens OX=9606 GN=CNTNAP1 PE=1 SV=1	CNTNAP1	-3.8795	3.5889e-07	6.445	7.33085	7.25663	7.28674	7.31385	7.32668	6.01959	6.17486	5.9104	6.33338	6.23724
Q14847	0.26617	-1.9096	0.00068429	3.1648				O95793	Double-stranded RNA-binding protein Staufen homolog 1 OS=Homo sapiens OX=9606 GN=STAU1 PE=1 SV=2	STAU1	-3.8918	0.030336	1.518	6.06061	4.36179	6.07839	6.47372	6.13027	4.85097	4.25394	4.51242	5.49806	4.13173
P02765	0.26572	-1.912	9.9336e-05	4.0029				Q9C0G6	Dynein heavy chain 6, axonemal OS=Homo sapiens OX=9606 GN=DNAH6 PE=2 SV=3	DNAH6	-3.9006	0.0064467	2.1907	6.90587	6.94429	6.39291	6.79982	6.67005	6.26305	5.28522	4.9564	6.34261	4.99467
P78527	0.26534	-1.9141	6.3027e-06	5.2005				P09525	Annexin A4 OS=Homo sapiens OX=9606 GN=ANXA4 PE=1 SV=4	ANXA4	-3.9084	1.0277e-07	6.9881	8.85881	8.65581	8.95111	8.9256	8.94787	7.61995	7.66626	7.62192	7.80299	7.74531
P23141	0.26521	-1.9148	0.010898	1.9627				P28065	Proteasome subunit beta type-9 OS=Homo sapiens OX=9606 GN=PSMB9 PE=1 SV=2	PSMB9	-3.9154	0.00017847	3.7484	7.10156	7.14581	6.80418	7.01811	6.85846	6.04532	5.7863	6.29668	5.52776	5.37877
Q96PX8	0.26377	-1.9226	0.029431	1.5312				O60262	Guanine nucleotide-binding protein G(I)/G(S)/G(O) subunit gamma-7 OS=Homo sapiens OX=9606 GN=GNG7 PE=1 SV=1	GNG7	-3.9456	0.03217	1.4926	8.75238	8.74223	8.62334	8.74301	8.63803	7.83013	8.69961	8.14195	6.49519	6.39337
P05388	0.26372	-1.9229	5.6631e-07	6.2469				P29966	Myristoylated alanine-rich C-kinase substrate OS=Homo sapiens OX=9606 GN=MARCKS PE=1 SV=4	MARCKS	-3.948	1.8522e-07	6.7323	8.63362	8.89118	8.81685	8.63984	8.67228	7.444	7.53116	7.70826	7.58741	7.44055
Q6VY07	0.2626	-1.9291	0.0084323	2.0741				Q7L0J3	Synaptic vesicle glycoprotein 2A OS=Homo sapiens OX=9606 GN=SV2A PE=1 SV=1	SV2A	-3.9633	5.5136e-09	8.2586	7.46548	7.38374	7.32992	7.46955	7.40522	6.1439	6.23001	6.36	6.1797	6.17498
Q92973	0.26132	-1.9361	3.4564e-05	4.4614				Q15628	Tumor necrosis factor receptor type 1-associated DEATH domain protein OS=Homo sapiens OX=9606 GN=TRADD PE=1 SV=2	TRADD	-3.9867	5.3366e-06	5.2727	6.83103	6.70612	6.56364	6.69413	6.76702	5.53771	5.39403	5.18717	5.78168	5.66076
Q9Y3B8-3	0.26119	-1.9368	8.3059e-05	4.0806				P26012	Integrin beta-8 OS=Homo sapiens OX=9606 GN=ITGB8 PE=1 SV=1	ITGB8	-3.9885	5.9281e-07	6.2271	6.90592	6.95548	6.77164	6.67505	6.7895	5.66366	5.79861	5.67964	5.39104	5.56144
Q9Y608	0.26052	-1.9406	0.017692	1.7522				Q9UPY6	Wiskott-Aldrich syndrome protein family member 3 OS=Homo sapiens OX=9606 GN=WASF3 PE=1 SV=2	WASF3	-3.9899	0.00020847	3.681	6.7516	6.83207	6.72572	6.51726	6.66922	5.93544	5.80319	4.91721	5.5004	5.33424
Q9Y3Z3	0.26036	-1.9414	3.9e-05	4.4089				Q9UKN7	Unconventional myosin-XV OS=Homo sapiens OX=9606 GN=MYO15A PE=1 SV=2	MYO15A	-3.9913	1.9701e-05	4.7055	6.7948	6.60187	6.68465	6.94126	6.68983	5.36011	5.89468	5.44873	5.75044	5.25101
Q08257	0.26013	-1.9427	0.00059836	3.223				Q6PCE3	Glucose 1,6-bisphosphate synthase OS=Homo sapiens OX=9606 GN=PGM2L1 PE=1 SV=3	PGM2L1	-4.0008	5.8926e-07	6.2297	7.98925	7.97308	7.92226	8.06043	7.97052	6.66447	6.76917	6.54733	6.91102	7.00171
Q8NB90	0.25956	-1.9459	0.048527	1.314				Q13315	Serine-protein kinase ATM OS=Homo sapiens OX=9606 GN=ATM PE=1 SV=4	ATM	-4.0067	2.4358e-09	8.6134	6.24415	6.17339	6.1327	6.23932	6.16907	4.92846	4.99845	5.09895	5.01286	4.88929
P51532	0.25938	-1.9469	0.0034614	2.4607				P49903	Selenide, water dikinase 1 OS=Homo sapiens OX=9606 GN=SEPHS1 PE=1 SV=2	SEPHS1	-4.0109	9.161e-06	5.0381	8.12464	8.00533	7.9303	7.51678	8.09643	6.59736	6.66017	6.67396	6.85973	6.84527
O15075	0.25935	-1.947	0.012715	1.8957				P35749	Myosin-11 OS=Homo sapiens OX=9606 GN=MYH11 PE=1 SV=3	MYH11	-4.0229	0.00031937	3.4957	5.65757	6.00152	5.84632	5.58624	5.66796	4.60726	3.96194	4.28916	4.95427	4.89195
Q9H269	0.25796	-1.9548	0.00012105	3.917				Q13884	Beta-1-syntrophin OS=Homo sapiens OX=9606 GN=SNTB1 PE=1 SV=3	SNTB1	-4.0399	2.0628e-08	7.6855	8.3439	8.3526	8.50055	8.51067	8.46305	7.20501	7.21838	7.12	7.17241	7.37439
P19387	0.25761	-1.9568	0.0026205	2.5816				Q96ST8	Centrosomal protein of 89 kDa OS=Homo sapiens OX=9606 GN=CEP89 PE=1 SV=3	CEP89	-4.0412	1.4258e-05	4.8459	6.2381	6.48935	6.19688	5.79926	6.24361	4.94562	5.09658	5.09503	4.72823	5.01906
Q9BY67-5	0.257	-1.9601	0.012908	1.8891				Q92845	Kinesin-associated protein 3 OS=Homo sapiens OX=9606 GN=KIFAP3 PE=1 SV=2	KIFAP3	-4.0464	5.4112e-06	5.2667	7.40865	7.49033	6.9924	6.96631	7.11534	5.97543	6.031	6.09089	5.90788	5.87734
Q96S97	0.25675	-1.9616	0.00044692	3.3498				Q8N6T3-5	Isoform 5 of ADP-ribosylation factor GTPase-activating protein 1 OS=Homo sapiens OX=9606 GN=ARFGAP1	ARFGAP1	-4.0602	0.00069485	3.1581	5.93174	5.87011	5.44304	6.02824	5.54286	3.99057	4.87889	4.99855	4.16314	4.67378
Q03591	0.25666	-1.9621	0.00043079	3.3657				Q9C0D5	Protein TANC1 OS=Homo sapiens OX=9606 GN=TANC1 PE=1 SV=3	TANC1	-4.0639	0.00062939	3.2011	6.28798	6.53377	6.67572	6.64581	6.44163	5.6109	4.87639	5.97205	4.91581	5.09296
Q15047	0.25641	-1.9635	0.021989	1.6578				P52294	Importin subunit alpha-5 OS=Homo sapiens OX=9606 GN=KPNA1 PE=1 SV=3	KPNA1	-4.0721	6.2571e-06	5.2036	7.06394	7.06968	6.95509	6.90228	6.88104	5.41341	5.76691	5.62412	6.0694	5.86913
P17813	0.25625	-1.9644	0.004772	2.3213				Q9NZR2	Low-density lipoprotein receptor-related protein 1B OS=Homo sapiens OX=9606 GN=LRP1B PE=1 SV=2	LRP1B	-4.0793	0.00011212	3.9503	5.98703	6.1131	5.67293	5.28153	5.74254	4.52428	4.26074	4.54386	4.87971	4.44857
O43765	0.25623	-1.9645	0.0009068	3.0425				P25815	Protein S100-P OS=Homo sapiens OX=9606 GN=S100P PE=1 SV=2	S100P	-4.0803	0.0021149	2.6747	6.74815	6.57141	6.58459	6.83211	6.68903	5.17924	4.6648	5.3522	6.22396	5.86359
P15559	0.25591	-1.9663	0.041174	1.3854				P61244	Protein max OS=Homo sapiens OX=9606 GN=MAX PE=1 SV=1	MAX	-4.1001	0.0021661	2.6643	6.25887	6.56588	7.39831	6.5927	7.21924	5.31139	5.07314	5.56868	6.02731	5.88323
P09669	0.25568	-1.9676	1.4288e-06	5.845				P19838	Nuclear factor NF-kappa-B p105 subunit OS=Homo sapiens OX=9606 GN=NFKB1 PE=1 SV=2	NFKB1	-4.1029	0.0010577	2.9756	6.34415	5.76692	6.6778	6.8564	6.78179	5.04941	4.79223	5.4707	5.58899	5.35032
P14317	0.25561	-1.968	0.0014706	2.8325				P13726	Tissue factor OS=Homo sapiens OX=9606 GN=F3 PE=1 SV=1	F3	-4.1142	0.0008966	3.0474	6.0264	5.95068	5.73157	5.97603	5.87387	3.74988	5.03749	4.98428	4.78406	4.81054
Q14839	0.2554	-1.9692	0.0009807	3.0085				O14910	Protein lin-7 homolog A OS=Homo sapiens OX=9606 GN=LIN7A PE=1 SV=2	LIN7A	-4.1295	0.0031058	2.5078	6.41308	6.06529	6.41751	6.82864	6.42969	5.11762	5.3655	6.06948	4.99168	4.39447
Q12974	0.25514	-1.9706	8.8491e-05	4.0531				Q8TCZ2	CD99 antigen-like protein 2 OS=Homo sapiens OX=9606 GN=CD99L2 PE=1 SV=1	CD99L2	-4.1327	6.4209e-05	4.1924	5.72037	6.02866	6.04156	5.78818	6.04724	4.26845	4.58322	5.03995	4.51348	5.00057
O15294	0.25491	-1.9719	0.01404	1.8526				P05164	Myeloperoxidase OS=Homo sapiens OX=9606 GN=MPO PE=1 SV=1	MPO	-4.1384	1.4105e-07	6.8506	8.78708	8.80131	8.82981	8.54269	8.76805	7.40247	7.62244	7.36298	7.5972	7.515
Q9Y5A9	0.25468	-1.9732	0.0073256	2.1352				Q8NCA5	Protein FAM98A OS=Homo sapiens OX=9606 GN=FAM98A PE=1 SV=2	FAM98A	-4.1562	2.6558e-06	5.5758	8.06776	8.0309	8.00177	8.21442	8.0081	6.86692	7.08335	6.93727	6.52573	6.65393
Q9NUV9	0.25433	-1.9752	6.489e-05	4.1878				P01185	Vasopressin-neurophysin 2-copeptin OS=Homo sapiens OX=9606 GN=AVP PE=1 SV=2	AVP	-4.1576	0.00064372	3.1913	9.50237	9.63103	9.77472	9.23274	9.69993	7.67215	8.68442	7.9551	8.57432	8.69693
Q9GZZ1	0.2522	-1.9874	0.013436	1.8717				Q08174	Protocadherin-1 OS=Homo sapiens OX=9606 GN=PCDH1 PE=1 SV=2	PCDH1	-4.1616	0.00093433	3.0295	7.06082	7.04349	7.61055	7.23695	7.50558	6.87669	5.6324	5.80741	5.97356	5.90347
P61604	0.25216	-1.9876	4.3143e-06	5.3651				Q9BSF4	Mitochondrial import inner membrane translocase subunit Tim29 OS=Homo sapiens OX=9606 GN=TIMM29 PE=1 SV=2	TIMM29	-4.1737	2.2972e-08	7.6388	6.97248	6.93961	6.77997	6.93836	6.83163	5.65664	5.6604	5.72053	5.6821	5.46035
Q13813-2	0.25056	-1.9968	0.0010233	2.99				Q9BVC6	Transmembrane protein 109 OS=Homo sapiens OX=9606 GN=TMEM109 PE=1 SV=1	TMEM109	-4.1742	0.0073855	2.1316	7.74725	7.39198	7.6302	7.9387	7.73876	6.92333	7.05927	6.96186	5.78617	5.43344
Q15005	0.25	-2	2.8116e-05	4.5511				Q6P587	Acylpyruvase FAHD1, mitochondrial OS=Homo sapiens OX=9606 GN=FAHD1 PE=1 SV=2	FAHD1	-4.1868	1.3171e-06	5.8804	7.7803	7.78967	8.1667	7.79898	8.13039	6.68629	6.70999	6.57366	6.58259	6.81167
O75787	0.24976	-2.0014	0.00017884	3.7475				Q6PI78	Transmembrane protein 65 OS=Homo sapiens OX=9606 GN=TMEM65 PE=1 SV=2	TMEM65	-4.1957	0.00016678	3.7779	6.5627	5.91288	6.14466	6.99069	6.33417	5.03433	5.13207	5.15745	5.2884	5.01767
Q8WUW1	0.24971	-2.0017	2.6072e-05	4.5838				Q02388	Collagen alpha-1(VII) chain OS=Homo sapiens OX=9606 GN=COL7A1 PE=1 SV=2	COL7A1	-4.1977	3.9508e-06	5.4033	8.53901	8.48508	8.61115	8.70243	8.60021	7.07569	7.11026	7.28645	7.58774	7.55949
Q9BQI0	0.24928	-2.0042	0.0019144	2.718				P43652	Afamin OS=Homo sapiens OX=9606 GN=AFM PE=1 SV=1	AFM	-4.2082	0.00014737	3.8316	7.35863	7.51842	8.23278	7.44363	8.09867	6.36425	6.53299	6.44236	6.6268	6.35174
O95817	0.24855	-2.0084	0.0010513	2.9783				Q6EMK4	Vasorin OS=Homo sapiens OX=9606 GN=VASN PE=1 SV=1	VASN	-4.2318	4.533e-08	7.3436	7.53217	7.49057	7.39156	7.61568	7.48928	6.17807	6.25933	6.05044	6.35191	6.31006
A0A0C4DH68	0.2483	-2.0098	0.024239	1.6155				Q8N766	ER membrane protein complex subunit 1 OS=Homo sapiens OX=9606 GN=EMC1 PE=1 SV=1	EMC1	-4.236	0.00015791	3.8016	8.30321	8.402	8.20595	7.41261	8.29014	6.92556	6.96018	6.66484	6.96533	6.72218
O60762	0.24819	-2.0105	0.0023294	2.6328				P49788	Retinoic acid receptor responder protein 1 OS=Homo sapiens OX=9606 GN=RARRES1 PE=1 SV=2	RARRES1	-4.237	4.5142e-06	5.3454	7.14456	7.18308	7.15726	7.13528	7.14226	5.68507	6.14646	6.14862	5.82372	5.5812
Q14192	0.24773	-2.0132	0.013268	1.8772				Q5EBM0	UMP-CMP kinase 2, mitochondrial OS=Homo sapiens OX=9606 GN=CMPK2 PE=1 SV=3	CMPK2	-4.2392	1.9338e-05	4.7136	6.22375	6.09682	6.35777	6.74223	6.26205	4.86914	4.86523	5.28521	5.25898	5.02344
P13473	0.24712	-2.0167	0.00046366	3.3338				Q96PY5	Formin-like protein 2 OS=Homo sapiens OX=9606 GN=FMNL2 PE=1 SV=3	FMNL2	-4.2468	0.00070614	3.1511	6.82514	6.94206	7.68096	6.88417	7.50086	5.76344	5.69751	5.45422	6.19896	6.32697
P54709	0.24683	-2.0184	0.0005614	3.2507				O76041-2	Isoform 2 of Nebulette OS=Homo sapiens OX=9606 GN=NEBL	NEBL	-4.2477	6.3705e-05	4.1958	7.13479	7.24476	7.13474	7.08501	7.0842	6.15592	6.1337	6.09539	5.47248	5.43264
Q93008-3	0.24621	-2.022	0.00015578	3.8075				P82650	28S ribosomal protein S22, mitochondrial OS=Homo sapiens OX=9606 GN=MRPS22 PE=1 SV=1	MRPS22	-4.2653	4.8636e-06	5.313	7.65525	7.72072	7.61032	7.62276	7.59325	6.02071	6.30682	6.22294	6.67258	6.55934
P51452	0.24617	-2.0223	0.00050462	3.297				P05186	Alkaline phosphatase, tissue-nonspecific isozyme OS=Homo sapiens OX=9606 GN=ALPL PE=1 SV=4	ALPL	-4.2663	3.8767e-07	6.4115	7.25487	7.23489	7.13929	7.18827	7.19259	5.78036	5.84754	5.82132	6.24214	5.89706
Q16527	0.24534	-2.0271	0.01037	1.9842				Q6ZVC0	Neuronal tyrosine-phosphorylated phosphoinositide-3-kinase adapter 1 OS=Homo sapiens OX=9606 GN=NYAP1 PE=2 SV=1	NYAP1	-4.2705	5.6793e-05	4.2457	6.3995	5.86864	6.71131	6.73589	6.60332	5.23019	5.04958	5.08942	5.29087	5.23089
O95810	0.24513	-2.0284	0.012178	1.9144				O00244	Copper transport protein ATOX1 OS=Homo sapiens OX=9606 GN=ATOX1 PE=1 SV=1	ATOX1	-4.284	6.9742e-10	9.1565	8.28049	8.26725	8.19588	8.34128	8.24419	6.88149	6.97927	7.06025	6.94544	7.01463
P13591	0.24457	-2.0317	1.9496e-05	4.7101				P31946	14-3-3 protein beta/alpha OS=Homo sapiens OX=9606 GN=YWHAB PE=1 SV=3	YWHAB	-4.3021	6.3346e-06	5.1983	6.88161	6.9361	6.57105	6.66426	6.58857	5.66227	5.63669	5.42841	5.14913	5.28976
P35241	0.24447	-2.0323	0.00034296	3.4648				Q9UL12-2	Isoform 2 of Sarcosine dehydrogenase, mitochondrial OS=Homo sapiens OX=9606 GN=SARDH	SARDH	-4.312	8.5587e-05	4.0676	6.72742	6.72895	7.44746	7.0727	7.34407	6.10055	5.76064	5.50941	5.6827	5.77713
Q13501	0.24264	-2.0431	0.00024376	3.613				P19320	Vascular cell adhesion protein 1 OS=Homo sapiens OX=9606 GN=VCAM1 PE=1 SV=1	VCAM1	-4.3377	2.756e-06	5.5597	6.80453	6.78378	6.54645	6.87124	6.64082	5.43622	5.71638	5.52231	5.27471	5.16837
Q96K19-3	0.24216	-2.0459	2.8767e-05	4.5411				Q8IVN3	Musculoskeletal embryonic nuclear protein 1 OS=Homo sapiens OX=9606 GN=MUSTN1 PE=3 SV=2	MUSTN1	-4.356	0.00010696	3.9708	6.20767	6.3092	6.47729	5.89722	6.34984	4.53213	5.01451	5.32317	4.60807	5.20697
Q9UGI8	0.24215	-2.046	8.0213e-05	4.0958				P63218	Guanine nucleotide-binding protein G(I)/G(S)/G(O) subunit gamma-5 OS=Homo sapiens OX=9606 GN=GNG5 PE=1 SV=3	GNG5	-4.3655	2.5266e-07	6.5975	6.62061	6.55243	6.29663	6.74723	6.47417	5.28489	5.28845	5.2384	5.21244	5.09611
Q96QR8	0.24142	-2.0504	6.4736e-05	4.1889				Q70UQ0-4	Isoform 4 of Inhibitor of nuclear factor kappa-B kinase-interacting protein OS=Homo sapiens OX=9606 GN=IKBIP	IKBIP	-4.3953	5.7332e-06	5.2416	6.22488	6.01793	6.05984	6.17616	6.18262	5.08674	4.78744	5.0012	4.77137	4.39915
P02774	0.24097	-2.0531	5.1698e-05	4.2865				Q9P2M7	Cingulin OS=Homo sapiens OX=9606 GN=CGN PE=1 SV=2	CGN	-4.3967	1.4036e-05	4.8527	6.67249	6.4729	6.53434	6.89492	6.4484	5.25163	5.58714	4.9931	5.49654	5.07695
P22061	0.24082	-2.054	0.00050977	3.2926				Q9H3H9	Transcription elongation factor A protein-like 2 OS=Homo sapiens OX=9606 GN=TCEAL2 PE=2 SV=1	TCEAL2	-4.3979	1.1108e-05	4.9544	7.60982	7.1895	7.07768	7.77241	7.27164	6.14772	6.05029	6.13537	5.93089	6.03726
Q5SWX8	0.24077	-2.0543	0.014552	1.8371				P41219	Peripherin OS=Homo sapiens OX=9606 GN=PRPH PE=1 SV=2	PRPH	-4.4057	2.3473e-05	4.6294	7.57078	7.05037	7.69017	7.88578	7.65558	6.14727	6.40816	6.13355	6.16073	6.37169
O00232	0.24038	-2.0566	0.00063346	3.1983				Q9H4G0	Band 4.1-like protein 1 OS=Homo sapiens OX=9606 GN=EPB41L1 PE=1 SV=2	EPB41L1	-4.4112	6.5283e-07	6.1852	6.74239	6.89944	6.71351	6.33332	6.59973	5.30824	5.35268	5.35893	5.31747	5.31149
Q05048	0.23999	-2.059	0.00014466	3.8396				P35612	Beta-adducin OS=Homo sapiens OX=9606 GN=ADD2 PE=1 SV=3	ADD2	-4.4209	6.4483e-06	5.1906	7.93813	7.87494	7.79579	8.01787	7.85054	6.15961	6.49944	6.71225	6.89599	6.5558
O76094	0.23955	-2.0616	1.623e-05	4.7897				P56377	AP-1 complex subunit sigma-2 OS=Homo sapiens OX=9606 GN=AP1S2 PE=1 SV=1	AP1S2	-4.4239	0.0017616	2.7541	5.97997	6.09956	5.92934	5.99567	5.94152	4.95913	3.50655	4.89487	4.94997	4.97733
Q9UDY2	0.23923	-2.0635	0.0021131	2.6751				O00451	GDNF family receptor alpha-2 OS=Homo sapiens OX=9606 GN=GFRA2 PE=1 SV=2	GFRA2	-4.4297	0.0029155	2.5353	6.21492	5.46266	6.1157	6.49165	5.85885	4.7645	4.8413	3.67618	5.13589	5.05876
Q8N9F0	0.23922	-2.0636	0.038924	1.4098				P12036	Neurofilament heavy polypeptide OS=Homo sapiens OX=9606 GN=NEFH PE=1 SV=4	NEFH	-4.4313	2.2213e-05	4.6534	8.61926	8.5263	8.35255	8.62397	8.37444	6.73505	7.30409	6.94022	7.47477	7.37268
Q9BXM9	0.23906	-2.0645	0.0045263	2.3443				Q0ZGT2	Nexilin OS=Homo sapiens OX=9606 GN=NEXN PE=1 SV=1	NEXN	-4.4331	6.2871e-07	6.2015	7.14942	7.1039	7.09382	7.15014	7.11013	5.65919	5.6454	6.15509	5.74451	5.73074
O00505	0.23883	-2.066	0.00029011	3.5374				P36507	Dual specificity mitogen-activated protein kinase kinase 2 OS=Homo sapiens OX=9606 GN=MAP2K2 PE=1 SV=1	MAP2K2	-4.4554	2.0663e-07	6.6848	8.36187	8.26182	8.39784	8.49357	8.43909	7.06492	7.13807	7.25124	6.9693	6.82462
P33316	0.23826	-2.0694	0.0018157	2.7409				Q05682-4	Isoform 4 of Caldesmon OS=Homo sapiens OX=9606 GN=CALD1	CALD1	-4.4657	6.4218e-05	4.1923	6.1282	6.1685	5.96666	6.78206	6.1076	4.9228	5.1366	4.97981	4.89695	4.49526
Q7L7X3	0.23802	-2.0709	0.0058106	2.2358				O76071	Probable cytosolic iron-sulfur protein assembly protein CIAO1 OS=Homo sapiens OX=9606 GN=CIAO1 PE=1 SV=1	CIAO1	-4.4816	0.0001079	3.967	7.4156	7.47555	7.56193	7.23794	7.5004	6.30032	6.11246	6.41819	6.23212	5.38292
Q6ZVM7	0.23786	-2.0718	0.0045142	2.3454				P40306	Proteasome subunit beta type-10 OS=Homo sapiens OX=9606 GN=PSMB10 PE=1 SV=1	PSMB10	-4.4856	5.1116e-06	5.2914	6.13964	6.09185	6.02851	6.22535	5.98651	4.35683	4.75587	4.81708	4.69253	5.098
P42766	0.23776	-2.0724	0.00014004	3.8538				Q14739	Delta(14)-sterol reductase LBR OS=Homo sapiens OX=9606 GN=LBR PE=1 SV=2	LBR	-4.4922	1.5866e-05	4.7995	6.80391	6.88857	6.99978	6.93192	6.90782	5.73666	5.8941	5.70935	5.14468	5.2857
P27144	0.23614	-2.0823	0.00013844	3.8587				Q92581	Sodium/hydrogen exchanger 6 OS=Homo sapiens OX=9606 GN=SLC9A6 PE=1 SV=2	SLC9A6	-4.4954	1.0406e-05	4.9827	6.69605	6.74638	6.59484	6.77814	6.64605	4.98697	5.3663	5.21747	5.81302	5.31145
P08670	0.23613	-2.0824	0.0013905	2.8568				Q9UBB6	Neurochondrin OS=Homo sapiens OX=9606 GN=NCDN PE=1 SV=1	NCDN	-4.5089	3.4315e-07	6.4645	7.13422	7.01754	7.37625	7.26447	7.25118	5.66649	5.72452	5.9281	5.97194	5.96609
P08243	0.23516	-2.0883	0.0037936	2.4209				P57087	Junctional adhesion molecule B OS=Homo sapiens OX=9606 GN=JAM2 PE=1 SV=1	JAM2	-4.5171	2.9639e-07	6.5281	6.30811	6.45481	6.43083	6.44693	6.48283	4.86109	5.00009	5.16918	4.96673	5.32747
Q96FZ7	0.23332	-2.0996	0.0019764	2.7041				Q9GZN7	Protein rogdi homolog OS=Homo sapiens OX=9606 GN=ROGDI PE=1 SV=1	ROGDI	-4.5487	7.2896e-05	4.1373	6.37595	6.55986	6.20992	7.13284	6.42015	5.00891	4.90594	5.41359	5.22799	5.29581
P28838	0.23317	-2.1005	0.00015243	3.8169				Q9BZF9	Uveal autoantigen with coiled-coil domains and ankyrin repeats OS=Homo sapiens OX=9606 GN=UACA PE=1 SV=2	UACA	-4.5581	0.00012204	3.9135	6.20737	6.3186	5.7354	6.3117	5.78031	4.96457	5.00427	4.79626	4.20028	4.52733
Q14240-2	0.23282	-2.1027	9.9657e-05	4.0015				Q96AY3	Peptidyl-prolyl cis-trans isomerase FKBP10 OS=Homo sapiens OX=9606 GN=FKBP10 PE=1 SV=1	FKBP10	-4.5664	2.6366e-06	5.579	7.53967	7.62254	7.336	7.23268	7.39234	6.08165	6.35391	5.89348	6.11066	5.81037
Q6YN16	0.23251	-2.1046	5.706e-05	4.2437				O43432	Eukaryotic translation initiation factor 4 gamma 3 OS=Homo sapiens OX=9606 GN=EIF4G3 PE=1 SV=2	EIF4G3	-4.5678	6.9171e-05	4.1601	7.3802	7.53775	7.35828	6.75177	7.33817	6.0223	6.03853	6.21651	5.6285	5.58507
Q9NUP9	0.23217	-2.1067	2.9158e-05	4.5352				Q14161	ARF GTPase-activating protein GIT2 OS=Homo sapiens OX=9606 GN=GIT2 PE=1 SV=2	GIT2	-4.5688	0.00052258	3.2818	5.81954	5.62132	5.63747	6.0813	5.67225	4.14337	4.71746	4.56114	3.61911	4.91439
Q8WVT3	0.23211	-2.1071	0.022584	1.6462				Q96DH6-2	Isoform 2 of RNA-binding protein Musashi homolog 2 OS=Homo sapiens OX=9606 GN=MSI2	MSI2	-4.5981	6.546e-06	5.184	8.38331	8.4863	8.62373	8.07944	8.69878	6.99543	7.307	6.88255	7.19518	6.97063
Q30154	0.2321	-2.1072	0.044357	1.353				Q9H1H9	Kinesin-like protein KIF13A OS=Homo sapiens OX=9606 GN=KIF13A PE=1 SV=2	KIF13A	-4.6023	0.0091641	2.0379	6.88834	6.52339	8.09841	6.57233	8.11921	6.09368	6.11519	6.23193	5.57406	5.25966
Q13033	0.23154	-2.1107	7.5081e-06	5.1245				Q14894	Ketimine reductase mu-crystallin OS=Homo sapiens OX=9606 GN=CRYM PE=1 SV=1	CRYM	-4.6056	8.1303e-05	4.0899	9.33835	9.38375	9.29841	9.01803	9.35642	7.42651	8.19241	7.50871	8.26834	8.0669
Q00765	0.23153	-2.1108	1.1491e-06	5.9396				Q9BTV5	Fibronectin type III and SPRY domain-containing protein 1 OS=Homo sapiens OX=9606 GN=FSD1 PE=1 SV=1	FSD1	-4.6112	5.9208e-05	4.2276	6.06488	6.29841	6.22769	5.60534	5.98675	4.64564	4.69108	4.71443	5.01368	4.17768
P49792	0.23086	-2.1149	0.00051558	3.2877				P09913	Interferon-induced protein with tetratricopeptide repeats 2 OS=Homo sapiens OX=9606 GN=IFIT2 PE=1 SV=1	IFIT2	-4.6142	1.0416e-05	4.9823	6.62041	6.10486	6.52133	6.91915	6.55322	5.16262	5.31211	5.02706	5.02245	5.24967
P21589	0.23027	-2.1186	4.3608e-05	4.3604				Q8NFH8	RalBP1-associated Eps domain-containing protein 2 OS=Homo sapiens OX=9606 GN=REPS2 PE=1 SV=2	REPS2	-4.6264	0.00086836	3.0613	6.88131	7.02644	7.73832	7.30022	7.4781	6.17154	6.2501	6.33093	5.28679	5.42161
Q5TZA2	0.23007	-2.1199	0.0066047	2.1801				O43633	Charged multivesicular body protein 2a OS=Homo sapiens OX=9606 GN=CHMP2A PE=1 SV=1	CHMP2A	-4.6277	8.1136e-05	4.0908	7.16124	6.87603	6.7541	7.25186	6.88184	5.92885	5.16604	6.0263	5.4105	5.42792
P53611	0.22866	-2.1287	0.0040211	2.3957				Q01432	AMP deaminase 3 OS=Homo sapiens OX=9606 GN=AMPD3 PE=1 SV=1	AMPD3	-4.6292	7.8335e-08	7.106	7.7441	7.73175	7.57401	7.77665	7.65304	6.26785	6.13632	6.39964	6.20521	6.50291
O00330	0.22778	-2.1343	0.0066054	2.1801				O75525	KH domain-containing, RNA-binding, signal transduction-associated protein 3 OS=Homo sapiens OX=9606 GN=KHDRBS3 PE=1 SV=1	KHDRBS3	-4.6557	0.00020835	3.6812	6.84917	6.27046	6.99733	7.11464	7.06656	5.98528	5.59903	5.12297	5.19549	5.38785
Q14353	0.22716	-2.1382	0.00050945	3.2929				P18031	Tyrosine-protein phosphatase non-receptor type 1 OS=Homo sapiens OX=9606 GN=PTPN1 PE=1 SV=1	PTPN1	-4.6662	1.2497e-07	6.9032	6.43822	6.42269	6.43769	6.4056	6.39385	5.04508	4.76959	4.93289	5.25781	5.06936
Q9ULC3	0.22685	-2.1402	0.0030464	2.5162				Q9H832	Ubiquitin-conjugating enzyme E2 Z OS=Homo sapiens OX=9606 GN=UBE2Z PE=1 SV=2	UBE2Z	-4.7163	1.7927e-08	7.7465	6.86192	6.84925	6.74055	6.87418	6.70007	5.25403	5.36684	5.5128	5.29058	5.50304
Q6PIU2	0.22684	-2.1403	9.5227e-05	4.0212				Q9ULV0	Unconventional myosin-Vb OS=Homo sapiens OX=9606 GN=MYO5B PE=1 SV=3	MYO5B	-4.7638	1.1623e-07	6.9347	6.75401	6.5476	6.6494	6.82553	6.73123	5.13234	5.28703	5.11765	5.3209	5.47959
P0C0L5	0.22677	-2.1407	0.0020335	2.6918				Q96C19	EF-hand domain-containing protein D2 OS=Homo sapiens OX=9606 GN=EFHD2 PE=1 SV=1	EFHD2	-4.7655	2.341e-09	8.6306	7.74918	7.90564	7.82727	7.68845	7.78523	6.27783	6.30302	6.38234	6.47213	6.34766
P46777	0.22344	-2.162	0.0011986	2.9213				Q9BY66	Lysine-specific demethylase 5D OS=Homo sapiens OX=9606 GN=KDM5D PE=1 SV=2	KDM5D	-4.7701	4.4177e-05	4.3548	6.60267	6.71619	7.05185	6.67151	6.97595	5.01812	5.93274	5.44318	5.23001	5.21439
Q9NSY0	0.22277	-2.1664	0.00187	2.7282				Q9UN36	Protein NDRG2 OS=Homo sapiens OX=9606 GN=NDRG2 PE=1 SV=2	NDRG2	-4.7873	1.2422e-06	5.9058	8.65964	8.88422	8.91526	8.45887	8.90518	7.15632	7.21136	7.50427	7.29956	7.44612
Q7Z4S6	0.22264	-2.1672	0.0042208	2.3746				P56134-2	Isoform 2 of ATP synthase subunit f, mitochondrial OS=Homo sapiens OX=9606 GN=ATP5MF	ATP5MF	-4.8387	0.00083217	3.0798	6.93688	6.8921	6.66789	6.78985	6.6858	5.66748	5.74092	5.91758	4.83893	4.52462
P80723	0.22239	-2.1689	9.6395e-05	4.0159				P02461	Collagen alpha-1(III) chain OS=Homo sapiens OX=9606 GN=COL3A1 PE=1 SV=4	COL3A1	-4.8494	2.2621e-06	5.6455	8.22808	8.25223	8.09526	8.33108	8.13442	6.987	6.44214	7.01498	6.7561	6.54176
Q9NQS1	0.2211	-2.1772	0.00082099	3.0857				O75937	DnaJ homolog subfamily C member 8 OS=Homo sapiens OX=9606 GN=DNAJC8 PE=1 SV=2	DNAJC8	-4.8697	2.5046e-08	7.6013	8.03254	8.02716	7.75454	8.01188	7.81151	6.39315	6.40489	6.43154	6.57559	6.50277
P17677	0.21986	-2.1853	0.0022489	2.648				P84085	ADP-ribosylation factor 5 OS=Homo sapiens OX=9606 GN=ARF5 PE=1 SV=2	ARF5	-4.9047	2.9827e-06	5.5254	6.7155	6.65728	6.56131	6.79832	6.54889	5.54719	5.38193	5.02608	4.96499	4.97879
Q7Z3D6	0.21863	-2.1935	0.00018372	3.7358				P49770	Translation initiation factor eIF-2B subunit beta OS=Homo sapiens OX=9606 GN=EIF2B2 PE=1 SV=3	EIF2B2	-4.9619	9.5768e-07	6.0188	7.56998	7.53065	7.59927	7.58989	7.6549	5.69683	6.33039	6.26477	6.08706	6.09717
Q05397	0.21824	-2.196	0.0024007	2.6197				P43155	Carnitine O-acetyltransferase OS=Homo sapiens OX=9606 GN=CRAT PE=1 SV=5	CRAT	-4.97	2.985e-07	6.5251	7.24949	7.37233	7.27923	7.23078	7.30195	5.59855	5.67099	5.65505	6.06182	5.96677
P49840	0.21804	-2.1974	0.0012951	2.8877				Q9HAV0	Guanine nucleotide-binding protein subunit beta-4 OS=Homo sapiens OX=9606 GN=GNB4 PE=1 SV=3	GNB4	-4.9733	2.7247e-05	4.5647	6.33234	6.18879	6.15796	6.72745	6.17313	4.54033	4.43832	5.05351	5.12133	4.94059
Q9UQB3	0.21758	-2.2004	0.0014468	2.8396				Q8TAM6	Ermin OS=Homo sapiens OX=9606 GN=ERMN PE=1 SV=1	ERMN	-4.9752	0.0017831	2.7488	6.19083	6.20721	6.01431	4.99796	5.90771	4.44592	4.71148	4.70554	4.53053	3.43671
P10155	0.21752	-2.2007	0.0016617	2.7794				Q6P4A8	Phospholipase B-like 1 OS=Homo sapiens OX=9606 GN=PLBD1 PE=1 SV=2	PLBD1	-4.9882	7.7332e-05	4.1116	6.16628	5.82238	6.06972	6.40679	5.95867	4.85611	4.61314	4.03748	5.04296	4.36623
P25311	0.21514	-2.2167	1.1777e-05	4.929				Q969Q0	60S ribosomal protein L36a-like OS=Homo sapiens OX=9606 GN=RPL36AL PE=1 SV=3	RPL36AL	-5.0041	4.4103e-08	7.3555	6.86655	6.78017	6.76653	6.94293	6.75866	5.31241	5.43895	5.43548	5.32667	5.06939
Q07020	0.21478	-2.2191	6.817e-06	5.1664				P54802	Alpha-N-acetylglucosaminidase OS=Homo sapiens OX=9606 GN=NAGLU PE=1 SV=2	NAGLU	-5.0187	0.00032996	3.4815	6.77405	6.80173	7.27837	6.7071	7.38177	5.15506	5.39079	4.97094	6.14604	5.7263
Q9BY11	0.21473	-2.2194	0.0071104	2.1481				O94811	Tubulin polymerization-promoting protein OS=Homo sapiens OX=9606 GN=TPPP PE=1 SV=1	TPPP	-5.0218	2.7237e-07	6.5648	8.38371	8.42653	8.29681	8.33703	8.30096	6.80963	6.84456	7.16943	6.76408	6.59879
Q16630	0.21399	-2.2244	0.00014161	3.8489				O94919	Endonuclease domain-containing 1 protein OS=Homo sapiens OX=9606 GN=ENDOD1 PE=1 SV=2	ENDOD1	-5.0309	2.5204e-06	5.5985	8.58097	8.47695	8.2891	8.56208	8.49987	7.25869	7.16141	7.03188	6.71047	6.6742
P19532	0.21362	-2.2269	0.00059168	3.2279				Q5CZC0	Fibrous sheath-interacting protein 2 OS=Homo sapiens OX=9606 GN=FSIP2 PE=2 SV=4	FSIP2	-5.0343	7.3687e-07	6.1326	6.57953	6.6191	6.57167	6.73181	6.61384	4.82952	5.25369	5.31756	5.26788	4.86987
Q13951	0.21357	-2.2273	4.7361e-05	4.3246				O60476	Mannosyl-oligosaccharide 1,2-alpha-mannosidase IB OS=Homo sapiens OX=9606 GN=MAN1A2 PE=1 SV=1	MAN1A2	-5.038	8.5309e-05	4.069	6.60524	6.43195	6.72433	6.73435	6.67337	5.18321	5.16352	5.73492	4.47704	5.02754
Q99719	0.2135	-2.2277	0.00021325	3.6711				P35270	Sepiapterin reductase OS=Homo sapiens OX=9606 GN=SPR PE=1 SV=1	SPR	-5.0639	7.635e-09	8.1172	7.99614	7.97019	8.01912	7.93254	7.97173	6.58754	6.27693	6.34871	6.547	6.50758
P35558	0.21202	-2.2377	0.00042794	3.3686				O00151	PDZ and LIM domain protein 1 OS=Homo sapiens OX=9606 GN=PDLIM1 PE=1 SV=4	PDLIM1	-5.0682	9.0993e-06	5.041	8.1779	8.30492	8.4696	8.10374	8.42631	7.22446	6.80932	6.42348	6.83584	6.56095
Q86VB7	0.21139	-2.242	0.001099	2.959				Q8N2W9	E3 SUMO-protein ligase PIAS4 OS=Homo sapiens OX=9606 GN=PIAS4 PE=1 SV=1	PIAS4	-5.07	0.00044072	3.3558	6.42926	6.34168	5.78451	6.45189	5.6489	4.63842	5.03772	4.17893	4.10484	5.06521
Q9Y6R0	0.21083	-2.2458	0.00027918	3.5541				O94886	CSC1-like protein 1 OS=Homo sapiens OX=9606 GN=TMEM63A PE=1 SV=3	TMEM63A	-5.0724	1.3528e-06	5.8688	7.33626	7.39451	7.05917	7.18118	7.11673	5.67192	5.79704	6.011	5.54768	5.42541
Q5T5C0	0.21071	-2.2467	0.00015582	3.8074				Q08AD1	Calmodulin-regulated spectrin-associated protein 2 OS=Homo sapiens OX=9606 GN=CAMSAP2 PE=1 SV=3	CAMSAP2	-5.1164	3.2472e-05	4.4885	6.77301	6.79987	6.8871	6.69586	6.94994	5.29897	4.67721	5.80492	5.27832	5.34549
P01877	0.21032	-2.2493	1.6398e-05	4.7852				Q14194	Dihydropyrimidinase-related protein 1 OS=Homo sapiens OX=9606 GN=CRMP1 PE=1 SV=1	CRMP1	-5.1288	1.0869e-08	7.9638	6.84539	6.92621	6.63941	6.66939	6.62101	5.17506	5.24055	5.24095	5.20449	5.12071
Q9P0J0	0.21025	-2.2498	1.2415e-06	5.9061				Q92504	Zinc transporter SLC39A7 OS=Homo sapiens OX=9606 GN=SLC39A7 PE=1 SV=2	SLC39A7	-5.1332	0.00023369	3.6314	6.50306	6.39425	5.94297	7.08942	5.94955	4.97555	4.69044	5.18259	4.45028	4.85419
Q86UP2	0.2097	-2.2536	1.2808e-05	4.8925				Q12955	Ankyrin-3 OS=Homo sapiens OX=9606 GN=ANK3 PE=1 SV=3	ANK3	-5.1536	1.9857e-08	7.7021	8.01876	7.85416	7.96842	8.14106	7.96035	6.39342	6.3275	6.35937	6.62385	6.48168
P61313	0.2091	-2.2577	0.0001558	3.8074				Q8IWZ6	Bardet-Biedl syndrome 7 protein OS=Homo sapiens OX=9606 GN=BBS7 PE=1 SV=2	BBS7	-5.1914	1.0217e-05	4.9907	6.96306	6.75618	6.56182	6.99181	6.58112	5.24289	5.43262	5.52068	5.05352	4.79041
Q496J9	0.20872	-2.2604	0.011582	1.9362				Q96BS2	Calcineurin B homologous protein 3 OS=Homo sapiens OX=9606 GN=TESC PE=1 SV=3	TESC	-5.2319	1.9481e-07	6.7104	6.67874	6.51765	6.56991	6.80085	6.63191	5.1763	5.06345	5.22738	5.10423	4.75296
P25685	0.2076	-2.2681	4.5468e-06	5.3423				P80511	Protein S100-A12 OS=Homo sapiens OX=9606 GN=S100A12 PE=1 SV=2	S100A12	-5.2795	6.5324e-07	6.1849	7.16889	7.03707	7.24992	6.78504	7.1885	5.76514	5.46296	5.28347	5.46098	5.51045
Q92692	0.20736	-2.2698	3.706e-05	4.4311				Q9Y295	Developmentally-regulated GTP-binding protein 1 OS=Homo sapiens OX=9606 GN=DRG1 PE=1 SV=1	DRG1	-5.2984	9.5641e-05	4.0194	7.39772	7.29887	7.18731	7.53088	7.19055	6.11687	5.87073	6.18795	5.12389	5.33104
Q8N3U4	0.20668	-2.2745	7.1997e-06	5.1427				Q96EP0	E3 ubiquitin-protein ligase RNF31 OS=Homo sapiens OX=9606 GN=RNF31 PE=1 SV=1	RNF31	-5.3376	0.00060555	3.2179	7.16459	7.24511	7.21518	7.01018	7.21427	6.43018	5.38099	6.04603	4.98342	4.97474
P01860	0.20631	-2.2771	0.0045902	2.3382				P52597	Heterogeneous nuclear ribonucleoprotein F OS=Homo sapiens OX=9606 GN=HNRNPF PE=1 SV=3	HNRNPF	-5.3447	2.6677e-09	8.5739	8.90021	8.90884	9.04999	8.90953	8.95585	7.41658	7.32515	7.4424	7.33644	7.15921
O95716	0.20618	-2.2781	0.0013878	2.8577				P13807	Glycogen [starch] synthase, muscle OS=Homo sapiens OX=9606 GN=GYS1 PE=1 SV=2	GYS1	-5.348	1.0824e-05	4.9656	7.03988	7.26138	7.07903	6.70519	7.02482	5.33151	5.37406	4.97637	5.54722	5.83162
Q9P0I2	0.20616	-2.2781	0.017476	1.7575				P05165	Propionyl-CoA carboxylase alpha chain, mitochondrial OS=Homo sapiens OX=9606 GN=PCCA PE=1 SV=4	PCCA	-5.3583	1.473e-07	6.8318	8.47845	8.53668	8.50827	8.17542	8.54589	6.86035	6.86038	7.04562	6.65312	6.76022
Q92599	0.20565	-2.2817	0.0050635	2.2955				Q9Y2Q3	Glutathione S-transferase kappa 1 OS=Homo sapiens OX=9606 GN=GSTK1 PE=1 SV=3	GSTK1	-5.3668	1.8373e-07	6.7358	8.37799	8.45371	8.45471	8.25858	8.45726	6.95358	6.95742	6.8465	6.6807	6.48616
Q96GX9	0.20528	-2.2843	0.0080577	2.0938				O94911	ABC-type organic anion transporter ABCA8 OS=Homo sapiens OX=9606 GN=ABCA8 PE=1 SV=4	ABCA8	-5.3723	1.0987e-07	6.9591	7.82774	7.88673	7.68918	7.75581	7.78636	6.1169	5.99863	6.01048	6.29214	6.44161
P09496	0.20359	-2.2963	3.5861e-05	4.4454				Q2M1Z3	Rho GTPase-activating protein 31 OS=Homo sapiens OX=9606 GN=ARHGAP31 PE=1 SV=2	ARHGAP31	-5.3784	1.6941e-05	4.7711	7.07639	7.24728	6.81956	6.25704	6.73593	5.23727	5.3575	5.26514	5.03786	5.14321
P17858	0.20335	-2.2979	4.9951e-05	4.3015				O14786	Neuropilin-1 OS=Homo sapiens OX=9606 GN=NRP1 PE=1 SV=3	NRP1	-5.3915	0.00013994	3.8541	7.01992	7.05867	6.57042	6.72548	6.66696	5.56118	5.39787	5.64055	4.57678	4.75005
P80217	0.2029	-2.3012	0.0045953	2.3377				A0A0J9YXX1	Immunoglobulin heavy variable 5-10-1 OS=Homo sapiens OX=9606 GN=IGHV5-10-1 PE=3 SV=1	IGHV5-10-1	-5.4245	4.2308e-07	6.3736	7.67227	7.41798	7.67884	7.85394	7.7015	5.98035	6.1954	6.25796	5.92219	5.8039
Q9BSD7	0.20267	-2.3028	5.917e-05	4.2279				P08246	Neutrophil elastase OS=Homo sapiens OX=9606 GN=ELANE PE=1 SV=1	ELANE	-5.4274	4.628e-08	7.3346	7.23163	7.2474	7.3649	7.23391	7.31771	5.38022	5.63366	5.67109	5.87365	5.66784
Q16623	0.2023	-2.3054	9.9508e-06	5.0021				P06753-2	Isoform 2 of Tropomyosin alpha-3 chain OS=Homo sapiens OX=9606 GN=TPM3	TPM3	-5.4361	1.8028e-06	5.7441	7.35039	7.34551	6.87146	7.36664	6.91249	5.40603	5.78705	5.52177	5.54684	5.40267
P23471	0.20189	-2.3083	0.0027796	2.556				Q9Y2A7	Nck-associated protein 1 OS=Homo sapiens OX=9606 GN=NCKAP1 PE=1 SV=1	NCKAP1	-5.4477	7.9306e-06	5.1007	8.09481	8.00881	8.53787	8.15469	8.68247	6.50629	6.52272	6.5689	7.01592	6.66517
O60502	0.20151	-2.3111	9.3231e-05	4.0304				Q9Y6K8	Adenylate kinase isoenzyme 5 OS=Homo sapiens OX=9606 GN=AK5 PE=1 SV=2	AK5	-5.517	3.7315e-11	10.428	6.82437	6.88286	6.81652	6.89589	6.83611	5.14364	5.28672	5.15964	5.23523	5.12658
P25686	0.20043	-2.3188	0.0011966	2.9221				Q92888	Rho guanine nucleotide exchange factor 1 OS=Homo sapiens OX=9606 GN=ARHGEF1 PE=1 SV=2	ARHGEF1	-5.5174	4.6446e-05	4.3331	7.16322	7.03548	6.76977	7.27697	6.93484	5.7346	5.47563	5.20151	4.72646	5.73759
Q9HCJ6	0.20035	-2.3194	0.002114	2.6749				Q13131	5'-AMP-activated protein kinase catalytic subunit alpha-1 OS=Homo sapiens OX=9606 GN=PRKAA1 PE=1 SV=4	PRKAA1	-5.5776	4.7088e-07	6.3271	7.90874	7.90234	8.30837	8.16581	8.24864	6.31229	6.65606	6.23606	6.38563	6.54882
O75665	0.20024	-2.3202	0.0032583	2.487				Q96HR9	Receptor expression-enhancing protein 6 OS=Homo sapiens OX=9606 GN=REEP6 PE=1 SV=2	REEP6	-5.5781	9.9032e-06	5.0042	6.82392	6.83622	6.71769	6.79881	6.68564	4.79877	4.70664	5.49988	4.9751	5.48605
Q8ND56	0.20018	-2.3206	0.0209	1.6798				P61225	Ras-related protein Rap-2b OS=Homo sapiens OX=9606 GN=RAP2B PE=1 SV=1	RAP2B	-5.5993	4.6816e-08	7.3296	6.6822	6.58589	6.46859	6.66059	6.40274	4.64135	4.99978	4.85992	5.00851	4.8626
Q6PKG0	0.19971	-2.324	0.0010593	2.975				P55287	Cadherin-11 OS=Homo sapiens OX=9606 GN=CDH11 PE=2 SV=2	CDH11	-5.6244	1.2582e-07	6.9002	6.72223	6.69151	6.63722	6.73445	6.64792	5.21157	4.7792	5.23724	4.86105	4.87871
Q9BTZ2	0.19971	-2.3241	3.4609e-06	5.4608				P01718	Immunoglobulin lambda variable 3-27 OS=Homo sapiens OX=9606 GN=IGLV3-27 PE=1 SV=2	IGLV3-27	-5.6444	5.0429e-05	4.2973	7.28157	7.25835	7.00995	7.12552	6.79843	5.60336	5.31293	6.04139	4.91686	5.10362
Q96FV2	0.19841	-2.3335	0.0001937	3.7129				Q13610	Periodic tryptophan protein 1 homolog OS=Homo sapiens OX=9606 GN=PWP1 PE=1 SV=1	PWP1	-5.6958	3.4983e-05	4.4561	7.26419	7.35328	6.92693	6.72806	6.90797	5.8927	5.43995	5.25612	4.8534	5.16523
P12429	0.1973	-2.3415	0.0067584	2.1702				Q9Y673	Dolichyl-phosphate beta-glucosyltransferase OS=Homo sapiens OX=9606 GN=ALG5 PE=1 SV=1	ALG5	-5.7378	2.0212e-05	4.6944	7.57982	7.5405	7.60703	7.60642	7.66596	5.56039	6.25804	6.23555	6.02438	5.28518
Q9ULL0	0.19705	-2.3434	0.00014124	3.8501				P47813	Eukaryotic translation initiation factor 1A, X-chromosomal OS=Homo sapiens OX=9606 GN=EIF1AX PE=1 SV=2	EIF1AX	-5.7472	6.8969e-10	9.1613	7.77173	7.7986	7.95138	7.96096	7.88693	6.22576	6.14226	6.21527	6.05847	6.07745
Q15814	0.19684	-2.3449	0.00063726	3.1957				Q9BU02	Thiamine-triphosphatase OS=Homo sapiens OX=9606 GN=THTPA PE=1 SV=3	THTPA	-5.7614	4.8118e-07	6.3177	6.84806	6.9804	6.75354	6.44264	6.75692	5.1341	4.87722	4.92151	5.28041	4.89661
P05937	0.19627	-2.3491	0.017053	1.7682				P13224-2	Isoform 2 of Platelet glycoprotein Ib beta chain OS=Homo sapiens OX=9606 GN=GP1BB	GP1BB	-5.7625	0.0010788	2.967	7.65722	7.51269	7.37242	8.07894	7.6831	6.94678	6.26146	5.97044	5.15669	5.29558
A0A075B6K4	0.19561	-2.3539	0.00097376	3.0115				Q9NT22	EMILIN-3 OS=Homo sapiens OX=9606 GN=EMILIN3 PE=1 SV=2	EMILIN3	-5.8569	6.1975e-06	5.2078	7.29063	6.8282	7.49672	7.70992	7.47479	5.89789	5.44036	5.61888	5.52534	5.50232
O14828	0.19548	-2.3549	2.0015e-05	4.6986				Q9HD33	39S ribosomal protein L47, mitochondrial OS=Homo sapiens OX=9606 GN=MRPL47 PE=1 SV=2	MRPL47	-5.8767	1.1645e-05	4.9339	7.17592	7.25479	7.23366	6.62534	7.27864	5.58628	4.95384	5.6777	5.11376	5.39147
Q96RF0	0.19464	-2.3611	0.00032819	3.4839				Q02338	D-beta-hydroxybutyrate dehydrogenase, mitochondrial OS=Homo sapiens OX=9606 GN=BDH1 PE=1 SV=3	BDH1	-5.8828	7.7365e-08	7.1115	8.06545	8.14264	7.70112	7.7592	7.84448	6.09967	6.08299	6.05065	6.29298	6.13205
Q86U28	0.19407	-2.3654	0.049849	1.3023				Q96FS4	Signal-induced proliferation-associated protein 1 OS=Homo sapiens OX=9606 GN=SIPA1 PE=1 SV=1	SIPA1	-5.942	3.9303e-09	8.4056	6.80944	6.85114	6.77973	6.61011	6.74404	5.02364	4.99498	5.04929	5.0189	4.76404
P24928	0.19404	-2.3656	0.018487	1.7331				P41208	Centrin-2 OS=Homo sapiens OX=9606 GN=CETN2 PE=1 SV=1	CETN2	-5.9848	8.0141e-08	7.0961	8.50982	8.38135	8.47622	8.53326	8.44511	6.96713	6.73475	6.68524	6.54683	6.40376
Q8NBS9	0.19382	-2.3672	0.00020238	3.6938				P19474	E3 ubiquitin-protein ligase TRIM21 OS=Homo sapiens OX=9606 GN=TRIM21 PE=1 SV=1	TRIM21	-6.0121	1.1856e-06	5.9261	7.52896	7.4424	7.71623	7.65921	7.57449	5.82806	6.04722	6.05745	5.45864	5.48083
Q15067	0.19365	-2.3684	0.010659	1.9723				Q9BZG1	Ras-related protein Rab-34 OS=Homo sapiens OX=9606 GN=RAB34 PE=1 SV=1	RAB34	-6.0131	9.8336e-07	6.0073	6.8028	6.87817	6.74538	6.88257	6.79353	5.17508	5.21397	4.51607	5.20851	4.93822
Q03135	0.1931	-2.3725	7.9925e-06	5.0973				Q12797	Aspartyl/asparaginyl beta-hydroxylase OS=Homo sapiens OX=9606 GN=ASPH PE=1 SV=3	ASPH	-6.0361	3.5695e-09	8.4474	8.80674	8.78611	9.04847	8.97213	8.95022	6.98285	7.09062	7.07793	7.25347	7.07358
Q9BRR6-5	0.19305	-2.3729	0.013302	1.8761				P01178	Oxytocin-neurophysin 1 OS=Homo sapiens OX=9606 GN=OXT PE=1 SV=1	OXT	-6.0369	3.1991e-07	6.495	8.86503	8.96275	9.02112	8.9171	8.92222	6.71075	7.02423	7.30072	7.32656	7.23955
P02792	0.19245	-2.3774	0.0042155	2.3751				P22792	Carboxypeptidase N subunit 2 OS=Homo sapiens OX=9606 GN=CPN2 PE=1 SV=3	CPN2	-6.0664	1.1647e-07	6.9338	6.58605	6.43039	6.42737	6.75453	6.41718	4.7391	4.42653	4.89401	4.61955	4.80544
Q8TCU6	0.19201	-2.3807	0.00171	2.767				Q9NR12	PDZ and LIM domain protein 7 OS=Homo sapiens OX=9606 GN=PDLIM7 PE=1 SV=1	PDLIM7	-6.1129	8.1338e-10	9.0897	7.1175	7.03399	7.1144	7.203	7.07872	5.1158	5.32887	5.1932	5.35957	5.34935
Q92729	0.19115	-2.3872	0.00037009	3.4317				Q15154	Pericentriolar material 1 protein OS=Homo sapiens OX=9606 GN=PCM1 PE=1 SV=5	PCM1	-6.1732	7.6233e-07	6.1179	7.77025	7.63084	7.83711	8.09767	7.93879	5.66818	5.88057	6.10595	6.32716	6.00119
P49407	0.19112	-2.3874	0.00074173	3.1298				Q8TBG9	Synaptoporin OS=Homo sapiens OX=9606 GN=SYNPR PE=1 SV=1	SYNPR	-6.2016	5.1622e-05	4.2872	7.24271	7.47454	7.31136	6.66717	7.22051	5.05978	6.0515	5.25004	4.9193	5.30138
P45985	0.18999	-2.396	0.010583	1.9754				P19174	1-phosphatidylinositol 4,5-bisphosphate phosphodiesterase gamma-1 OS=Homo sapiens OX=9606 GN=PLCG1 PE=1 SV=1	PLCG1	-6.3035	0.0004238	3.3728	6.64311	6.34143	6.16625	7.01381	6.05359	5.07269	4.41789	4.8994	4.82797	3.51292
P07305	0.18993	-2.3965	4.0391e-05	4.3937				Q92615	La-related protein 4B OS=Homo sapiens OX=9606 GN=LARP4B PE=1 SV=3	LARP4B	-6.323	1.5931e-07	6.7978	7.34979	7.0523	7.54238	7.48335	7.55427	5.66354	5.36626	5.62744	5.44345	5.36431
Q15746	0.18909	-2.4028	0.0057567	2.2398				Q03692	Collagen alpha-1(X) chain OS=Homo sapiens OX=9606 GN=COL10A1 PE=1 SV=2	COL10A1	-6.3333	3.1612e-06	5.5002	6.71887	6.46853	6.32225	6.85578	6.47705	4.69873	4.7703	4.15148	4.97607	4.71343
Q9UHD8	0.1881	-2.4104	1.3699e-05	4.8633				P04406	Glyceraldehyde-3-phosphate dehydrogenase OS=Homo sapiens OX=9606 GN=GAPDH PE=1 SV=3	GAPDH	-6.429	0.0090408	2.0438	7.61073	7.6063	7.76425	4.95977	7.78422	5.26382	5.3212	5.47296	5.32528	4.66542
Q7Z5R6	0.18661	-2.4219	0.011412	1.9426				Q9BSU1	UPF0183 protein C16orf70 OS=Homo sapiens OX=9606 GN=C16orf70 PE=1 SV=1	C16orf70	-6.4406	5.3864e-06	5.2687	6.76983	6.70393	6.6837	6.85009	6.73266	4.83669	5.32907	4.22295	4.95758	4.69995
Q9UQ88	0.18516	-2.4332	0.0084386	2.0737				P15814	Immunoglobulin lambda-like polypeptide 1 OS=Homo sapiens OX=9606 GN=IGLL1 PE=1 SV=1	IGLL1	-6.4761	1.2511e-06	5.9027	7.10345	7.20275	7.47923	6.91094	7.38661	5.48118	5.45968	5.31204	5.22476	4.8579
P03973	0.18459	-2.4376	0.00041857	3.3782				Q96RU3	Formin-binding protein 1 OS=Homo sapiens OX=9606 GN=FNBP1 PE=1 SV=2	FNBP1	-6.5146	3.0361e-07	6.5177	6.56745	6.7443	6.73518	6.58517	6.73998	4.57853	4.35227	4.68171	4.99409	4.95999
Q93052	0.18333	-2.4475	6.7544e-06	5.1704				O75592	E3 ubiquitin-protein ligase MYCBP2 OS=Homo sapiens OX=9606 GN=MYCBP2 PE=1 SV=4	MYCBP2	-6.7611	1.5399e-06	5.8125	6.86397	6.90905	7.19118	6.93201	7.13046	4.64701	4.92058	5.27032	5.35482	4.65741
Q9NTX5	0.18315	-2.4489	0.00029608	3.5286				P51161	Gastrotropin OS=Homo sapiens OX=9606 GN=FABP6 PE=1 SV=2	FABP6	-6.7917	3.9733e-05	4.4008	6.54496	6.25681	5.97098	6.7847	6.27402	3.74699	4.98391	4.56841	4.114	4.19579
P48509	0.18282	-2.4515	7.5638e-05	4.1213				P42858	Huntingtin OS=Homo sapiens OX=9606 GN=HTT PE=1 SV=2	HTT	-6.8143	1.941e-05	4.712	6.4091	6.34639	6.93834	6.23087	7.04758	4.57732	4.25051	4.14891	5.01985	4.71923
Q9NTJ4	0.18281	-2.4516	0.011359	1.9447				Q3V6T2	Girdin OS=Homo sapiens OX=9606 GN=CCDC88A PE=1 SV=2	CCDC88A	-7.2013	7.5927e-05	4.1196	7.36498	7.10158	6.87527	7.68409	7.06592	4.32982	4.75733	4.89849	5.55245	5.71476
P13747	0.18227	-2.4559	0.00058629	3.2319				Q9Y6K9	NF-kappa-B essential modulator OS=Homo sapiens OX=9606 GN=IKBKG PE=1 SV=2	IKBKG	-7.2561	1.9864e-06	5.7019	7.84815	7.82776	8.4829	8.1629	8.54199	5.87447	6.33565	5.78204	6.06451	5.88553
Q96A49	0.18148	-2.4621	0.00025834	3.5878				O15399	Glutamate receptor ionotropic, NMDA 2D OS=Homo sapiens OX=9606 GN=GRIN2D PE=1 SV=2	GRIN2D	-7.3465	3.8772e-08	7.4115	7.14508	7.05052	7.00948	7.17415	7.12681	4.96752	4.65165	4.69386	5.23822	4.89719
Q6Y7W6	0.18052	-2.4697	0.0091548	2.0384				Q8WWI5	Choline transporter-like protein 1 OS=Homo sapiens OX=9606 GN=SLC44A1 PE=1 SV=1	SLC44A1	-7.406	3.6922e-06	5.4327	7.74507	7.84111	7.55529	7.64459	7.55376	5.38504	5.08502	4.97121	5.82158	5.92989
P49137	0.18043	-2.4705	0.00039516	3.4032				Q5SRE7	Phytanoyl-CoA dioxygenase domain-containing protein 1 OS=Homo sapiens OX=9606 GN=PHYHD1 PE=1 SV=2	PHYHD1	-7.5591	2.6093e-07	6.5835	8.02711	8.0551	7.8723	8.12437	7.958	5.8387	6.151	5.34996	5.52577	5.79381
Q6PCB7	0.18039	-2.4708	0.0021921	2.6591				Q7Z4G1	COMM domain-containing protein 6 OS=Homo sapiens OX=9606 GN=COMMD6 PE=1 SV=1	COMMD6	-7.6459	1.7611e-08	7.7542	8.48281	8.31881	8.52154	8.57917	8.37907	6.03035	6.01591	5.97408	6.33479	6.41803
Q9UBG0	0.17932	-2.4794	0.00025107	3.6002				Q9H2M9	Rab3 GTPase-activating protein non-catalytic subunit OS=Homo sapiens OX=9606 GN=RAB3GAP2 PE=1 SV=1	RAB3GAP2	-7.8544	1.232e-08	7.9094	9.06688	9.14174	9.15547	8.90808	9.14893	6.71741	6.94263	6.89817	6.54729	6.49354
Q7L1W4	0.17927	-2.4798	6.9998e-06	5.1549				P29622	Kallistatin OS=Homo sapiens OX=9606 GN=SERPINA4 PE=1 SV=3	SERPINA4	-8.1863	4.7344e-09	8.3247	7.36107	7.50036	7.59257	7.32713	7.48052	5.00591	5.03599	5.25047	4.7803	4.86741
P36957	0.17874	-2.4841	3.4756e-07	6.459				O00472	RNA polymerase II elongation factor ELL2 OS=Homo sapiens OX=9606 GN=ELL2 PE=1 SV=2	ELL2	-8.4727	9.2933e-08	7.0318	7.60158	7.59821	7.20963	7.64294	7.16211	4.55385	5.09401	5.03124	4.84515	4.93752
Q13616	0.17831	-2.4875	0.00010967	3.9599				O15021	Microtubule-associated serine/threonine-protein kinase 4 OS=Homo sapiens OX=9606 GN=MAST4 PE=1 SV=4	MAST4	-8.6329	0.00075684	3.121	7.6724	7.67721	7.98114	7.75109	7.81866	3.98241	4.45906	4.81139	6.52793	6.12595
Q3YEC7	0.17794	-2.4905	1.0359e-05	4.9847				Q9H6U6-8	Isoform 4 of Breast carcinoma-amplified sequence 3 OS=Homo sapiens OX=9606 GN=BCAS3	BCAS3	-8.6986	4.1846e-06	5.3783	7.85696	7.92335	8.08901	7.98406	8.07096	5.14779	5.31002	5.38966	6.20429	4.77993
Q15811	0.1776	-2.4933	0.00049112	3.3088				Q96CN9	GRIP and coiled-coil domain-containing protein 1 OS=Homo sapiens OX=9606 GN=GCC1 PE=1 SV=1	GCC1	-9.3711	1.7621e-08	7.754	7.80349	7.79115	8.02603	7.8617	7.9909	5.21957	5.30397	4.89872	5.24668	4.69938
P06703	0.17738	-2.4951	1.2962e-05	4.8873				Q5VZ46	Uncharacterized protein KIAA1614 OS=Homo sapiens OX=9606 GN=KIAA1614 PE=2 SV=3	KIAA1614	-9.916	8.6747e-10	9.0617	8.19767	8.16911	8.13395	8.26853	8.11588	5.30287	4.93024	5.389	5.04018	5.29778
Q8N9N7	0.17738	-2.4951	5.7436e-05	4.2408				P12883	Myosin-7 OS=Homo sapiens OX=9606 GN=MYH7 PE=1 SV=5	MYH7	-9.975	2.4674e-07	6.6078	7.49401	7.48944	7.52029	7.52054	7.48648	4.97528	4.76603	3.87983	4.54847	4.32743
P53677	0.17699	-2.4982	1.0284e-08	7.9878				Q9NPQ8	Synembryn-A OS=Homo sapiens OX=9606 GN=RIC8A PE=1 SV=3	RIC8A	-10.264	1.9207e-07	6.7165	8.63467	8.80022	8.78022	8.1906	8.79927	5.81684	5.84596	5.69535	5.2716	5.12659
Q96E11	0.17676	-2.5001	0.00060191	3.2205				P08138	Tumor necrosis factor receptor superfamily member 16 OS=Homo sapiens OX=9606 GN=NGFR PE=1 SV=1	NGFR	-11.278	2.8065e-05	4.5518	8.48075	8.16519	7.53667	9.07796	7.36914	3.74788	5.05923	4.98893	4.84461	5.01432
Q9ULP9	0.17668	-2.5008	5.5839e-06	5.2531
Q6UX53	0.17637	-2.5033	0.00047009	3.3278
Q9UDY4	0.176	-2.5063	9.9237e-06	5.0033
Q9NVD7	0.17465	-2.5175	0.00096695	3.0146
Q9H4L5	0.17454	-2.5184	0.0019539	2.7091
P04066	0.17418	-2.5213	1.4404e-05	4.8415
P60520	0.17379	-2.5246	1.3814e-05	4.8597
Q8WVC6	0.17374	-2.525	2.3024e-05	4.6378
P05556	0.17342	-2.5277	8.5416e-05	4.0685
P11142	0.17259	-2.5346	5.2053e-07	6.2836
P25774	0.17224	-2.5375	1.3185e-06	5.8799
Q8NDA8	0.17221	-2.5378	0.011032	1.9574
A0A0C4DH67	0.1719	-2.5403	0.0073243	2.1352
Q8IY67-2	0.17103	-2.5477	0.00012888	3.8898
Q9H4A6	0.17079	-2.5497	0.01633	1.787
O00764	0.17073	-2.5502	9.1582e-05	4.0382
Q9BSH5	0.17006	-2.5559	0.0022995	2.6384
P16070	0.16947	-2.5609	0.00016059	3.7943
Q6P1N0	0.16891	-2.5657	4.2085e-06	5.3759
Q00839	0.1669	-2.5829	2.4259e-07	6.6151
Q96MZ0	0.16681	-2.5837	0.010765	1.968
P19022	0.16669	-2.5847	6.0583e-05	4.2176
P10398	0.16661	-2.5855	0.00022083	3.6559
O15231	0.16645	-2.5868	0.0021426	2.6691
Q9UQM7	0.16613	-2.5896	0.0076097	2.1186
P04271	0.16609	-2.59	0.012462	1.9044
Q9BUT1	0.16603	-2.5905	5.439e-06	5.2645
Q9HD42	0.16598	-2.5909	0.015293	1.8155
P54652	0.16567	-2.5936	4.8103e-07	6.3178
P02775	0.16558	-2.5944	0.011072	1.9558
Q9GZT4	0.16502	-2.5993	0.023193	1.6346
Q6P179	0.16489	-2.6004	0.014025	1.8531
P63167	0.16435	-2.6051	0.0054417	2.2643
A0A0J9YX35	0.16399	-2.6083	0.01448	1.8392
O95721	0.16366	-2.6112	0.0099979	2.0001
Q9Y2S6	0.16242	-2.6222	0.005507	2.2591
P06737	0.16209	-2.6251	2.8457e-06	5.5458
Q96GF1	0.16151	-2.6303	3.7899e-05	4.4214
Q9Y4G6	0.16086	-2.6362	6.648e-05	4.1773
O95970	0.16078	-2.6369	0.0049315	2.307
O75044	0.16011	-2.6429	0.04612	1.3361
Q13232	0.15945	-2.6488	2.8798e-06	5.5406
Q9H6U8	0.15817	-2.6605	0.0010139	2.994
Q16853	0.15771	-2.6647	0.002899	2.5378
Q9BRJ6	0.15741	-2.6674	0.0018368	2.7359
Q7Z5N4	0.15718	-2.6695	1.3258e-06	5.8775
P61513	0.15705	-2.6707	0.026117	1.5831
P43405	0.15698	-2.6713	0.00067753	3.1691
Q7Z6K5-2	0.15649	-2.6758	0.00027518	3.5604
P13611	0.15633	-2.6773	8.446e-05	4.0733
Q8N0X7	0.15607	-2.6797	4.1896e-06	5.3778
Q14005	0.15558	-2.6843	7.2212e-05	4.1414
Q16576	0.15498	-2.6899	0.00010571	3.9759
Q8TDL5	0.15408	-2.6983	0.00015593	3.8071
P55290	0.15354	-2.7033	0.0031856	2.4968
O95630	0.15263	-2.7119	0.012444	1.9051
Q9BQI5	0.15237	-2.7143	0.00011802	3.928
Q8WU39	0.15228	-2.7152	0.0099518	2.0021
O00519	0.15212	-2.7167	0.0060432	2.2187
P01116-2	0.15195	-2.7184	0.00029933	3.5239
O15061	0.1518	-2.7198	5.8789e-06	5.2307
Q969P0	0.15166	-2.7211	5.3755e-07	6.2696
Q9BXF6	0.15161	-2.7216	0.00057483	3.2405
P05386	0.15145	-2.7231	0.008466	2.0723
Q8IVD9	0.15102	-2.7272	0.0030212	2.5198
Q9NZ32	0.15096	-2.7277	0.00027231	3.5649
P07196	0.15066	-2.7306	4.3489e-05	4.3616
P16278	0.15065	-2.7307	0.00048573	3.3136
Q9NYB9	0.15024	-2.7347	0.019381	1.7126
Q14767	0.14983	-2.7386	0.00038591	3.4135
Q9UH03	0.1495	-2.7418	8.2066e-05	4.0858
O60879	0.14934	-2.7433	0.00035993	3.4438
O43795	0.14896	-2.747	0.0015117	2.8205
P19440	0.14872	-2.7493	0.00010201	3.9913
P15153	0.14781	-2.7581	0.00011765	3.9294
Q9UEE9	0.14752	-2.761	0.0052934	2.2763
Q12849	0.14737	-2.7625	0.00087827	3.0564
O43264	0.14711	-2.765	0.013862	1.8582
Q9UQ03	0.14682	-2.7678	0.00010502	3.9787
P49913	0.14653	-2.7707	0.018291	1.7378
P61266	0.14634	-2.7726	0.0014583	2.8362
P09914	0.14585	-2.7775	0.00092923	3.0319
P51809	0.1458	-2.7779	5.0197e-05	4.2993
P60468	0.1458	-2.7779	0.00019154	3.7177
Q9NYF8	0.14545	-2.7814	9.4217e-08	7.0259
Q8TAC9	0.14532	-2.7827	6.2007e-08	7.2076
Q9BRT2	0.14524	-2.7834	0.00047753	3.321
Q6GTX8	0.14507	-2.7852	0.014322	1.844
O60641	0.14499	-2.786	0.0020969	2.6784
P14621	0.14472	-2.7887	4.0403e-07	6.3936
P33527	0.14403	-2.7956	1.2423e-05	4.9058
Q5JS37	0.14399	-2.796	0.00020083	3.6972
P27105	0.14386	-2.7972	8.0301e-08	7.0953
P06744	0.14267	-2.8093	2.7238e-07	6.5648
Q12931	0.14247	-2.8113	2.4737e-05	4.6066
P30038	0.14203	-2.8157	2.0593e-06	5.6863
P35080-2	0.14197	-2.8163	0.00074672	3.1268
Q9H583	0.14134	-2.8228	0.0079454	2.0999
O75844	0.14116	-2.8246	3.5468e-06	5.4502
Q9NRL3	0.14082	-2.8281	0.0022377	2.6502
O75380	0.14041	-2.8323	2.8756e-07	6.5413
Q9BU23	0.14012	-2.8353	0.0036229	2.4409
Q13683	0.13961	-2.8405	0.0046704	2.3306
Q8N126	0.1392	-2.8447	0.00020929	3.6793
Q7Z478	0.13863	-2.8507	0.0011809	2.9278
Q08629	0.1384	-2.8531	1.696e-05	4.7706
P26022	0.1382	-2.8552	0.021044	1.6769
P23919	0.13779	-2.8595	0.0010218	2.9906
Q5TFQ8	0.13763	-2.8612	6.8961e-05	4.1614
Q92879	0.13754	-2.8621	8.8245e-05	4.0543
P09651	0.13728	-2.8648	7.3682e-06	5.1326
P42679	0.13717	-2.8659	0.0070192	2.1537
Q96HC4	0.1365	-2.8731	0.00011445	3.9414
O43761	0.13572	-2.8813	0.00038778	3.4114
Q9UKG1	0.13516	-2.8873	5.3973e-06	5.2678
P31327	0.13477	-2.8915	0.0024749	2.6064
Q14155	0.13465	-2.8927	0.00010235	3.9899
Q5T5P2	0.1343	-2.8964	0.0044313	2.3535
P55011	0.1342	-2.8976	6.3861e-06	5.1948
Q9NXA8	0.13275	-2.9132	0.027171	1.5659
Q15124	0.1306	-2.9368	5.6002e-06	5.2518
P04216	0.12961	-2.9477	1.7298e-08	7.762
O75828	0.12898	-2.9547	0.00041799	3.3788
Q9Y6R7	0.12786	-2.9674	0.00012578	3.9004
P27694	0.12661	-2.9816	1.393e-06	5.8561
O96005	0.12624	-2.9858	0.00060634	3.2173
P07942	0.1261	-2.9874	7.963e-07	6.0989
O95071	0.12609	-2.9875	0.0022448	2.6488
Q5EB52	0.12591	-2.9895	0.0086839	2.0613
Q70CQ3	0.12551	-2.9942	0.000136	3.8665
P14324	0.12439	-3.007	1.2261e-05	4.9115
Q9Y617	0.12409	-3.0105	0.00051823	3.2855
P82912	0.12399	-3.0117	0.0019588	2.708
Q16695	0.12261	-3.0279	2.2811e-05	4.6419
Q92734	0.12095	-3.0475	2.9785e-07	6.526
Q9P013	0.11958	-3.0639	0.012166	1.9148
Q99674	0.11864	-3.0754	0.00010699	3.9707
P26038	0.11803	-3.0828	2.2706e-05	4.6439
Q5JPE7	0.11789	-3.0845	0.00013669	3.8643
P32929	0.11769	-3.0869	0.00021045	3.6768
P60880-2	0.11754	-3.0888	0.011154	1.9526
A0AVT1	0.11737	-3.0908	0.00098061	3.0085
P11169	0.11717	-3.0933	2.1817e-05	4.6612
P32456	0.11705	-3.0948	0.00016027	3.7951
P02741	0.11695	-3.0961	0.010651	1.9726
Q13637	0.11661	-3.1002	0.012714	1.8957
P19827	0.1163	-3.1041	0.00053711	3.2699
P41218	0.11616	-3.1058	0.00025864	3.5873
Q01484	0.11585	-3.1097	1.4519e-06	5.8381
O60437	0.11573	-3.1112	2.3228e-07	6.634
Q9Y6R1	0.11565	-3.1122	0.0079023	2.1022
Q9Y6K5	0.11563	-3.1124	0.0086599	2.0625
O75061	0.11542	-3.1151	3.3597e-05	4.4737
Q8N392	0.11361	-3.1379	0.0037663	2.4241
P63215	0.11303	-3.1452	0.040732	1.3901
Q5TAQ9	0.11242	-3.153	0.0024795	2.6056
P07948-2	0.11104	-3.1709	0.012708	1.8959
Q9Y3E7	0.11058	-3.1768	7.7494e-05	4.1107
P16949	0.10942	-3.1921	4.1852e-06	5.3783
Q99798	0.10766	-3.2154	1.0811e-06	5.9661
Q9BY32	0.10695	-3.2249	0.0015231	2.8173
Q9Y5P4	0.10606	-3.2371	0.00016997	3.7696
Q96MC5	0.10549	-3.2449	1.31e-05	4.8827
O14531	0.10544	-3.2454	5.5426e-05	4.2563
P08559	0.10514	-3.2496	2.3236e-05	4.6338
P16219	0.10485	-3.2536	0.00036171	3.4416
O76070	0.10452	-3.2582	0.00034462	3.4627
Q9UBC2	0.10437	-3.2602	0.00055334	3.257
Q8IWJ2	0.10385	-3.2674	0.0011931	2.9233
Q3SY69	0.10356	-3.2714	4.2268e-05	4.374
Q8N111	0.10298	-3.2796	1.3479e-05	4.8703
Q8IUE6	0.10277	-3.2825	0.0025284	2.5972
P19404	0.10269	-3.2837	2.8667e-05	4.5426
Q13449	0.10192	-3.2945	2.1708e-05	4.6634
Q9NRX5	0.10172	-3.2974	0.0013433	2.8718
Q27J81	0.10116	-3.3054	0.0026195	2.5818
P55087	0.10059	-3.3135	0.0043057	2.366
Q17R89	0.10039	-3.3164	0.00019038	3.7204
Q9Y3D9	0.099595	-3.3278	0.0010645	2.9728
Q8TDI0	0.099526	-3.3288	0.0014336	2.8436
Q9NWB6	0.097929	-3.3521	5.2938e-06	5.2762
Q9NZW5	0.097014	-3.3657	0.0025854	2.5875
P30536	0.096772	-3.3693	0.00013614	3.866
Q96DA0	0.096617	-3.3716	2.9403e-06	5.5316
Q9UJY4	0.09645	-3.3741	0.00028681	3.5424
Q8N3J6	0.096084	-3.3796	5.4746e-07	6.2616
Q9H9S4	0.095875	-3.3827	0.024737	1.6066
P32004	0.095182	-3.3932	0.0011962	2.9222
Q8IVM0-2	0.094985	-3.3962	9.7665e-06	5.0103
P43003	0.094952	-3.3967	0.00047682	3.3216
Q96RN5	0.094863	-3.398	0.044444	1.3522
O95425	0.094055	-3.4103	0.012197	1.9137
Q9NUQ6	0.093084	-3.4253	8.8278e-06	5.0541
P17302	0.092262	-3.4381	0.00061794	3.2091
O15127	0.092164	-3.4396	0.0043676	2.3598
P11274	0.091839	-3.4447	0.001531	2.815
Q9BR76	0.090374	-3.4679	3.2966e-05	4.4819
P06753-4	0.089868	-3.476	1.6321e-06	5.7873
Q2NKQ1	0.088898	-3.4917	0.0001215	3.9154
Q9Y5L4	0.088804	-3.4932	4.7174e-05	4.3263
Q16512	0.088739	-3.4943	0.00024057	3.6188
P21757	0.088655	-3.4957	0.0028025	2.5525
Q9H444	0.087842	-3.5089	9.4696e-07	6.0237
Q9UDT6	0.087193	-3.5196	3.3636e-08	7.4732
P04181	0.087107	-3.5211	3.2132e-07	6.4931
P09622	0.086919	-3.5242	6.3358e-08	7.1982
P54105	0.086488	-3.5314	0.0041333	2.3837
Q9HAU0	0.086093	-3.538	1.1596e-06	5.9357
Q9UEW8	0.085955	-3.5403	4.8777e-06	5.3118
O00479	0.085594	-3.5463	0.00024828	3.6051
Q9Y6I3	0.085459	-3.5486	2.0949e-05	4.6788
Q9Y6E0-2	0.084131	-3.5712	0.0001129	3.9473
Q8TCD5	0.082918	-3.5922	2.9016e-05	4.5374
Q15286	0.082434	-3.6006	1.604e-09	8.7948
Q6FHJ7	0.082417	-3.6009	1.0959e-07	6.9602
O14841	0.082106	-3.6064	0.0041558	2.3813
O15417	0.08188	-3.6103	0.00015878	3.7992
Q92572	0.081829	-3.6112	1.6162e-05	4.7915
Q15700	0.081093	-3.6243	0.0052663	2.2785
Q8IYV9	0.081012	-3.6257	0.0027685	2.5578
Q02040	0.080632	-3.6325	0.024215	1.6159
Q5GLZ8	0.080547	-3.634	1.4879e-05	4.8274
P51674	0.080355	-3.6375	4.9374e-05	4.3065
Q15111	0.080321	-3.6381	1.3042e-05	4.8847
Q9Y5X1	0.080103	-3.642	0.00010624	3.9737
Q96A65	0.079968	-3.6444	2.6049e-05	4.5842
Q5H9R7	0.079277	-3.657	6.1111e-07	6.2139
P98095	0.078913	-3.6636	0.0084641	2.0724
Q9NX47	0.077749	-3.685	4.0542e-05	4.3921
P62837	0.077489	-3.6899	1.4751e-05	4.8312
P15259	0.077225	-3.6948	1.5363e-06	5.8135
Q9NRY5	0.077044	-3.6982	0.0031248	2.5052
Q8WUD1	0.076992	-3.6992	8.5843e-06	5.0663
P40123	0.076745	-3.7038	0.0026078	2.5837
Q9Y2P4	0.076714	-3.7044	1.1893e-06	5.9247
Q8NBU5	0.076688	-3.7048	7.6908e-05	4.114
Q12789	0.076616	-3.7062	0.00095155	3.0216
Q96EE3	0.076605	-3.7064	1.4537e-06	5.8375
P07902	0.076527	-3.7079	0.00076542	3.1161
P01591	0.076209	-3.7139	3.2045e-05	4.4942
Q15311	0.076029	-3.7173	5.6828e-05	4.2454
Q8TEH3	0.075864	-3.7204	0.0028299	2.5482
Q9UPQ0	0.075328	-3.7307	0.0025693	2.5902
P07197	0.074931	-3.7383	3.0409e-05	4.517
Q9Y3I1	0.074798	-3.7409	2.3163e-05	4.6352
Q99963	0.074384	-3.7489	0.00032536	3.4876
P0DP58	0.074204	-3.7524	3.6501e-06	5.4377
O00194	0.073727	-3.7617	0.00038367	3.416
Q99961	0.073428	-3.7675	1.2058e-06	5.9187
Q14160	0.073316	-3.7697	2.6571e-05	4.5756
Q9Y450	0.072232	-3.7912	0.00024161	3.6169
P52823	0.071922	-3.7974	0.00028265	3.5488
P30405	0.071004	-3.816	1.6763e-07	6.7756
P42768	0.070853	-3.819	0.0063687	2.1959
Q8IZ57	0.070823	-3.8196	2.1301e-05	4.6716
O60486	0.070495	-3.8263	3.0711e-05	4.5127
P62760	0.070409	-3.8281	0.00021996	3.6577
Q86XI8	0.069619	-3.8444	0.00027307	3.5637
Q16720	0.06842	-3.8694	0.0019404	2.7121
Q9P2E9	0.068227	-3.8735	3.0584e-07	6.5145
P78357	0.067943	-3.8795	3.5889e-07	6.445
O95793	0.067369	-3.8918	0.030336	1.518
Q9C0G6	0.066958	-3.9006	0.0064467	2.1907
P09525	0.066596	-3.9084	1.0277e-07	6.9881
P28065	0.066274	-3.9154	0.00017847	3.7484
O60262	0.064901	-3.9456	0.03217	1.4926
P29966	0.064792	-3.948	1.8522e-07	6.7323
Q7L0J3	0.064111	-3.9633	5.5136e-09	8.2586
Q15628	0.063079	-3.9867	5.3366e-06	5.2727
P26012	0.063002	-3.9885	5.9281e-07	6.2271
Q9UPY6	0.06294	-3.9899	0.00020847	3.681
Q9UKN7	0.06288	-3.9913	1.9701e-05	4.7055
Q6PCE3	0.062464	-4.0008	5.8926e-07	6.2297
Q13315	0.062212	-4.0067	2.4358e-09	8.6134
P49903	0.06203	-4.0109	9.161e-06	5.0381
P35749	0.061514	-4.0229	0.00031937	3.4957
Q13884	0.060797	-4.0399	2.0628e-08	7.6855
Q96ST8	0.060739	-4.0412	1.4258e-05	4.8459
Q92845	0.06052	-4.0464	5.4112e-06	5.2667
Q8N6T3-5	0.059948	-4.0602	0.00069485	3.1581
Q9C0D5	0.059791	-4.0639	0.00062939	3.2011
P52294	0.059455	-4.0721	6.2571e-06	5.2036
Q9NZR2	0.059156	-4.0793	0.00011212	3.9503
P25815	0.059115	-4.0803	0.0021149	2.6747
P61244	0.058311	-4.1001	0.0021661	2.6643
P19838	0.058199	-4.1029	0.0010577	2.9756
P13726	0.057744	-4.1142	0.0008966	3.0474
O14910	0.057135	-4.1295	0.0031058	2.5078
Q8TCZ2	0.057007	-4.1327	6.4209e-05	4.1924
P05164	0.056784	-4.1384	1.4105e-07	6.8506
Q8NCA5	0.056085	-4.1562	2.6558e-06	5.5758
P01185	0.056031	-4.1576	0.00064372	3.1913
Q08174	0.055876	-4.1616	0.00093433	3.0295
Q9BSF4	0.055411	-4.1737	2.2972e-08	7.6388
Q9BVC6	0.055391	-4.1742	0.0073855	2.1316
Q6P587	0.054908	-4.1868	1.3171e-06	5.8804
Q6PI78	0.054572	-4.1957	0.00016678	3.7779
Q02388	0.054495	-4.1977	3.9508e-06	5.4033
P43652	0.054101	-4.2082	0.00014737	3.8316
Q6EMK4	0.053224	-4.2318	4.533e-08	7.3436
Q8N766	0.053068	-4.236	0.00015791	3.8016
P49788	0.05303	-4.237	4.5142e-06	5.3454
Q5EBM0	0.052952	-4.2392	1.9338e-05	4.7136
Q96PY5	0.052672	-4.2468	0.00070614	3.1511
O76041-2	0.052641	-4.2477	6.3705e-05	4.1958
P82650	0.052001	-4.2653	4.8636e-06	5.313
P05186	0.051964	-4.2663	3.8767e-07	6.4115
Q6ZVC0	0.051815	-4.2705	5.6793e-05	4.2457
O00244	0.051333	-4.284	6.9742e-10	9.1565
P31946	0.050691	-4.3021	6.3346e-06	5.1983
Q9UL12-2	0.050346	-4.312	8.5587e-05	4.0676
P19320	0.049457	-4.3377	2.756e-06	5.5597
Q8IVN3	0.048834	-4.356	0.00010696	3.9708
P63218	0.048511	-4.3655	2.5266e-07	6.5975
Q70UQ0-4	0.047521	-4.3953	5.7332e-06	5.2416
Q9P2M7	0.047475	-4.3967	1.4036e-05	4.8527
Q9H3H9	0.047434	-4.3979	1.1108e-05	4.9544
P41219	0.047179	-4.4057	2.3473e-05	4.6294
Q9H4G0	0.046999	-4.4112	6.5283e-07	6.1852
P35612	0.046684	-4.4209	6.4483e-06	5.1906
P56377	0.046587	-4.4239	0.0017616	2.7541
O00451	0.046401	-4.4297	0.0029155	2.5353
P12036	0.046351	-4.4313	2.2213e-05	4.6534
Q0ZGT2	0.046292	-4.4331	6.2871e-07	6.2015
P36507	0.045581	-4.4554	2.0663e-07	6.6848
Q05682-4	0.045256	-4.4657	6.4218e-05	4.1923
O76071	0.044763	-4.4816	0.0001079	3.967
P40306	0.044636	-4.4856	5.1116e-06	5.2914
Q14739	0.044432	-4.4922	1.5866e-05	4.7995
Q92581	0.044335	-4.4954	1.0406e-05	4.9827
Q9UBB6	0.043923	-4.5089	3.4315e-07	6.4645
P57087	0.043673	-4.5171	2.9639e-07	6.5281
Q9GZN7	0.042727	-4.5487	7.2896e-05	4.1373
Q9BZF9	0.042448	-4.5581	0.00012204	3.9135
Q96AY3	0.042205	-4.5664	2.6366e-06	5.579
O43432	0.042165	-4.5678	6.9171e-05	4.1601
Q14161	0.042136	-4.5688	0.00052258	3.2818
Q96DH6-2	0.04129	-4.5981	6.546e-06	5.184
Q9H1H9	0.041169	-4.6023	0.0091641	2.0379
Q14894	0.041076	-4.6056	8.1303e-05	4.0899
Q9BTV5	0.040915	-4.6112	5.9208e-05	4.2276
P09913	0.040831	-4.6142	1.0416e-05	4.9823
Q8NFH8	0.040487	-4.6264	0.00086836	3.0613
O43633	0.040449	-4.6277	8.1136e-05	4.0908
Q01432	0.040408	-4.6292	7.8335e-08	7.106
O75525	0.039673	-4.6557	0.00020835	3.6812
P18031	0.039385	-4.6662	1.2497e-07	6.9032
Q9H832	0.038042	-4.7163	1.7927e-08	7.7465
Q9ULV0	0.036808	-4.7638	1.1623e-07	6.9347
Q96C19	0.036765	-4.7655	2.341e-09	8.6306
Q9BY66	0.036648	-4.7701	4.4177e-05	4.3548
Q9UN36	0.036215	-4.7873	1.2422e-06	5.9058
P56134-2	0.034946	-4.8387	0.00083217	3.0798
P02461	0.034688	-4.8494	2.2621e-06	5.6455
O75937	0.034203	-4.8697	2.5046e-08	7.6013
P84085	0.033384	-4.9047	2.9827e-06	5.5254
P49770	0.032085	-4.9619	9.5768e-07	6.0188
P43155	0.031907	-4.97	2.985e-07	6.5251
Q9HAV0	0.031833	-4.9733	2.7247e-05	4.5647
Q8TAM6	0.031791	-4.9752	0.0017831	2.7488
Q6P4A8	0.031507	-4.9882	7.7332e-05	4.1116
Q969Q0	0.031161	-5.0041	4.4103e-08	7.3555
P54802	0.030848	-5.0187	0.00032996	3.4815
O94811	0.030782	-5.0218	2.7237e-07	6.5648
O94919	0.030587	-5.0309	2.5204e-06	5.5985
Q5CZC0	0.030515	-5.0343	7.3687e-07	6.1326
O60476	0.030437	-5.038	8.5309e-05	4.069
P35270	0.029896	-5.0639	7.635e-09	8.1172
O00151	0.029807	-5.0682	9.0993e-06	5.041
Q8N2W9	0.029769	-5.07	0.00044072	3.3558
O94886	0.029719	-5.0724	1.3528e-06	5.8688
Q08AD1	0.028829	-5.1164	3.2472e-05	4.4885
Q14194	0.02858	-5.1288	1.0869e-08	7.9638
Q92504	0.028494	-5.1332	0.00023369	3.6314
Q12955	0.028094	-5.1536	1.9857e-08	7.7021
Q8IWZ6	0.027367	-5.1914	1.0217e-05	4.9907
Q96BS2	0.02661	-5.2319	1.9481e-07	6.7104
P80511	0.025746	-5.2795	6.5324e-07	6.1849
Q9Y295	0.025412	-5.2984	9.5641e-05	4.0194
Q96EP0	0.024729	-5.3376	0.00060555	3.2179
P52597	0.024608	-5.3447	2.6677e-09	8.5739
P13807	0.024552	-5.348	1.0824e-05	4.9656
P05165	0.024378	-5.3583	1.473e-07	6.8318
Q9Y2Q3	0.024234	-5.3668	1.8373e-07	6.7358
O94911	0.024143	-5.3723	1.0987e-07	6.9591
Q2M1Z3	0.024041	-5.3784	1.6941e-05	4.7711
O14786	0.023823	-5.3915	0.00013994	3.8541
A0A0J9YXX1	0.023284	-5.4245	4.2308e-07	6.3736
P08246	0.023237	-5.4274	4.628e-08	7.3346
P06753-2	0.023098	-5.4361	1.8028e-06	5.7441
Q9Y2A7	0.022912	-5.4477	7.9306e-06	5.1007
Q9Y6K8	0.021838	-5.517	3.7315e-11	10.428
Q92888	0.021832	-5.5174	4.6446e-05	4.3331
Q13131	0.020941	-5.5776	4.7088e-07	6.3271
Q96HR9	0.020933	-5.5781	9.9032e-06	5.0042
P61225	0.020627	-5.5993	4.6816e-08	7.3296
P55287	0.020272	-5.6244	1.2582e-07	6.9002
P01718	0.019992	-5.6444	5.0429e-05	4.2973
Q13610	0.019293	-5.6958	3.4983e-05	4.4561
Q9Y673	0.01874	-5.7378	2.0212e-05	4.6944
P47813	0.018618	-5.7472	6.8969e-10	9.1613
Q9BU02	0.018436	-5.7614	4.8118e-07	6.3177
P13224-2	0.018421	-5.7625	0.0010788	2.967
Q9NT22	0.017255	-5.8569	6.1975e-06	5.2078
Q9HD33	0.017019	-5.8767	1.1645e-05	4.9339
Q02338	0.016947	-5.8828	7.7365e-08	7.1115
Q96FS4	0.016266	-5.942	3.9303e-09	8.4056
P41208	0.01579	-5.9848	8.0141e-08	7.0961
P19474	0.015495	-6.0121	1.1856e-06	5.9261
Q9BZG1	0.015484	-6.0131	9.8336e-07	6.0073
Q12797	0.015239	-6.0361	3.5695e-09	8.4474
P01178	0.015231	-6.0369	3.1991e-07	6.495
P22792	0.014922	-6.0664	1.1647e-07	6.9338
Q9NR12	0.014449	-6.1129	8.1338e-10	9.0897
Q15154	0.013857	-6.1732	7.6233e-07	6.1179
Q8TBG9	0.013588	-6.2016	5.1622e-05	4.2872
P19174	0.01266	-6.3035	0.0004238	3.3728
Q92615	0.012491	-6.323	1.5931e-07	6.7978
Q03692	0.012402	-6.3333	3.1612e-06	5.5002
P04406	0.011606	-6.429	0.0090408	2.0438
Q9BSU1	0.011513	-6.4406	5.3864e-06	5.2687
P15814	0.011233	-6.4761	1.2511e-06	5.9027
Q96RU3	0.010937	-6.5146	3.0361e-07	6.5177
O75592	0.0092192	-6.7611	1.5399e-06	5.8125
P51161	0.0090258	-6.7917	3.9733e-05	4.4008
P42858	0.0088859	-6.8143	1.941e-05	4.712
Q3V6T2	0.0067952	-7.2013	7.5927e-05	4.1196
Q9Y6K9	0.0065418	-7.2561	1.9864e-06	5.7019
O15399	0.0061444	-7.3465	3.8772e-08	7.4115
Q8WWI5	0.0058964	-7.406	3.6922e-06	5.4327
Q5SRE7	0.0053024	-7.5591	2.6093e-07	6.5835
Q7Z4G1	0.0049929	-7.6459	1.7611e-08	7.7542
Q9H2M9	0.004321	-7.8544	1.232e-08	7.9094
P29622	0.0034331	-8.1863	4.7344e-09	8.3247
O00472	0.0028149	-8.4727	9.2933e-08	7.0318
O15021	0.002519	-8.6329	0.00075684	3.121
Q9H6U6-8	0.002407	-8.6986	4.1846e-06	5.3783
Q96CN9	0.0015101	-9.3711	1.7621e-08	7.754
Q5VZ46	0.0010351	-9.916	8.6747e-10	9.0617
P12883	0.00099365	-9.975	2.4674e-07	6.6078
Q9NPQ8	0.00081334	-10.264	1.9207e-07	6.7165
P08138	0.00040274	-11.278	2.8065e-05	4.5518
