# Supplementary material for: The First Pituitary Proteome Landscape From Matched Anterior and Posterior Lobes for a Better Understanding of the Pituitary Gland
Source: Mol Cell Proteomics. 2022 Dec 5;22(1):100478. doi: 10.1016/j.mcpro.2022.100478 (PMC9877467; doi:10.1016/j.mcpro.2022.100478)
Supplement: Table S10 [file mmc18.xlsx]

## Sheet: Anterior Pathway with FC
	Table S10.A.- Excel sheet containing pathway analysis of differentially significant proteins from Anterior lobe of Pituitary.
Pathway identifier	Pathway name	#Entities found	#Entities total	Entities ratio	Entities pValue	Entities FDR	#Reactions found	#Reactions total	Reactions ratio	raw.pval	log2(FC)	Species identifier	Species name	Submitted entities found	Mapped entities	Found reaction identifiers
R-HSA-72203	Processing of Capped Intron-Containing Pre-mRNA	58	245	0.021803	1.11022e-16	1.49436e-13	32	32	0.00241838	0.00528272	2.53552	9606	Homo sapiens	Q13435;Q15459;Q8WUA2;Q16629;Q7RTV0;Q9BY77;Q53GS9;P35658;P13984;Q96DI7;P33240;Q8IYB3;P84103;Q9BW27;Q9UK45;P62314;O95400;Q09161;Q15428;O75694;Q86XP3;P19388;Q96I25;O75494;O43809;P37198;Q05519;Q9BWJ5;Q8NI27;Q15637;Q8TEM1;O75400;Q12769;O60508;P78406;Q9UKF6;O60306;Q9NW64;Q8NFH3;Q8NFH4;Q9BUQ8;Q8N684;Q9UBU9;Q9Y4Z0;P82979;Q9UMS4;P31943;Q8IWX8;Q9Y333;Q8N1F7;O75152;P41223;P52948;Q7Z3B4;Q9ULR0;O43390	Q13435;Q15459;Q8WUA2;P52948-3;P52948-4;Q16629;Q7RTV0;Q9BY77;Q53GS9;P35658;P13984;P52948-5;Q96DI7;P33240;Q8IYB3;P84103;Q9BW27;Q9UK45;P62314;O95400;Q09161;Q15428;O75694;Q86XP3;P19388;Q96I25;O75494;O43809;P37198;Q05519;Q9BWJ5;Q8NI27;Q15637;Q8TEM1;O75400;Q12769;O60508;P78406;Q9UKF6;O60306;Q9NW64;Q8NFH3;Q8NFH4;Q9BUQ8;Q8N684;Q9UBU9;Q9Y4Z0;P82979;Q9UMS4;P31943;Q8IWX8;Q9Y333;Q8N1F7;O75152;P41223;Q7Z3B4;Q…	R-HSA-8849157;R-HSA-72130;R-HSA-159046;R-HSA-75079;R-HSA-75081;R-HSA-159050;R-HSA-75080;R-HSA-72139;R-HSA-75083;R-HSA-75082;R-HSA-72143;R-HSA-111439;R-HSA-77587;R-HSA-158481;R-HSA-158484;R-HSA-75097;R-HSA-75096;R-HSA-75098;R-HSA-77594;R-HSA-72095;R-HSA-72160;R-HSA-72103;R-HSA-72231;R-HSA-72107;R-HSA-158441;R-HSA-158447;R-HSA-72180;R-HSA-156661;R-HSA-72185;R-HSA-72124;R-HSA-72127;R-HSA-159101
R-HSA-72163	mRNA Splicing - Major Pathway	39	180	0.0160185	3.13108e-11	2.10722e-08	9	9	0.000680169	0.00384421	2.50562	9606	Homo sapiens	Q13435;Q15459;Q8WUA2;Q16629;Q7RTV0;Q53GS9;Q15637;O75400;O60508;Q9UKF6;P13984;O60306;Q9NW64;Q96DI7;P33240;Q8IYB3;P84103;Q9BUQ8;Q8N684;Q9UK45;Q9Y4Z0;P62314;Q9UMS4;O95400;P31943;Q8IWX8;Q09161;Q15428;Q9Y333;Q86XP3;P19388;Q96I25;O75494;O43809;P41223;Q05519;Q9BWJ5;Q9ULR0;O43390	Q13435;Q15459;Q8WUA2;Q16629;Q7RTV0;Q53GS9;Q15637;O75400;O60508;Q9UKF6;P13984;O60306;Q9NW64;Q96DI7;P33240;Q8IYB3;P84103;Q9BUQ8;Q8N684;Q9UK45;Q9Y4Z0;P62314;Q9UMS4;O95400;P31943;Q8IWX8;Q09161;Q15428;Q9Y333;Q86XP3;P19388;Q96I25;O75494;O43809;P41223;Q05519;Q9BWJ5;Q9ULR0;O43390	R-HSA-72160;R-HSA-72130;R-HSA-72231;R-HSA-156661;R-HSA-72139;R-HSA-72107;R-HSA-72124;R-HSA-72143;R-HSA-72127
R-HSA-159236	Transport of Mature mRNA derived from an Intron-Containing Transcript	25	78	0.00694135	5.14977e-11	2.3071e-08	4	4	0.000302297	0.0075206	2.45288	9606	Homo sapiens	P82979;Q16629;Q9BY77;Q09161;Q8TEM1;O75694;Q8N1F7;Q12769;O60508;P35658;P78406;O75152;P37198;Q05519;Q8NI27;P52948;Q8IYB3;Q8NFH3;Q7Z3B4;P84103;Q8NFH4;Q9BW27;Q9UBU9	P52948-3;P52948-4;Q16629;Q9BY77;Q8TEM1;Q12769;O60508;P35658;P78406;P52948-5;Q8IYB3;Q8NFH3;P84103;Q8NFH4;Q9BW27;Q9UBU9;P82979;Q09161;O75694;Q8N1F7;O75152;P37198;Q05519;Q8NI27;Q7Z3B4	R-HSA-75097;R-HSA-75096;R-HSA-75098;R-HSA-159101
R-HSA-72202	Transport of Mature Transcript to Cytoplasm	26	87	0.00774228	9.36839e-11	2.91072e-08	13	13	0.000982467	0.0077512	2.4923	9606	Homo sapiens	P82979;Q16629;Q9BY77;Q09161;Q8TEM1;O75694;Q8N1F7;Q12769;O60508;P35658;Q9UKF6;P78406;O75152;P37198;Q05519;Q8NI27;P52948;Q8IYB3;Q8NFH3;Q7Z3B4;P84103;Q8NFH4;Q9BW27;Q9UBU9	P52948-3;P52948-4;Q16629;Q9BY77;Q8TEM1;Q12769;O60508;P35658;Q9UKF6;P78406;P52948-5;Q8IYB3;Q8NFH3;P84103;Q8NFH4;Q9BW27;Q9UBU9;P82979;Q09161;O75694;Q8N1F7;O75152;P37198;Q05519;Q8NI27;Q7Z3B4	R-HSA-159046;R-HSA-159050;R-HSA-158441;R-HSA-158447;R-HSA-111439;R-HSA-77587;R-HSA-158481;R-HSA-158484;R-HSA-75097;R-HSA-75096;R-HSA-75098;R-HSA-77594;R-HSA-159101
R-HSA-72172	mRNA Splicing	39	188	0.0167304	1.08205e-10	2.91072e-08	14	14	0.00105804	0.00384421	2.50562	9606	Homo sapiens	Q13435;Q15459;Q8WUA2;Q16629;Q7RTV0;Q53GS9;Q15637;O75400;O60508;Q9UKF6;P13984;O60306;Q9NW64;Q96DI7;P33240;Q8IYB3;P84103;Q9BUQ8;Q8N684;Q9UK45;Q9Y4Z0;P62314;Q9UMS4;O95400;P31943;Q8IWX8;Q09161;Q15428;Q9Y333;Q86XP3;P19388;Q96I25;O75494;O43809;P41223;Q05519;Q9BWJ5;Q9ULR0;O43390	Q13435;Q15459;Q8WUA2;Q16629;Q7RTV0;Q53GS9;Q15637;O75400;O60508;Q9UKF6;P13984;O60306;Q9NW64;Q96DI7;P33240;Q8IYB3;P84103;Q9BUQ8;Q8N684;Q9UK45;Q9Y4Z0;P62314;Q9UMS4;O95400;P31943;Q8IWX8;Q09161;Q15428;Q9Y333;Q86XP3;P19388;Q96I25;O75494;O43809;P41223;Q05519;Q9BWJ5;Q9ULR0;O43390	R-HSA-72160;R-HSA-72130;R-HSA-75079;R-HSA-72231;R-HSA-75081;R-HSA-75080;R-HSA-72139;R-HSA-72107;R-HSA-75083;R-HSA-75082;R-HSA-72143;R-HSA-156661;R-HSA-72124;R-HSA-72127
R-HSA-8953854	Metabolism of RNA	85	675	0.0600694	5.04023e-10	1.12901e-07	101	187	0.0141324	0.00511719	2.57905	9606	Homo sapiens	Q13435;Q8WUA2;Q15459;Q92979;Q16629;Q7RTV0;Q9BY77;Q53GS9;Q9Y224;Q12788;P35658;Q9Y3I0;P13984;A5YKK6;Q96DI7;P47914;Q8IZL8;P33240;Q9NX24;Q8IYB3;P84103;Q9BW27;P62913;Q9UK45;P62314;O95400;Q9Y2L1;Q09161;Q08J23;Q15428;Q9NR30;O75694;P19388;Q86XP3;Q96I25;O75494;Q9H074;P37198;O43809;Q05519;Q9BWJ5;Q9NY12;Q8NI27;Q96Q11;Q9BV38;Q15477;Q15637;Q5TAX3;Q8TEM1;O75400;Q12769;O60508;Q9UKF6;P78406;O60306;Q9NW64;Q96S44;…	Q13435;Q8WUA2;Q15459;P52948-3;P52948-4;Q92979;Q16629;Q7RTV0;Q9BY77;Q53GS9;Q9Y224;Q12788;P35658;Q9Y3I0;P13984;A5YKK6;P52948-5;Q96DI7;P47914;Q8IZL8;P33240;Q9NX24;Q8IYB3;P84103;Q9BW27;P62913;Q9UK45;P62314;O95400;Q9Y2L1;Q09161;Q08J23;Q15428;Q9NR30;O75694;P19388;Q86XP3;Q96I25;O75494;Q9H074;P37198;O43809;Q05519;Q9BWJ5;Q9NY12;Q8NI27;Q96Q11;Q9BV38;Q15477;Q15637;Q5TAX3;Q8TEM1;O75400;Q12769;O60508;Q9UKF6;P…	R-HSA-77069;R-HSA-77068;R-HSA-77073;R-HSA-77585;R-HSA-191763;R-HSA-77584;R-HSA-77587;R-HSA-429845;R-HSA-158481;R-HSA-77586;R-HSA-77077;R-HSA-77589;R-HSA-158484;R-HSA-77591;R-HSA-77078;R-HSA-77590;R-HSA-77081;R-HSA-77593;R-HSA-77592;R-HSA-77083;R-HSA-77594;R-HSA-77085;R-HSA-6790982;R-HSA-429860;R-HSA-77090;R-HSA-927789;R-HSA-450595;R-HSA-77095;R-HSA-72231;R-HSA-6786881;R-HSA-77094;R-HSA-191786;R-H…
R-HSA-159227	Transport of the SLBP independent Mature mRNA	16	39	0.00347068	5.32714e-09	1.02281e-06	3	3	0.000226723	0.00689615	2.63496	9606	Homo sapiens	Q09161;Q8TEM1;Q12769;O75694;Q8N1F7;P35658;P78406;P37198;P52948;Q7Z3B4;Q8NFH3;Q9BW27;Q8NFH4;Q9UBU9	P52948-3;P52948-4;Q09161;Q8TEM1;Q12769;O75694;Q8N1F7;P35658;P78406;P52948-5;P37198;Q7Z3B4;Q8NFH3;Q9BW27;Q8NFH4;Q9UBU9	R-HSA-158481;R-HSA-158484;R-HSA-111439
R-HSA-159230	Transport of the SLBP Dependant Mature mRNA	16	40	0.00355967	7.55094e-09	1.21346e-06	3	3	0.000226723	0.00689615	2.63496	9606	Homo sapiens	Q09161;Q8TEM1;Q12769;O75694;Q8N1F7;P35658;P78406;P37198;P52948;Q7Z3B4;Q8NFH3;Q9BW27;Q8NFH4;Q9UBU9	P52948-3;P52948-4;Q09161;Q8TEM1;Q12769;O75694;Q8N1F7;P35658;P78406;P52948-5;P37198;Q7Z3B4;Q8NFH3;Q9BW27;Q8NFH4;Q9UBU9	R-HSA-77587;R-HSA-159046;R-HSA-159050
R-HSA-159231	Transport of Mature mRNA Derived from an Intronless Transcript	17	46	0.00409362	8.144e-09	1.21346e-06	3	3	0.000226723	0.00728556	2.68455	9606	Homo sapiens	Q09161;Q8TEM1;Q12769;O75694;Q8N1F7;P35658;P78406;Q9UKF6;P37198;P52948;Q7Z3B4;Q8NFH3;Q9BW27;Q8NFH4;Q9UBU9	P52948-3;P52948-4;Q09161;Q8TEM1;Q12769;O75694;Q8N1F7;P35658;P78406;Q9UKF6;P52948-5;P37198;Q7Z3B4;Q8NFH3;Q9BW27;Q8NFH4;Q9UBU9	R-HSA-158441;R-HSA-77594;R-HSA-158447
R-HSA-159234	Transport of Mature mRNAs Derived from Intronless Transcripts	17	47	0.00418261	1.10956e-08	1.48681e-06	9	9	0.000680169	0.00728556	2.68455	9606	Homo sapiens	Q09161;Q8TEM1;Q12769;O75694;Q8N1F7;P35658;P78406;Q9UKF6;P37198;P52948;Q7Z3B4;Q8NFH3;Q9BW27;Q8NFH4;Q9UBU9	P52948-3;P52948-4;Q09161;Q8TEM1;Q12769;O75694;Q8N1F7;P35658;P78406;Q9UKF6;P52948-5;P37198;Q7Z3B4;Q8NFH3;Q9BW27;Q8NFH4;Q9UBU9	R-HSA-77587;R-HSA-158481;R-HSA-159046;R-HSA-158484;R-HSA-159050;R-HSA-158441;R-HSA-77594;R-HSA-158447;R-HSA-111439
R-HSA-4085377	SUMOylation of SUMOylation proteins	15	39	0.00347068	3.65679e-08	4.46128e-06	5	5	0.000377872	0.00695688	2.61351	9606	Homo sapiens	Q8TEM1;Q12769;O75694;Q8N1F7;P35658;P78406;P37198;P63279;P52948;Q7Z3B4;Q8NFH3;Q9BW27;Q8NFH4	P52948-3;P52948-4;Q8TEM1;Q12769;O75694;Q8N1F7;P35658;P78406;P52948-5;P37198;P63279;Q7Z3B4;Q8NFH3;Q9BW27;Q8NFH4	R-HSA-4551649;R-HSA-4551683;R-HSA-3968362;R-HSA-4085350;R-HSA-4551679
R-HSA-5619107	Defective TPR may confer susceptibility towards thyroid papillary carcinoma (TPC)	14	36	0.0032037	9.07165e-08	9.3438e-06	1	1	7.55744e-05	0.00745318	2.67402	9606	Homo sapiens	P37198;P52948;Q7Z3B4;Q8NFH3;Q8TEM1;Q9BW27;Q8NFH4;Q12769;O75694;Q8N1F7;P35658;P78406	P52948-3;P52948-4;Q8TEM1;Q12769;O75694;Q8N1F7;P35658;P78406;P52948-5;P37198;Q7Z3B4;Q8NFH3;Q9BW27;Q8NFH4	R-HSA-5661474
R-HSA-170822	Regulation of Glucokinase by Glucokinase Regulatory Protein	14	36	0.0032037	9.07165e-08	9.3438e-06	1	5	0.000377872	0.00745318	2.67402	9606	Homo sapiens	P37198;P52948;Q7Z3B4;Q8NFH3;Q8TEM1;Q9BW27;Q8NFH4;Q12769;O75694;Q8N1F7;P35658;P78406	P52948-3;P52948-4;Q8TEM1;Q12769;O75694;Q8N1F7;P35658;P78406;P52948-5;P37198;Q7Z3B4;Q8NFH3;Q9BW27;Q8NFH4	R-HSA-170796
R-HSA-4551638	SUMOylation of chromatin organization proteins	18	62	0.00551749	1.08458e-07	9.65279e-06	15	15	0.00113362	0.00601504	2.72146	9606	Homo sapiens	Q13547;Q8TEM1;O75694;Q8N1F7;Q12769;Q06587;P35658;P78406;P37198;P63279;P52948;Q8NFH3;Q7Z3B4;Q8NFH4;Q9BW27;P45973	P52948-3;P52948-4;Q13547;Q8TEM1;O75694;Q8N1F7;Q12769;Q06587;P35658;P78406;P52948-5;P37198;P63279;Q8NFH3;Q7Z3B4;Q8NFH4;Q9BW27;P45973	R-HSA-4551655;R-HSA-6804485;R-HSA-8956365;R-HSA-4570496;R-HSA-4615872;R-HSA-4615873;R-HSA-4615905;R-HSA-4616015;R-HSA-4551727;R-HSA-4570485;R-HSA-4615987;R-HSA-4615889;R-HSA-4615839;R-HSA-4615900;R-HSA-4615933
R-HSA-6784531	tRNA processing in the nucleus	18	62	0.00551749	1.08458e-07	9.65279e-06	4	7	0.000529021	0.00612128	2.52326	9606	Homo sapiens	Q9Y224;Q8TEM1;Q12769;O75694;Q8N1F7;P35658;Q9Y3I0;P78406;P37198;P33240;P52948;Q96Q11;Q7Z3B4;Q8NFH3;Q9BW27;Q8NFH4	P52948-3;P52948-4;Q9Y224;Q8TEM1;Q12769;O75694;Q8N1F7;P35658;Q9Y3I0;P78406;P52948-5;P37198;P33240;Q96Q11;Q7Z3B4;Q8NFH3;Q9BW27;Q8NFH4	R-HSA-5696807;R-HSA-5696816;R-HSA-5696813;R-HSA-6783483
R-HSA-3232142	SUMOylation of ubiquitinylation proteins	15	43	0.00382664	1.26434e-07	1.06204e-05	3	3	0.000226723	0.00695688	2.61351	9606	Homo sapiens	Q8TEM1;Q12769;O75694;Q8N1F7;P35658;P78406;P37198;P63279;P52948;Q7Z3B4;Q8NFH3;Q9BW27;Q8NFH4	P52948-3;P52948-4;Q8TEM1;Q12769;O75694;Q8N1F7;P35658;P78406;P52948-5;P37198;P63279;Q7Z3B4;Q8NFH3;Q9BW27;Q8NFH4	R-HSA-5228523;R-HSA-4551721;R-HSA-3000434
R-HSA-4615885	SUMOylation of DNA replication proteins	16	50	0.00444959	1.52968e-07	1.20845e-05	8	8	0.000604595	0.00690521	2.56941	9606	Homo sapiens	Q8TEM1;Q12769;O75694;Q8N1F7;P35658;P78406;P11387;P37198;P63279;P52948;Q7Z3B4;Q8NFH3;Q9BW27;Q8NFH4	P52948-3;P52948-4;Q8TEM1;Q12769;O75694;Q8N1F7;P35658;P78406;P52948-5;P11387;P37198;P63279;Q7Z3B4;Q8NFH3;Q9BW27;Q8NFH4	R-HSA-4641350;R-HSA-4615910;R-HSA-5228525;R-HSA-4641362;R-HSA-4641345;R-HSA-4641342;R-HSA-4655404;R-HSA-4655355
R-HSA-4570464	SUMOylation of RNA binding proteins	16	51	0.00453858	1.98532e-07	1.46914e-05	4	4	0.000302297	0.00675136	2.64558	9606	Homo sapiens	Q8TEM1;Q12769;O75694;Q8N1F7;Q06587;P35658;P78406;P37198;P63279;P52948;Q7Z3B4;Q8NFH3;Q9BW27;Q8NFH4	P52948-3;P52948-4;Q8TEM1;Q12769;O75694;Q8N1F7;Q06587;P35658;P78406;P52948-5;P37198;P63279;Q7Z3B4;Q8NFH3;Q9BW27;Q8NFH4	R-HSA-4570499;R-HSA-4570467;R-HSA-4570493;R-HSA-4570489
R-HSA-180746	Nuclear import of Rev protein	14	39	0.00347068	2.35314e-07	1.6472e-05	2	7	0.000529021	0.00745318	2.67402	9606	Homo sapiens	P37198;P52948;Q7Z3B4;Q8NFH3;Q8TEM1;Q9BW27;Q8NFH4;Q12769;O75694;Q8N1F7;P35658;P78406	P52948-3;P52948-4;Q8TEM1;Q12769;O75694;Q8N1F7;P35658;P78406;P52948-5;P37198;Q7Z3B4;Q8NFH3;Q9BW27;Q8NFH4	R-HSA-180710;R-HSA-180732
R-HSA-168325	Viral Messenger RNA Synthesis	16	52	0.00462757	2.56091e-07	1.71581e-05	3	5	0.000377872	0.00782062	2.78116	9606	Homo sapiens	Q8TEM1;Q12769;O75694;Q8N1F7;P19388;P35658;P78406;P13984;P37198;P52948;Q7Z3B4;Q8NFH3;Q9BW27;Q8NFH4	P52948-3;P52948-4;Q8TEM1;Q12769;O75694;Q8N1F7;P19388;P35658;P78406;P13984;P52948-5;P37198;Q7Z3B4;Q8NFH3;Q9BW27;Q8NFH4	R-HSA-192627;R-HSA-168326;R-HSA-192925
R-HSA-3301854	Nuclear Pore Complex (NPC) Disassembly	14	40	0.00355967	3.17219e-07	1.77643e-05	2	2	0.000151149	0.00745318	2.67402	9606	Homo sapiens	P37198;P52948;Q7Z3B4;Q8NFH3;Q8TEM1;Q9BW27;Q8NFH4;Q12769;O75694;Q8N1F7;P35658;P78406	P52948-3;P52948-4;Q8TEM1;Q12769;O75694;Q8N1F7;P35658;P78406;P52948-5;P37198;Q7Z3B4;Q8NFH3;Q9BW27;Q8NFH4	R-HSA-2990880;R-HSA-2990882
R-HSA-168271	Transport of Ribonucleoproteins into the Host Nucleus	14	40	0.00355967	3.17219e-07	1.77643e-05	1	4	0.000302297	0.00745318	2.67402	9606	Homo sapiens	P37198;P52948;Q7Z3B4;Q8NFH3;Q8TEM1;Q9BW27;Q8NFH4;Q12769;O75694;Q8N1F7;P35658;P78406	P52948-3;P52948-4;Q8TEM1;Q12769;O75694;Q8N1F7;P35658;P78406;P52948-5;P37198;Q7Z3B4;Q8NFH3;Q9BW27;Q8NFH4	R-HSA-168337
R-HSA-165054	Rev-mediated nuclear export of HIV RNA	14	40	0.00355967	3.17219e-07	1.77643e-05	2	10	0.000755744	0.00745318	2.67402	9606	Homo sapiens	P37198;P52948;Q7Z3B4;Q8NFH3;Q8TEM1;Q9BW27;Q8NFH4;Q12769;O75694;Q8N1F7;P35658;P78406	P52948-3;P52948-4;Q8TEM1;Q12769;O75694;Q8N1F7;P35658;P78406;P52948-5;P37198;Q7Z3B4;Q8NFH3;Q9BW27;Q8NFH4	R-HSA-165043;R-HSA-165047
R-HSA-168333	NEP/NS2 Interacts with the Cellular Export Machinery	14	42	0.00373765	5.61798e-07	2.86517e-05	1	2	0.000151149	0.00745318	2.67402	9606	Homo sapiens	P37198;P52948;Q7Z3B4;Q8NFH3;Q8TEM1;Q9BW27;Q8NFH4;Q12769;O75694;Q8N1F7;P35658;P78406	P52948-3;P52948-4;Q8TEM1;Q12769;O75694;Q8N1F7;P35658;P78406;P52948-5;P37198;Q7Z3B4;Q8NFH3;Q9BW27;Q8NFH4	R-HSA-168880
R-HSA-177243	Interactions of Rev with host cellular proteins	14	42	0.00373765	5.61798e-07	2.86517e-05	4	16	0.00120919	0.00745318	2.67402	9606	Homo sapiens	P37198;P52948;Q7Z3B4;Q8NFH3;Q8TEM1;Q9BW27;Q8NFH4;Q12769;O75694;Q8N1F7;P35658;P78406	P52948-3;P52948-4;Q8TEM1;Q12769;O75694;Q8N1F7;P35658;P78406;P52948-5;P37198;Q7Z3B4;Q8NFH3;Q9BW27;Q8NFH4	R-HSA-165043;R-HSA-180710;R-HSA-165047;R-HSA-180732
R-HSA-168274	Export of Viral Ribonucleoproteins from Nucleus	14	43	0.00382664	7.38657e-07	3.61942e-05	1	5	0.000377872	0.00745318	2.67402	9606	Homo sapiens	P37198;P52948;Q7Z3B4;Q8NFH3;Q8TEM1;Q9BW27;Q8NFH4;Q12769;O75694;Q8N1F7;P35658;P78406	P52948-3;P52948-4;Q8TEM1;Q12769;O75694;Q8N1F7;P35658;P78406;P52948-5;P37198;Q7Z3B4;Q8NFH3;Q9BW27;Q8NFH4	R-HSA-168880
R-HSA-3371556	Cellular response to heat stress	21	95	0.00845421	8.19991e-07	3.6985e-05	14	29	0.00219166	0.0079047	2.64119	9606	Homo sapiens	Q9UL15;Q8TEM1;O75694;Q8N1F7;Q12769;P35658;P34931;P78406;P37198;P68104;P52948;Q9BVC4;Q8NFH3;Q7Z3B4;Q8NFH4;Q9BW27;P55072;P48723;Q99933	Q9UL15;P52948-3;P52948-4;Q8TEM1;O75694;Q8N1F7;Q12769;P35658;P34931;P78406;P52948-5;P37198;P68104;Q9BVC4;Q8NFH3;Q7Z3B4;Q8NFH4;Q9BW27;P55072;P48723;Q99933	R-HSA-5251955;R-HSA-5251959;R-HSA-5082405;R-HSA-5324632;R-HSA-5082369;R-HSA-3371518;R-HSA-3371554;R-HSA-3371591;R-HSA-5251942;R-HSA-3371467;R-HSA-5252041;R-HSA-5082356;R-HSA-5082384;R-HSA-5252079
R-HSA-191859	snRNP Assembly	16	57	0.00507253	8.40567e-07	3.6985e-05	6	6	0.000453446	0.00669878	2.86714	9606	Homo sapiens	Q09161;Q8TEM1;Q12769;O75694;Q8N1F7;P35658;P78406;P37198;P52948;Q7Z3B4;Q8NFH3;Q9BW27;Q8NFH4;P62314	P52948-3;P52948-4;Q09161;Q8TEM1;Q12769;O75694;Q8N1F7;P35658;P78406;P52948-5;P37198;Q7Z3B4;Q8NFH3;Q9BW27;Q8NFH4;P62314	R-HSA-191763;R-HSA-191825;R-HSA-191830;R-HSA-191786;R-HSA-191784;R-HSA-191790
R-HSA-194441	Metabolism of non-coding RNA	16	57	0.00507253	8.40567e-07	3.6985e-05	6	6	0.000453446	0.00669878	2.86714	9606	Homo sapiens	Q09161;Q8TEM1;Q12769;O75694;Q8N1F7;P35658;P78406;P37198;P52948;Q7Z3B4;Q8NFH3;Q9BW27;Q8NFH4;P62314	P52948-3;P52948-4;Q09161;Q8TEM1;Q12769;O75694;Q8N1F7;P35658;P78406;P52948-5;P37198;Q7Z3B4;Q8NFH3;Q9BW27;Q8NFH4;P62314	R-HSA-191763;R-HSA-191825;R-HSA-191830;R-HSA-191786;R-HSA-191784;R-HSA-191790
R-HSA-180910	Vpr-mediated nuclear import of PICs	14	44	0.00391564	9.63878e-07	4.14468e-05	1	2	0.000151149	0.00745318	2.67402	9606	Homo sapiens	P37198;P52948;Q7Z3B4;Q8NFH3;Q8TEM1;Q9BW27;Q8NFH4;Q12769;O75694;Q8N1F7;P35658;P78406	P52948-3;P52948-4;Q8TEM1;Q12769;O75694;Q8N1F7;P35658;P78406;P52948-5;P37198;Q7Z3B4;Q8NFH3;Q9BW27;Q8NFH4	R-HSA-180622
R-HSA-72306	tRNA processing	23	113	0.0100561	1.00041e-06	4.20172e-05	12	54	0.00408102	0.00622399	2.53409	9606	Homo sapiens	P07814;Q08J23;Q9Y224;Q8TEM1;O75694;Q8N1F7;Q12769;P35658;Q9Y3I0;P78406;Q96S44;P37198;Q9UJA5;P33240;Q96Q11;P52948;Q8NFH3;Q7Z3B4;Q8NFH4;Q9BW27;Q9UI30	P52948-3;P52948-4;P07814;Q08J23;Q9Y224;Q8TEM1;O75694;Q8N1F7;Q12769;P35658;Q9Y3I0;P78406;P52948-5;Q96S44;P37198;Q9UJA5;P33240;Q96Q11;Q8NFH3;Q7Z3B4;Q8NFH4;Q9BW27;Q9UI30	R-HSA-5696807;R-HSA-6786501;R-HSA-6783492;R-HSA-6782388;R-HSA-5696816;R-HSA-6785409;R-HSA-6786881;R-HSA-6785438;R-HSA-6784494;R-HSA-5696813;R-HSA-6783483;R-HSA-6782296
R-HSA-3371453	Regulation of HSF1-mediated heat shock response	18	75	0.00667438	1.60457e-06	6.26583e-05	7	14	0.00105804	0.00821358	2.71848	9606	Homo sapiens	Q9UL15;Q8TEM1;Q12769;O75694;Q8N1F7;P35658;P34931;P78406;P37198;P52948;Q7Z3B4;Q8NFH3;Q9BW27;Q8NFH4;P48723;Q99933	Q9UL15;P52948-3;P52948-4;Q8TEM1;Q12769;O75694;Q8N1F7;P35658;P34931;P78406;P52948-5;P37198;Q7Z3B4;Q8NFH3;Q9BW27;Q8NFH4;P48723;Q99933	R-HSA-5251955;R-HSA-5251942;R-HSA-5251959;R-HSA-3371467;R-HSA-5252041;R-HSA-3371518;R-HSA-5252079
R-HSA-168276	NS1 Mediated Effects on Host Pathways	14	46	0.00409362	1.60662e-06	6.26583e-05	1	6	0.000453446	0.00745318	2.67402	9606	Homo sapiens	P37198;P52948;Q7Z3B4;Q8NFH3;Q8TEM1;Q9BW27;Q8NFH4;Q12769;O75694;Q8N1F7;P35658;P78406	P52948-3;P52948-4;Q8TEM1;Q12769;O75694;Q8N1F7;P35658;P78406;P52948-5;P37198;Q7Z3B4;Q8NFH3;Q9BW27;Q8NFH4	R-HSA-1176059
R-HSA-176033	Interactions of Vpr with host cellular proteins	14	47	0.00418261	2.05349e-06	7.80328e-05	1	4	0.000302297	0.00745318	2.67402	9606	Homo sapiens	P37198;P52948;Q7Z3B4;Q8NFH3;Q8TEM1;Q9BW27;Q8NFH4;Q12769;O75694;Q8N1F7;P35658;P78406	P52948-3;P52948-4;Q8TEM1;Q12769;O75694;Q8N1F7;P35658;P78406;P52948-5;P37198;Q7Z3B4;Q8NFH3;Q9BW27;Q8NFH4	R-HSA-180622
R-HSA-3108214	SUMOylation of DNA damage response and repair proteins	18	81	0.00720833	4.57568e-06	0.0001693	24	24	0.00181378	0.00705317	2.67574	9606	Homo sapiens	Q8WUI4;Q8TEM1;O75694;Q8N1F7;Q12769;Q06587;P35658;P78406;P37198;O60216;P63279;P52948;Q8NFH3;Q7Z3B4;Q8NFH4;Q9BW27	P52948-3;P52948-4;Q8WUI4;Q8TEM1;O75694;Q8N1F7;Q12769;Q06587;P35658;P78406;P52948-5;P37198;O60216;P63279;Q8NFH3;Q7Z3B4;Q8NFH4;Q9BW27	R-HSA-2997709;R-HSA-3000399;R-HSA-4551648;R-HSA-4570528;R-HSA-4551616;R-HSA-4551661;R-HSA-4551724;R-HSA-4568846;R-HSA-3000348;R-HSA-4551604;R-HSA-3000383;R-HSA-5228508;R-HSA-4568848;R-HSA-3000411;R-HSA-4568914;R-HSA-4570463;R-HSA-4568863;R-HSA-3108212;R-HSA-4570553;R-HSA-3000433;R-HSA-2997616;R-HSA-4551768;R-HSA-4570554;R-HSA-4551738
R-HSA-9615933	Postmitotic nuclear pore complex (NPC) reformation	10	28	0.00249177	1.2753e-05	0.000459108	7	10	0.000755744	0.00592162	2.67111	9606	Homo sapiens	P37198;P63279;P52948;Q7Z3B4;Q8NFH3;Q9BW27;Q8NFH4;Q12769;O75694;Q8N1F7	P37198;P63279;Q7Z3B4;Q8NFH3;Q9BW27;Q8NFH4;Q12769;O75694;Q8N1F7;P52948-5	R-HSA-9615937;R-HSA-9634219;R-HSA-9618378;R-HSA-9634169;R-HSA-9615945;R-HSA-3000449;R-HSA-9615901
R-HSA-5578749	Transcriptional regulation by small RNAs	17	80	0.00711934	1.46842e-05	0.000513949	5	5	0.000377872	0.00762856	2.71345	9606	Homo sapiens	Q9UKV8;Q9UL18;Q8TEM1;Q12769;O75694;Q8N1F7;P19388;P35658;P78406;P37198;P52948;Q7Z3B4;Q8NFH3;Q9BW27;Q8NFH4	P52948-3;P52948-4;Q9UKV8;Q9UL18;Q8TEM1;Q12769;O75694;Q8N1F7;P19388;P35658;P78406;P52948-5;P37198;Q7Z3B4;Q8NFH3;Q9BW27;Q8NFH4	R-HSA-5578965;R-HSA-5578742;R-HSA-5578966;R-HSA-5578744;R-HSA-5578712
R-HSA-72187	mRNA 3'-end processing	14	57	0.00507253	1.75358e-05	0.000596218	3	3	0.000226723	0.00746333	2.26563	9606	Homo sapiens	P82979;Q16629;Q9BY77;Q09161;O60508;Q9UKF6;O75152;O43809;Q05519;P33240;Q8NI27;Q8IYB3;P84103;Q8N684	P82979;Q16629;Q9BY77;Q09161;O60508;Q9UKF6;O75152;O43809;Q05519;P33240;Q8NI27;Q8IYB3;P84103;Q8N684	R-HSA-8849157;R-HSA-72180;R-HSA-72185
R-HSA-2980766	Nuclear Envelope Breakdown	14	58	0.00516152	2.11623e-05	0.000698357	2	13	0.000982467	0.00745318	2.67402	9606	Homo sapiens	P37198;P52948;Q7Z3B4;Q8NFH3;Q8TEM1;Q9BW27;Q8NFH4;Q12769;O75694;Q8N1F7;P35658;P78406	P52948-3;P52948-4;Q8TEM1;Q12769;O75694;Q8N1F7;P35658;P78406;P52948-5;P37198;Q7Z3B4;Q8NFH3;Q9BW27;Q8NFH4	R-HSA-2990880;R-HSA-2990882
R-HSA-211000	Gene Silencing by RNA	20	112	0.00996707	3.15902e-05	0.00101089	18	40	0.00302297	0.00770588	2.61298	9606	Homo sapiens	Q9UKV8;Q9UL18;O75569;Q8TEM1;O75694;Q8N1F7;Q12769;P19388;P35658;P78406;P37198;Q9H9G7;P52948;Q8NFH3;Q7Z3B4;Q8NFH4;Q9BW27;Q15631	P52948-3;P52948-4;Q9UKV8;Q9UL18;O75569;Q8TEM1;O75694;Q8N1F7;Q12769;P19388;P35658;P78406;P52948-5;P37198;Q9H9G7;Q8NFH3;Q7Z3B4;Q8NFH4;Q9BW27;Q15631	R-HSA-5578965;R-HSA-2106625;R-HSA-9023912;R-HSA-5578742;R-HSA-5578966;R-HSA-426464;R-HSA-9023909;R-HSA-5578744;R-HSA-5578712;R-HSA-5601926;R-HSA-203862;R-HSA-210805;R-HSA-2106614;R-HSA-2106615;R-HSA-426522;R-HSA-203901;R-HSA-426520;R-HSA-426489
R-HSA-70171	Glycolysis	16	78	0.00694135	3.92696e-05	0.00125663	3	24	0.00181378	0.0067611	3.08974	9606	Homo sapiens	Q8TEM1;Q12769;O75694;Q8N1F7;P35658;P78406;P37198;P52948;P05062;Q7Z3B4;Q8NFH3;Q9BW27;Q8NFH4;P22694	P52948-3;P52948-4;Q8TEM1;Q12769;O75694;Q8N1F7;P35658;P78406;P52948-5;P37198;P05062;Q7Z3B4;Q8NFH3;Q9BW27;Q8NFH4;P22694	R-HSA-71496;R-HSA-170796;R-HSA-163773
R-HSA-73856	RNA Polymerase II Transcription Termination	14	66	0.00587345	8.29073e-05	0.00257013	4	4	0.000302297	0.00746333	2.26563	9606	Homo sapiens	P82979;Q16629;Q9BY77;Q09161;O60508;Q9UKF6;O75152;O43809;Q05519;P33240;Q8NI27;Q8IYB3;P84103;Q8N684	P82979;Q16629;Q9BY77;Q09161;O60508;Q9UKF6;O75152;O43809;Q05519;P33240;Q8NI27;Q8IYB3;P84103;Q8N684	R-HSA-77586;R-HSA-72180;R-HSA-77592;R-HSA-111437
R-HSA-426486	Small interfering RNA (siRNA) biogenesis	5	9	0.000800926	0.000270582	0.00811745	5	5	0.000377872	0.00579801	2.18378	9606	Homo sapiens	Q9UKV8;Q9H9G7;O75569;Q9UL18;Q15631	Q9UKV8;Q9H9G7;O75569;Q9UL18;Q15631	R-HSA-2106625;R-HSA-9023912;R-HSA-426464;R-HSA-2106615;R-HSA-9023909
R-HSA-5619102	SLC transporter disorders	17	103	0.00916615	0.000298194	0.00864762	4	65	0.00491233	0.00882945	2.61709	9606	Homo sapiens	Q8TEM1;Q12769;O75694;Q8N1F7;P35658;P11166;O00400;P78406;P37198;P52948;Q7Z3B4;Q8NFH3;Q9BW27;Q8NFH4;Q9NRA2	P52948-3;P52948-4;Q8TEM1;Q12769;O75694;Q8N1F7;P35658;P11166;O00400;P78406;P52948-5;P37198;Q7Z3B4;Q8NFH3;Q9BW27;Q8NFH4;Q9NRA2	R-HSA-5632804;R-HSA-5661474;R-HSA-5649742;R-HSA-5624239
R-HSA-379724	tRNA Aminoacylation	10	42	0.00373765	0.000344221	0.0099824	15	42	0.00317412	0.00600408	2.41491	9606	Homo sapiens	Q9NSD9;P26640;Q6PI48;P41252;P07814;Q9P2J5;Q9Y285;P49590;Q9HA77;O95363	Q9NSD9;P26640;Q6PI48;P41252;P07814;Q9P2J5;Q9Y285;P49590;Q9HA77;O95363	R-HSA-380229;R-HSA-379974;R-HSA-379982;R-HSA-380008;R-HSA-379848;R-HSA-380203;R-HSA-380234;R-HSA-380042;R-HSA-379893;R-HSA-379861;R-HSA-380158;R-HSA-379865;R-HSA-379993;R-HSA-379867;R-HSA-379994
R-HSA-72165	mRNA Splicing - Minor Pathway	11	52	0.00462757	0.000474637	0.0132898	5	5	0.000377872	0.00356307	2.87775	9606	Homo sapiens	Q13435;Q96DI7;Q16629;Q9BWJ5;Q09161;Q9Y333;Q9BUQ8;Q86XP3;P19388;P13984;P62314	Q13435;Q96DI7;Q16629;Q9BWJ5;Q09161;Q9Y333;Q9BUQ8;Q86XP3;P19388;P13984;P62314	R-HSA-75079;R-HSA-75081;R-HSA-75080;R-HSA-75083;R-HSA-75082
R-HSA-70326	Glucose metabolism	16	98	0.00872119	0.000497532	0.0139309	4	49	0.00370314	0.0067611	3.08974	9606	Homo sapiens	Q8TEM1;Q12769;O75694;Q8N1F7;P35658;P78406;P37198;P52948;P05062;Q7Z3B4;Q8NFH3;Q9BW27;Q8NFH4;P22694	P52948-3;P52948-4;Q8TEM1;Q12769;O75694;Q8N1F7;P35658;P78406;P52948-5;P37198;P05062;Q7Z3B4;Q8NFH3;Q9BW27;Q8NFH4;P22694	R-HSA-71495;R-HSA-71496;R-HSA-170796;R-HSA-163773
R-HSA-1169410	Antiviral mechanism by IFN-stimulated genes	15	89	0.00792026	0.00053522	0.0144509	3	31	0.00234281	0.00702012	2.74119	9606	Homo sapiens	Q6L8Q7;Q8TEM1;Q12769;O75694;Q8N1F7;P35658;P78406;P37198;P52948;Q7Z3B4;Q8NFH3;Q9BW27;Q8NFH4	P52948-3;P52948-4;Q6L8Q7;Q8TEM1;Q12769;O75694;Q8N1F7;P35658;P78406;P52948-5;P37198;Q7Z3B4;Q8NFH3;Q9BW27;Q8NFH4	R-HSA-9009950;R-HSA-1176059;R-HSA-8985123
R-HSA-1169408	ISG15 antiviral mechanism	14	80	0.00711934	0.000565455	0.0147018	1	16	0.00120919	0.00745318	2.67402	9606	Homo sapiens	P37198;P52948;Q7Z3B4;Q8NFH3;Q8TEM1;Q9BW27;Q8NFH4;Q12769;O75694;Q8N1F7;P35658;P78406	P52948-3;P52948-4;Q8TEM1;Q12769;O75694;Q8N1F7;P35658;P78406;P52948-5;P37198;Q7Z3B4;Q8NFH3;Q9BW27;Q8NFH4	R-HSA-1176059
R-HSA-168273	Influenza Viral RNA Transcription and Replication	21	152	0.0135267	0.000639355	0.0163575	6	13	0.000982467	0.00690403	2.6663	9606	Homo sapiens	P62829;Q8TEM1;O75694;Q8N1F7;Q12769;P19388;P35658;P13984;O00410;P78406;P37198;P47914;P52948;Q8NFH3;Q7Z3B4;Q8NFH4;Q9BW27;P62913;P62851	P52948-3;P52948-4;P62829;Q8TEM1;O75694;Q8N1F7;Q12769;P19388;P35658;P13984;O00410;P78406;P52948-5;P37198;P47914;Q8NFH3;Q7Z3B4;Q8NFH4;Q9BW27;P62913;P62851	R-HSA-192627;R-HSA-192704;R-HSA-168326;R-HSA-192841;R-HSA-192830;R-HSA-192925
R-HSA-3108232	SUMO E3 ligases SUMOylate target proteins	23	174	0.0154846	0.0006543	0.0163575	131	131	0.00990024	0.00584681	2.77455	9606	Homo sapiens	Q13547;Q8WUI4;Q8TEM1;O75694;Q8N1F7;Q12769;Q06587;P35658;P78406;P11387;Q00653;P37198;O60216;P63279;P52948;Q8NFH3;Q7Z3B4;Q8NFH4;Q9BW27;P45973;Q13330	P52948-3;P52948-4;Q13547;Q8WUI4;Q8TEM1;O75694;Q8N1F7;Q12769;Q06587;P35658;P78406;P52948-5;P11387;Q00653;P37198;O60216;P63279;Q8NFH3;Q7Z3B4;Q8NFH4;Q9BW27;P45973;Q13330	R-HSA-4655431;R-HSA-4641350;R-HSA-4719436;R-HSA-4641345;R-HSA-4719424;R-HSA-4616015;R-HSA-4341070;R-HSA-4755524;R-HSA-4755526;R-HSA-4085296;R-HSA-3234081;R-HSA-4719448;R-HSA-3000383;R-HSA-4341072;R-HSA-3903017;R-HSA-4341073;R-HSA-4641362;R-HSA-4546385;R-HSA-3234084;R-HSA-4086059;R-HSA-4546387;R-HSA-4090408;R-HSA-4655440;R-HSA-4546386;R-HSA-4568914;R-HSA-4755536;R-HSA-3900194;R-HSA-4570463;R-HSA-4…
R-HSA-72766	Translation	33	294	0.0261636	0.000871998	0.0217999	60	99	0.00748186	0.00903631	2.58194	9606	Homo sapiens	Q9BY50;Q9NSD9;P26640;Q9Y5M8;Q96EL3;Q9H0U6;P47914;Q6PI48;Q9P2J5;P41252;Q9BZE1;Q14197;Q92552;P62913;P62851;Q9HA77;P61009;Q8N983;P07814;Q13405;Q8N5N7;P62829;Q9BYD6;P49590;O95363;Q8TAE8;Q9Y3D3;P68104;Q9BYD2;Q9UI30;Q9Y285;P20042;Q9BRJ2	Q9BY50;Q9NSD9;P26640;Q9Y5M8;Q96EL3;Q9H0U6;P47914;Q6PI48;Q9P2J5;P41252;Q9BZE1;Q14197;Q92552;P62913;P62851;Q9HA77;P61009;Q8N983;P07814;Q13405;Q8N5N7;P62829;Q9BYD6;P49590;O95363;Q8TAE8;Q9Y3D3;P68104;Q9BYD2;Q9UI30;Q9Y285;P20042;Q9BRJ2	R-HSA-1799326;R-HSA-5368279;R-HSA-156808;R-HSA-380042;R-HSA-72722;R-HSA-156823;R-HSA-156826;R-HSA-157849;R-HSA-72619;R-HSA-72621;R-HSA-380203;R-HSA-5419261;R-HSA-1799330;R-HSA-1799329;R-HSA-1799335;R-HSA-1799332;R-HSA-5389842;R-HSA-380229;R-HSA-5419281;R-HSA-379974;R-HSA-5389848;R-HSA-379982;R-HSA-5389849;R-HSA-379848;R-HSA-380234;R-HSA-379861;R-HSA-5419264;R-HSA-5419271;R-HSA-72663;R-HSA-5419273…
R-HSA-2990846	SUMOylation	23	180	0.0160185	0.00101841	0.0244418	134	140	0.0105804	0.00584681	2.77455	9606	Homo sapiens	Q13547;Q8WUI4;Q8TEM1;O75694;Q8N1F7;Q12769;Q06587;P35658;P78406;P11387;Q00653;P37198;O60216;P63279;P52948;Q8NFH3;Q7Z3B4;Q8NFH4;Q9BW27;P45973;Q13330	P52948-3;P52948-4;Q13547;Q8WUI4;Q8TEM1;O75694;Q8N1F7;Q12769;Q06587;P35658;P78406;P52948-5;P11387;Q00653;P37198;O60216;P63279;Q8NFH3;Q7Z3B4;Q8NFH4;Q9BW27;P45973;Q13330	R-HSA-4655431;R-HSA-4641350;R-HSA-4719436;R-HSA-4641345;R-HSA-4719424;R-HSA-4616015;R-HSA-4341070;R-HSA-4755524;R-HSA-4755526;R-HSA-4085296;R-HSA-3234081;R-HSA-4719448;R-HSA-3000383;R-HSA-4341072;R-HSA-3903017;R-HSA-4341073;R-HSA-4641362;R-HSA-4546385;R-HSA-3234084;R-HSA-4086059;R-HSA-4546387;R-HSA-4090408;R-HSA-4655440;R-HSA-4546386;R-HSA-4568914;R-HSA-4755536;R-HSA-3900194;R-HSA-4570463;R-HSA-4…
R-HSA-191273	Cholesterol biosynthesis	7	26	0.00231378	0.00130647	0.0313553	10	34	0.00256953	0.0027672	2.42914	9606	Homo sapiens	O76062;Q15126;O95749;P56937;Q9UBM7;Q13907;P48449	O76062;Q15126;O95749;P56937;Q9UBM7;Q13907;P48449	R-HSA-196402;R-HSA-9717830;R-HSA-194689;R-HSA-191382;R-HSA-191366;R-HSA-194698;R-HSA-6807055;R-HSA-194632;R-HSA-191422;R-HSA-9717834
R-HSA-162599	Late Phase of HIV Life Cycle	20	152	0.0135267	0.0015063	0.0361513	48	77	0.00581923	0.00789645	2.70695	9606	Homo sapiens	Q09161;Q8TEM1;O75694;Q8N1F7;Q12769;P19388;P35658;P13984;P78406;P37198;P18615;P52948;Q8NFH3;Q7Z3B4;Q14241;Q8NFH4;Q9BW27;Q9Y5B9	P52948-3;P52948-4;Q09161;Q8TEM1;O75694;Q8N1F7;Q12769;P19388;P35658;P13984;P78406;P52948-5;P37198;P18615;Q8NFH3;Q7Z3B4;Q14241;Q8NFH4;Q9BW27;Q9Y5B9	R-HSA-167111;R-HSA-167115;R-HSA-167113;R-HSA-167118;R-HSA-167181;R-HSA-167117;R-HSA-170706;R-HSA-170704;R-HSA-167121;R-HSA-167191;R-HSA-167130;R-HSA-167192;R-HSA-167128;R-HSA-167134;R-HSA-167196;R-HSA-167197;R-HSA-167133;R-HSA-9613490;R-HSA-167459;R-HSA-167072;R-HSA-167136;R-HSA-167076;R-HSA-167077;R-HSA-9613498;R-HSA-167147;R-HSA-167083;R-HSA-167150;R-HSA-167087;R-HSA-167148;R-HSA-167084;R-HSA-1…
R-HSA-8948700	Competing endogenous RNAs (ceRNAs) regulate PTEN translation	4	8	0.000711934	0.00164107	0.0377446	11	11	0.000831318	0.0013116	2.10355	9606	Homo sapiens	Q9HCE1;Q9UKV8;Q9H9G7;Q9UL18	Q9HCE1;Q9UKV8;Q9H9G7;Q9UL18	R-HSA-8948536;R-HSA-8948602;R-HSA-8948651;R-HSA-8948524;R-HSA-8948621;R-HSA-8948623;R-HSA-8948641;R-HSA-8948594;R-HSA-8948612;R-HSA-8948582;R-HSA-8948583
R-HSA-6811438	Intra-Golgi traffic	9	44	0.00391564	0.00189159	0.0435067	6	10	0.000755744	0.00574145	3.22193	9606	Homo sapiens	Q16706;Q8WTW3;O00461;Q96JB2;Q9H9E3;P83436;Q9NRW7;Q9UP83;Q9NYM9	Q16706;Q8WTW3;O00461;Q96JB2;Q9H9E3;P83436;Q9NRW7;Q9UP83;Q9NYM9	R-HSA-8847638;R-HSA-8847637;R-HSA-8849748;R-HSA-8847635;R-HSA-6811433;R-HSA-8847544
R-HSA-6807878	COPI-mediated anterograde transport	15	102	0.00907716	0.00201886	0.0444149	12	12	0.000906892	0.00400864	2.84624	9606	Homo sapiens	P35606;P53621;Q9UBF2;Q08379;P11277;O60763;Q9UJW0;Q9Y3B3;Q8WTW3;Q96JB2;Q9H9E3;P83436;O14579;Q9UP83;Q9NYM9	P35606;P53621;Q9UBF2;Q08379;P11277;O60763;Q9UJW0;Q9Y3B3;Q8WTW3;Q96JB2;Q9H9E3;P83436;O14579;Q9UP83;Q9NYM9	R-HSA-6809015;R-HSA-6809014;R-HSA-6807877;R-HSA-6809011;R-HSA-6807875;R-HSA-6809010;R-HSA-6807872;R-HSA-6809006;R-HSA-6807868;R-HSA-6809003;R-HSA-6807866;R-HSA-6807864
R-HSA-8943723	Regulation of PTEN mRNA translation	4	9	0.000800926	0.00250535	0.0551176	24	24	0.00181378	0.0013116	2.10355	9606	Homo sapiens	Q9HCE1;Q9UKV8;Q9H9G7;Q9UL18	Q9HCE1;Q9UKV8;Q9H9G7;Q9UL18	R-HSA-8944650;R-HSA-8944522;R-HSA-2318752;R-HSA-8948651;R-HSA-8944684;R-HSA-8948524;R-HSA-8945709;R-HSA-8948621;R-HSA-8948623;R-HSA-8948641;R-HSA-8944706;R-HSA-8944483;R-HSA-8948612;R-HSA-8948582;R-HSA-8948583;R-HSA-8944632;R-HSA-8948536;R-HSA-8944569;R-HSA-8948569;R-HSA-8944538;R-HSA-8948602;R-HSA-8944497;R-HSA-8948594;R-HSA-8944599
R-HSA-168255	Influenza Infection	21	172	0.0153066	0.00279915	0.0587822	9	58	0.00438331	0.00690403	2.6663	9606	Homo sapiens	P62829;Q8TEM1;O75694;Q8N1F7;Q12769;P19388;P35658;P13984;O00410;P78406;P37198;P47914;P52948;Q8NFH3;Q7Z3B4;Q8NFH4;Q9BW27;P62913;P62851	P52948-3;P52948-4;P62829;Q8TEM1;O75694;Q8N1F7;Q12769;P19388;P35658;P13984;O00410;P78406;P52948-5;P37198;P47914;Q8NFH3;Q7Z3B4;Q8NFH4;Q9BW27;P62913;P62851	R-HSA-192627;R-HSA-168880;R-HSA-192704;R-HSA-168337;R-HSA-168326;R-HSA-1176059;R-HSA-192841;R-HSA-192830;R-HSA-192925
R-HSA-429914	Deadenylation-dependent mRNA decay	10	56	0.00498354	0.00287875	0.0604538	8	10	0.000755744	0.00391355	3.33018	9606	Homo sapiens	Q9H074;Q9Y2L1;Q6PGP7;Q5TAX3;Q9Y333;Q15477;Q9UK45;Q9Y4Z0;A5YKK6;Q9NZN8	Q9H074;Q9Y2L1;Q6PGP7;Q5TAX3;Q9Y333;Q15477;Q9UK45;Q9Y4Z0;A5YKK6;Q9NZN8	R-HSA-429860;R-HSA-429845;R-HSA-430021;R-HSA-429955;R-HSA-8941312;R-HSA-430028;R-HSA-429978;R-HSA-429992
R-HSA-446203	Asparagine N-linked glycosylation	32	305	0.0271425	0.00291255	0.0611635	39	133	0.0100514	0.00335208	2.92039	9606	Homo sapiens	Q96PC5;P53621;Q9Y6Y8;Q9UBF2;Q13630;Q16706;Q9NR45;O60763;Q9UJW0;Q8WTW3;P15291;Q86SZ2;P83436;P55072;Q9UP83;Q9NRA2;Q9NYM9;P35606;Q08379;Q9UKM7;Q06210;P11277;O60513;Q8NFW8;Q9Y3B3;O15027;Q16222;Q96JB2;O95848;Q9H9E3;O14579;O15305	Q96PC5;P53621;Q9Y6Y8;Q9UBF2;Q13630;Q16706;Q9NR45;O60763;Q9UJW0;Q8WTW3;P15291;Q86SZ2;P83436;P55072;Q9UP83;Q9NRA2;Q9NYM9;P35606;Q08379;Q9UKM7;Q06210;P11277;O60513;Q8NFW8;Q9Y3B3;O15027;Q16222;Q96JB2;O95848;Q9H9E3;O14579;O15305	R-HSA-6787623;R-HSA-5694418;R-HSA-203973;R-HSA-5694417;R-HSA-6810464;R-HSA-975814;R-HSA-4084982;R-HSA-6809006;R-HSA-6809003;R-HSA-4084976;R-HSA-6809015;R-HSA-6809014;R-HSA-6809011;R-HSA-6809010;R-HSA-6807868;R-HSA-6787642;R-HSA-6807866;R-HSA-901074;R-HSA-6807864;R-HSA-5694409;R-HSA-901036;R-HSA-975919;R-HSA-901039;R-HSA-6807877;R-HSA-6807875;R-HSA-8850594;R-HSA-6807872;R-HSA-204008;R-HSA-901024;R…
R-HSA-948021	Transport to the Golgi and subsequent modification	22	186	0.0165525	0.00326977	0.0653954	25	59	0.00445889	0.00294277	2.87489	9606	Homo sapiens	P35606;Q96PC5;P53621;Q9Y6Y8;Q9UBF2;Q16706;Q08379;P11277;O60513;O60763;Q9UJW0;Q9Y3B3;Q8WTW3;O15027;P15291;Q96JB2;Q9H9E3;Q86SZ2;P83436;O14579;Q9UP83;Q9NYM9	P35606;Q96PC5;P53621;Q9Y6Y8;Q9UBF2;Q16706;Q08379;P11277;O60513;O60763;Q9UJW0;Q9Y3B3;Q8WTW3;O15027;P15291;Q96JB2;Q9H9E3;Q86SZ2;P83436;O14579;Q9UP83;Q9NYM9	R-HSA-5694418;R-HSA-203973;R-HSA-5694417;R-HSA-975814;R-HSA-6809006;R-HSA-6809003;R-HSA-6809015;R-HSA-6809014;R-HSA-6809011;R-HSA-6809010;R-HSA-6807868;R-HSA-6807866;R-HSA-6807864;R-HSA-5694409;R-HSA-975919;R-HSA-6807877;R-HSA-6807875;R-HSA-6807872;R-HSA-204008;R-HSA-5694439;R-HSA-5694436;R-HSA-5694435;R-HSA-5694433;R-HSA-5694446;R-HSA-5694441
R-HSA-68875	Mitotic Prophase	16	119	0.01059	0.00347931	0.0695862	7	34	0.00256953	0.00654627	2.69477	9606	Homo sapiens	Q8TEM1;Q12769;O75694;Q8N1F7;Q08379;P35658;P78406;P37198;O60763;P52948;Q7Z3B4;Q8NFH3;Q9BW27;Q8NFH4	P52948-3;P52948-4;Q8TEM1;Q12769;O75694;Q8N1F7;Q08379;P35658;P78406;P52948-5;P37198;O60763;Q7Z3B4;Q8NFH3;Q9BW27;Q8NFH4	R-HSA-2172194;R-HSA-2314566;R-HSA-2172183;R-HSA-2314569;R-HSA-2990880;R-HSA-2214351;R-HSA-2990882
R-HSA-5419276	Mitochondrial translation termination	13	88	0.00783127	0.00375097	0.0712684	5	5	0.000377872	0.0127054	2.86025	9606	Homo sapiens	Q13405;Q8N5N7;Q9BYD6;Q96EL3;Q9H0U6;Q8TAE8;Q9Y3D3;Q9BYD2;Q9BZE1;Q14197;Q92552;Q9BRJ2;Q8N983	Q13405;Q8N5N7;Q9BYD6;Q96EL3;Q9H0U6;Q8TAE8;Q9Y3D3;Q9BYD2;Q9BZE1;Q14197;Q92552;Q9BRJ2;Q8N983	R-HSA-5419264;R-HSA-5419281;R-HSA-5419271;R-HSA-5419273;R-HSA-5419277
R-HSA-5368286	Mitochondrial translation initiation	13	88	0.00783127	0.00375097	0.0712684	3	4	0.000302297	0.0127054	2.86025	9606	Homo sapiens	Q13405;Q8N5N7;Q9BYD6;Q96EL3;Q9H0U6;Q8TAE8;Q9Y3D3;Q9BYD2;Q9BZE1;Q14197;Q92552;Q9BRJ2;Q8N983	Q13405;Q8N5N7;Q9BYD6;Q96EL3;Q9H0U6;Q8TAE8;Q9Y3D3;Q9BYD2;Q9BZE1;Q14197;Q92552;Q9BRJ2;Q8N983	R-HSA-5368279;R-HSA-5389849;R-HSA-5389839
R-HSA-5389840	Mitochondrial translation elongation	13	88	0.00783127	0.00375097	0.0712684	5	8	0.000604595	0.0127054	2.86025	9606	Homo sapiens	Q13405;Q8N5N7;Q9BYD6;Q96EL3;Q9H0U6;Q8TAE8;Q9Y3D3;Q9BYD2;Q9BZE1;Q14197;Q92552;Q9BRJ2;Q8N983	Q13405;Q8N5N7;Q9BYD6;Q96EL3;Q9H0U6;Q8TAE8;Q9Y3D3;Q9BYD2;Q9BZE1;Q14197;Q92552;Q9BRJ2;Q8N983	R-HSA-5389842;R-HSA-5389857;R-HSA-5389848;R-HSA-5419279;R-HSA-5419261
R-HSA-162587	HIV Life Cycle	20	165	0.0146836	0.0037661	0.071556	48	116	0.00876663	0.00789645	2.70695	9606	Homo sapiens	Q09161;Q8TEM1;O75694;Q8N1F7;Q12769;P19388;P35658;P13984;P78406;P37198;P18615;P52948;Q8NFH3;Q7Z3B4;Q14241;Q8NFH4;Q9BW27;Q9Y5B9	P52948-3;P52948-4;Q09161;Q8TEM1;O75694;Q8N1F7;Q12769;P19388;P35658;P13984;P78406;P52948-5;P37198;P18615;Q8NFH3;Q7Z3B4;Q14241;Q8NFH4;Q9BW27;Q9Y5B9	R-HSA-167111;R-HSA-167115;R-HSA-167113;R-HSA-167118;R-HSA-167181;R-HSA-167117;R-HSA-170706;R-HSA-170704;R-HSA-167121;R-HSA-167191;R-HSA-167130;R-HSA-167192;R-HSA-167128;R-HSA-167134;R-HSA-167196;R-HSA-167197;R-HSA-167133;R-HSA-9613490;R-HSA-167459;R-HSA-167072;R-HSA-167136;R-HSA-167076;R-HSA-167077;R-HSA-9613498;R-HSA-167147;R-HSA-167083;R-HSA-167150;R-HSA-167087;R-HSA-167148;R-HSA-167084;R-HSA-1…
R-HSA-379716	Cytosolic tRNA aminoacylation	6	24	0.0021358	0.00407425	0.0726184	11	21	0.00158706	0.00735804	2.26255	9606	Homo sapiens	Q9NSD9;P26640;P41252;P07814;Q9P2J5;Q9Y285	Q9NSD9;P26640;P41252;P07814;Q9P2J5;Q9Y285	R-HSA-379893;R-HSA-379861;R-HSA-379974;R-HSA-379982;R-HSA-379865;R-HSA-379993;R-HSA-380008;R-HSA-379848;R-HSA-379867;R-HSA-379994;R-HSA-380042
R-HSA-199977	ER to Golgi Anterograde Transport	19	155	0.0137937	0.00415755	0.0726184	23	39	0.0029474	0.00328435	2.82697	9606	Homo sapiens	P35606;Q96PC5;P53621;Q9Y6Y8;Q9UBF2;Q08379;P11277;O60763;Q9UJW0;Q9Y3B3;Q8WTW3;O15027;Q96JB2;Q9H9E3;Q86SZ2;P83436;O14579;Q9UP83;Q9NYM9	P35606;Q96PC5;P53621;Q9Y6Y8;Q9UBF2;Q08379;P11277;O60763;Q9UJW0;Q9Y3B3;Q8WTW3;O15027;Q96JB2;Q9H9E3;Q86SZ2;P83436;O14579;Q9UP83;Q9NYM9	R-HSA-6807877;R-HSA-6807875;R-HSA-5694418;R-HSA-203973;R-HSA-6807872;R-HSA-5694417;R-HSA-6809006;R-HSA-204008;R-HSA-6809003;R-HSA-6809015;R-HSA-6809014;R-HSA-5694439;R-HSA-5694436;R-HSA-6809011;R-HSA-6809010;R-HSA-5694435;R-HSA-5694433;R-HSA-5694446;R-HSA-6807868;R-HSA-6807866;R-HSA-5694441;R-HSA-6807864;R-HSA-5694409
R-HSA-71387	Metabolism of carbohydrates	31	300	0.0266975	0.00416675	0.0726184	50	236	0.0178356	0.00566676	2.86253	9606	Homo sapiens	Q8TEM1;Q12769;P35658;P11166;Q96AT9;P10253;P78406;P31431;P51688;Q9Y2E5;Q8NFH3;Q8NFH4;Q9BW27;P15291;P22694;P34059;O75694;Q8N1F7;Q7LGA3;O60513;P37198;P35052;Q99653;P52948;P05062;Q7Z3B4;P49247;P07686;P00352	P52948-3;P52948-4;Q8TEM1;Q12769;P35658;P11166;Q96AT9;P10253;P78406;P31431;P52948-5;P51688;Q9Y2E5;Q8NFH3;Q8NFH4;Q9BW27;P15291;P22694;P34059;O75694;Q8N1F7;Q7LGA3;O60513;P37198;P35052;Q99653;P05062;Q7Z3B4;P49247;P07686;P00352	R-HSA-71303;R-HSA-2105001;R-HSA-2024084;R-HSA-71306;R-HSA-2162225;R-HSA-2022919;R-HSA-2076419;R-HSA-5653878;R-HSA-1889981;R-HSA-9638064;R-HSA-1667005;R-HSA-2090043;R-HSA-1889978;R-HSA-2046265;R-HSA-5653873;R-HSA-5653886;R-HSA-9638075;R-HSA-9638078;R-HSA-170796;R-HSA-9638076;R-HSA-2024108;R-HSA-2024100;R-HSA-6799581;R-HSA-1638053;R-HSA-9036727;R-HSA-1889955;R-HSA-163773;R-HSA-2076383;R-HSA-2076508…
R-HSA-162909	Host Interactions of HIV factors	18	144	0.0128148	0.00427167	0.0726184	12	54	0.00408102	0.00616689	2.54701	9606	Homo sapiens	O75832;Q8TEM1;Q12769;O75694;Q8N1F7;P35658;Q9Y6Q5;P78406;P37198;P52948;Q7Z3B4;Q8NFH3;Q9BW27;Q8NFH4;P63208;P61966	P52948-3;P52948-4;O75832;Q8TEM1;Q12769;O75694;Q8N1F7;P35658;Q9Y6Q5;P78406;P52948-5;P37198;Q7Z3B4;Q8NFH3;Q9BW27;Q8NFH4;P63208;P61966	R-HSA-165043;R-HSA-180710;R-HSA-165047;R-HSA-182263;R-HSA-182279;R-HSA-180599;R-HSA-180597;R-HSA-180603;R-HSA-180622;R-HSA-182286;R-HSA-180732;R-HSA-180573
R-HSA-8934593	Regulation of RUNX1 Expression and Activity	5	17	0.00151286	0.00436504	0.0742057	13	19	0.00143591	0.00108241	2.03082	9606	Homo sapiens	Q9HCE1;Q9UKV8;Q9H9G7;Q9UL18;P12931	Q9HCE1;Q9UKV8;Q9H9G7;Q9UL18;P12931	R-HSA-8938440;R-HSA-8935785;R-HSA-8938507;R-HSA-8937134;R-HSA-8937728;R-HSA-8936068;R-HSA-8935864;R-HSA-8939129;R-HSA-8935930;R-HSA-8936058;R-HSA-8937682;R-HSA-8935766;R-HSA-8938487
R-HSA-8943724	Regulation of PTEN gene transcription	10	60	0.0053395	0.00463387	0.0787759	6	15	0.00113362	0.00340563	3.10632	9606	Homo sapiens	Q7L523;Q9HB90;O94776;Q13547;Q8WUI4;Q9BVC4;Q6IAA8;O60341;Q06587;Q13330	Q7L523;Q9HB90;O94776;Q13547;Q8WUI4;Q9BVC4;Q6IAA8;O60341;Q06587;Q13330	R-HSA-8944104;R-HSA-8944457;R-HSA-8943817;R-HSA-6807077;R-HSA-8943780;R-HSA-8944454
R-HSA-2426168	Activation of gene expression by SREBF (SREBP)	8	43	0.00382664	0.00577107	0.0981083	10	42	0.00317412	0.00268593	2.3594	9606	Homo sapiens	O76062;Q15126;Q13085;O60907;O95749;Q9UBM7;Q13907;P48449	O76062;Q15126;Q13085;O60907;O95749;Q9UBM7;Q13907;P48449	R-HSA-1655833;R-HSA-1655832;R-HSA-1655848;R-HSA-1655850;R-HSA-1655823;R-HSA-1655839;R-HSA-1655827;R-HSA-1655826;R-HSA-1655845;R-HSA-1655828
R-HSA-5368287	Mitochondrial translation	13	94	0.00836522	0.00638022	0.105916	13	17	0.00128476	0.0127054	2.86025	9606	Homo sapiens	Q13405;Q8N5N7;Q9BYD6;Q96EL3;Q9H0U6;Q8TAE8;Q9Y3D3;Q9BYD2;Q9BZE1;Q14197;Q92552;Q9BRJ2;Q8N983	Q13405;Q8N5N7;Q9BYD6;Q96EL3;Q9H0U6;Q8TAE8;Q9Y3D3;Q9BYD2;Q9BZE1;Q14197;Q92552;Q9BRJ2;Q8N983	R-HSA-5389842;R-HSA-5419281;R-HSA-5368279;R-HSA-5389848;R-HSA-5389849;R-HSA-5419261;R-HSA-5419264;R-HSA-5389857;R-HSA-5419271;R-HSA-5419273;R-HSA-5419279;R-HSA-5389839;R-HSA-5419277
R-HSA-6807070	PTEN Regulation	17	139	0.0123698	0.00661975	0.105916	33	56	0.00423216	0.00270845	3.17516	9606	Homo sapiens	Q9UKV8;Q9Y243;O75832;Q9HB90;Q9UL18;O94776;Q13547;Q8WUI4;Q6IAA8;Q06587;Q9UNE7;Q7L523;Q9HCE1;Q9H9G7;Q9BVC4;O60341;Q13330	Q9UKV8;Q9Y243;O75832;Q9HB90;Q9UL18;O94776;Q13547;Q8WUI4;Q6IAA8;Q06587;Q9UNE7;Q7L523;Q9HCE1;Q9H9G7;Q9BVC4;O60341;Q13330	R-HSA-8944457;R-HSA-8943817;R-HSA-6807077;R-HSA-8944650;R-HSA-8944522;R-HSA-2318752;R-HSA-8948621;R-HSA-8948623;R-HSA-8944706;R-HSA-8948612;R-HSA-8944454;R-HSA-8948569;R-HSA-8944538;R-HSA-8948757;R-HSA-8944599;R-HSA-8944104;R-HSA-8948651;R-HSA-8944684;R-HSA-8948524;R-HSA-8945709;R-HSA-8948641;R-HSA-8944483;R-HSA-8943780;R-HSA-8948582;R-HSA-8948583;R-HSA-8944632;R-HSA-8948536;R-HSA-8944569;R-HSA-8…
R-HSA-77595	Processing of Intronless Pre-mRNAs	5	19	0.00169084	0.00689501	0.11032	5	5	0.000377872	0.00536201	2.51124	9606	Homo sapiens	O43809;P33240;Q09161;Q8N684;Q9UKF6	O43809;P33240;Q09161;Q8N684;Q9UKF6	R-HSA-77589;R-HSA-77591;R-HSA-77590;R-HSA-77593;R-HSA-77592
R-HSA-1660662	Glycosphingolipid metabolism	8	46	0.00409362	0.00846325	0.135412	10	32	0.00241838	0.0041239	2.10522	9606	Homo sapiens	Q13510;P06280;A0FGR8;Q9NY59;P04062;Q8NBJ7;P54803;P07686	Q13510;P06280;A0FGR8;Q9NY59;P04062;Q8NBJ7;P54803;P07686	R-HSA-1605736;R-HSA-1614362;R-HSA-1606602;R-HSA-1605595;R-HSA-1605632;R-HSA-1614336;R-HSA-1606273;R-HSA-8857662;R-HSA-1606564;R-HSA-1605591
R-HSA-426496	Post-transcriptional silencing by small RNAs	3	7	0.000622942	0.00963024	0.154084	3	3	0.000226723	0.00171211	2.1054	9606	Homo sapiens	Q9UKV8;Q9H9G7;Q9UL18	Q9UKV8;Q9H9G7;Q9UL18	R-HSA-426522;R-HSA-426520;R-HSA-426489
R-HSA-5619115	Disorders of transmembrane transporters	20	181	0.0161075	0.00985735	0.157718	9	87	0.00657497	0.00896714	2.60644	9606	Homo sapiens	O75832;Q8TEM1;O75694;Q8N1F7;Q12769;P35658;P11166;O00400;P33897;P78406;P37198;P52948;Q8NFH3;Q7Z3B4;Q8NFH4;Q9BW27;P55072;Q9NRA2	P52948-3;P52948-4;O75832;Q8TEM1;O75694;Q8N1F7;Q12769;P35658;P11166;O00400;P33897;P78406;P52948-5;P37198;Q8NFH3;Q7Z3B4;Q8NFH4;Q9BW27;P55072;Q9NRA2	R-HSA-8866854;R-HSA-5632804;R-HSA-5661474;R-HSA-5649742;R-HSA-5624239;R-HSA-5684043;R-HSA-8866858;R-HSA-8866857;R-HSA-8866856
R-HSA-6811440	Retrograde transport at the Trans-Golgi-Network	8	49	0.00436059	0.0120007	0.180011	5	20	0.00151149	0.00913304	2.88808	9606	Homo sapiens	P82094;Q13439;Q9NRW1;Q8WTW3;Q96JB2;Q9H9E3;P83436;Q9UP83	P82094;Q13439;Q9NRW1;Q8WTW3;Q96JB2;Q9H9E3;P83436;Q9UP83	R-HSA-6811431;R-HSA-6811429;R-HSA-6811428;R-HSA-6814091;R-HSA-6814682
R-HSA-8876384	Listeria monocytogenes entry into host cells	5	23	0.00204681	0.0147199	0.220798	6	13	0.000982467	0.00462397	2.71982	9606	Homo sapiens	O75886;P12830;P12931;O14964;P42566	O75886;P12830;P12931;O14964;P42566	R-HSA-8876262;R-HSA-8876948;R-HSA-8876497;R-HSA-8876993;R-HSA-8877003;R-HSA-112333
R-HSA-5653890	Lactose synthesis	2	3	0.000266975	0.0150448	0.225673	3	3	0.000226723	0.00745572	2.51315	9606	Homo sapiens	P15291;P11166	P15291;P11166	R-HSA-5653878;R-HSA-5653873;R-HSA-5653886
R-HSA-9657688	Defective factor XII causes hereditary angioedema	2	3	0.000266975	0.0150448	0.225673	2	2	0.000151149	0.00350985	2.19325	9606	Homo sapiens	P00748;P00734	P00748;P00734	R-HSA-9653249;R-HSA-9655046
R-HSA-9022692	Regulation of MECP2 expression and activity	6	32	0.00284774	0.0152806	0.229209	5	14	0.00105804	0.00117659	2.34083	9606	Homo sapiens	Q9HCE1;Q9UKV8;Q9H9G7;Q9UL18;Q13547;O60907	Q9HCE1;Q9UKV8;Q9H9G7;Q9UL18;Q13547;O60907	R-HSA-8986939;R-HSA-9005995;R-HSA-9021183;R-HSA-9021182;R-HSA-9615501
R-HSA-203927	MicroRNA (miRNA) biogenesis	5	24	0.0021358	0.0173397	0.242756	4	8	0.000604595	0.00964707	2.5969	9606	Homo sapiens	Q9UKV8;Q9H9G7;O75569;Q9UL18;P19388	Q9UKV8;Q9H9G7;O75569;Q9UL18;P19388	R-HSA-203862;R-HSA-210805;R-HSA-2106614;R-HSA-203901
R-HSA-6811442	Intra-Golgi and retrograde Golgi-to-ER traffic	21	206	0.0183323	0.0186681	0.261353	22	48	0.00362757	0.00402032	2.81961	9606	Homo sapiens	P35606;P53621;Q9UBF2;Q12981;Q16706;Q13439;Q9NRW1;O00461;Q9NRW7;P82094;Q9NZ43;Q9UJW0;Q9Y3B3;Q8WTW3;Q9H0B6;Q96JB2;Q9H9E3;P83436;O14579;Q9UP83;Q9NYM9	P35606;P53621;Q9UBF2;Q12981;Q16706;Q13439;Q9NRW1;O00461;Q9NRW7;P82094;Q9NZ43;Q9UJW0;Q9Y3B3;Q8WTW3;Q9H0B6;Q96JB2;Q9H9E3;P83436;O14579;Q9UP83;Q9NYM9	R-HSA-6811431;R-HSA-8849350;R-HSA-6811429;R-HSA-6811428;R-HSA-8849348;R-HSA-6811427;R-HSA-6811426;R-HSA-6811425;R-HSA-6814091;R-HSA-6811433;R-HSA-8849353;R-HSA-8847638;R-HSA-8847637;R-HSA-8849748;R-HSA-6811412;R-HSA-8847635;R-HSA-6811423;R-HSA-6811422;R-HSA-6814682;R-HSA-6811418;R-HSA-6811417;R-HSA-8847544
R-HSA-162906	HIV Infection	24	248	0.0220699	0.0217283	0.304196	58	159	0.0120163	0.00685785	2.6062	9606	Homo sapiens	O75832;Q09161;Q8TEM1;O75694;Q8N1F7;Q12769;P19388;P35658;Q9Y6Q5;P13984;P78406;P37198;P18615;P52948;Q8NFH3;Q7Z3B4;Q14241;Q8NFH4;Q9BW27;P63208;P61966;Q9Y5B9	P52948-3;P52948-4;O75832;Q09161;Q8TEM1;O75694;Q8N1F7;Q12769;P19388;P35658;Q9Y6Q5;P13984;P78406;P52948-5;P37198;P18615;Q8NFH3;Q7Z3B4;Q14241;Q8NFH4;Q9BW27;P63208;P61966;Q9Y5B9	R-HSA-182279;R-HSA-180622;R-HSA-182286;R-HSA-167181;R-HSA-167191;R-HSA-167192;R-HSA-167196;R-HSA-167197;R-HSA-9613490;R-HSA-167459;R-HSA-167072;R-HSA-167076;R-HSA-167077;R-HSA-9613498;R-HSA-167083;R-HSA-167087;R-HSA-167084;R-HSA-167468;R-HSA-167085;R-HSA-167090;R-HSA-167474;R-HSA-165043;R-HSA-167089;R-HSA-167478;R-HSA-165047;R-HSA-167477;R-HSA-167098;R-HSA-167097;R-HSA-167481;R-HSA-167484;R-HSA-1…
R-HSA-5628897	TP53 Regulates Metabolic Genes	11	88	0.00783127	0.0223388	0.312743	8	34	0.00256953	0.00148834	3.3632	9606	Homo sapiens	Q7L523;Q9HCE1;Q9UKV8;Q9Y243;Q9HB90;Q9H9G7;Q9UL18;Q9BVC4;Q6IAA8;P54619;Q9NQ88	Q7L523;Q9HCE1;Q9UKV8;Q9Y243;Q9HB90;Q9H9G7;Q9UL18;Q9BVC4;Q6IAA8;P54619;Q9NQ88	R-HSA-5631941;R-HSA-5628901;R-HSA-198609;R-HSA-2318752;R-HSA-2321904;R-HSA-380979;R-HSA-380927;R-HSA-5628905
R-HSA-6803529	FGFR2 alternative splicing	5	26	0.00231378	0.0234646	0.328505	4	4	0.000302297	0.00518289	2.91716	9606	Homo sapiens	P31943;Q09161;Q01085;P19388;P13984	P31943;Q09161;Q01085;P19388;P13984	R-HSA-6803527;R-HSA-6803523;R-HSA-6803838;R-HSA-6803836
R-HSA-1655829	Regulation of cholesterol biosynthesis by SREBP (SREBF)	8	56	0.00498354	0.0243038	0.340253	10	52	0.00392987	0.00268593	2.3594	9606	Homo sapiens	O76062;Q15126;Q13085;O60907;O95749;Q9UBM7;Q13907;P48449	O76062;Q15126;Q13085;O60907;O95749;Q9UBM7;Q13907;P48449	R-HSA-1655833;R-HSA-1655832;R-HSA-1655848;R-HSA-1655850;R-HSA-1655823;R-HSA-1655839;R-HSA-1655827;R-HSA-1655826;R-HSA-1655845;R-HSA-1655828
R-HSA-2995410	Nuclear Envelope (NE) Reassembly	10	78	0.00694135	0.0245872	0.34422	7	24	0.00181378	0.00592162	2.67111	9606	Homo sapiens	P37198;P63279;P52948;Q7Z3B4;Q8NFH3;Q9BW27;Q8NFH4;Q12769;O75694;Q8N1F7	P37198;P63279;Q7Z3B4;Q8NFH3;Q9BW27;Q8NFH4;Q12769;O75694;Q8N1F7;P52948-5	R-HSA-9615937;R-HSA-9634219;R-HSA-9618378;R-HSA-9634169;R-HSA-9615945;R-HSA-3000449;R-HSA-9615901
R-HSA-428157	Sphingolipid metabolism	11	91	0.00809825	0.0275458	0.358096	17	64	0.00483676	0.00321216	2.08905	9606	Homo sapiens	Q13510;P06280;A0FGR8;Q9NY59;P04062;O95470;Q8NBJ7;P54803;Q5SGD2;P07686;P22059	Q13510;P06280;A0FGR8;Q9NY59;P04062;O95470;Q8NBJ7;P54803;Q5SGD2;P07686;P22059	R-HSA-428676;R-HSA-1614362;R-HSA-429732;R-HSA-1605595;R-HSA-429730;R-HSA-429699;R-HSA-428681;R-HSA-1605591;R-HSA-1605736;R-HSA-1606602;R-HSA-429683;R-HSA-1605632;R-HSA-1614336;R-HSA-429694;R-HSA-1606273;R-HSA-8857662;R-HSA-1606564
R-HSA-75067	Processing of Capped Intronless Pre-mRNA	5	28	0.00249177	0.0308361	0.400869	10	10	0.000755744	0.00536201	2.51124	9606	Homo sapiens	O43809;P33240;Q09161;Q8N684;Q9UKF6	O43809;P33240;Q09161;Q8N684;Q9UKF6	R-HSA-77585;R-HSA-77584;R-HSA-77586;R-HSA-77589;R-HSA-77591;R-HSA-77590;R-HSA-77593;R-HSA-77592;R-HSA-111437;R-HSA-111438
R-HSA-9029569	NR1H3 & NR1H2 regulate gene expression linked to cholesterol transport and efflux	6	38	0.00338169	0.0317416	0.412641	12	40	0.00302297	0.00251502	2.34673	9606	Homo sapiens	Q9HCE1;Q9UKV8;Q9H9G7;Q9UL18;O60907;O60341	Q9HCE1;Q9UKV8;Q9H9G7;Q9UL18;O60907;O60341	R-HSA-9024361;R-HSA-9618486;R-HSA-9024334;R-HSA-9618405;R-HSA-9038545;R-HSA-9618392;R-HSA-9024386;R-HSA-9657791;R-HSA-9618479;R-HSA-9605052;R-HSA-9024326;R-HSA-9624925
R-HSA-380972	Energy dependent regulation of mTOR by LKB1-AMPK	5	29	0.00258076	0.0350091	0.455119	6	7	0.000529021	0.000837457	3.4724	9606	Homo sapiens	Q7L523;Q9HB90;Q9BVC4;Q6IAA8;P54619	Q7L523;Q9HB90;Q9BVC4;Q6IAA8;P54619	R-HSA-380949;R-HSA-447074;R-HSA-200421;R-HSA-380979;R-HSA-380930;R-HSA-380927
R-HSA-9603798	Class I peroxisomal membrane protein import	4	20	0.00177983	0.0362748	0.462902	6	6	0.000453446	0.00292818	2.28198	9606	Homo sapiens	P40855;P33897;Q8TB36;O96011	P40855;P33897;Q8TB36;O96011	R-HSA-9603797;R-HSA-9603784;R-HSA-9603801;R-HSA-9603775;R-HSA-9603791;R-HSA-9603804
R-HSA-70350	Fructose catabolism	2	5	0.000444959	0.0385752	0.462902	2	5	0.000377872	9.43891e-05	4.69615	9606	Homo sapiens	P05062;P00352	P05062;P00352	R-HSA-6813749;R-HSA-70342
R-HSA-426048	Arachidonate production from DAG	2	5	0.000444959	0.0385752	0.462902	1	3	0.000226723	0.00120359	3.60745	9606	Homo sapiens	Q8N2K0;Q9BV23	Q8N2K0;Q9BV23	R-HSA-5694462
R-HSA-379726	Mitochondrial tRNA aminoacylation	4	21	0.00186883	0.0420803	0.504964	4	21	0.00158706	0.00397313	2.64345	9606	Homo sapiens	Q6PI48;P49590;Q9HA77;O95363	Q6PI48;P49590;Q9HA77;O95363	R-HSA-380229;R-HSA-380158;R-HSA-380203;R-HSA-380234
R-HSA-446219	Synthesis of substrates in N-glycan biosythesis	8	63	0.00560648	0.0435137	0.522164	9	41	0.00309855	0.00310163	2.60284	9606	Homo sapiens	Q8NFW8;Q13630;Q16222;O95848;Q06210;Q9NRA2;Q9NR45;O15305	Q8NFW8;Q13630;Q16222;O95848;Q06210;Q9NRA2;Q9NR45;O15305	R-HSA-6787623;R-HSA-449715;R-HSA-6810464;R-HSA-4084982;R-HSA-446204;R-HSA-6787642;R-HSA-4084976;R-HSA-446201;R-HSA-428585
R-HSA-177929	Signaling by EGFR	7	52	0.00462757	0.0440825	0.52899	10	49	0.00370314	0.00405238	2.43194	9606	Homo sapiens	Q13685;O14672;O75886;P12931;O14964;P42566	Q13685;P12931-1;O14672;O75886;P12931;O14964;P42566	R-HSA-9674531;R-HSA-8867047;R-HSA-177923;R-HSA-183072;R-HSA-8867044;R-HSA-177937;R-HSA-8867041;R-HSA-182986;R-HSA-177946;R-HSA-182990
R-HSA-199991	Membrane Trafficking	50	635	0.0565097	0.0464606	0.557527	101	219	0.0165508	0.00524821	2.96464	9606	Homo sapiens	Q9UBF2;Q12981;Q16706;Q13439;Q9NRW1;P54619;O00461;P12931;Q9NRW7;O60645;O60763;Q9UJW0;Q8WTW3;Q96EC8;Q9NYM9;P35606;Q9UIQ6;Q9BV40;O75976;P51153;Q9NV70;Q8IYI6;Q9Y3B3;Q9H9E3;Q96PC5;P53621;Q9Y6Y8;Q9Y243;O75886;Q8TC07;Q8WXE9;Q9Y6Q5;Q9NZ43;Q0IIM8;Q9H0B6;P61201;Q86SZ2;P83436;O14964;Q9UP83;P61966;P42566;Q08379;Q86X10;P11277;P82094;O15027;Q96JB2;Q9UMX0;O14579	Q9UBF2;Q12981;Q16706;Q13439;Q9NRW1;P54619;O00461;Q9NRW7;O60645;O60763;Q9UJW0;Q8WTW3;P12931-2;Q96EC8;Q9NYM9;P35606;Q9UIQ6;Q9BV40;O75976;P51153;Q9NV70;Q8IYI6;Q9Y3B3;Q9H9E3;Q96PC5;P53621;Q9Y6Y8;Q9Y243;O75886;Q8TC07;Q8WXE9;Q9Y6Q5;Q9NZ43;Q0IIM8;Q9H0B6;P61201;Q86SZ2;P83436;O14964;Q9UP83;P61966;P42566;Q08379;Q86X10;P11277;P82094;O15027;Q96JB2;Q9UMX0;O14579	R-HSA-1445143;R-HSA-8868230;R-HSA-1458463;R-HSA-1445149;R-HSA-8868236;R-HSA-1445144;R-HSA-6807877;R-HSA-1458485;R-HSA-6807875;R-HSA-8877475;R-HSA-8876193;R-HSA-6807872;R-HSA-376364;R-HSA-8867756;R-HSA-8867754;R-HSA-432688;R-HSA-8847544;R-HSA-6811431;R-HSA-5671702;R-HSA-8849350;R-HSA-6811429;R-HSA-6811428;R-HSA-8849348;R-HSA-6811427;R-HSA-432706;R-HSA-6811426;R-HSA-432707;R-HSA-6811425;R-HSA-68114…
R-HSA-392499	Metabolism of proteins	137	1946	0.173178	0.0471162	0.565395	311	781	0.0590236	0.00602573	2.67109	9606	Homo sapiens	P54578;Q13630;O14672;Q9NRW1;Q9Y5M8;Q9Y2G5;Q96EL3;Q9H0U6;P35658;Q7L523;P47914;P41252;Q9P2J5;O00391;Q9BTE7;Q8NBJ4;Q9BW27;P63208;Q92696;Q8NBJ7;P62913;P01236;O60282;P45973;Q9NYM9;Q8N983;Q13405;Q5VTR2;Q9NV70;Q9UKM7;O60216;Q8TAE8;P05060;P68104;Q9Y3B3;P20042;O95848;Q9Y285;Q9H9E3;P09668;P01189;Q9Y6Y8;Q9BY50;P26640;O75886;Q8TEM1;P10451;P11387;Q00653;Q8NFH3;P04062;Q14197;Q8NFH4;Q92673;Q92552;P61201;Q86SZ2;…	P54578;Q13630;O14672;Q9NRW1;Q9Y5M8;Q9Y2G5;Q96EL3;Q9H0U6;P35658;Q7L523;P47914;P41252;Q9P2J5;O00391;Q9BTE7;Q8NBJ4;Q9BW27;P63208;Q92696;Q8NBJ7;P62913;P01236;O60282;P45973;Q9NYM9;Q8N983;Q13405;Q5VTR2;Q9NV70;Q9UKM7;O60216;Q8TAE8;P05060;P68104;Q9Y3B3;P20042;O95848;Q9Y285;Q9H9E3;P09668;P01189;Q9Y6Y8;Q9BY50;P26640;O75886;Q8TEM1;P10451;P11387;Q00653;Q8NFH3;P04062;Q14197;Q8NFH4;Q92673;Q92552;P61201;Q86SZ2;…	R-HSA-8956040;R-HSA-4641350;R-HSA-163843;R-HSA-1614362;R-HSA-381446;R-HSA-8956045;R-HSA-4641345;R-HSA-4755524;R-HSA-8931974;R-HSA-4755526;R-HSA-4085296;R-HSA-381461;R-HSA-3000383;R-HSA-3903017;R-HSA-72722;R-HSA-4641362;R-HSA-162836;R-HSA-4090408;R-HSA-1614336;R-HSA-4755536;R-HSA-5665871;R-HSA-4551768;R-HSA-381466;R-HSA-975919;R-HSA-8850594;R-HSA-4090390;R-HSA-428585;R-HSA-3000348;R-HSA-381500;R-H…
R-HSA-1362409	Mitochondrial iron-sulfur cluster biogenesis	3	13	0.00115689	0.0472383	0.56686	4	6	0.000453446	0.000833241	3.4153	9606	Homo sapiens	Q9BUE6;P10109;Q9HD34	Q9BUE6;P10109;Q9HD34	R-HSA-1362416;R-HSA-8878815;R-HSA-1362408;R-HSA-2395512
R-HSA-3000471	Scavenging by Class B Receptors	2	6	0.00053395	0.0533853	0.596433	3	5	0.000377872	0.00380935	2.5137	9606	Homo sapiens	A1L4H1;P0DJI8	A1L4H1;P0DJI8	R-HSA-2512800;R-HSA-8878603;R-HSA-2197646
R-HSA-167242	Abortive elongation of HIV-1 transcript in the absence of Tat	4	23	0.00204681	0.0551701	0.596433	2	2	0.000151149	0.00594625	3.12208	9606	Homo sapiens	P18615;Q09161;P19388;P13984	P18615;Q09161;P19388;P13984	R-HSA-167147;R-HSA-167087
R-HSA-9013422	RHOBTB1 GTPase cycle	4	23	0.00204681	0.0551701	0.596433	1	2	0.000151149	0.00226106	2.35542	9606	Homo sapiens	Q8IYB3;Q5VTR2;Q8N684;P61201	Q8IYB3;Q5VTR2;Q8N684;P61201	R-HSA-9018778
R-HSA-156581	Methylation	3	14	0.00124588	0.0564638	0.596433	3	12	0.000906892	0.0056055	2.62533	9606	Homo sapiens	Q9NZL9;P40261;Q9UI30	Q9NZL9;P40261;Q9UI30	R-HSA-175987;R-HSA-6800149;R-HSA-5603114
R-HSA-4793950	Defective MAN1B1 causes MRT15	1	1	8.89917e-05	0.0596433	0.596433	4	4	0.000302297	6.4065e-07	7.7836	9606	Homo sapiens	Q9UKM7	Q9UKM7	R-HSA-9036008;R-HSA-9036011;R-HSA-4793949;R-HSA-9036012
R-HSA-3656248	Defective HEXB causes GM2G2	1	1	8.89917e-05	0.0596433	0.596433	3	3	0.000226723	0.00015994	2.5514	9606	Homo sapiens	P07686	P07686	R-HSA-9035983;R-HSA-9035982;R-HSA-3662344
R-HSA-1855231	Synthesis of IPs in the ER lumen	1	1	8.89917e-05	0.0596433	0.596433	3	3	0.000226723	0.0095751	3.6211	9606	Homo sapiens	Q9UNW1	Q9UNW1	R-HSA-1855225;R-HSA-1855163;R-HSA-1855200
R-HSA-2206307	MPS IIIA - Sanfilippo syndrome A	1	1	8.89917e-05	0.0596433	0.596433	2	2	0.000151149	0.0015521	1.6072	9606	Homo sapiens	P51688	P51688	R-HSA-2263444;R-HSA-9036050
R-HSA-4043911	Defective PMM2 causes PMM2-CDG (CDG-1a)	1	1	8.89917e-05	0.0596433	0.596433	1	1	7.55744e-05	0.0052866	3.1477	9606	Homo sapiens	O15305	O15305	R-HSA-3781926
R-HSA-5619043	Defective SLC2A1 causes GLUT1 deficiency syndrome 1 (GLUT1DS1)	1	1	8.89917e-05	0.0596433	0.596433	1	1	7.55744e-05	0.014908	1.5134	9606	Homo sapiens	P11166	P11166	R-HSA-5632804
R-HSA-5659996	RPIA deficiency: failed conversion of R5P to RU5P	1	1	8.89917e-05	0.0596433	0.596433	1	1	7.55744e-05	0.019733	2.1779	9606	Homo sapiens	P49247	P49247	R-HSA-5660015
R-HSA-6791461	RPIA deficiency: failed conversion of RU5P to R5P	1	1	8.89917e-05	0.0596433	0.596433	1	1	7.55744e-05	0.019733	2.1779	9606	Homo sapiens	P49247	P49247	R-HSA-5660013
R-HSA-5657560	Hereditary fructose intolerance	1	1	8.89917e-05	0.0596433	0.596433	1	1	7.55744e-05	2.9982e-06	7.4298	9606	Homo sapiens	P05062	P05062	R-HSA-5656438
R-HSA-5619061	Defective SLC33A1 causes spastic paraplegia 42 (SPG42)	1	1	8.89917e-05	0.0596433	0.596433	1	1	7.55744e-05	0.03067	3.4948	9606	Homo sapiens	O00400	O00400	R-HSA-5649742
R-HSA-4793953	Defective B4GALT1 causes CDG-2d	1	1	8.89917e-05	0.0596433	0.596433	1	1	7.55744e-05	3.4403e-06	3.5129	9606	Homo sapiens	P15291	P15291	R-HSA-4793956
R-HSA-5619035	Defective SLC17A5 causes Salla disease (SD) and ISSD	1	1	8.89917e-05	0.0596433	0.596433	1	1	7.55744e-05	0.00017806	2.046	9606	Homo sapiens	Q9NRA2	Q9NRA2	R-HSA-5624239
R-HSA-2206290	MPS IV - Morquio syndrome A	1	1	8.89917e-05	0.0596433	0.596433	1	1	7.55744e-05	2.2437e-05	3.0697	9606	Homo sapiens	P34059	P34059	R-HSA-2263490
R-HSA-4085023	Defective GFPT1 causes CMSTA1	1	1	8.89917e-05	0.0596433	0.596433	1	1	7.55744e-05	0.00026083	1.7954	9606	Homo sapiens	Q06210	Q06210	R-HSA-4085027
R-HSA-3359471	Defective MMAB causes MMA, cblB type	1	1	8.89917e-05	0.0596433	0.596433	1	1	7.55744e-05	0.0054968	2.1694	9606	Homo sapiens	Q96EY8	Q96EY8	R-HSA-3322125
R-HSA-5684045	Defective ABCD1 causes ALD	1	1	8.89917e-05	0.0596433	0.596433	1	1	7.55744e-05	0.011511	3.8213	9606	Homo sapiens	P33897	P33897	R-HSA-5684043
R-HSA-2559585	Oncogene Induced Senescence	5	34	0.00302572	0.0609295	0.604217	4	19	0.00143591	0.000240363	2.43236	9606	Homo sapiens	Q9HCE1;Q9H9G7;Q9UL18;P42771;P42773	Q9HCE1;Q9H9G7;Q9UL18;P42771;P42773	R-HSA-182594;R-HSA-3209111;R-HSA-3209114;R-HSA-3209151
R-HSA-5663084	Diseases of carbohydrate metabolism	5	34	0.00302572	0.0609295	0.604217	7	44	0.00332527	0.0042968	3.18246	9606	Homo sapiens	P05062;P34059;P49247;P10253;P51688	P05062;P34059;P49247;P10253;P51688	R-HSA-5656438;R-HSA-2263490;R-HSA-9036729;R-HSA-2263444;R-HSA-5660015;R-HSA-5660013;R-HSA-9036050
R-HSA-166208	mTORC1-mediated signalling	4	24	0.0021358	0.0624471	0.604217	2	8	0.000604595	0.00104543	3.2835	9606	Homo sapiens	Q7L523;Q9HB90;Q9BVC4;Q6IAA8	Q7L523;Q9HB90;Q9BVC4;Q6IAA8	R-HSA-165718;R-HSA-165692
R-HSA-430039	mRNA decay by 5' to 3' exoribonuclease	3	15	0.00133488	0.0664736	0.604217	3	3	0.000226723	0.00111989	2.889	9606	Homo sapiens	Q9Y333;Q9UK45;Q9Y4Z0	Q9Y333;Q9UK45;Q9Y4Z0	R-HSA-429860;R-HSA-429845;R-HSA-429978
R-HSA-167243	Tat-mediated HIV elongation arrest and recovery	5	35	0.00311471	0.0671352	0.604217	3	3	0.000226723	0.0101497	2.751	9606	Homo sapiens	P18615;Q14241;P19388;P13984;Q9Y5B9	P18615;Q14241;P19388;P13984;Q9Y5B9	R-HSA-167090;R-HSA-167459;R-HSA-167148
R-HSA-167238	Pausing and recovery of Tat-mediated HIV elongation	5	35	0.00311471	0.0671352	0.604217	2	2	0.000151149	0.0101497	2.751	9606	Homo sapiens	P18615;Q14241;P19388;P13984;Q9Y5B9	P18615;Q14241;P19388;P13984;Q9Y5B9	R-HSA-167076;R-HSA-167150
R-HSA-9706574	RHOBTB GTPase Cycle	5	35	0.00311471	0.0671352	0.604217	2	4	0.000302297	0.00181285	2.54588	9606	Homo sapiens	Q8WWQ0;Q8IYB3;Q5VTR2;Q8N684;P61201	Q8WWQ0;Q8IYB3;Q5VTR2;Q8N684;P61201	R-HSA-9018778;R-HSA-9018787
R-HSA-162791	Attachment of GPI anchor to uPAR	2	7	0.000622942	0.069849	0.628641	2	2	0.000151149	0.0056157	2.82515	9606	Homo sapiens	Q969N2;Q75T13	Q969N2;Q75T13	R-HSA-162836;R-HSA-162729
R-HSA-5652084	Fructose metabolism	2	7	0.000622942	0.069849	0.628641	2	7	0.000529021	9.43891e-05	4.69615	9606	Homo sapiens	P05062;P00352	P05062;P00352	R-HSA-6813749;R-HSA-70342
R-HSA-429947	Deadenylation of mRNA	4	25	0.00222479	0.070203	0.631827	4	4	0.000302297	0.00869145	3.3103	9606	Homo sapiens	Q9H074;Q5TAX3;Q9NZN8;A5YKK6	Q9H074;Q5TAX3;Q9NZN8;A5YKK6	R-HSA-430021;R-HSA-429955;R-HSA-8941312;R-HSA-429992
R-HSA-8957275	Post-translational protein phosphorylation	11	107	0.00952211	0.0704333	0.6339	1	1	7.55744e-05	0.00553922	2.09927	9606	Homo sapiens	Q14766;P24593;O43852;P05060;O00391;P17936;O14672;Q8NBJ4;Q14393;P13521;P10451	Q14766;P24593;O43852;P05060;O00391;P17936;O14672;Q8NBJ4;Q14393;P13521;P10451	R-HSA-8952289
R-HSA-167169	HIV Transcription Elongation	6	47	0.00418261	0.0728409	0.648722	14	15	0.00113362	0.00893073	2.78378	9606	Homo sapiens	P18615;Q09161;Q14241;P19388;P13984;Q9Y5B9	P18615;Q09161;Q14241;P19388;P13984;Q9Y5B9	R-HSA-167072;R-HSA-167147;R-HSA-167083;R-HSA-167087;R-HSA-167181;R-HSA-167085;R-HSA-170706;R-HSA-170704;R-HSA-167089;R-HSA-167478;R-HSA-167191;R-HSA-167192;R-HSA-167196;R-HSA-167197
R-HSA-167246	Tat-mediated elongation of the HIV-1 transcript	6	47	0.00418261	0.0728409	0.648722	7	8	0.000604595	0.00893073	2.78378	9606	Homo sapiens	P18615;Q09161;Q14241;P19388;P13984;Q9Y5B9	P18615;Q09161;Q14241;P19388;P13984;Q9Y5B9	R-HSA-170706;R-HSA-170704;R-HSA-167191;R-HSA-167192;R-HSA-167196;R-HSA-167197;R-HSA-167181
R-HSA-167200	Formation of HIV-1 elongation complex containing HIV-1 Tat	6	47	0.00418261	0.0728409	0.648722	4	5	0.000377872	0.00893073	2.78378	9606	Homo sapiens	P18615;Q09161;Q14241;P19388;P13984;Q9Y5B9	P18615;Q09161;Q14241;P19388;P13984;Q9Y5B9	R-HSA-170706;R-HSA-170704;R-HSA-167191;R-HSA-167196
R-HSA-167287	HIV elongation arrest and recovery	5	36	0.0032037	0.0736791	0.648722	3	3	0.000226723	0.0101497	2.751	9606	Homo sapiens	P18615;Q14241;P19388;P13984;Q9Y5B9	P18615;Q14241;P19388;P13984;Q9Y5B9	R-HSA-167284;R-HSA-167288;R-HSA-167481
R-HSA-167290	Pausing and recovery of HIV elongation	5	36	0.0032037	0.0736791	0.648722	2	2	0.000151149	0.0101497	2.751	9606	Homo sapiens	P18615;Q14241;P19388;P13984;Q9Y5B9	P18615;Q14241;P19388;P13984;Q9Y5B9	R-HSA-167282;R-HSA-167292
R-HSA-429958	mRNA decay by 3' to 5' exoribonuclease	3	16	0.00142387	0.0772315	0.648722	1	3	0.000226723	0.000336666	3.79787	9606	Homo sapiens	Q9Y2L1;Q6PGP7;Q15477	Q9Y2L1;Q6PGP7;Q15477	R-HSA-430028
R-HSA-167152	Formation of HIV elongation complex in the absence of HIV Tat	6	48	0.0042716	0.0786969	0.648722	2	2	0.000151149	0.00893073	2.78378	9606	Homo sapiens	P18615;Q09161;Q14241;P19388;P13984;Q9Y5B9	P18615;Q09161;Q14241;P19388;P13984;Q9Y5B9	R-HSA-167077;R-HSA-167084
R-HSA-9024446	NR1H2 and NR1H3-mediated signaling	6	48	0.0042716	0.0786969	0.648722	12	60	0.00453446	0.00251502	2.34673	9606	Homo sapiens	Q9HCE1;Q9UKV8;Q9H9G7;Q9UL18;O60907;O60341	Q9HCE1;Q9UKV8;Q9H9G7;Q9UL18;O60907;O60341	R-HSA-9024361;R-HSA-9618486;R-HSA-9024334;R-HSA-9618405;R-HSA-9038545;R-HSA-9618392;R-HSA-9024386;R-HSA-9657791;R-HSA-9618479;R-HSA-9605052;R-HSA-9024326;R-HSA-9624925
R-HSA-381426	Regulation of Insulin-like Growth Factor (IGF) transport and uptake by Insulin-like Growth Factor Binding Proteins (IGFBPs)	12	124	0.011035	0.0856208	0.648722	9	14	0.00105804	0.00545885	2.05622	9606	Homo sapiens	Q14766;P24593;O43852;P05060;O00391;P17936;P00734;O14672;Q8NBJ4;Q14393;P13521;P10451	Q14766;P24593;O43852;P05060;O00391;P17936;P00734;O14672;Q8NBJ4;Q14393;P13521;P10451	R-HSA-381461;R-HSA-381446;R-HSA-381537;R-HSA-8952289;R-HSA-381500;R-HSA-381545;R-HSA-381496;R-HSA-381435;R-HSA-381466
R-HSA-75955	RNA Polymerase II Transcription Elongation	7	61	0.0054285	0.0858252	0.648722	8	8	0.000604595	0.00792731	2.6674	9606	Homo sapiens	P18615;Q09161;Q14241;P19388;Q8N7H5;P13984;Q9Y5B9	P18615;Q09161;Q14241;P19388;Q8N7H5;P13984;Q9Y5B9	R-HSA-112385;R-HSA-113412;R-HSA-112379;R-HSA-113402;R-HSA-112381;R-HSA-112396;R-HSA-113407;R-HSA-112383
R-HSA-112382	Formation of RNA Pol II elongation complex	7	61	0.0054285	0.0858252	0.648722	2	2	0.000151149	0.00792731	2.6674	9606	Homo sapiens	P18615;Q09161;Q14241;P19388;Q8N7H5;P13984;Q9Y5B9	P18615;Q09161;Q14241;P19388;Q8N7H5;P13984;Q9Y5B9	R-HSA-112379;R-HSA-112381
R-HSA-264876	Insulin processing	4	27	0.00240278	0.0871106	0.648722	2	16	0.00120919	0.0107307	2.7259	9606	Homo sapiens	O60645;Q8IYI6;Q9NV70;O60282	O60645;Q8IYI6;Q9NV70;O60282	R-HSA-265160;R-HSA-265177
R-HSA-446210	Synthesis of UDP-N-acetyl-glucosamine	2	8	0.000711934	0.0877171	0.648722	2	7	0.000529021	0.00061704	2.60615	9606	Homo sapiens	Q16222;Q06210	Q16222;Q06210	R-HSA-449715;R-HSA-446204
R-HSA-2129379	Molecules associated with elastic fibres	5	38	0.00338169	0.0877659	0.648722	7	10	0.000755744	0.0009141	2.47532	9606	Homo sapiens	Q14766;Q9NS15;Q8N2S1;Q12805;P55081	Q14766;Q9NS15;Q8N2S1;Q12805;P55081	R-HSA-2395364;R-HSA-2328033;R-HSA-2161282;R-HSA-2328048;R-HSA-2395328;R-HSA-1592387;R-HSA-2395320
R-HSA-8875360	InlB-mediated entry of Listeria monocytogenes into host cell	3	17	0.00151286	0.0886973	0.648722	1	8	0.000604595	0.00763922	2.55263	9606	Homo sapiens	O75886;O14964;P42566	O75886;O14964;P42566	R-HSA-8876262
R-HSA-5620920	Cargo trafficking to the periciliary membrane	6	51	0.00453858	0.0977968	0.648722	19	27	0.00204051	0.00204381	3.134	9606	Homo sapiens	O60645;Q8IYI6;A6NIH7;Q9NV70;O43924;Q9BXC9	O60645;Q8IYI6;A6NIH7;Q9NV70;O43924;Q9BXC9	R-HSA-5638006;R-HSA-5638007;R-HSA-5638004;R-HSA-5617815;R-HSA-5624125;R-HSA-5624956;R-HSA-5624127;R-HSA-5638012;R-HSA-5624126;R-HSA-5624953;R-HSA-5624954;R-HSA-5624133;R-HSA-5624132;R-HSA-5623524;R-HSA-5623527;R-HSA-5624129;R-HSA-5638016;R-HSA-5624131;R-HSA-5624130
R-HSA-444473	Formyl peptide receptors bind formyl peptides and many other ligands	2	9	0.000800926	0.106764	0.648722	2	3	0.000226723	0.00382803	1.7727	9606	Homo sapiens	P0DJI8;Q9NRV9	P0DJI8;Q9NRV9	R-HSA-444476;R-HSA-391913
R-HSA-8941332	RUNX2 regulates genes involved in cell migration	2	9	0.000800926	0.106764	0.648722	2	7	0.000529021	0.00339214	5.08325	9606	Homo sapiens	Q9Y243;O95965	Q9Y243;O95965	R-HSA-8939963;R-HSA-8939829
R-HSA-159763	Transport of gamma-carboxylated protein precursors from the endoplasmic reticulum to the Golgi apparatus	2	9	0.000800926	0.106764	0.648722	2	9	0.000680169	0.00228866	2.64875	9606	Homo sapiens	P00734;Q14393	P00734;Q14393	R-HSA-159843;R-HSA-163809
R-HSA-165159	MTOR signalling	5	41	0.00364866	0.11131	0.648722	19	29	0.00219166	0.000837457	3.4724	9606	Homo sapiens	Q7L523;Q9HB90;Q9BVC4;Q6IAA8;P54619	Q7L523;Q9HB90;Q9BVC4;Q6IAA8;P54619	R-HSA-5653974;R-HSA-447074;R-HSA-8952716;R-HSA-200421;R-HSA-5653968;R-HSA-5653936;R-HSA-380930;R-HSA-377186;R-HSA-5672828;R-HSA-5672824;R-HSA-380949;R-HSA-165680;R-HSA-5653957;R-HSA-165718;R-HSA-380979;R-HSA-380927;R-HSA-5672843;R-HSA-165692;R-HSA-8952726
R-HSA-446193	Biosynthesis of the N-glycan precursor (dolichol lipid-linked oligosaccharide, LLO) and transfer to a nascent protein	8	78	0.00694135	0.112261	0.648722	9	55	0.00415659	0.00310163	2.60284	9606	Homo sapiens	Q8NFW8;Q13630;Q16222;O95848;Q06210;Q9NRA2;Q9NR45;O15305	Q8NFW8;Q13630;Q16222;O95848;Q06210;Q9NRA2;Q9NR45;O15305	R-HSA-6787623;R-HSA-449715;R-HSA-6810464;R-HSA-4084982;R-HSA-446204;R-HSA-6787642;R-HSA-4084976;R-HSA-446201;R-HSA-428585
R-HSA-9034015	Signaling by NTRK3 (TRKC)	3	19	0.00169084	0.113578	0.648722	6	19	0.00143591	0.00378545	2.40527	9606	Homo sapiens	Q07812;P12931;Q13332	Q07812;P12931;Q13332	R-HSA-9603719;R-HSA-9603445;R-HSA-9603419;R-HSA-9603598;R-HSA-9603420;R-HSA-9603437
R-HSA-114294	Activation, translocation and oligomerization of BAX	1	2	0.000177983	0.115734	0.648722	4	4	0.000302297	6.1724e-05	2.9326	9606	Homo sapiens	Q07812	Q07812	R-HSA-114275;R-HSA-168849;R-HSA-114264;R-HSA-139917
R-HSA-9632697	Evasion of Oxidative Stress Induced Senescence Due to Defective p16INK4A binding to CDK4	1	2	0.000177983	0.115734	0.648722	1	1	7.55744e-05	5.1214e-05	3.5311	9606	Homo sapiens	P42771	P42771	R-HSA-9630792
R-HSA-9630791	Evasion of Oncogene Induced Senescence Due to Defective p16INK4A binding to CDK4	1	2	0.000177983	0.115734	0.648722	1	1	7.55744e-05	5.1214e-05	3.5311	9606	Homo sapiens	P42771	P42771	R-HSA-9630792
R-HSA-5579031	Defective ACTH causes obesity and POMCD	1	2	0.000177983	0.115734	0.648722	1	1	7.55744e-05	0.00011201	2.7146	9606	Homo sapiens	P01189	P01189	R-HSA-5603251
R-HSA-5632968	Defective Mismatch Repair Associated With MSH6	1	2	0.000177983	0.115734	0.648722	1	1	7.55744e-05	0.037664	3.0181	9606	Homo sapiens	P52701	P52701	R-HSA-5632970
R-HSA-5083628	Defective POMGNT1 causes MDDGA3, MDDGB3 and MDDGC3	1	2	0.000177983	0.115734	0.648722	1	1	7.55744e-05	0.0048954	1.7498	9606	Homo sapiens	Q8WZA1	Q8WZA1	R-HSA-5617096
R-HSA-5357609	Glycogen storage disease type II (GAA)	1	2	0.000177983	0.115734	0.648722	1	1	7.55744e-05	0.00017348	1.6277	9606	Homo sapiens	P10253	P10253	R-HSA-9036729
R-HSA-6791465	Pentose phosphate pathway disease	1	2	0.000177983	0.115734	0.648722	2	4	0.000302297	0.019733	2.1779	9606	Homo sapiens	P49247	P49247	R-HSA-5660015;R-HSA-5660013
R-HSA-480985	Synthesis of dolichyl-phosphate-glucose	1	2	0.000177983	0.115734	0.648722	1	2	0.000151149	5.6972e-05	2.1499	9606	Homo sapiens	O95848	O95848	R-HSA-6810464
R-HSA-6804758	Regulation of TP53 Activity through Acetylation	4	30	0.00266975	0.115757	0.648722	6	14	0.00105804	0.00802602	3.77873	9606	Homo sapiens	Q9Y243;O94776;Q13547;P48426	Q9Y243;O94776;Q13547;P48426	R-HSA-6805620;R-HSA-6805650;R-HSA-6811522;R-HSA-8877692;R-HSA-8877691;R-HSA-6805640
R-HSA-9610379	HCMV Late Events	15	173	0.0153956	0.119255	0.648722	3	19	0.00143591	0.00731338	2.64357	9606	Homo sapiens	Q8TEM1;Q5QNW6;Q12769;O75694;Q8N1F7;P35658;P78406;P37198;P52948;Q7Z3B4;Q8NFH3;Q9BW27;Q8NFH4	P52948-3;P52948-4;Q8TEM1;Q5QNW6;Q12769;O75694;Q8N1F7;P35658;P78406;P52948-5;P37198;Q7Z3B4;Q8NFH3;Q9BW27;Q8NFH4	R-HSA-9636128;R-HSA-9698928;R-HSA-9629004
R-HSA-8876493	InlA-mediated entry of Listeria monocytogenes into host cells	2	10	0.000889917	0.126786	0.648722	5	5	0.000377872	0.000101093	2.9706	9606	Homo sapiens	P12830;P12931	P12830;P12931	R-HSA-8876948;R-HSA-8876497;R-HSA-8876993;R-HSA-8877003;R-HSA-112333
R-HSA-9678110	Attachment and Entry	2	10	0.000889917	0.126786	0.648722	3	9	0.000680169	0.0316505	1.71225	9606	Homo sapiens	P07711;P55072	P07711;P55072	R-HSA-9685655;R-HSA-9686710;R-HSA-9686699
R-HSA-9706019	RHOBTB3 ATPase cycle	2	10	0.000889917	0.126786	0.648722	1	3	0.000226723	0.00266055	2.13955	9606	Homo sapiens	Q15345;O14964	Q15345;O14964	R-HSA-9706390
R-HSA-159782	Removal of aminoterminal propeptides from gamma-carboxylated proteins	2	10	0.000889917	0.126786	0.648722	2	9	0.000680169	0.00228866	2.64875	9606	Homo sapiens	P00734;Q14393	P00734;Q14393	R-HSA-163843;R-HSA-159728
R-HSA-159740	Gamma-carboxylation of protein precursors	2	10	0.000889917	0.126786	0.648722	2	9	0.000680169	0.00228866	2.64875	9606	Homo sapiens	P00734;Q14393	P00734;Q14393	R-HSA-163810;R-HSA-159826
R-HSA-428643	Organic anion transporters	2	10	0.000889917	0.126786	0.648722	2	9	0.000680169	9.57335e-05	2.8123	9606	Homo sapiens	Q9NRA2;Q9P2U8	Q9NRA2;Q9P2U8	R-HSA-428052;R-HSA-428585
R-HSA-6782315	tRNA modification in the nucleus and cytosol	5	43	0.00382664	0.128526	0.648722	7	37	0.00279625	0.00659377	2.57308	9606	Homo sapiens	Q96S44;Q9UJA5;Q08J23;P07814;Q9UI30	Q96S44;Q9UJA5;Q08J23;P07814;Q9UI30	R-HSA-6786501;R-HSA-6783492;R-HSA-6782388;R-HSA-6785409;R-HSA-6785438;R-HSA-6784494;R-HSA-6782296
R-HSA-432722	Golgi Associated Vesicle Biogenesis	6	56	0.00498354	0.134524	0.648722	5	7	0.000529021	0.0105146	3.34148	9606	Homo sapiens	Q9BV40;O75976;Q0IIM8;Q96EC8;Q9Y6Q5;P61966	Q9BV40;O75976;Q0IIM8;Q96EC8;Q9Y6Q5;P61966	R-HSA-421831;R-HSA-421836;R-HSA-434362;R-HSA-421835;R-HSA-421833
R-HSA-5668914	Diseases of metabolism	20	249	0.0221589	0.140384	0.648722	38	190	0.0143591	0.00203635	3.31445	9606	Homo sapiens	Q6ZMP0;Q96EY8;P10109;P34059;Q9UKM7;P35442;Q96EU7;Q06210;Q8WZA1;P10253;P31431;P51688;P35052;P05062;Q13085;P15291;P49247;P07686;P01189;O15305	Q6ZMP0;Q96EY8;P10109;P34059;Q9UKM7;P35442;Q96EU7;Q06210;Q8WZA1;P10253;P31431;P51688;P35052;P05062;Q13085;P15291;P49247;P07686;P01189;O15305	R-HSA-3323184;R-HSA-9035983;R-HSA-9035982;R-HSA-9036289;R-HSA-3656254;R-HSA-9036290;R-HSA-4420365;R-HSA-3656230;R-HSA-3560804;R-HSA-6785524;R-HSA-4793949;R-HSA-3560802;R-HSA-9036050;R-HSA-4085027;R-HSA-5617096;R-HSA-3781926;R-HSA-5656438;R-HSA-2263490;R-HSA-9036008;R-HSA-9036011;R-HSA-9035949;R-HSA-9036012;R-HSA-5603251;R-HSA-9035950;R-HSA-4793956;R-HSA-9036729;R-HSA-9036283;R-HSA-3656261;R-HSA-9…
R-HSA-70895	Branched-chain amino acid catabolism	3	21	0.00186883	0.14075	0.648722	5	22	0.00166264	0.000132773	2.14007	9606	Homo sapiens	O15382;P11182;P12694	O15382;P11182;P12694	R-HSA-508179;R-HSA-70724;R-HSA-5693153;R-HSA-70713;R-HSA-5693148
R-HSA-5620916	VxPx cargo-targeting to cilium	3	21	0.00186883	0.14075	0.648722	2	10	0.000755744	0.0036769	2.9388	9606	Homo sapiens	O60645;Q8IYI6;Q9NV70	O60645;Q8IYI6;Q9NV70	R-HSA-5623524;R-HSA-5623527
R-HSA-6807004	Negative regulation of MET activity	3	21	0.00186883	0.14075	0.648722	1	12	0.000906892	0.00763922	2.55263	9606	Homo sapiens	O75886;O14964;P42566	O75886;O14964;P42566	R-HSA-8875490
R-HSA-6799198	Complex I biogenesis	6	57	0.00507253	0.142559	0.648722	10	13	0.000982467	0.00340468	2.5556	9606	Homo sapiens	P51970;Q8N183;O14561;O95167;Q8TB37;O43181	P51970;Q8N183;O14561;O95167;Q8TB37;O43181	R-HSA-6799191;R-HSA-5690023;R-HSA-6800870;R-HSA-6799202;R-HSA-6799197;R-HSA-6799196;R-HSA-6788556;R-HSA-6799179;R-HSA-6788523;R-HSA-6799178
R-HSA-1566948	Elastic fibre formation	5	45	0.00400463	0.146871	0.648722	7	17	0.00128476	0.0009141	2.47532	9606	Homo sapiens	Q14766;Q9NS15;Q8N2S1;Q12805;P55081	Q14766;Q9NS15;Q8N2S1;Q12805;P55081	R-HSA-2395364;R-HSA-2328033;R-HSA-2161282;R-HSA-2328048;R-HSA-2395328;R-HSA-1592387;R-HSA-2395320
R-HSA-4755510	SUMOylation of immune response proteins	2	11	0.000978909	0.147599	0.648722	5	5	0.000377872	0.00057212	2.4248	9606	Homo sapiens	Q00653;P63279	Q00653;P63279	R-HSA-4656914;R-HSA-4755536;R-HSA-4755411;R-HSA-4755478;R-HSA-4755479
R-HSA-164940	Nef mediated downregulation of MHC class I complex cell surface expression	2	11	0.000978909	0.147599	0.648722	3	4	0.000302297	0.00326381	2.21165	9606	Homo sapiens	Q9Y6Q5;P61966	Q9Y6Q5;P61966	R-HSA-182263;R-HSA-182279;R-HSA-182286
R-HSA-1253288	Downregulation of ERBB4 signaling	2	11	0.000978909	0.147599	0.648722	3	5	0.000377872	0.000288995	2.50295	9606	Homo sapiens	P12931;Q96J02	P12931;Q96J02	R-HSA-1253282;R-HSA-1253300;R-HSA-9612219
R-HSA-9694614	Attachment and Entry	2	11	0.000978909	0.147599	0.648722	3	10	0.000755744	0.0316505	1.71225	9606	Homo sapiens	P07711;P55072	P07711;P55072	R-HSA-9694689;R-HSA-9685655;R-HSA-9694287
R-HSA-8934903	Receptor Mediated Mitophagy	2	11	0.000978909	0.147599	0.648722	2	7	0.000529021	0.00019922	2.2825	9606	Homo sapiens	P12931;Q96HS1	P12931-1;Q96HS1-2	R-HSA-8948139;R-HSA-8948143
R-HSA-159854	Gamma-carboxylation, transport, and amino-terminal cleavage of proteins	2	11	0.000978909	0.147599	0.648722	6	27	0.00204051	0.00228866	2.64875	9606	Homo sapiens	P00734;Q14393	P00734;Q14393	R-HSA-163810;R-HSA-159826;R-HSA-163843;R-HSA-159843;R-HSA-159728;R-HSA-163809
R-HSA-351906	Apoptotic cleavage of cell adhesion proteins	2	11	0.000978909	0.147599	0.648722	2	10	0.000755744	0.00950728	2.92495	9606	Homo sapiens	Q14126;P12830	Q14126;P12830	R-HSA-351877;R-HSA-202939
R-HSA-2206281	Mucopolysaccharidoses	2	11	0.000978909	0.147599	0.648722	3	22	0.00166264	0.000787268	2.33845	9606	Homo sapiens	P34059;P51688	P34059;P51688	R-HSA-2263490;R-HSA-2263444;R-HSA-9036050
R-HSA-167158	Formation of the HIV-1 Early Elongation Complex	4	33	0.00293673	0.147936	0.648722	5	5	0.000377872	0.00594625	3.12208	9606	Homo sapiens	P18615;Q09161;P19388;P13984	P18615;Q09161;P19388;P13984	R-HSA-167072;R-HSA-167089;R-HSA-167478;R-HSA-167083;R-HSA-167085
R-HSA-113418	Formation of the Early Elongation Complex	4	33	0.00293673	0.147936	0.648722	3	3	0.000226723	0.00594625	3.12208	9606	Homo sapiens	P18615;Q09161;P19388;P13984	P18615;Q09161;P19388;P13984	R-HSA-113402;R-HSA-113407;R-HSA-112383
R-HSA-2024096	HS-GAG degradation	3	22	0.00195782	0.155077	0.648722	5	14	0.00105804	0.000731	3.49953	9606	Homo sapiens	P35052;P31431;P51688	P35052;P31431;P51688	R-HSA-1667005;R-HSA-2090043;R-HSA-2024084;R-HSA-1678708;R-HSA-1678694
R-HSA-1445148	Translocation of SLC2A4 (GLUT4) to the plasma membrane	7	72	0.0064074	0.159144	0.648722	8	15	0.00113362	0.00494342	3.51576	9606	Homo sapiens	O60645;Q9UIQ6;Q8IYI6;P51153;P54619;Q9NV70;Q86X10	O60645;Q9UIQ6;Q8IYI6;P51153;P54619;Q9NV70;Q86X10	R-HSA-1445143;R-HSA-2316352;R-HSA-1458485;R-HSA-1458463;R-HSA-1445149;R-HSA-2255343;R-HSA-1454699;R-HSA-1445144
R-HSA-2644603	Signaling by NOTCH1 in Cancer	6	59	0.00525051	0.159268	0.648722	10	39	0.0029474	0.00367055	2.45342	9606	Homo sapiens	Q13547;Q8WUI4;O14672;O60907;P63208;Q86YT6	Q13547;Q8WUI4;O14672;O60907;P63208;Q86YT6	R-HSA-2220976;R-HSA-2220944;R-HSA-2900765;R-HSA-2220978;R-HSA-2769007;R-HSA-2220967;R-HSA-2220982;R-HSA-2730752;R-HSA-2737728;R-HSA-2666278
R-HSA-2894862	Constitutive Signaling by NOTCH1 HD+PEST Domain Mutants	6	59	0.00525051	0.159268	0.648722	4	21	0.00158706	0.00367055	2.45342	9606	Homo sapiens	Q13547;Q8WUI4;O14672;O60907;P63208;Q86YT6	Q13547;Q8WUI4;O14672;O60907;P63208;Q86YT6	R-HSA-2220976;R-HSA-2900765;R-HSA-2220967;R-HSA-2220982
R-HSA-2644606	Constitutive Signaling by NOTCH1 PEST Domain Mutants	6	59	0.00525051	0.159268	0.648722	4	21	0.00158706	0.00367055	2.45342	9606	Homo sapiens	Q13547;Q8WUI4;O14672;O60907;P63208;Q86YT6	Q13547;Q8WUI4;O14672;O60907;P63208;Q86YT6	R-HSA-2220944;R-HSA-2769007;R-HSA-2220967;R-HSA-2220982
R-HSA-2894858	Signaling by NOTCH1 HD+PEST Domain Mutants in Cancer	6	59	0.00525051	0.159268	0.648722	4	21	0.00158706	0.00367055	2.45342	9606	Homo sapiens	Q13547;Q8WUI4;O14672;O60907;P63208;Q86YT6	Q13547;Q8WUI4;O14672;O60907;P63208;Q86YT6	R-HSA-2220976;R-HSA-2900765;R-HSA-2220967;R-HSA-2220982
R-HSA-2644602	Signaling by NOTCH1 PEST Domain Mutants in Cancer	6	59	0.00525051	0.159268	0.648722	4	21	0.00158706	0.00367055	2.45342	9606	Homo sapiens	Q13547;Q8WUI4;O14672;O60907;P63208;Q86YT6	Q13547;Q8WUI4;O14672;O60907;P63208;Q86YT6	R-HSA-2220944;R-HSA-2769007;R-HSA-2220967;R-HSA-2220982
R-HSA-1638074	Keratan sulfate/keratin metabolism	4	34	0.00302572	0.159357	0.648722	6	16	0.00120919	0.000476179	3.00047	9606	Homo sapiens	O60513;P15291;P34059;P07686	O60513;P15291;P34059;P07686	R-HSA-2046298;R-HSA-2025723;R-HSA-2046265;R-HSA-1630304;R-HSA-9638078;R-HSA-1638053
R-HSA-8957322	Metabolism of steroids	13	155	0.0137937	0.164774	0.648722	32	213	0.0160973	0.00181396	2.36114	9606	Homo sapiens	Q15126;P10109;O60907;P56937;Q13907;O76062;P63279;Q13085;O95749;Q9UBM7;P01189;P48449;P22059	Q15126;P10109;O60907;P56937;Q13907;O76062;P63279;Q13085;O95749;Q9UBM7;P01189;P48449;P22059	R-HSA-1655833;R-HSA-1655832;R-HSA-194689;R-HSA-191366;R-HSA-1655839;R-HSA-194698;R-HSA-194632;R-HSA-1655827;R-HSA-1655826;R-HSA-1655828;R-HSA-193101;R-HSA-193997;R-HSA-9717830;R-HSA-191382;R-HSA-1655823;R-HSA-4546387;R-HSA-193054;R-HSA-469659;R-HSA-9717834;R-HSA-9705713;R-HSA-9705714;R-HSA-6807055;R-HSA-193064;R-HSA-193065;R-HSA-193070;R-HSA-196402;R-HSA-1655848;R-HSA-1655850;R-HSA-193073;R-HSA-8…
R-HSA-3214815	HDACs deacetylate histones	6	60	0.0053395	0.167928	0.648722	5	5	0.000377872	0.00270151	2.80085	9606	Homo sapiens	O94776;Q13547;O60907;O60341;Q5QNW6;Q13330	O94776;Q13547;O60907;O60341;Q5QNW6;Q13330	R-HSA-3777129;R-HSA-3782637;R-HSA-3782655;R-HSA-9679787;R-HSA-3769447
R-HSA-186797	Signaling by PDGF	6	60	0.0053395	0.167928	0.648722	6	31	0.00234281	0.00652802	2.26395	9606	Homo sapiens	P53420;Q9GZP0;P35443;P12931;P35442;P10451	P53420;Q9GZP0;P35443;P12931;P35442;P10451	R-HSA-382053;R-HSA-186819;R-HSA-382054;R-HSA-382061;R-HSA-380780;R-HSA-382057
R-HSA-5624958	ARL13B-mediated ciliary trafficking of INPP5E	1	3	0.000266975	0.168484	0.648722	4	4	0.000302297	9.5582e-06	2.8089	9606	Homo sapiens	O43924	O43924	R-HSA-5624956;R-HSA-5638012;R-HSA-5624953;R-HSA-5624954
R-HSA-5627083	RHO GTPases regulate CFTR trafficking	1	3	0.000266975	0.168484	0.648722	3	3	0.000226723	0.024316	3.4214	9606	Homo sapiens	Q9HD26	Q9HD26	R-HSA-5627072;R-HSA-5627071;R-HSA-5627275
R-HSA-9630750	Evasion of Oncogene Induced Senescence Due to p16INK4A Defects	1	3	0.000266975	0.168484	0.648722	2	2	0.000151149	5.1214e-05	3.5311	9606	Homo sapiens	P42771	P42771	R-HSA-9630795;R-HSA-9630792
R-HSA-9632693	Evasion of Oxidative Stress Induced Senescence Due to p16INK4A Defects	1	3	0.000266975	0.168484	0.648722	2	2	0.000151149	5.1214e-05	3.5311	9606	Homo sapiens	P42771	P42771	R-HSA-9630795;R-HSA-9630792
R-HSA-9630794	Evasion of Oncogene Induced Senescence Due to Defective p16INK4A binding to CDK4 and CDK6	1	3	0.000266975	0.168484	0.648722	1	1	7.55744e-05	5.1214e-05	3.5311	9606	Homo sapiens	P42771	P42771	R-HSA-9630795
R-HSA-9632700	Evasion of Oxidative Stress Induced Senescence Due to Defective p16INK4A binding to CDK4 and CDK6	1	3	0.000266975	0.168484	0.648722	1	1	7.55744e-05	5.1214e-05	3.5311	9606	Homo sapiens	P42771	P42771	R-HSA-9630795
R-HSA-9672391	Defective F8 cleavage by thrombin	1	3	0.000266975	0.168484	0.648722	1	1	7.55744e-05	0.0045748	1.5826	9606	Homo sapiens	P00734	P00734	R-HSA-9666383
R-HSA-191650	Regulation of gap junction activity	1	3	0.000266975	0.168484	0.648722	3	4	0.000302297	0.00016562	1.7399	9606	Homo sapiens	P12931	P12931-2	R-HSA-191654;R-HSA-191636;R-HSA-191656
R-HSA-5632928	Defective Mismatch Repair Associated With MSH2	1	3	0.000266975	0.168484	0.648722	1	2	0.000151149	0.037664	3.0181	9606	Homo sapiens	P52701	P52701	R-HSA-5577244
R-HSA-2395516	Electron transport from NADPH to Ferredoxin	1	3	0.000266975	0.168484	0.648722	1	2	0.000151149	0.00046851	2.9293	9606	Homo sapiens	P10109	P10109	R-HSA-2395512
R-HSA-8981607	Intracellular oxygen transport	1	3	0.000266975	0.168484	0.648722	2	6	0.000453446	0.000669	1.9365	9606	Homo sapiens	P02144	P02144	R-HSA-8981622;R-HSA-8981606
R-HSA-9635644	Inhibition of membrane repair	1	3	0.000266975	0.168484	0.648722	1	3	0.000226723	0.0023008	2.1894	9606	Homo sapiens	O14964	O14964	R-HSA-9635667
R-HSA-9657689	Defective SERPING1 causes hereditary angioedema	1	3	0.000266975	0.168484	0.648722	1	3	0.000226723	0.0024449	2.8039	9606	Homo sapiens	P00748	P00748	R-HSA-9651456
R-HSA-71737	Pyrophosphate hydrolysis	1	3	0.000266975	0.168484	0.648722	1	3	0.000226723	0.0094662	1.8753	9606	Homo sapiens	Q9H008	Q9H008	R-HSA-6788912
R-HSA-173599	Formation of the active cofactor, UDP-glucuronate	1	3	0.000266975	0.168484	0.648722	1	3	0.000226723	0.00040309	1.995	9606	Homo sapiens	O60701	O60701	R-HSA-173597
R-HSA-9603505	NTRK3 as a dependence receptor	1	3	0.000266975	0.168484	0.648722	1	4	0.000302297	6.1724e-05	2.9326	9606	Homo sapiens	Q07812	Q07812	R-HSA-9603598
R-HSA-2160916	Hyaluronan uptake and degradation	2	12	0.0010679	0.169038	0.648722	4	8	0.000604595	8.30562e-05	2.94425	9606	Homo sapiens	Q99653;P07686	Q99653;P07686	R-HSA-2162225;R-HSA-2160884;R-HSA-2160892;R-HSA-9638076
R-HSA-210990	PECAM1 interactions	2	12	0.0010679	0.169038	0.648722	2	7	0.000529021	0.0172758	2.868	9606	Homo sapiens	P29350;P12931	P12931-1;P29350	R-HSA-210291;R-HSA-210277
R-HSA-3371511	HSF1 activation	2	12	0.0010679	0.169038	0.648722	2	7	0.000529021	0.00890817	2.1958	9606	Homo sapiens	P68104;P55072	P68104;P55072	R-HSA-3371591;R-HSA-5324632
R-HSA-8851708	Signaling by FGFR2 IIIa TM	3	23	0.00204681	0.169834	0.648722	1	2	0.000151149	0.00787371	3.33663	9606	Homo sapiens	Q09161;P19388;P13984	Q09161;P19388;P13984	R-HSA-8851710
R-HSA-199992	trans-Golgi Network Vesicle Budding	7	74	0.00658539	0.174849	0.648722	12	19	0.00143591	0.00934118	3.1769	9606	Homo sapiens	Q9BV40;O75976;Q0IIM8;Q96EC8;O14964;Q9Y6Q5;P61966	Q9BV40;O75976;Q0IIM8;Q96EC8;O14964;Q9Y6Q5;P61966	R-HSA-5671702;R-HSA-421831;R-HSA-432706;R-HSA-432707;R-HSA-432688;R-HSA-376364;R-HSA-421836;R-HSA-5333658;R-HSA-434362;R-HSA-421835;R-HSA-432712;R-HSA-421833
R-HSA-8986944	Transcriptional Regulation by MECP2	6	61	0.0054285	0.176781	0.648722	14	77	0.00581923	0.00117659	2.34083	9606	Homo sapiens	Q9HCE1;Q9UKV8;Q9H9G7;Q9UL18;Q13547;O60907	Q9HCE1;Q9UKV8;Q9H9G7;Q9UL18;Q13547;O60907	R-HSA-9615570;R-HSA-9615571;R-HSA-9005995;R-HSA-9006122;R-HSA-9017921;R-HSA-9017954;R-HSA-9006050;R-HSA-9615554;R-HSA-8986939;R-HSA-9022365;R-HSA-9021183;R-HSA-9021182;R-HSA-9022359;R-HSA-9615501
R-HSA-1980143	Signaling by NOTCH1	7	75	0.00667438	0.182942	0.648722	9	39	0.0029474	0.0032051	2.5695	9606	Homo sapiens	Q13547;Q8WUI4;O14672;O60907;P63208;Q86YT6;Q96J02	Q13547;Q8WUI4;O14672;O60907;P63208;Q86YT6;Q96J02	R-HSA-157632;R-HSA-1980125;R-HSA-1852623;R-HSA-1980074;R-HSA-1912357;R-HSA-1912388;R-HSA-1912385;R-HSA-1980128;R-HSA-1912386
R-HSA-982772	Growth hormone receptor signaling	3	24	0.0021358	0.184973	0.648722	4	28	0.00211608	0.0144465	3.48547	9606	Homo sapiens	Q9Y4H2;P29350;P01236	Q9Y4H2;P29350;P01236	R-HSA-982810;R-HSA-1169188;R-HSA-1168423;R-HSA-1168839
R-HSA-1679131	Trafficking and processing of endosomal TLR	2	13	0.00115689	0.190955	0.648722	4	7	0.000529021	0.0241231	1.9571	9606	Homo sapiens	P07711;Q9BT09	P07711;Q9BT09	R-HSA-1678920;R-HSA-1678923;R-HSA-1678944;R-HSA-1678981
R-HSA-2022857	Keratan sulfate degradation	2	13	0.00115689	0.190955	0.648722	3	7	0.000529021	9.11885e-05	2.81055	9606	Homo sapiens	P34059;P07686	P34059;P07686	R-HSA-1630304;R-HSA-9638078;R-HSA-1638053
R-HSA-9005895	Pervasive developmental disorders	2	13	0.00115689	0.190955	0.648722	2	5	0.000377872	0.00090658	2.8154	9606	Homo sapiens	Q13547;O60907	Q13547;O60907	R-HSA-9005585;R-HSA-9023461
R-HSA-9675151	Disorders of Developmental Biology	2	13	0.00115689	0.190955	0.648722	2	5	0.000377872	0.00090658	2.8154	9606	Homo sapiens	Q13547;O60907	Q13547;O60907	R-HSA-9005585;R-HSA-9023461
R-HSA-9005891	Loss of function of MECP2 in Rett syndrome	2	13	0.00115689	0.190955	0.648722	2	5	0.000377872	0.00090658	2.8154	9606	Homo sapiens	Q13547;O60907	Q13547;O60907	R-HSA-9005585;R-HSA-9023461
R-HSA-9697154	Disorders of Nervous System Development	2	13	0.00115689	0.190955	0.648722	2	5	0.000377872	0.00090658	2.8154	9606	Homo sapiens	Q13547;O60907	Q13547;O60907	R-HSA-9005585;R-HSA-9023461
R-HSA-3270619	IRF3-mediated induction of type I IFN	2	13	0.00115689	0.190955	0.648722	1	5	0.000377872	0.020841	2.73165	9606	Homo sapiens	P49959;Q7RTR2	P49959;Q7RTR2	R-HSA-1834939
R-HSA-74217	Purine salvage	2	13	0.00115689	0.190955	0.648722	2	12	0.000906892	0.000242825	2.3007	9606	Homo sapiens	P00492;Q01433	P00492;Q01433	R-HSA-74215;R-HSA-76590
R-HSA-400511	Synthesis, secretion, and inactivation of Glucose-dependent Insulinotropic Polypeptide (GIP)	2	13	0.00115689	0.190955	0.648722	1	7	0.000529021	0.0203375	2.2008	9606	Homo sapiens	Q9BY50;P61009	Q9BY50;P61009	R-HSA-400496
R-HSA-432720	Lysosome Vesicle Biogenesis	4	37	0.00329269	0.195399	0.648722	6	8	0.000604595	0.0093996	2.45507	9606	Homo sapiens	Q9BV40;O14964;Q9Y6Q5;P61966	Q9BV40;O14964;Q9Y6Q5;P61966	R-HSA-5671702;R-HSA-432706;R-HSA-432707;R-HSA-432688;R-HSA-5333658;R-HSA-432712
R-HSA-8939243	RUNX1 interacts with co-factors whose precise effect on RUNX1 targets is not known	4	37	0.00329269	0.195399	0.648722	2	5	0.000377872	0.0102337	2.13808	9606	Homo sapiens	Q8TAQ2;Q92925;Q969G3;Q06587	Q8TAQ2;Q92925;Q969G3;Q06587	R-HSA-8938217;R-HSA-8937989
R-HSA-3700989	Transcriptional Regulation by TP53	27	367	0.03266	0.1971	0.648722	33	258	0.0194982	0.00575056	3.05167	9606	Homo sapiens	Q9UKV8;Q9Y243;Q9UL18;P54619;Q9NQ88;P13984;A5YKK6;Q96S44;Q7L523;P49959;P18615;Q9BVC4;Q92696;P48426;P51530;Q9HB90;O94776;Q13547;Q6IAA8;P19388;Q9HCE1;Q9H9G7;P17936;Q07812;Q14241;Q9Y5B9;Q9NZN8	Q9UKV8;Q9Y243;Q9UL18;P54619;Q9NQ88;P13984;A5YKK6;Q96S44;Q7L523;P49959;P18615;Q9BVC4;Q92696;P48426;P51530;Q9HB90;O94776;Q13547;Q6IAA8;P19388;Q9HCE1;Q9H9G7;P17936;Q07812;Q14241;Q9Y5B9;Q9NZN8	R-HSA-3700984;R-HSA-6805479;R-HSA-6797606;R-HSA-6799332;R-HSA-2318752;R-HSA-198599;R-HSA-6800035;R-HSA-6800044;R-HSA-5631941;R-HSA-198609;R-HSA-6805620;R-HSA-6803892;R-HSA-2321904;R-HSA-6797616;R-HSA-6805061;R-HSA-6805059;R-HSA-6811522;R-HSA-6801089;R-HSA-6801101;R-HSA-6805640;R-HSA-5628901;R-HSA-6801109;R-HSA-6805650;R-HSA-380979;R-HSA-6797712;R-HSA-6805470;R-HSA-380927;R-HSA-8877692;R-HSA-67980…
R-HSA-1257604	PIP3 activates AKT signaling	21	279	0.0248287	0.202947	0.648722	55	86	0.0064994	0.00342865	3.08144	9606	Homo sapiens	Q9UKV8;Q9Y243;O75832;Q9HB90;Q9UL18;O94776;Q13547;Q8WUI4;Q6IAA8;Q9Y4H2;P12931;Q06587;Q9UNE7;Q7L523;Q9HCE1;Q9H9G7;Q9BVC4;O60341;P48426;Q13330	Q9UKV8;Q9Y243;O75832;Q9HB90;Q9UL18;O94776;Q13547;Q8WUI4;Q6IAA8;Q9Y4H2;P12931;Q06587;Q9UNE7;Q7L523;Q9HCE1;Q9H9G7;P12931-1;Q9BVC4;O60341;P48426;Q13330	R-HSA-199299;R-HSA-199298;R-HSA-199425;R-HSA-8944650;R-HSA-8944522;R-HSA-2318752;R-HSA-8948621;R-HSA-8948623;R-HSA-8948612;R-HSA-199443;R-HSA-8944538;R-HSA-198298;R-HSA-1675776;R-HSA-199839;R-HSA-8948757;R-HSA-2317314;R-HSA-8948651;R-HSA-8944684;R-HSA-8948524;R-HSA-8945709;R-HSA-8948641;R-HSA-8943780;R-HSA-8948536;R-HSA-2316434;R-HSA-8944569;R-HSA-199863;R-HSA-2317332;R-HSA-8850992;R-HSA-6807134;…
R-HSA-3656253	Defective EXT1 causes exostoses 1, TRPS2 and CHDS	2	14	0.00124588	0.213217	0.648722	4	4	0.000302297	0.00032045	4.4457	9606	Homo sapiens	P35052;P31431	P35052;P31431	R-HSA-9036283;R-HSA-3656261;R-HSA-9036285;R-HSA-3656257
R-HSA-3656237	Defective EXT2 causes exostoses 2	2	14	0.00124588	0.213217	0.648722	4	4	0.000302297	0.00032045	4.4457	9606	Homo sapiens	P35052;P31431	P35052;P31431	R-HSA-9036289;R-HSA-3656254;R-HSA-9036290;R-HSA-3656267
R-HSA-162658	Golgi Cisternae Pericentriolar Stack Reorganization	2	14	0.00124588	0.213217	0.648722	5	6	0.000453446	0.000197874	2.84005	9606	Homo sapiens	O60763;Q08379	O60763;Q08379	R-HSA-2172194;R-HSA-2314566;R-HSA-2172183;R-HSA-2314569;R-HSA-2214351
R-HSA-200425	Carnitine metabolism	2	14	0.00124588	0.213217	0.648722	2	8	0.000604595	0.000346616	1.8033	9606	Homo sapiens	P23786;Q13085	P23786;Q13085	R-HSA-200410;R-HSA-75851
R-HSA-975576	N-glycan antennae elongation in the medial/trans-Golgi	3	26	0.00231378	0.216218	0.648722	2	14	0.00105804	0.00077942	3.17833	9606	Homo sapiens	O60513;Q16706;P15291	O60513;Q16706;P15291	R-HSA-975919;R-HSA-975814
R-HSA-9609690	HCMV Early Events	16	208	0.0185103	0.2164	0.648722	7	12	0.000906892	0.00695467	2.65623	9606	Homo sapiens	Q8TEM1;O60907;Q5QNW6;Q12769;O75694;Q8N1F7;P35658;P78406;P37198;P52948;Q7Z3B4;Q8NFH3;Q9BW27;Q8NFH4	P52948-3;P52948-4;Q8TEM1;O60907;Q5QNW6;Q12769;O75694;Q8N1F7;P35658;P78406;P52948-5;P37198;Q7Z3B4;Q8NFH3;Q9BW27;Q8NFH4	R-HSA-9614816;R-HSA-9614369;R-HSA-9621073;R-HSA-9614810;R-HSA-9614811;R-HSA-9623096;R-HSA-9614367
R-HSA-112126	ALKBH3 mediated reversal of alkylation damage	1	4	0.000355967	0.218091	0.648722	6	6	0.000453446	0.0018115	2.0784	9606	Homo sapiens	Q8N3C0	Q8N3C0	R-HSA-5657637;R-HSA-5657617;R-HSA-112123;R-HSA-112125;R-HSA-5657642;R-HSA-112124
R-HSA-5579026	Defective CYP11A1 causes AICSR	1	4	0.000355967	0.218091	0.648722	1	1	7.55744e-05	0.00046851	2.9293	9606	Homo sapiens	P10109	P10109	R-HSA-5580269
R-HSA-9630747	Diseases of Cellular Senescence	1	4	0.000355967	0.218091	0.648722	2	3	0.000226723	5.1214e-05	3.5311	9606	Homo sapiens	P42771	P42771	R-HSA-9630795;R-HSA-9630792
R-HSA-9675132	Diseases of cellular response to stress	1	4	0.000355967	0.218091	0.648722	2	3	0.000226723	5.1214e-05	3.5311	9606	Homo sapiens	P42771	P42771	R-HSA-9630795;R-HSA-9630792
R-HSA-9022538	Loss of MECP2 binding ability to 5mC-DNA	1	4	0.000355967	0.218091	0.648722	1	2	0.000151149	0.00023926	2.7846	9606	Homo sapiens	Q13547	Q13547	R-HSA-9023461
R-HSA-211163	AKT-mediated inactivation of FOXO1A	1	4	0.000355967	0.218091	0.648722	1	2	0.000151149	0.0067158	7.5246	9606	Homo sapiens	Q9Y243	Q9Y243	R-HSA-211164
R-HSA-8847453	Synthesis of PIPs in the nucleus	1	4	0.000355967	0.218091	0.648722	1	3	0.000226723	0.024384	2.6716	9606	Homo sapiens	P48426	P48426	R-HSA-6811522
R-HSA-8853383	Lysosomal oligosaccharide catabolism	1	4	0.000355967	0.218091	0.648722	1	4	0.000302297	0.02765	2.2164	9606	Homo sapiens	Q9Y2E5	Q9Y2E5	R-HSA-6799581
R-HSA-6807047	Cholesterol biosynthesis via desmosterol	1	4	0.000355967	0.218091	0.648722	1	4	0.000302297	0.00020128	1.6547	9606	Homo sapiens	Q9UBM7	Q9UBM7	R-HSA-196402
R-HSA-6807062	Cholesterol biosynthesis via lathosterol	1	4	0.000355967	0.218091	0.648722	1	4	0.000302297	0.00020128	1.6547	9606	Homo sapiens	Q9UBM7	Q9UBM7	R-HSA-6807055
R-HSA-8853884	Transcriptional Regulation by VENTX	4	39	0.00347068	0.22069	0.648722	2	13	0.000982467	0.000244656	2.49095	9606	Homo sapiens	Q9HCE1;Q9H9G7;Q9UL18;P42771	Q9HCE1;Q9H9G7;Q9UL18;P42771	R-HSA-3209114;R-HSA-3209151
R-HSA-6781823	Formation of TC-NER Pre-Incision Complex	5	53	0.00471656	0.229679	0.648722	7	7	0.000529021	0.0061754	2.49886	9606	Homo sapiens	Q9UMS4;P61201;P19388;O60306;Q9ULR0	Q9UMS4;P61201;P19388;O60306;Q9ULR0	R-HSA-6782069;R-HSA-6782004;R-HSA-6781840;R-HSA-6781824;R-HSA-6781867;R-HSA-6781818;R-HSA-6781833
R-HSA-114508	Effects of PIP2 hydrolysis	3	27	0.00240278	0.232233	0.648722	3	9	0.000680169	0.00124109	3.09277	9606	Homo sapiens	Q8N2K0;Q14643;Q9BV23	Q8N2K0;Q14643;Q9BV23	R-HSA-139941;R-HSA-5694462;R-HSA-139854
R-HSA-5653656	Vesicle-mediated transport	52	761	0.0677227	0.234851	0.648722	104	252	0.0190447	0.00519287	2.9473	9606	Homo sapiens	Q9UBF2;Q12981;Q16706;Q13439;Q9NRW1;P54619;O00461;P12931;Q9NRW7;O60645;O60763;Q9UJW0;Q8WTW3;Q96EC8;Q9NYM9;P35606;A1L4H1;Q9UIQ6;Q9BV40;O75976;P51153;Q9NV70;Q8IYI6;Q9Y3B3;Q9H9E3;P0DJI8;Q96PC5;P53621;Q9Y6Y8;Q9Y243;O75886;Q8TC07;Q8WXE9;Q9Y6Q5;Q9NZ43;Q0IIM8;Q9H0B6;P61201;Q86SZ2;P83436;O14964;Q9UP83;P61966;P42566;Q08379;Q86X10;P11277;P82094;O15027;Q96JB2;Q9UMX0;O14579	Q9UBF2;Q12981;Q16706;Q13439;Q9NRW1;P54619;O00461;Q9NRW7;O60645;O60763;Q9UJW0;Q8WTW3;P12931-2;Q96EC8;Q9NYM9;P35606;A1L4H1;Q9UIQ6;Q9BV40;O75976;P51153;Q9NV70;Q8IYI6;Q9Y3B3;Q9H9E3;P0DJI8;Q96PC5;P53621;Q9Y6Y8;Q9Y243;O75886;Q8TC07;Q8WXE9;Q9Y6Q5;Q9NZ43;Q0IIM8;Q9H0B6;P61201;Q86SZ2;P83436;O14964;Q9UP83;P61966;P42566;Q08379;Q86X10;P11277;P82094;O15027;Q96JB2;Q9UMX0;O14579	R-HSA-1445143;R-HSA-8868230;R-HSA-1458463;R-HSA-1445149;R-HSA-8868236;R-HSA-1445144;R-HSA-6807877;R-HSA-1458485;R-HSA-6807875;R-HSA-8877475;R-HSA-8876193;R-HSA-6807872;R-HSA-376364;R-HSA-8867756;R-HSA-8867754;R-HSA-432688;R-HSA-8847544;R-HSA-6811431;R-HSA-5671702;R-HSA-8849350;R-HSA-6811429;R-HSA-6811428;R-HSA-8849348;R-HSA-6811427;R-HSA-432706;R-HSA-6811426;R-HSA-432707;R-HSA-6811425;R-HSA-68114…
R-HSA-1170546	Prolactin receptor signaling	2	15	0.00133488	0.235704	0.648722	12	14	0.00105804	0.00391171	1.82375	9606	Homo sapiens	P63208;P01236	P63208;P01236	R-HSA-1370500;R-HSA-976991;R-HSA-1671691;R-HSA-982810;R-HSA-1675473;R-HSA-1170539;R-HSA-1369080;R-HSA-1370505;R-HSA-1671687;R-HSA-1369114;R-HSA-1364043;R-HSA-1369115
R-HSA-2691230	Signaling by NOTCH1 HD Domain Mutants in Cancer	2	15	0.00133488	0.235704	0.648722	2	6	0.000453446	0.00158522	2.13035	9606	Homo sapiens	O14672;Q86YT6	O14672;Q86YT6	R-HSA-2730752;R-HSA-2737728
R-HSA-2691232	Constitutive Signaling by NOTCH1 HD Domain Mutants	2	15	0.00133488	0.235704	0.648722	2	6	0.000453446	0.00158522	2.13035	9606	Homo sapiens	O14672;Q86YT6	O14672;Q86YT6	R-HSA-2730752;R-HSA-2737728
R-HSA-71336	Pentose phosphate pathway	2	15	0.00133488	0.235704	0.648722	4	20	0.00151149	0.0100939	1.87595	9606	Homo sapiens	P49247;Q96AT9	P49247;Q96AT9	R-HSA-71303;R-HSA-199803;R-HSA-177784;R-HSA-71306
R-HSA-975577	N-Glycan antennae elongation	2	15	0.00133488	0.235704	0.648722	1	6	0.000453446	0.00086117	3.1904	9606	Homo sapiens	O60513;P15291	O60513;P15291	R-HSA-975919
R-HSA-3560782	Diseases associated with glycosaminoglycan metabolism	4	41	0.00364866	0.246782	0.648722	17	29	0.00219166	0.00020107	3.73893	9606	Homo sapiens	P35052;P15291;P07686;P31431	P35052;P15291;P07686;P31431	R-HSA-9035949;R-HSA-9035983;R-HSA-9035950;R-HSA-9035982;R-HSA-9036289;R-HSA-3656254;R-HSA-9036290;R-HSA-4420365;R-HSA-3656230;R-HSA-3560804;R-HSA-9036283;R-HSA-3656261;R-HSA-3560802;R-HSA-9036285;R-HSA-3656257;R-HSA-3656267;R-HSA-3662344
R-HSA-8853659	RET signaling	4	41	0.00364866	0.246782	0.648722	3	24	0.00181378	0.00487411	3.31817	9606	Homo sapiens	Q9Y4H2;P22694;P12931;P47736	P12931-1;Q9Y4H2;P22694;P47736	R-HSA-8855747;R-HSA-8854908;R-HSA-8855915
R-HSA-9006925	Intracellular signaling by second messengers	23	319	0.0283884	0.24793	0.648722	61	114	0.00861548	0.00335425	3.10189	9606	Homo sapiens	Q14643;Q9UKV8;Q9Y243;O75832;Q9HB90;Q9UL18;O94776;Q13547;Q8WUI4;Q6IAA8;Q9Y4H2;P12931;Q06587;Q9UNE7;Q7L523;Q9HCE1;Q9H9G7;Q9BVC4;O60341;P22694;P48426;Q13330	Q14643;Q9UKV8;Q9Y243;O75832;Q9HB90;Q9UL18;O94776;Q13547;Q8WUI4;Q6IAA8;Q9Y4H2;P12931;Q06587;Q9UNE7;Q7L523;Q9HCE1;Q9H9G7;P12931-1;Q9BVC4;O60341;P22694;P48426;Q13330	R-HSA-199299;R-HSA-199298;R-HSA-199425;R-HSA-8944650;R-HSA-8944522;R-HSA-2318752;R-HSA-8948621;R-HSA-8948623;R-HSA-8948612;R-HSA-199443;R-HSA-8944538;R-HSA-198298;R-HSA-1675776;R-HSA-199839;R-HSA-8948757;R-HSA-2317314;R-HSA-8948651;R-HSA-8944684;R-HSA-8948524;R-HSA-8945709;R-HSA-8951727;R-HSA-8948641;R-HSA-8943780;R-HSA-111919;R-HSA-8948536;R-HSA-2316434;R-HSA-8944569;R-HSA-199863;R-HSA-111925;R-…
R-HSA-350054	Notch-HLH transcription pathway	3	28	0.00249177	0.248453	0.648722	1	2	0.000151149	0.00624672	2.8972	9606	Homo sapiens	Q13547;Q8WUI4;O60907	Q13547;Q8WUI4;O60907	R-HSA-350058
R-HSA-201556	Signaling by ALK	3	28	0.00249177	0.248453	0.648722	4	40	0.00302297	0.011597	2.8402	9606	Homo sapiens	Q13547;P29350;P12931	Q13547;P12931-1;P29350	R-HSA-9700647;R-HSA-9701507;R-HSA-9701565;R-HSA-9700648
R-HSA-196849	Metabolism of water-soluble vitamins and cofactors	10	126	0.011213	0.251812	0.648722	13	134	0.010127	0.007467	2.38541	9606	Homo sapiens	Q96EY8;Q13822;P40261;Q8IW45;Q13085;P11166;P49914;P22413;Q6UB35;O96033	Q96EY8;Q13822;P40261;Q8IW45;Q13085;P11166;P49914;P22413;Q6UB35;O96033	R-HSA-198818;R-HSA-8938314;R-HSA-3159253;R-HSA-3065958;R-HSA-5359451;R-HSA-6806967;R-HSA-5696839;R-HSA-6801456;R-HSA-196955;R-HSA-6801342;R-HSA-947541;R-HSA-2993814;R-HSA-947538
R-HSA-4655427	SUMOylation of DNA methylation proteins	2	16	0.00142387	0.258311	0.648722	3	3	0.000226723	0.00183862	2.4465	9606	Homo sapiens	P63279;Q06587	P63279;Q06587	R-HSA-4655431;R-HSA-4655440;R-HSA-4655374
R-HSA-1433559	Regulation of KIT signaling	2	16	0.00142387	0.258311	0.648722	4	8	0.000604595	0.0172758	2.868	9606	Homo sapiens	P29350;P12931	P12931-1;P29350	R-HSA-205319;R-HSA-1433506;R-HSA-205306;R-HSA-205244
R-HSA-392517	Rap1 signalling	2	16	0.00142387	0.258311	0.648722	2	7	0.000529021	0.009044	3.4759	9606	Homo sapiens	P22694;P47736	P22694;P47736	R-HSA-913996;R-HSA-392513
R-HSA-9671793	Diseases of hemostasis	2	16	0.00142387	0.258311	0.648722	4	18	0.00136034	0.00350985	2.19325	9606	Homo sapiens	P00748;P00734	P00748;P00734	R-HSA-9653249;R-HSA-9651456;R-HSA-9655046;R-HSA-9666383
R-HSA-9651496	Defects of contact activation system (CAS) and kallikrein/kinin system (KKS)	2	16	0.00142387	0.258311	0.648722	4	18	0.00136034	0.00350985	2.19325	9606	Homo sapiens	P00748;P00734	P00748;P00734	R-HSA-9653249;R-HSA-9651456;R-HSA-9655046;R-HSA-9666383
R-HSA-391160	Signal regulatory protein family interactions	2	16	0.00142387	0.258311	0.648722	2	10	0.000755744	0.0172758	2.868	9606	Homo sapiens	P29350;P12931	P12931-1;P29350	R-HSA-391156;R-HSA-391150
R-HSA-9694631	Maturation of nucleoprotein	2	16	0.00142387	0.258311	0.648722	2	12	0.000906892	0.00064652	1.68555	9606	Homo sapiens	P48729;P63279	P48729;P63279	R-HSA-9729318;R-HSA-9729307
R-HSA-1834941	STING mediated induction of host immune responses	2	16	0.00142387	0.258311	0.648722	1	19	0.00143591	0.020841	2.73165	9606	Homo sapiens	P49959;Q7RTR2	P49959;Q7RTR2	R-HSA-1834939
R-HSA-674695	RNA Polymerase II Pre-transcription Events	7	84	0.0074753	0.261912	0.648722	14	17	0.00128476	0.00792731	2.6674	9606	Homo sapiens	P18615;Q09161;Q14241;P19388;Q8N7H5;P13984;Q9Y5B9	P18615;Q09161;Q14241;P19388;Q8N7H5;P13984;Q9Y5B9	R-HSA-113409;R-HSA-113411;R-HSA-113413;R-HSA-113414;R-HSA-112392;R-HSA-112395;R-HSA-112429;R-HSA-75856;R-HSA-75891;R-HSA-113429;R-HSA-112437;R-HSA-112436;R-HSA-75862;R-HSA-73946
R-HSA-5624138	Trafficking of myristoylated proteins to the cilium	1	5	0.000444959	0.264743	0.648722	8	8	0.000604595	0.00082504	4.256	9606	Homo sapiens	A6NIH7	A6NIH7	R-HSA-5638006;R-HSA-5624133;R-HSA-5638007;R-HSA-5624132;R-HSA-5638004;R-HSA-5638016;R-HSA-5624131;R-HSA-5624130
R-HSA-74713	IRS activation	1	5	0.000444959	0.264743	0.648722	3	3	0.000226723	0.0012428	4.581	9606	Homo sapiens	Q9Y4H2	Q9Y4H2	R-HSA-74707;R-HSA-74711;R-HSA-74712
R-HSA-9673768	Signaling by membrane-tethered fusions of PDGFRA or PDGFRB	1	5	0.000444959	0.264743	0.648722	2	2	0.000151149	4.3095e-07	2.8109	9606	Homo sapiens	Q13439	Q13439	R-HSA-9673761;R-HSA-9673760
R-HSA-8849473	PTK6 Expression	1	5	0.000444959	0.264743	0.648722	2	3	0.000226723	0.017033	3.1221	9606	Homo sapiens	Q8IZL8	Q8IZL8	R-HSA-8848804;R-HSA-8856930
R-HSA-163358	PKA-mediated phosphorylation of key metabolic factors	1	5	0.000444959	0.264743	0.648722	3	5	0.000377872	0.00383	4.5698	9606	Homo sapiens	P22694	P22694	R-HSA-163672;R-HSA-163676;R-HSA-163773
R-HSA-5423599	Diseases of Mismatch Repair (MMR)	1	5	0.000444959	0.264743	0.648722	2	6	0.000453446	0.037664	3.0181	9606	Homo sapiens	P52701	P52701	R-HSA-5577244;R-HSA-5632970
R-HSA-446205	Synthesis of GDP-mannose	1	5	0.000444959	0.264743	0.648722	1	3	0.000226723	0.0052866	3.1477	9606	Homo sapiens	O15305	O15305	R-HSA-446201
R-HSA-71032	Propionyl-CoA catabolism	1	5	0.000444959	0.264743	0.648722	1	3	0.000226723	0.0049872	1.6084	9606	Homo sapiens	Q96PE7	Q96PE7	R-HSA-71020
R-HSA-6785470	tRNA processing in the mitochondrion	1	5	0.000444959	0.264743	0.648722	1	3	0.000226723	2.3418e-05	1.6589	9606	Homo sapiens	Q96Q11	Q96Q11	R-HSA-6786881
R-HSA-8849468	PTK6 Regulates Proteins Involved in RNA Processing	1	5	0.000444959	0.264743	0.648722	1	7	0.000529021	7.8855e-06	1.5974	9606	Homo sapiens	P23246	P23246	R-HSA-8849463
R-HSA-72086	mRNA Capping	3	29	0.00258076	0.264838	0.648722	11	11	0.000831318	0.00787371	3.33663	9606	Homo sapiens	Q09161;P19388;P13984	Q09161;P19388;P13984	R-HSA-77073;R-HSA-77090;R-HSA-77077;R-HSA-77095;R-HSA-77078;R-HSA-77094;R-HSA-77081;R-HSA-77083;R-HSA-77069;R-HSA-77085;R-HSA-77068
R-HSA-597592	Post-translational protein modification	93	1423	0.126635	0.280646	0.648722	227	514	0.0388452	0.00471583	2.7238	9606	Homo sapiens	Q14766;P54578;Q9UBF2;Q16706;Q13630;Q6ZMP0;Q8WUI4;Q9NRW1;O14672;Q06587;Q9Y2G5;P35658;Q7L523;O60763;Q9UJW0;O00391;Q8WTW3;Q8NBJ4;Q9BTE7;P15291;Q9BW27;P63208;Q92696;Q8NBJ7;Q15345;P55072;P45973;Q9NYM9;P35606;P51153;Q5VTR2;O75694;P35442;Q9UKM7;Q06210;Q8N7H5;O60216;P37198;P05060;P68104;P00734;Q9Y3B3;O95848;Q9H9E3;Q13330;P53621;Q96PC5;Q9Y6Y8;Q9NZL9;O43852;O75886;Q8TEM1;Q12769;Q8WZA1;P13521;Q9NR45;P10451;…	Q14766;P54578;P52948-3;P52948-4;Q9UBF2;Q16706;Q13630;Q6ZMP0;Q8WUI4;Q9NRW1;O14672;Q06587;Q9Y2G5;P35658;P52948-5;Q7L523;O60763;Q9UJW0;O00391;Q8WTW3;Q8NBJ4;Q9BTE7;P15291;Q9BW27;P63208;Q92696;Q8NBJ7;Q15345;P55072;P45973;Q9NYM9;P35606;P51153;Q5VTR2;O75694;P35442;Q9UKM7;Q06210;Q8N7H5;O60216;P37198;P05060;P68104;P00734;Q9Y3B3;O95848;Q9H9E3;Q13330;P53621;Q96PC5;Q9Y6Y8;Q9NZL9;O43852;O75886;Q8TEM1;Q12769;Q…	R-HSA-8956040;R-HSA-4641350;R-HSA-163843;R-HSA-1614362;R-HSA-8956045;R-HSA-4641345;R-HSA-4755524;R-HSA-8931974;R-HSA-4755526;R-HSA-4085296;R-HSA-3000383;R-HSA-3903017;R-HSA-4641362;R-HSA-162836;R-HSA-4090408;R-HSA-1614336;R-HSA-4755536;R-HSA-5665871;R-HSA-4551768;R-HSA-975919;R-HSA-8850594;R-HSA-4090390;R-HSA-428585;R-HSA-3000348;R-HSA-6787623;R-HSA-8956106;R-HSA-4085372;R-HSA-2993769;R-HSA-45516…
R-HSA-844456	The NLRP3 inflammasome	2	17	0.00151286	0.280945	0.648722	8	18	0.00136034	0.00083186	2.43995	9606	Homo sapiens	Q00653;Q9Y2Z0	Q00653;Q9Y2Z0	R-HSA-873951;R-HSA-9603905;R-HSA-844440;R-HSA-1296421;R-HSA-844612;R-HSA-874087;R-HSA-844610;R-HSA-1306876
R-HSA-2142845	Hyaluronan metabolism	2	17	0.00151286	0.280945	0.648722	4	11	0.000831318	8.30562e-05	2.94425	9606	Homo sapiens	Q99653;P07686	Q99653;P07686	R-HSA-2162225;R-HSA-2160884;R-HSA-2160892;R-HSA-9638076
R-HSA-8876725	Protein methylation	2	17	0.00151286	0.280945	0.648722	3	9	0.000680169	0.00890817	2.1958	9606	Homo sapiens	P68104;P55072	P68104;P55072	R-HSA-8932413;R-HSA-8932276;R-HSA-8931974
R-HSA-3781860	Diseases associated with N-glycosylation of proteins	2	17	0.00151286	0.280945	0.648722	5	23	0.00173821	2.04048e-06	5.64825	9606	Homo sapiens	P15291;Q9UKM7	P15291;Q9UKM7	R-HSA-9036008;R-HSA-9036011;R-HSA-4793949;R-HSA-9036012;R-HSA-4793956
R-HSA-199220	Vitamin B5 (pantothenate) metabolism	2	17	0.00151286	0.280945	0.648722	1	11	0.000831318	4.27976e-06	3.6949	9606	Homo sapiens	Q13822;P22413	Q13822;P22413	R-HSA-8938314
R-HSA-3781865	Diseases of glycosylation	11	146	0.0129928	0.290614	0.648722	27	77	0.00581923	0.00114069	3.72842	9606	Homo sapiens	P35052;Q6ZMP0;P15291;P35442;Q9UKM7;Q8WZA1;P07686;Q06210;Q96EU7;P31431;O15305	P35052;Q6ZMP0;P15291;P35442;Q9UKM7;Q8WZA1;P07686;Q06210;Q96EU7;P31431;O15305	R-HSA-9035983;R-HSA-9035982;R-HSA-9036289;R-HSA-3656254;R-HSA-9036290;R-HSA-4420365;R-HSA-3656230;R-HSA-3560804;R-HSA-6785524;R-HSA-4793949;R-HSA-3560802;R-HSA-4085027;R-HSA-5617096;R-HSA-3781926;R-HSA-9036008;R-HSA-9036011;R-HSA-9035949;R-HSA-9036012;R-HSA-9035950;R-HSA-4793956;R-HSA-9036283;R-HSA-3656261;R-HSA-9036285;R-HSA-3656257;R-HSA-6785565;R-HSA-3656267;R-HSA-3662344
R-HSA-2022928	HS-GAG biosynthesis	3	31	0.00275874	0.297943	0.648722	13	14	0.00105804	0.000307963	3.7615	9606	Homo sapiens	Q7LGA3;P35052;P31431	Q7LGA3;P35052;P31431	R-HSA-2076383;R-HSA-2076508;R-HSA-2076371;R-HSA-2024108;R-HSA-2022860;R-HSA-2022856;R-HSA-2076392;R-HSA-2022887;R-HSA-2022919;R-HSA-2024100;R-HSA-2076419;R-HSA-2076611;R-HSA-2022851
R-HSA-2122948	Activated NOTCH1 Transmits Signal to the Nucleus	3	31	0.00275874	0.297943	0.648722	6	21	0.00158706	0.00119427	2.5089	9606	Homo sapiens	O14672;Q86YT6;Q96J02	O14672;Q86YT6;Q96J02	R-HSA-157632;R-HSA-1980125;R-HSA-1980074;R-HSA-1912357;R-HSA-1980128;R-HSA-1912386
R-HSA-182971	EGFR downregulation	3	31	0.00275874	0.297943	0.648722	6	22	0.00166264	0.00763922	2.55263	9606	Homo sapiens	O75886;O14964;P42566	O75886;O14964;P42566	R-HSA-8867047;R-HSA-183072;R-HSA-8867044;R-HSA-8867041;R-HSA-182986;R-HSA-182990
R-HSA-389661	Glyoxylate metabolism and glycine degradation	3	31	0.00275874	0.297943	0.648722	2	19	0.00143591	0.00015191	2.1763	9606	Homo sapiens	P11182;O14561;P12694	P11182;O14561;P12694	R-HSA-6793590;R-HSA-6792572
R-HSA-6811434	COPI-dependent Golgi-to-ER retrograde traffic	8	103	0.00916615	0.302669	0.648722	8	11	0.000831318	0.00127179	2.59745	9606	Homo sapiens	P53621;P35606;Q9UBF2;Q12981;Q9NZ43;Q9Y3B3;Q9H0B6;O14579	P53621;P35606;Q9UBF2;Q12981;Q9NZ43;Q9Y3B3;Q9H0B6;O14579	R-HSA-6811412;R-HSA-6811427;R-HSA-6811426;R-HSA-6811425;R-HSA-6811423;R-HSA-6811422;R-HSA-6811418;R-HSA-6811417
R-HSA-1369062	ABC transporters in lipid homeostasis	2	18	0.00160185	0.30352	0.648722	2	11	0.000831318	0.00576757	2.80255	9606	Homo sapiens	P40855;P33897	P40855;P33897	R-HSA-382613;R-HSA-382575
R-HSA-5609975	Diseases associated with glycosylation precursor biosynthesis	2	18	0.00160185	0.30352	0.648722	2	16	0.00120919	0.00277371	2.47155	9606	Homo sapiens	Q06210;O15305	Q06210;O15305	R-HSA-4085027;R-HSA-3781926
R-HSA-196757	Metabolism of folate and pterines	2	18	0.00160185	0.30352	0.648722	3	29	0.00219166	0.0159202	2.3771	9606	Homo sapiens	P49914;Q6UB35	P49914;Q6UB35	R-HSA-5696839;R-HSA-6801456;R-HSA-6801342
R-HSA-2408522	Selenoamino acid metabolism	9	118	0.010501	0.30434	0.648722	5	23	0.00173821	0.0120582	2.12691	9606	Homo sapiens	P47914;P41252;P07814;Q9P2J5;P40261;P62829;P57772;P62913;P62851	P47914;P41252;P07814;Q9P2J5;P40261;P62829;P57772;P62913;P62851	R-HSA-2408544;R-HSA-2408529;R-HSA-2408546;R-HSA-2408509;R-HSA-5333615
R-HSA-167172	Transcription of the HIV genome	6	74	0.00658539	0.305464	0.648722	46	47	0.003552	0.00893073	2.78378	9606	Homo sapiens	P18615;Q09161;Q14241;P19388;P13984;Q9Y5B9	P18615;Q09161;Q14241;P19388;P13984;Q9Y5B9	R-HSA-167111;R-HSA-167115;R-HSA-167113;R-HSA-167118;R-HSA-167181;R-HSA-167117;R-HSA-170706;R-HSA-170704;R-HSA-167121;R-HSA-167191;R-HSA-167130;R-HSA-167192;R-HSA-167128;R-HSA-167134;R-HSA-167196;R-HSA-167197;R-HSA-167133;R-HSA-9613490;R-HSA-167459;R-HSA-167072;R-HSA-167136;R-HSA-167076;R-HSA-167077;R-HSA-9613498;R-HSA-167147;R-HSA-167083;R-HSA-167150;R-HSA-167087;R-HSA-167148;R-HSA-167084;R-HSA-1…
R-HSA-6807505	RNA polymerase II transcribes snRNA genes	6	74	0.00658539	0.305464	0.648722	9	11	0.000831318	0.00704584	2.96023	9606	Homo sapiens	Q96P16;Q5VT52;Q09161;Q68E01;P19388;P13984	Q96P16;Q5VT52;Q09161;Q68E01;P19388;P13984	R-HSA-6814885;R-HSA-6814549;R-HSA-6814559;R-HSA-6810238;R-HSA-6814555;R-HSA-6810235;R-HSA-6814554;R-HSA-6810234;R-HSA-6810233
R-HSA-2644607	Loss of Function of FBXW7 in Cancer and NOTCH1 Signaling	1	6	0.00053395	0.308615	0.648722	1	1	7.55744e-05	0.00011273	1.7682	9606	Homo sapiens	P63208	P63208	R-HSA-2220978
R-HSA-2644605	FBXW7 Mutants and NOTCH1 in Cancer	1	6	0.00053395	0.308615	0.648722	1	1	7.55744e-05	0.00011273	1.7682	9606	Homo sapiens	P63208	P63208	R-HSA-2220978
R-HSA-9603381	Activated NTRK3 signals through PI3K	1	6	0.00053395	0.308615	0.648722	4	5	0.000377872	0.00016562	1.7399	9606	Homo sapiens	P12931	P12931	R-HSA-9603445;R-HSA-9603419;R-HSA-9603420;R-HSA-9603437
R-HSA-5693548	Sensing of DNA Double Strand Breaks	1	6	0.00053395	0.308615	0.648722	6	8	0.000604595	1.8975e-05	2.7808	9606	Homo sapiens	P49959	P49959	R-HSA-3785768;R-HSA-5693540;R-HSA-75172;R-HSA-75174;R-HSA-5682044;R-HSA-5693612
R-HSA-1614517	Sulfide oxidation to sulfate	1	6	0.00053395	0.308615	0.648722	3	6	0.000453446	0.015244	1.5479	9606	Homo sapiens	Q9Y6N5	Q9Y6N5	R-HSA-1614665;R-HSA-1614618;R-HSA-1614605
R-HSA-1912399	Pre-NOTCH Processing in the Endoplasmic Reticulum	1	6	0.00053395	0.308615	0.648722	1	2	0.000151149	0.011215	3.264	9606	Homo sapiens	Q8NBL1	Q8NBL1	R-HSA-1912353
R-HSA-192905	vRNP Assembly	1	6	0.00053395	0.308615	0.648722	1	2	0.000151149	1.6325e-06	2.5599	9606	Homo sapiens	O00410	O00410	R-HSA-192830
R-HSA-193670	p75NTR negatively regulates cell cycle via SC1	1	6	0.00053395	0.308615	0.648722	1	3	0.000226723	0.00023926	2.7846	9606	Homo sapiens	Q13547	Q13547	R-HSA-205056
R-HSA-5626978	TNFR1-mediated ceramide production	1	6	0.00053395	0.308615	0.648722	1	3	0.000226723	0.026187	1.5701	9606	Homo sapiens	Q9NY59	Q9NY59	R-HSA-5626981
R-HSA-6787639	GDP-fucose biosynthesis	1	6	0.00053395	0.308615	0.648722	2	7	0.000529021	0.0086435	4.7374	9606	Homo sapiens	Q13630	Q13630	R-HSA-6787623;R-HSA-6787642
R-HSA-8949275	RUNX3 Regulates Immune Response and Cell Migration	1	6	0.00053395	0.308615	0.648722	1	5	0.000377872	0.018879	1.736	9606	Homo sapiens	P10451	P10451	R-HSA-8952442
R-HSA-6790901	rRNA modification in the nucleus and cytosol	5	60	0.0053395	0.310612	0.648722	3	8	0.000604595	0.00261285	2.84974	9606	Homo sapiens	Q92979;Q9NX24;Q9NY12;Q12788;Q9UI30	Q92979;Q9NX24;Q9NY12;Q12788;Q9UI30	R-HSA-6790982;R-HSA-6790906;R-HSA-6790905
R-HSA-4086398	Ca2+ pathway	5	60	0.0053395	0.310612	0.648722	4	27	0.00204051	0.0013125	2.09552	9606	Homo sapiens	Q14643;Q9HCE1;Q9UKV8;Q9H9G7;Q9UL18	Q14643;Q9HCE1;Q9UKV8;Q9H9G7;Q9UL18	R-HSA-169680;R-HSA-4420052;R-HSA-4518575;R-HSA-4518585
R-HSA-5250913	Positive epigenetic regulation of rRNA expression	6	75	0.00667438	0.316086	0.648722	5	7	0.000529021	0.00726975	3.53273	9606	Homo sapiens	O94776;Q13547;Q9UIG0;Q9NR30;P19388;Q13330	O94776;Q13547;Q9UIG0;Q9NR30;P19388;Q13330	R-HSA-5250930;R-HSA-5250947;R-HSA-5250938;R-HSA-427404;R-HSA-427336
R-HSA-2980736	Peptide hormone metabolism	7	90	0.00800926	0.31908	0.648722	6	62	0.00468561	0.0119585	2.57426	9606	Homo sapiens	O60645;Q9BY50;Q8IYI6;Q9NV70;P61009;O60282;P01189	O60645;Q9BY50;Q8IYI6;Q9NV70;P61009;O60282;P01189	R-HSA-265301;R-HSA-422051;R-HSA-400496;R-HSA-265160;R-HSA-265177;R-HSA-400459
R-HSA-9018519	Estrogen-dependent gene expression	9	120	0.010679	0.321059	0.648722	14	64	0.00483676	0.00406101	2.65048	9606	Homo sapiens	O60216;Q9HCE1;Q9UKV8;Q9H9G7;Q9UL18;Q13547;O60341;P19388;P13984	O60216;Q9HCE1;Q9UKV8;Q9H9G7;Q9UL18;Q13547;O60341;P19388;P13984	R-HSA-9009065;R-HSA-9012203;R-HSA-9011971;R-HSA-9012196;R-HSA-9011975;R-HSA-9011961;R-HSA-9012315;R-HSA-9012186;R-HSA-9011997;R-HSA-9012319;R-HSA-9011985;R-HSA-9011984;R-HSA-9012208;R-HSA-9011958
R-HSA-197264	Nicotinamide salvaging	2	19	0.00169084	0.325964	0.648722	2	12	0.000906892	0.00861151	1.8733	9606	Homo sapiens	P40261;Q8IW45	P40261;Q8IW45	R-HSA-6806967;R-HSA-5359451
R-HSA-73762	RNA Polymerase I Transcription Initiation	4	47	0.00418261	0.32813	0.648722	4	6	0.000453446	0.00544804	3.2065	9606	Homo sapiens	O94776;Q13547;P19388;Q13330	O94776;Q13547;P19388;Q13330	R-HSA-73865;R-HSA-73739;R-HSA-73757;R-HSA-73758
R-HSA-69236	G1 Phase	4	47	0.00418261	0.32813	0.648722	5	15	0.00113362	0.000138189	2.3093	9606	Homo sapiens	P63208;P42771;P12931;P42773	P12931-1;P63208;P42771;P42773	R-HSA-182594;R-HSA-1363328;R-HSA-1363331;R-HSA-8942607;R-HSA-8941895
R-HSA-69231	Cyclin D associated events in G1	4	47	0.00418261	0.32813	0.648722	5	15	0.00113362	0.000138189	2.3093	9606	Homo sapiens	P63208;P42771;P12931;P42773	P12931-1;P63208;P42771;P42773	R-HSA-182594;R-HSA-1363328;R-HSA-1363331;R-HSA-8942607;R-HSA-8941895
R-HSA-389356	CD28 co-stimulation	3	33	0.00293673	0.331259	0.648722	6	19	0.00143591	0.00240646	3.80173	9606	Homo sapiens	Q9Y243;Q9BVC4;P12931	Q9Y243;Q9BVC4;P12931-1	R-HSA-2317314;R-HSA-198640;R-HSA-2317332;R-HSA-389756;R-HSA-388831;R-HSA-198270
R-HSA-4085001	Sialic acid metabolism	3	33	0.00293673	0.331259	0.648722	3	16	0.00120919	0.00319729	1.85847	9606	Homo sapiens	Q8NFW8;Q9NR45;Q9NRA2	Q8NFW8;Q9NR45;Q9NRA2	R-HSA-4084982;R-HSA-4084976;R-HSA-428585
R-HSA-8856688	Golgi-to-ER retrograde transport	10	137	0.0121919	0.336795	0.648722	11	18	0.00136034	0.00325881	2.48032	9606	Homo sapiens	P35606;P53621;Q9UBF2;Q12981;Q9NZ43;Q9UJW0;Q9Y3B3;Q9NRW1;Q9H0B6;O14579	P35606;P53621;Q9UBF2;Q12981;Q9NZ43;Q9UJW0;Q9Y3B3;Q9NRW1;Q9H0B6;O14579	R-HSA-8849350;R-HSA-6811412;R-HSA-8849348;R-HSA-6811427;R-HSA-6811426;R-HSA-6811425;R-HSA-6811423;R-HSA-6811422;R-HSA-6811418;R-HSA-6811417;R-HSA-8849353
R-HSA-381038	XBP1(S) activates chaperone genes	4	48	0.0042716	0.34192	0.648722	4	47	0.003552	0.001182	2.4629	9606	Homo sapiens	Q9UBS4;Q9UBS3;Q9Y5M8;Q06210	Q9UBS4;Q9UBS3;Q9Y5M8;Q06210	R-HSA-1791075;R-HSA-1791088;R-HSA-1791124;R-HSA-1791060
R-HSA-3232118	SUMOylation of transcription factors	2	20	0.00177983	0.348213	0.648722	11	11	0.000831318	6.76485e-06	2.88465	9606	Homo sapiens	P63279;Q13330	P63279;Q13330	R-HSA-3234081;R-HSA-3968414;R-HSA-3232162;R-HSA-6804468;R-HSA-3247493;R-HSA-3234084;R-HSA-2997723;R-HSA-4090281;R-HSA-2997706;R-HSA-3465545;R-HSA-3234094
R-HSA-4420332	Defective B3GALT6 causes EDSP2 and SEMDJL1	2	20	0.00177983	0.348213	0.648722	1	1	7.55744e-05	0.00032045	4.4457	9606	Homo sapiens	P35052;P31431	P35052;P31431	R-HSA-4420365
R-HSA-3560783	Defective B4GALT7 causes EDS, progeroid type	2	20	0.00177983	0.348213	0.648722	1	1	7.55744e-05	0.00032045	4.4457	9606	Homo sapiens	P35052;P31431	P35052;P31431	R-HSA-3560804
R-HSA-3560801	Defective B3GAT3 causes JDSSDHD	2	20	0.00177983	0.348213	0.648722	1	1	7.55744e-05	0.00032045	4.4457	9606	Homo sapiens	P35052;P31431	P35052;P31431	R-HSA-3560802
R-HSA-5218921	VEGFR2 mediated cell proliferation	2	20	0.00177983	0.348213	0.648722	3	12	0.000906892	0.00074086	1.90165	9606	Homo sapiens	Q14643;P12931	Q14643;P12931-1	R-HSA-169683;R-HSA-169680;R-HSA-4420121
R-HSA-422085	Synthesis, secretion, and deacylation of Ghrelin	2	20	0.00177983	0.348213	0.648722	1	8	0.000604595	0.0203375	2.2008	9606	Homo sapiens	Q9BY50;P61009	Q9BY50;P61009	R-HSA-422051
R-HSA-1912422	Pre-NOTCH Expression and Processing	6	78	0.00694135	0.348253	0.648722	15	37	0.00279625	0.00274414	2.53185	9606	Homo sapiens	Q8NBL1;Q9HCE1;Q9UKV8;Q9H9G7;Q9UL18;P15291	Q8NBL1;Q9HCE1;Q9UKV8;Q9H9G7;Q9UL18;P15291	R-HSA-1912413;R-HSA-1912412;R-HSA-1606682;R-HSA-1912409;R-HSA-1912410;R-HSA-1912406;R-HSA-1912368;R-HSA-1912364;R-HSA-1912367;R-HSA-1912366;R-HSA-1912363;R-HSA-1912362;R-HSA-1606561;R-HSA-1912353;R-HSA-1912352
R-HSA-5654738	Signaling by FGFR2	6	78	0.00694135	0.348253	0.648722	5	46	0.00347642	0.00434668	2.72095	9606	Homo sapiens	P31943;Q09161;Q01085;P12931;P19388;P13984	P31943;Q09161;P12931-1;Q01085;P19388;P13984	R-HSA-6803527;R-HSA-6803523;R-HSA-6803838;R-HSA-1295609;R-HSA-6803836
R-HSA-444257	RSK activation	1	7	0.000622942	0.349873	0.648722	4	4	0.000302297	1.8089e-05	4.1322	9606	Homo sapiens	P51812	P51812	R-HSA-9619843;R-HSA-9029434;R-HSA-442739;R-HSA-9620004
R-HSA-3065678	SUMO is transferred from E1 to E2 (UBE2I, UBC9)	1	7	0.000622942	0.349873	0.648722	3	3	0.000226723	8.6399e-06	1.7663	9606	Homo sapiens	P63279	P63279	R-HSA-2993790;R-HSA-2993769;R-HSA-2993780
R-HSA-9027283	Erythropoietin activates STAT5	1	7	0.000622942	0.349873	0.648722	3	3	0.000226723	0.0012428	4.581	9606	Homo sapiens	Q9Y4H2	Q9Y4H2	R-HSA-9012651;R-HSA-9012650;R-HSA-9012654
R-HSA-9027277	Erythropoietin activates Phospholipase C gamma (PLCG)	1	7	0.000622942	0.349873	0.648722	3	3	0.000226723	0.0012428	4.581	9606	Homo sapiens	Q9Y4H2	Q9Y4H2	R-HSA-9027373;R-HSA-9032478;R-HSA-9027425
R-HSA-5603029	IkBA variant leads to EDA-ID	1	7	0.000622942	0.349873	0.648722	2	2	0.000151149	0.0011356	3.0833	9606	Homo sapiens	Q00653	Q00653	R-HSA-5228811;R-HSA-9630921
R-HSA-5649702	APEX1-Independent Resolution of AP Sites via the Single Nucleotide Replacement Pathway	1	7	0.000622942	0.349873	0.648722	5	9	0.000680169	0.00034118	2.5536	9606	Homo sapiens	Q96T60	Q96T60	R-HSA-5649734;R-HSA-5649726;R-HSA-5649724;R-HSA-5649723;R-HSA-5649705
R-HSA-111457	Release of apoptotic factors from the mitochondria	1	7	0.000622942	0.349873	0.648722	2	4	0.000302297	6.1724e-05	2.9326	9606	Homo sapiens	Q07812	Q07812	R-HSA-114307;R-HSA-114284
R-HSA-73943	Reversal of alkylation damage by DNA dioxygenases	1	7	0.000622942	0.349873	0.648722	6	13	0.000982467	0.0018115	2.0784	9606	Homo sapiens	Q8N3C0	Q8N3C0	R-HSA-5657637;R-HSA-5657617;R-HSA-112123;R-HSA-112125;R-HSA-5657642;R-HSA-112124
R-HSA-192456	Digestion of dietary lipid	1	7	0.000622942	0.349873	0.648722	3	8	0.000604595	0.0015211	3.4573	9606	Homo sapiens	P19835	P19835	R-HSA-192417;R-HSA-192425;R-HSA-192430
R-HSA-199920	CREB phosphorylation	1	7	0.000622942	0.349873	0.648722	1	4	0.000302297	1.8089e-05	4.1322	9606	Homo sapiens	P51812	P51812	R-HSA-199895
R-HSA-3371599	Defective HLCS causes multiple carboxylase deficiency	1	7	0.000622942	0.349873	0.648722	1	4	0.000302297	0.00061815	1.5507	9606	Homo sapiens	Q13085	Q13085	R-HSA-3323184
R-HSA-3134963	DEx/H-box helicases activate type I IFN and inflammatory cytokines production	1	7	0.000622942	0.349873	0.648722	1	5	0.000377872	0.0011356	3.0833	9606	Homo sapiens	Q00653	Q00653	R-HSA-9604480
R-HSA-2660825	Signaling by NOTCH1 t(7;9)(NOTCH1:M1580_K2555) Translocation Mutant	1	7	0.000622942	0.349873	0.648722	1	5	0.000377872	0.00012363	2.1941	9606	Homo sapiens	O14672	O14672	R-HSA-2666278
R-HSA-2660826	Constitutive Signaling by NOTCH1 t(7;9)(NOTCH1:M1580_K2555) Translocation Mutant	1	7	0.000622942	0.349873	0.648722	1	5	0.000377872	0.00012363	2.1941	9606	Homo sapiens	O14672	O14672	R-HSA-2666278
R-HSA-196843	Vitamin B2 (riboflavin) metabolism	1	7	0.000622942	0.349873	0.648722	1	5	0.000377872	3.1816e-08	3.408	9606	Homo sapiens	P22413	P22413	R-HSA-196955
R-HSA-9032500	Activated NTRK2 signals through FYN	1	7	0.000622942	0.349873	0.648722	1	7	0.000529021	0.00016562	1.7399	9606	Homo sapiens	P12931	P12931	R-HSA-9037040
R-HSA-9662001	Defective factor VIII causes hemophilia A	1	7	0.000622942	0.349873	0.648722	1	8	0.000604595	0.0045748	1.5826	9606	Homo sapiens	P00734	P00734	R-HSA-9666383
R-HSA-1630316	Glycosaminoglycan metabolism	9	124	0.011035	0.354997	0.648722	35	86	0.0064994	0.000487431	3.13674	9606	Homo sapiens	Q7LGA3;P35052;O60513;Q99653;P15291;P34059;P07686;P31431;P51688	Q7LGA3;P35052;O60513;Q99653;P15291;P34059;P07686;P31431;P51688	R-HSA-2076383;R-HSA-2076508;R-HSA-2046298;R-HSA-2105001;R-HSA-2024084;R-HSA-2076371;R-HSA-2162225;R-HSA-2022860;R-HSA-2160884;R-HSA-2022856;R-HSA-2022919;R-HSA-2076419;R-HSA-2076611;R-HSA-2160892;R-HSA-2022851;R-HSA-1889981;R-HSA-9638064;R-HSA-1667005;R-HSA-2090043;R-HSA-2025723;R-HSA-1889978;R-HSA-2046265;R-HSA-9638075;R-HSA-9638078;R-HSA-1678708;R-HSA-1878002;R-HSA-9638076;R-HSA-2024108;R-HSA-2…
R-HSA-2122947	NOTCH1 Intracellular Domain Regulates Transcription	4	49	0.00436059	0.355725	0.648722	3	18	0.00136034	0.00471322	2.61495	9606	Homo sapiens	Q13547;Q8WUI4;O60907;P63208	Q13547;Q8WUI4;O60907;P63208	R-HSA-1852623;R-HSA-1912388;R-HSA-1912385
R-HSA-141424	Amplification of signal from the kinetochores	7	94	0.00836522	0.358319	0.648722	4	4	0.000302297	0.00378942	2.70037	9606	Homo sapiens	P52948;O43684;Q8NFH3;Q9BW27;Q8NFH4;P36873;Q12769	O43684;Q8NFH3;Q9BW27;Q8NFH4;P36873;Q12769;P52948-5	R-HSA-141409;R-HSA-141431;R-HSA-141422;R-HSA-141439
R-HSA-141444	Amplification of signal from unattached kinetochores via a MAD2 inhibitory signal	7	94	0.00836522	0.358319	0.648722	4	4	0.000302297	0.00378942	2.70037	9606	Homo sapiens	P52948;O43684;Q8NFH3;Q9BW27;Q8NFH4;P36873;Q12769	O43684;Q8NFH3;Q9BW27;Q8NFH4;P36873;Q12769;P52948-5	R-HSA-141409;R-HSA-141431;R-HSA-141422;R-HSA-141439
R-HSA-381070	IRE1alpha activates chaperones	4	50	0.00444959	0.369528	0.648722	4	53	0.00400544	0.001182	2.4629	9606	Homo sapiens	Q9UBS4;Q9UBS3;Q9Y5M8;Q06210	Q9UBS4;Q9UBS3;Q9Y5M8;Q06210	R-HSA-1791075;R-HSA-1791088;R-HSA-1791124;R-HSA-1791060
R-HSA-389513	CTLA4 inhibitory signaling	2	21	0.00186883	0.370209	0.648722	3	5	0.000377872	0.00344071	4.63225	9606	Homo sapiens	Q9Y243;P12931	Q9Y243;P12931-1	R-HSA-388833;R-HSA-388829;R-HSA-390329
R-HSA-381771	Synthesis, secretion, and inactivation of Glucagon-like Peptide-1 (GLP-1)	2	21	0.00186883	0.370209	0.648722	1	7	0.000529021	0.0203375	2.2008	9606	Homo sapiens	Q9BY50;P61009	Q9BY50;P61009	R-HSA-400459
R-HSA-6804115	TP53 regulates transcription of additional cell cycle genes whose exact role in the p53 pathway remain uncertain	2	21	0.00186883	0.370209	0.648722	1	14	0.00105804	0.0080582	2.1564	9606	Homo sapiens	Q9NZN8;A5YKK6	Q9NZN8;A5YKK6	R-HSA-6798044
R-HSA-1268020	Mitochondrial protein import	5	65	0.00578446	0.370587	0.648722	9	14	0.00105804	0.00413915	2.90842	9606	Homo sapiens	Q5JTJ3;O75439;Q9Y276;O75431;O43615	Q5JTJ3;O75439;Q9Y276;O75431;O43615	R-HSA-1299475;R-HSA-1299478;R-HSA-1268022;R-HSA-1299476;R-HSA-1307802;R-HSA-1299482;R-HSA-1268025;R-HSA-1299480;R-HSA-1299487
R-HSA-6796648	TP53 Regulates Transcription of DNA Repair Genes	5	65	0.00578446	0.370587	0.648722	3	17	0.00128476	0.0101497	2.751	9606	Homo sapiens	P18615;Q14241;P19388;P13984;Q9Y5B9	P18615;Q14241;P19388;P13984;Q9Y5B9	R-HSA-6797606;R-HSA-6797616;R-HSA-6797712
R-HSA-9694516	SARS-CoV-2 Infection	6	81	0.00720833	0.380685	0.648722	7	113	0.0085399	0.0108684	2.95557	9606	Homo sapiens	P48729;P07711;Q16706;P63279;Q9UKM7;P55072	P48729;P07711;Q16706;P63279;Q9UKM7;P55072	R-HSA-9729318;R-HSA-9694689;R-HSA-9694656;R-HSA-9696807;R-HSA-9685655;R-HSA-9694287;R-HSA-9729307
R-HSA-9675135	Diseases of DNA repair	3	36	0.0032037	0.381065	0.648722	5	30	0.00226723	0.0125718	4.46597	9606	Homo sapiens	P51530;P49959;P52701	P51530;P49959;P52701	R-HSA-5577244;R-HSA-9701199;R-HSA-9704408;R-HSA-9704330;R-HSA-5632970
R-HSA-3656244	Defective B4GALT1 causes B4GALT1-CDG (CDG-2d)	1	8	0.000711934	0.388672	0.648722	3	3	0.000226723	3.4403e-06	3.5129	9606	Homo sapiens	P15291	P15291	R-HSA-3656230;R-HSA-9035949;R-HSA-9035950
R-HSA-112412	SOS-mediated signalling	1	8	0.000711934	0.388672	0.648722	2	2	0.000151149	0.0012428	4.581	9606	Homo sapiens	Q9Y4H2	Q9Y4H2	R-HSA-74736;R-HSA-109817
R-HSA-72731	Recycling of eIF2:GDP	1	8	0.000711934	0.388672	0.648722	2	2	0.000151149	0.0083906	2.1772	9606	Homo sapiens	P20042	P20042	R-HSA-72722;R-HSA-72670
R-HSA-9660537	Signaling by MRAS-complex mutants	1	8	0.000711934	0.388672	0.648722	2	2	0.000151149	5.2645e-05	4.169	9606	Homo sapiens	P36873	P36873	R-HSA-9660538;R-HSA-9660536
R-HSA-9022537	Loss of MECP2 binding ability to the NCoR/SMRT complex	1	8	0.000711934	0.388672	0.648722	1	1	7.55744e-05	0.0015739	2.8462	9606	Homo sapiens	O60907	O60907	R-HSA-9005585
R-HSA-9726840	SHOC2 M1731 mutant abolishes MRAS complex function	1	8	0.000711934	0.388672	0.648722	1	1	7.55744e-05	5.2645e-05	4.169	9606	Homo sapiens	P36873	P36873	R-HSA-9660536
R-HSA-9726842	Gain-of-function MRAS complexes activate RAF signaling	1	8	0.000711934	0.388672	0.648722	1	1	7.55744e-05	5.2645e-05	4.169	9606	Homo sapiens	P36873	P36873	R-HSA-9660538
R-HSA-166665	Terminal pathway of complement	1	8	0.000711934	0.388672	0.648722	4	5	0.000377872	0.0090825	2.4891	9606	Homo sapiens	P10643	P10643	R-HSA-173723;R-HSA-173720;R-HSA-173725;R-HSA-173709
R-HSA-5576890	Phase 3 - rapid repolarisation	1	8	0.000711934	0.388672	0.648722	1	2	0.000151149	2.4168e-05	2.6568	9606	Homo sapiens	Q99996	Q99996	R-HSA-5577050
R-HSA-73942	DNA Damage Reversal	1	8	0.000711934	0.388672	0.648722	6	15	0.00113362	0.0018115	2.0784	9606	Homo sapiens	Q8N3C0	Q8N3C0	R-HSA-5657637;R-HSA-5657617;R-HSA-112123;R-HSA-112125;R-HSA-5657642;R-HSA-112124
R-HSA-947581	Molybdenum cofactor biosynthesis	1	8	0.000711934	0.388672	0.648722	2	6	0.000453446	0.0045751	2.73	9606	Homo sapiens	O96033	O96033	R-HSA-947541;R-HSA-947538
R-HSA-8951671	RUNX3 regulates YAP1-mediated transcription	1	8	0.000711934	0.388672	0.648722	1	3	0.000226723	0.0051227	1.7737	9606	Homo sapiens	P29279	P29279	R-HSA-1989766
R-HSA-2142670	Synthesis of epoxy (EET) and dihydroxyeicosatrienoic acids (DHET)	1	8	0.000711934	0.388672	0.648722	1	3	0.000226723	0.041145	1.7988	9606	Homo sapiens	P34913	P34913	R-HSA-2161961
R-HSA-450520	HuR (ELAVL1) binds and stabilizes mRNA	1	8	0.000711934	0.388672	0.648722	2	7	0.000529021	0.038759	1.9859	9606	Homo sapiens	P35658	P35658	R-HSA-450595;R-HSA-450387
R-HSA-418886	Netrin mediated repulsion signals	1	8	0.000711934	0.388672	0.648722	1	4	0.000302297	0.00016562	1.7399	9606	Homo sapiens	P12931	P12931	R-HSA-418859
R-HSA-1483148	Synthesis of PG	1	8	0.000711934	0.388672	0.648722	1	4	0.000302297	2.0124e-08	3.5566	9606	Homo sapiens	O95674	O95674	R-HSA-1483165
R-HSA-196836	Vitamin C (ascorbate) metabolism	1	8	0.000711934	0.388672	0.648722	1	5	0.000377872	0.014908	1.5134	9606	Homo sapiens	P11166	P11166	R-HSA-198818
R-HSA-9018682	Biosynthesis of maresins	1	8	0.000711934	0.388672	0.648722	1	5	0.000377872	0.041145	1.7988	9606	Homo sapiens	P34913	P34913	R-HSA-9024993
R-HSA-163765	ChREBP activates metabolic gene expression	1	8	0.000711934	0.388672	0.648722	1	6	0.000453446	0.00061815	1.5507	9606	Homo sapiens	Q13085	Q13085	R-HSA-163743
R-HSA-3323169	Defects in biotin (Btn) metabolism	1	8	0.000711934	0.388672	0.648722	1	6	0.000453446	0.00061815	1.5507	9606	Homo sapiens	Q13085	Q13085	R-HSA-3323184
R-HSA-2142789	Ubiquinol biosynthesis	1	8	0.000711934	0.388672	0.648722	1	7	0.000529021	0.00031389	2.0067	9606	Homo sapiens	Q9Y2Z9	Q9Y2Z9	R-HSA-2162187
R-HSA-8939242	RUNX1 regulates transcription of genes involved in differentiation of keratinocytes	1	8	0.000711934	0.388672	0.648722	1	8	0.000604595	0.045589	1.8259	9606	Homo sapiens	P07711	P07711	R-HSA-8938108
R-HSA-2046105	Linoleic acid (LA) metabolism	1	8	0.000711934	0.388672	0.648722	1	8	0.000604595	0.011511	3.8213	9606	Homo sapiens	P33897	P33897	R-HSA-2046093
R-HSA-2408508	Metabolism of ingested SeMet, Sec, MeSec into H2Se	1	8	0.000711934	0.388672	0.648722	1	8	0.000604595	0.016762	1.8044	9606	Homo sapiens	P40261	P40261	R-HSA-2408544
R-HSA-8963896	HDL assembly	1	8	0.000711934	0.388672	0.648722	1	9	0.000680169	0.00383	4.5698	9606	Homo sapiens	P22694	P22694	R-HSA-5682101
R-HSA-157118	Signaling by NOTCH	14	206	0.0183323	0.390124	0.648722	31	153	0.0115629	0.00277998	2.52829	9606	Homo sapiens	Q9UKV8;O75832;Q9UL18;Q13547;Q8WUI4;O14672;O60907;Q86YT6;Q96J02;Q8NBL1;Q9HCE1;Q9H9G7;P15291;P63208	Q9UKV8;O75832;Q9UL18;Q13547;Q8WUI4;O14672;O60907;Q86YT6;Q96J02;Q8NBL1;Q9HCE1;Q9H9G7;P15291;P63208	R-HSA-1912413;R-HSA-1912412;R-HSA-1606682;R-HSA-157632;R-HSA-1980125;R-HSA-1912409;R-HSA-9013069;R-HSA-1912410;R-HSA-9604629;R-HSA-1912406;R-HSA-1852623;R-HSA-1912388;R-HSA-1912385;R-HSA-1912386;R-HSA-1912368;R-HSA-9013284;R-HSA-2172172;R-HSA-9604642;R-HSA-1912364;R-HSA-1912367;R-HSA-1912366;R-HSA-1980074;R-HSA-1912363;R-HSA-1912362;R-HSA-1912357;R-HSA-1606561;R-HSA-9604264;R-HSA-1912353;R-HSA-19…
R-HSA-389357	CD28 dependent PI3K/Akt signaling	2	22	0.00195782	0.391904	0.648722	5	9	0.000680169	0.00352688	4.83265	9606	Homo sapiens	Q9Y243;Q9BVC4	Q9Y243;Q9BVC4	R-HSA-2317314;R-HSA-198640;R-HSA-2317332;R-HSA-389756;R-HSA-198270
R-HSA-164938	Nef-mediates down modulation of cell surface receptors by recruiting them to clathrin adapters	2	22	0.00195782	0.391904	0.648722	3	15	0.00113362	0.00326381	2.21165	9606	Homo sapiens	Q9Y6Q5;P61966	Q9Y6Q5;P61966	R-HSA-182263;R-HSA-182279;R-HSA-182286
R-HSA-2979096	NOTCH2 Activation and Transmission of Signal to the Nucleus	2	22	0.00195782	0.391904	0.648722	2	11	0.000831318	0.00158522	2.13035	9606	Homo sapiens	O14672;Q86YT6	O14672;Q86YT6	R-HSA-2172172;R-HSA-157629
R-HSA-3296482	Defects in vitamin and cofactor metabolism	2	22	0.00195782	0.391904	0.648722	2	21	0.00158706	0.00305747	1.86005	9606	Homo sapiens	Q96EY8;Q13085	Q96EY8;Q13085	R-HSA-3323184;R-HSA-3322125
R-HSA-9013407	RHOH GTPase cycle	3	37	0.00329269	0.397509	0.648722	1	3	0.000226723	0.00721085	2.27833	9606	Homo sapiens	P11182;Q6IAA8;P55072	P11182;Q6IAA8;P55072	R-HSA-9018758
R-HSA-75105	Fatty acyl-CoA biosynthesis	3	37	0.00329269	0.397509	0.648722	3	24	0.00181378	0.000581404	2.10693	9606	Homo sapiens	Q13085;Q9P035;P50897	Q13085;Q9P035;P50897	R-HSA-5690517;R-HSA-200555;R-HSA-5676637
R-HSA-196854	Metabolism of vitamins and cofactors	13	192	0.0170864	0.401746	0.648722	17	185	0.0139813	0.00581729	2.67325	9606	Homo sapiens	Q96EY8;Q9Y2Z9;Q13822;Q8IW45;P11166;P31431;Q6UB35;O96033;P35052;P40261;Q13085;P49914;P22413	Q96EY8;Q9Y2Z9;Q13822;Q8IW45;P11166;P31431;Q6UB35;O96033;P35052;P40261;Q13085;P49914;P22413	R-HSA-198818;R-HSA-8938314;R-HSA-3159253;R-HSA-2404131;R-HSA-3065958;R-HSA-5359451;R-HSA-2162187;R-HSA-2423785;R-HSA-2429643;R-HSA-6806967;R-HSA-5696839;R-HSA-6801456;R-HSA-196955;R-HSA-6801342;R-HSA-947541;R-HSA-2993814;R-HSA-947538
R-HSA-204005	COPII-mediated vesicle transport	5	68	0.00605144	0.40669	0.648722	8	16	0.00120919	0.00032446	2.50092	9606	Homo sapiens	Q9Y6Y8;O60763;O15027;Q08379;Q86SZ2	Q9Y6Y8;O60763;O15027;Q08379;Q86SZ2	R-HSA-5694439;R-HSA-5694418;R-HSA-203973;R-HSA-5694417;R-HSA-5694446;R-HSA-204008;R-HSA-5694441;R-HSA-5694409
R-HSA-8868773	rRNA processing in the nucleus and cytosol	13	193	0.0171754	0.408831	0.648722	10	15	0.00113362	0.00457583	2.76756	9606	Homo sapiens	Q92979;Q9Y2L1;P62829;Q12788;Q9NR30;P47914;Q8IZL8;Q9NY12;Q9NX24;Q9UI30;Q9BV38;P62913;P62851	Q92979;Q9Y2L1;P62829;Q12788;Q9NR30;P47914;Q8IZL8;Q9NY12;Q9NX24;Q9UI30;Q9BV38;P62913;P62851	R-HSA-6791223;R-HSA-6790982;R-HSA-6791222;R-HSA-6791221;R-HSA-6791219;R-HSA-6791218;R-HSA-6791228;R-HSA-6791227;R-HSA-6790906;R-HSA-6790905
R-HSA-171319	Telomere Extension By Telomerase	2	23	0.00204681	0.413256	0.648722	7	10	0.000755744	0.000935914	3.31685	9606	Homo sapiens	Q9NX24;Q9NY12	Q9NX24;Q9NY12	R-HSA-163090;R-HSA-163120;R-HSA-163099;R-HSA-163096;R-HSA-164616;R-HSA-164617;R-HSA-164620
R-HSA-9013418	RHOBTB2 GTPase cycle	2	23	0.00204681	0.413256	0.648722	1	2	0.000151149	0.000170074	2.62855	9606	Homo sapiens	Q8WWQ0;Q8IYB3	Q8WWQ0;Q8IYB3	R-HSA-9018787
R-HSA-140837	Intrinsic Pathway of Fibrin Clot Formation	2	23	0.00204681	0.413256	0.648722	7	24	0.00181378	0.00350985	2.19325	9606	Homo sapiens	P00748;P00734	P00748;P00734	R-HSA-158419;R-HSA-9603302;R-HSA-158357;R-HSA-9015379;R-HSA-158313;R-HSA-158137;R-HSA-158300
R-HSA-8956321	Nucleotide salvage	2	23	0.00204681	0.413256	0.648722	2	22	0.00166264	0.000242825	2.3007	9606	Homo sapiens	P00492;Q01433	P00492;Q01433	R-HSA-74215;R-HSA-76590
R-HSA-8979227	Triglyceride metabolism	3	38	0.00338169	0.413832	0.648722	4	24	0.00181378	0.00137609	3.4289	9606	Homo sapiens	P36873;P22694;P32189	P36873;P22694;P32189	R-HSA-163568;R-HSA-163418;R-HSA-163416;R-HSA-75887
R-HSA-1839126	FGFR2 mutant receptor activation	3	38	0.00338169	0.413832	0.648722	1	18	0.00136034	0.00787371	3.33663	9606	Homo sapiens	Q09161;P19388;P13984	Q09161;P19388;P13984	R-HSA-8851710
R-HSA-2262752	Cellular responses to stress	47	737	0.0655869	0.419676	0.648722	70	373	0.0281892	0.00450848	2.75849	9606	Homo sapiens	Q9UL15;Q9UL18;Q8TEM1;Q9NNW7;O60907;Q12769;Q9Y5M8;Q06587;P35658;P78406;Q7L523;P49959;P47914;Q9UJW0;Q9UBS4;Q9BVC4;Q9UBS3;Q8NFH3;Q8NFH4;Q9BW27;P63208;P62913;P62851;P55072;P48723;Q9Y2L1;O75832;Q9HB90;Q6IAA8;P62829;P51812;O75694;Q8N1F7;P34931;Q06210;P37198;Q9HCE1;Q9H9G7;P68104;P52948;Q7Z3B4;P20042;P42771;P42773;Q99933	Q9UL15;P52948-3;P52948-4;Q9UL18;Q8TEM1;Q9NNW7;O60907;Q12769;Q9Y5M8;Q06587;P35658;P78406;P52948-5;Q7L523;P49959;P47914;Q9UJW0;Q9UBS4;Q9BVC4;Q9UBS3;Q8NFH3;Q8NFH4;Q9BW27;P63208;P62913;P62851;P55072;P48723;Q9Y2L1;O75832;Q9HB90;Q6IAA8;P62829;P51812;O75694;Q8N1F7;P34931;Q06210;P37198;Q9HCE1;Q9H9G7;P68104;Q7Z3B4;P20042;P42771;P42773;Q99933	R-HSA-9650710;R-HSA-400143;R-HSA-5324632;R-HSA-3857328;R-HSA-8932355;R-HSA-9645598;R-HSA-1791124;R-HSA-3209151;R-HSA-9640195;R-HSA-3229089;R-HSA-3223200;R-HSA-3371554;R-HSA-3785768;R-HSA-1368065;R-HSA-9646468;R-HSA-3323050;R-HSA-5252041;R-HSA-3229102;R-HSA-5251955;R-HSA-5251959;R-HSA-3209111;R-HSA-3209114;R-HSA-5682044;R-HSA-3371422;R-HSA-9650722;R-HSA-5682020;R-HSA-5693540;R-HSA-381111;R-HSA-568…
R-HSA-913531	Interferon Signaling	19	290	0.0258076	0.421922	0.648722	12	69	0.00521463	0.00914041	3.00008	9606	Homo sapiens	O00635;Q13325;Q6L8Q7;Q8TEM1;P29350;O75694;Q8N1F7;Q12769;P35658;P78406;P37198;P52948;Q8NFH3;Q7Z3B4;Q8NFH4;Q9BW27;Q00978	O00635;P52948-3;Q13325;P52948-4;Q6L8Q7;Q8TEM1;P29350;O75694;Q8N1F7;Q12769;P35658;P78406;P52948-5;P37198;Q8NFH3;Q7Z3B4;Q8NFH4;Q9BW27;Q00978	R-HSA-909725;R-HSA-877308;R-HSA-909726;R-HSA-873918;R-HSA-909721;R-HSA-9009950;R-HSA-1015702;R-HSA-1176059;R-HSA-8985123;R-HSA-1031716;R-HSA-1015699;R-HSA-997314
R-HSA-9694635	Translation of Structural Proteins	4	54	0.00480555	0.424387	0.648722	4	43	0.0032497	0.0004774	3.57722	9606	Homo sapiens	P48729;Q16706;P63279;Q9UKM7	P48729;Q16706;P63279;Q9UKM7	R-HSA-9729318;R-HSA-9694656;R-HSA-9696807;R-HSA-9729307
R-HSA-198203	PI3K/AKT activation	1	9	0.000800926	0.425159	0.648722	4	5	0.000377872	0.0012428	4.581	9606	Homo sapiens	Q9Y4H2	Q9Y4H2	R-HSA-198211;R-HSA-198295;R-HSA-198315;R-HSA-198266
R-HSA-6811555	PI5P Regulates TP53 Acetylation	1	9	0.000800926	0.425159	0.648722	3	8	0.000604595	0.024384	2.6716	9606	Homo sapiens	P48426	P48426	R-HSA-6811522;R-HSA-8877692;R-HSA-8877691
R-HSA-9022702	MECP2 regulates transcription of neuronal ligands	1	9	0.000800926	0.425159	0.648722	2	8	0.000604595	0.00023926	2.7846	9606	Homo sapiens	Q13547	Q13547	R-HSA-9006122;R-HSA-9006050
R-HSA-448706	Interleukin-1 processing	1	9	0.000800926	0.425159	0.648722	1	5	0.000377872	0.0011356	3.0833	9606	Homo sapiens	Q00653	Q00653	R-HSA-448703
R-HSA-9613354	Lipophagy	1	9	0.000800926	0.425159	0.648722	1	5	0.000377872	5.5498e-06	4.228	9606	Homo sapiens	P54619	P54619	R-HSA-9613530
R-HSA-9010642	ROBO receptors bind AKAP5	1	9	0.000800926	0.425159	0.648722	1	7	0.000529021	0.00383	4.5698	9606	Homo sapiens	P22694	P22694	R-HSA-9010641
R-HSA-5173214	O-glycosylation of TSR domain-containing proteins	3	39	0.00347068	0.430012	0.648722	2	2	0.000151149	0.000464187	2.96667	9606	Homo sapiens	Q6ZMP0;Q9Y2G5;P35442	Q6ZMP0;Q9Y2G5;P35442	R-HSA-5173005;R-HSA-5173192
R-HSA-390471	Association of TriC/CCT with target proteins during biosynthesis	3	39	0.00347068	0.430012	0.648722	1	2	0.000151149	0.00571643	1.9505	9606	Homo sapiens	Q9Y6D5;P04062;Q15477	Q9Y6D5;P04062;Q15477	R-HSA-390470
R-HSA-9701193	Defective HDR through Homologous Recombination (HRR) due to PALB2 loss of function	2	24	0.0021358	0.434227	0.648722	2	2	0.000151149	2.5656e-05	5.1899	9606	Homo sapiens	P51530;P49959	P51530;P49959	R-HSA-9704408;R-HSA-9704330
R-HSA-9704646	Defective HDR through Homologous Recombination Repair (HRR) due to PALB2 loss of BRCA2/RAD51/RAD51C binding function	2	24	0.0021358	0.434227	0.648722	1	1	7.55744e-05	2.5656e-05	5.1899	9606	Homo sapiens	P51530;P49959	P51530;P49959	R-HSA-9704408
R-HSA-9704331	Defective HDR through Homologous Recombination Repair (HRR) due to PALB2 loss of BRCA1 binding function	2	24	0.0021358	0.434227	0.648722	1	1	7.55744e-05	2.5656e-05	5.1899	9606	Homo sapiens	P51530;P49959	P51530;P49959	R-HSA-9704330
R-HSA-9701192	Defective HDR through Homologous Recombination (HRR) due to BRCA1 loss-of-function	2	24	0.0021358	0.434227	0.648722	1	1	7.55744e-05	2.5656e-05	5.1899	9606	Homo sapiens	P51530;P49959	P51530;P49959	R-HSA-9701199
R-HSA-3371571	HSF1-dependent transactivation	2	24	0.0021358	0.434227	0.648722	5	8	0.000604595	0.0213495	2.58405	9606	Homo sapiens	Q9BVC4;P34931	Q9BVC4;P34931	R-HSA-3371554;R-HSA-5082405;R-HSA-5082356;R-HSA-5082369;R-HSA-5082384
R-HSA-9675136	Diseases of DNA Double-Strand Break Repair	2	24	0.0021358	0.434227	0.648722	3	5	0.000377872	2.5656e-05	5.1899	9606	Homo sapiens	P51530;P49959	P51530;P49959	R-HSA-9701199;R-HSA-9704408;R-HSA-9704330
R-HSA-163560	Triglyceride catabolism	2	24	0.0021358	0.434227	0.648722	3	17	0.00128476	0.00194132	4.3694	9606	Homo sapiens	P36873;P22694	P36873;P22694	R-HSA-163568;R-HSA-163418;R-HSA-163416
R-HSA-400508	Incretin synthesis, secretion, and inactivation	2	24	0.0021358	0.434227	0.648722	2	14	0.00105804	0.0203375	2.2008	9606	Homo sapiens	Q9BY50;P61009	Q9BY50;P61009	R-HSA-400496;R-HSA-400459
R-HSA-1638091	Heparan sulfate/heparin (HS-GAG) metabolism	4	55	0.00489454	0.437938	0.648722	23	33	0.00249395	0.000618997	3.22293	9606	Homo sapiens	Q7LGA3;P35052;P31431;P51688	Q7LGA3;P35052;P31431;P51688	R-HSA-2076383;R-HSA-1889981;R-HSA-9638064;R-HSA-2076508;R-HSA-1667005;R-HSA-2090043;R-HSA-1889978;R-HSA-2024084;R-HSA-2076371;R-HSA-1678708;R-HSA-1878002;R-HSA-2024108;R-HSA-2022860;R-HSA-2022856;R-HSA-2076392;R-HSA-2022887;R-HSA-2022919;R-HSA-2024100;R-HSA-2076419;R-HSA-2076611;R-HSA-2022851;R-HSA-1889955;R-HSA-1678694
R-HSA-9639288	Amino acids regulate mTORC1	4	55	0.00489454	0.437938	0.648722	8	12	0.000906892	0.00104543	3.2835	9606	Homo sapiens	Q7L523;Q9HB90;Q9BVC4;Q6IAA8	Q7L523;Q9HB90;Q9BVC4;Q6IAA8	R-HSA-9640195;R-HSA-9640167;R-HSA-9639286;R-HSA-9646468;R-HSA-9640168;R-HSA-9645608;R-HSA-9640175;R-HSA-9645598
R-HSA-9609507	Protein localization	11	166	0.0147726	0.443142	0.648722	21	53	0.00400544	0.00815604	2.66796	9606	Homo sapiens	P34913;Q5JTJ3;Q7L5D6;O75439;Q9Y276;O75431;P40855;P33897;Q8TB36;O43615;O96011	P34913;Q5JTJ3;Q7L5D6;O75439;Q9Y276;O75431;P40855;P33897;Q8TB36;O43615;O96011	R-HSA-1299475;R-HSA-1299478;R-HSA-1268022;R-HSA-1299476;R-HSA-9603797;R-HSA-1307802;R-HSA-1299482;R-HSA-1268025;R-HSA-1299480;R-HSA-9603801;R-HSA-1299487;R-HSA-9603775;R-HSA-9617596;R-HSA-9603804;R-HSA-9609860;R-HSA-9610442;R-HSA-9033233;R-HSA-9603784;R-HSA-9033235;R-HSA-9033236;R-HSA-9603791
R-HSA-76009	Platelet Aggregation (Plug Formation)	3	40	0.00355967	0.446028	0.648722	20	27	0.00204051	0.00163535	1.68747	9606	Homo sapiens	P00734;P12931	P00734;P12931-1;P12931	R-HSA-354149;R-HSA-443910;R-HSA-429415;R-HSA-354087;R-HSA-372705;R-HSA-432096;R-HSA-429441;R-HSA-443905;R-HSA-354124;R-HSA-377644;R-HSA-377641;R-HSA-377640;R-HSA-377643;R-HSA-354165;R-HSA-372693;R-HSA-354066;R-HSA-354077;R-HSA-354073;R-HSA-372697;R-HSA-429529
R-HSA-9013420	RHOU GTPase cycle	3	40	0.00355967	0.446028	0.648722	2	4	0.000302297	0.000899427	2.11783	9606	Homo sapiens	O75886;P12931;O14964	O75886;P12931;O14964	R-HSA-9726848;R-HSA-9018766
R-HSA-611105	Respiratory electron transport	7	103	0.00916615	0.447398	0.648722	12	19	0.00143591	0.00293109	2.45469	9606	Homo sapiens	P51970;Q8N183;O14561;Q16134;O95167;Q8TB37;O43181	P51970;Q8N183;O14561;Q16134;O95167;Q8TB37;O43181	R-HSA-6799191;R-HSA-5690023;R-HSA-6800870;R-HSA-163217;R-HSA-169270;R-HSA-6799202;R-HSA-6799197;R-HSA-6799196;R-HSA-6788556;R-HSA-6799179;R-HSA-6788523;R-HSA-6799178
R-HSA-933542	TRAF6 mediated NF-kB activation	2	25	0.00222479	0.454788	0.648722	2	4	0.000302297	0.0043053	2.40905	9606	Homo sapiens	Q00653;P0DJI8	Q00653;P0DJI8	R-HSA-168166;R-HSA-168140
R-HSA-622312	Inflammasomes	2	25	0.00222479	0.454788	0.648722	8	28	0.00211608	0.00083186	2.43995	9606	Homo sapiens	Q00653;Q9Y2Z0	Q00653;Q9Y2Z0	R-HSA-873951;R-HSA-9603905;R-HSA-844440;R-HSA-1296421;R-HSA-844612;R-HSA-874087;R-HSA-844610;R-HSA-1306876
R-HSA-9013507	NOTCH3 Activation and Transmission of Signal to the Nucleus	2	25	0.00222479	0.454788	0.648722	2	15	0.00113362	0.00158522	2.13035	9606	Homo sapiens	O14672;Q86YT6	O14672;Q86YT6	R-HSA-9013069;R-HSA-9013284
R-HSA-5685939	HDR through MMEJ (alt-NHEJ)	1	10	0.000889917	0.459471	0.648722	8	8	0.000604595	1.8975e-05	2.7808	9606	Homo sapiens	P49959	P49959	R-HSA-5687653;R-HSA-5687664;R-HSA-5687484;R-HSA-5687675;R-HSA-5687640;R-HSA-5687464;R-HSA-5687673;R-HSA-5687465
R-HSA-198693	AKT phosphorylates targets in the nucleus	1	10	0.000889917	0.459471	0.648722	4	4	0.000302297	0.0067158	7.5246	9606	Homo sapiens	Q9Y243	Q9Y243	R-HSA-199299;R-HSA-199298;R-HSA-199863;R-HSA-199839
R-HSA-2470946	Cohesin Loading onto Chromatin	1	10	0.000889917	0.459471	0.648722	2	2	0.000151149	0.0020083	2.7733	9606	Homo sapiens	O60216	O60216	R-HSA-2470935;R-HSA-2468040
R-HSA-111367	SLBP independent Processing of Histone Pre-mRNAs	1	10	0.000889917	0.459471	0.648722	2	2	0.000151149	0.0028358	2.9477	9606	Homo sapiens	Q09161	Q09161	R-HSA-111437;R-HSA-111438
R-HSA-2151209	Activation of PPARGC1A (PGC-1alpha) by phosphorylation	1	10	0.000889917	0.459471	0.648722	1	2	0.000151149	5.5498e-06	4.228	9606	Homo sapiens	P54619	P54619	R-HSA-1592244
R-HSA-74749	Signal attenuation	1	10	0.000889917	0.459471	0.648722	3	7	0.000529021	0.0012428	4.581	9606	Homo sapiens	Q9Y4H2	Q9Y4H2	R-HSA-74747;R-HSA-5686315;R-HSA-109823
R-HSA-3215018	Processing and activation of SUMO	1	10	0.000889917	0.459471	0.648722	3	9	0.000680169	8.6399e-06	1.7663	9606	Homo sapiens	P63279	P63279	R-HSA-2993790;R-HSA-2993769;R-HSA-2993780
R-HSA-428542	Regulation of commissural axon pathfinding by SLIT and ROBO	1	10	0.000889917	0.459471	0.648722	1	5	0.000377872	0.00016562	1.7399	9606	Homo sapiens	P12931	P12931	R-HSA-9011241
R-HSA-975578	Reactions specific to the complex N-glycan synthesis pathway	1	10	0.000889917	0.459471	0.648722	1	7	0.000529021	0.00061592	3.1542	9606	Homo sapiens	Q16706	Q16706	R-HSA-975814
R-HSA-194002	Glucocorticoid biosynthesis	1	10	0.000889917	0.459471	0.648722	1	7	0.000529021	0.00011201	2.7146	9606	Homo sapiens	P01189	P01189	R-HSA-193997
R-HSA-8983711	OAS antiviral response	1	10	0.000889917	0.459471	0.648722	2	15	0.00113362	0.0009572	3.6816	9606	Homo sapiens	Q6L8Q7	Q6L8Q7	R-HSA-9009950;R-HSA-8985123
R-HSA-9701898	STAT3 nuclear events downstream of ALK signaling	1	10	0.000889917	0.459471	0.648722	1	10	0.000755744	0.00023926	2.7846	9606	Homo sapiens	Q13547	Q13547	R-HSA-9701565
R-HSA-5687128	MAPK6/MAPK4 signaling	6	89	0.00792026	0.466754	0.648722	4	40	0.00302297	0.00151593	2.53373	9606	Homo sapiens	Q9HCE1;Q9UKV8;O75832;Q9H9G7;Q9UL18;P22694	Q9HCE1;Q9UKV8;O75832;Q9H9G7;Q9UL18;P22694	R-HSA-5687088;R-HSA-5687103;R-HSA-5687112;R-HSA-5687113
R-HSA-8856825	Cargo recognition for clathrin-mediated endocytosis	7	105	0.00934413	0.467	0.648722	8	15	0.00113362	0.0140995	2.5766	9606	Homo sapiens	Q9BV40;O75886;Q8WXE9;Q9UMX0;P61201;O14964;P42566	Q9BV40;O75886;Q8WXE9;Q9UMX0;P61201;O14964;P42566	R-HSA-8866279;R-HSA-8863463;R-HSA-8866275;R-HSA-8863727;R-HSA-8867613;R-HSA-8866283;R-HSA-8863723;R-HSA-8863721
R-HSA-8953897	Cellular responses to stimuli	47	751	0.0668328	0.471899	0.648722	70	404	0.030532	0.00450848	2.75849	9606	Homo sapiens	Q9UL15;Q9UL18;Q8TEM1;Q9NNW7;O60907;Q12769;Q9Y5M8;Q06587;P35658;P78406;Q7L523;P49959;P47914;Q9UJW0;Q9UBS4;Q9BVC4;Q9UBS3;Q8NFH3;Q8NFH4;Q9BW27;P63208;P62913;P62851;P55072;P48723;Q9Y2L1;O75832;Q9HB90;Q6IAA8;P62829;P51812;O75694;Q8N1F7;P34931;Q06210;P37198;Q9HCE1;Q9H9G7;P68104;P52948;Q7Z3B4;P20042;P42771;P42773;Q99933	Q9UL15;P52948-3;P52948-4;Q9UL18;Q8TEM1;Q9NNW7;O60907;Q12769;Q9Y5M8;Q06587;P35658;P78406;P52948-5;Q7L523;P49959;P47914;Q9UJW0;Q9UBS4;Q9BVC4;Q9UBS3;Q8NFH3;Q8NFH4;Q9BW27;P63208;P62913;P62851;P55072;P48723;Q9Y2L1;O75832;Q9HB90;Q6IAA8;P62829;P51812;O75694;Q8N1F7;P34931;Q06210;P37198;Q9HCE1;Q9H9G7;P68104;Q7Z3B4;P20042;P42771;P42773;Q99933	R-HSA-9650710;R-HSA-400143;R-HSA-5324632;R-HSA-3857328;R-HSA-8932355;R-HSA-9645598;R-HSA-1791124;R-HSA-3209151;R-HSA-9640195;R-HSA-3229089;R-HSA-3223200;R-HSA-3371554;R-HSA-3785768;R-HSA-1368065;R-HSA-9646468;R-HSA-3323050;R-HSA-5252041;R-HSA-3229102;R-HSA-5251955;R-HSA-5251959;R-HSA-3209111;R-HSA-3209114;R-HSA-5682044;R-HSA-3371422;R-HSA-9650722;R-HSA-5682020;R-HSA-5693540;R-HSA-381111;R-HSA-568…
R-HSA-1971475	A tetrasaccharide linker sequence is required for GAG synthesis	2	26	0.00231378	0.474914	0.648722	5	5	0.000377872	0.00032045	4.4457	9606	Homo sapiens	P35052;P31431	P35052;P31431	R-HSA-1889981;R-HSA-9638064;R-HSA-1889978;R-HSA-1878002;R-HSA-1889955
R-HSA-5693554	Resolution of D-loop Structures through Synthesis-Dependent Strand Annealing (SDSA)	2	26	0.00231378	0.474914	0.648722	1	1	7.55744e-05	2.5656e-05	5.1899	9606	Homo sapiens	P51530;P49959	P51530;P49959	R-HSA-5693589
R-HSA-2173788	Downregulation of TGF-beta receptor signaling	2	26	0.00231378	0.474914	0.648722	4	28	0.00211608	2.93307e-05	4.4632	9606	Homo sapiens	Q9UNE7;P36873	Q9UNE7;P36873	R-HSA-178178;R-HSA-2187368;R-HSA-2187375;R-HSA-178189
R-HSA-5674400	Constitutive Signaling by AKT1 E17K in Cancer	2	26	0.00231378	0.474914	0.648722	2	18	0.00136034	0.00352688	4.83265	9606	Homo sapiens	Q9Y243;Q9BVC4	Q9Y243;Q9BVC4	R-HSA-2243938;R-HSA-2400010
R-HSA-163841	Gamma carboxylation, hypusine formation and arylsulfatase activation	3	42	0.00373765	0.477498	0.648722	8	40	0.00302297	0.00163191	2.4675	9606	Homo sapiens	P00734;Q8NBJ7;Q14393	P00734;Q8NBJ7;Q14393	R-HSA-163810;R-HSA-159826;R-HSA-163843;R-HSA-159843;R-HSA-1614362;R-HSA-159728;R-HSA-163809;R-HSA-1614336
R-HSA-72312	rRNA processing	13	203	0.0180653	0.479613	0.648722	10	21	0.00158706	0.00457583	2.76756	9606	Homo sapiens	Q92979;Q9Y2L1;P62829;Q12788;Q9NR30;P47914;Q8IZL8;Q9NY12;Q9NX24;Q9UI30;Q9BV38;P62913;P62851	Q92979;Q9Y2L1;P62829;Q12788;Q9NR30;P47914;Q8IZL8;Q9NY12;Q9NX24;Q9UI30;Q9BV38;P62913;P62851	R-HSA-6791223;R-HSA-6790982;R-HSA-6791222;R-HSA-6791221;R-HSA-6791219;R-HSA-6791218;R-HSA-6791228;R-HSA-6791227;R-HSA-6790906;R-HSA-6790905
R-HSA-2468052	Establishment of Sister Chromatid Cohesion	1	11	0.000978909	0.491738	0.648722	4	4	0.000302297	0.0020083	2.7733	9606	Homo sapiens	O60216	O60216	R-HSA-2468039;R-HSA-2473152;R-HSA-2473151;R-HSA-2468041
R-HSA-77588	SLBP Dependent Processing of Replication-Dependent Histone Pre-mRNAs	1	11	0.000978909	0.491738	0.648722	3	3	0.000226723	0.0028358	2.9477	9606	Homo sapiens	Q09161	Q09161	R-HSA-77585;R-HSA-77584;R-HSA-77586
R-HSA-193048	Androgen biosynthesis	1	11	0.000978909	0.491738	0.648722	6	9	0.000680169	0.00011201	2.7146	9606	Homo sapiens	P01189	P01189	R-HSA-193073;R-HSA-9705713;R-HSA-9705714;R-HSA-193064;R-HSA-469659;R-HSA-193070
R-HSA-8866904	Negative regulation of activity of TFAP2 (AP-2) family transcription factors	1	11	0.000978909	0.491738	0.648722	3	6	0.000453446	8.6399e-06	1.7663	9606	Homo sapiens	P63279	P63279	R-HSA-3234081;R-HSA-3234084;R-HSA-3234094
R-HSA-5625970	RHO GTPases activate KTN1	1	11	0.000978909	0.491738	0.648722	1	2	0.000151149	0.00014567	1.7746	9606	Homo sapiens	Q9H0B6	Q9H0B6	R-HSA-5672083
R-HSA-2534343	Interaction With Cumulus Cells And The Zona Pellucida	1	11	0.000978909	0.491738	0.648722	1	2	0.000151149	3.4403e-06	3.5129	9606	Homo sapiens	P15291	P15291	R-HSA-1297338
R-HSA-8875555	MET activates RAP1 and RAC1	1	11	0.000978909	0.491738	0.648722	2	5	0.000377872	0.0013461	1.5002	9606	Homo sapiens	Q96N67	Q96N67	R-HSA-8875591;R-HSA-8875576
R-HSA-5607763	CLEC7A (Dectin-1) induces NFAT activation	1	11	0.000978909	0.491738	0.648722	2	6	0.000453446	0.0013161	2.0634	9606	Homo sapiens	Q14643	Q14643	R-HSA-169683;R-HSA-169680
R-HSA-9708530	Regulation of BACH1 activity	1	11	0.000978909	0.491738	0.648722	2	7	0.000529021	0.00011273	1.7682	9606	Homo sapiens	P63208	P63208	R-HSA-9708517;R-HSA-9708525
R-HSA-9013700	NOTCH4 Activation and Transmission of Signal to the Nucleus	1	11	0.000978909	0.491738	0.648722	1	5	0.000377872	0.00012363	2.1941	9606	Homo sapiens	O14672	O14672	R-HSA-9604264
R-HSA-196780	Biotin transport and metabolism	1	11	0.000978909	0.491738	0.648722	2	12	0.000906892	0.00061815	1.5507	9606	Homo sapiens	Q13085	Q13085	R-HSA-3065958;R-HSA-2993814
R-HSA-2586552	Signaling by Leptin	1	11	0.000978909	0.491738	0.648722	2	19	0.00143591	0.0012428	4.581	9606	Homo sapiens	Q9Y4H2	Q9Y4H2	R-HSA-2671873;R-HSA-2671862
R-HSA-390247	Beta-oxidation of very long chain fatty acids	1	11	0.000978909	0.491738	0.648722	1	11	0.000831318	0.011511	3.8213	9606	Homo sapiens	P33897	P33897	R-HSA-390393
R-HSA-196791	Vitamin D (calciferol) metabolism	1	11	0.000978909	0.491738	0.648722	1	13	0.000982467	8.6399e-06	1.7663	9606	Homo sapiens	P63279	P63279	R-HSA-4546387
R-HSA-167160	RNA Pol II CTD phosphorylation and interaction with CE during HIV infection	2	27	0.00240278	0.494582	0.648722	5	5	0.000377872	0.0103927	3.5311	9606	Homo sapiens	P19388;P13984	P19388;P13984	R-HSA-167153;R-HSA-167111;R-HSA-167098;R-HSA-167128;R-HSA-167133
R-HSA-77075	RNA Pol II CTD phosphorylation and interaction with CE	2	27	0.00240278	0.494582	0.648722	5	5	0.000377872	0.0103927	3.5311	9606	Homo sapiens	P19388;P13984	P19388;P13984	R-HSA-77073;R-HSA-113430;R-HSA-77069;R-HSA-77068;R-HSA-77071
R-HSA-9664424	Cell recruitment (pro-inflammatory response)	2	27	0.00240278	0.494582	0.648722	7	23	0.00173821	0.00083186	2.43995	9606	Homo sapiens	Q00653;Q9Y2Z0	Q00653;Q9Y2Z0	R-HSA-873951;R-HSA-9603905;R-HSA-844612;R-HSA-448703;R-HSA-874087;R-HSA-844610;R-HSA-1306876
R-HSA-9660826	Purinergic signaling in leishmaniasis infection	2	27	0.00240278	0.494582	0.648722	7	23	0.00173821	0.00083186	2.43995	9606	Homo sapiens	Q00653;Q9Y2Z0	Q00653;Q9Y2Z0	R-HSA-873951;R-HSA-9603905;R-HSA-844612;R-HSA-448703;R-HSA-874087;R-HSA-844610;R-HSA-1306876
R-HSA-5218920	VEGFR2 mediated vascular permeability	2	27	0.00240278	0.494582	0.648722	3	15	0.00113362	0.00352688	4.83265	9606	Homo sapiens	Q9Y243;Q9BVC4	Q9Y243;Q9BVC4	R-HSA-2317314;R-HSA-198640;R-HSA-198270
R-HSA-211976	Endogenous sterols	2	27	0.00240278	0.494582	0.648722	2	18	0.00136034	0.00029026	2.82195	9606	Homo sapiens	P10109;P01189	P10109;P01189	R-HSA-193101;R-HSA-193997
R-HSA-381119	Unfolded Protein Response (UPR)	6	92	0.00818724	0.498302	0.648722	7	94	0.00710399	0.00233769	2.88223	9606	Homo sapiens	Q9Y2L1;Q9UBS4;Q9UBS3;Q9Y5M8;P20042;Q06210	Q9Y2L1;Q9UBS4;Q9UBS3;Q9Y5M8;P20042;Q06210	R-HSA-381111;R-HSA-517731;R-HSA-1791075;R-HSA-1791088;R-HSA-381128;R-HSA-1791124;R-HSA-1791060
R-HSA-1221632	Meiotic synapsis	4	60	0.0053395	0.504059	0.648722	6	6	0.000453446	0.00108926	2.40572	9606	Homo sapiens	O60216;P63279;O94901;Q9BTC0-1	O60216;P63279;O94901;Q9BTC0-1	R-HSA-912505;R-HSA-912408;R-HSA-912389;R-HSA-912470;R-HSA-912467;R-HSA-912450
R-HSA-5610780	Degradation of GLI1 by the proteasome	4	60	0.0053395	0.504059	0.648722	6	6	0.000453446	0.00109356	2.9556	9606	Homo sapiens	O75832;P63208;P22694;Q96J02	O75832;P63208;P22694;Q96J02	R-HSA-5610741;R-HSA-5610758;R-HSA-5610742;R-HSA-5610737;R-HSA-5610735;R-HSA-5610760
R-HSA-5610785	GLI3 is processed to GLI3R by the proteasome	4	60	0.0053395	0.504059	0.648722	4	5	0.000377872	0.00131157	2.5403	9606	Homo sapiens	P48729;O75832;P63208;P22694	P48729;O75832;P63208;P22694	R-HSA-5610720;R-HSA-5610754;R-HSA-5610722;R-HSA-5610746
R-HSA-5610783	Degradation of GLI2 by the proteasome	4	60	0.0053395	0.504059	0.648722	4	5	0.000377872	0.00131157	2.5403	9606	Homo sapiens	P48729;O75832;P63208;P22694	P48729;O75832;P63208;P22694	R-HSA-5610757;R-HSA-5610717;R-HSA-5610718;R-HSA-5610745
R-HSA-8866654	E3 ubiquitin ligases ubiquitinate target proteins	4	60	0.0053395	0.504059	0.648722	6	16	0.00120919	0.00562361	2.7294	9606	Homo sapiens	Q7L523;Q5VTR2;P55072;Q8N7H5	Q7L523;Q5VTR2;P55072;Q8N7H5	R-HSA-8943080;R-HSA-8943083;R-HSA-8938829;R-HSA-8938815;R-HSA-8942099;R-HSA-8942101
R-HSA-168643	Nucleotide-binding domain, leucine rich repeat containing receptor (NLR) signaling pathways	4	60	0.0053395	0.504059	0.648722	10	46	0.00347642	0.00176755	2.95942	9606	Homo sapiens	Q00653;Q9Y2Z0;Q13685;Q96J02	Q00653;Q9Y2Z0;Q13685;Q96J02	R-HSA-873951;R-HSA-9676160;R-HSA-688137;R-HSA-9603905;R-HSA-844440;R-HSA-1296421;R-HSA-844612;R-HSA-874087;R-HSA-844610;R-HSA-1306876
R-HSA-5633008	TP53 Regulates Transcription of Cell Death Genes	3	44	0.00391564	0.50811	0.648722	6	67	0.00506348	0.0108289	2.52183	9606	Homo sapiens	P17936;Q07812;Q92696	P17936;Q07812;Q92696	R-HSA-3700984;R-HSA-6801109;R-HSA-6800035;R-HSA-6801089;R-HSA-6801101;R-HSA-6800044
R-HSA-2500257	Resolution of Sister Chromatid Cohesion	8	126	0.011213	0.511973	0.648722	8	8	0.000604595	0.00356678	2.70949	9606	Homo sapiens	O60216;P52948;O43684;Q8NFH3;Q9BW27;Q8NFH4;P36873;Q12769	O60216;O43684;Q8NFH3;Q9BW27;Q8NFH4;P36873;Q12769;P52948-5	R-HSA-2468293;R-HSA-2466068;R-HSA-2484822;R-HSA-2545253;R-HSA-2467794;R-HSA-1638803;R-HSA-2468287;R-HSA-1638821
R-HSA-354192	Integrin signaling	2	28	0.00249177	0.513775	0.648722	19	24	0.00181378	0.00016562	1.7399	9606	Homo sapiens	P12931	P12931-1;P12931	R-HSA-354149;R-HSA-443910;R-HSA-429415;R-HSA-354087;R-HSA-372705;R-HSA-432096;R-HSA-429441;R-HSA-443905;R-HSA-354124;R-HSA-377644;R-HSA-377641;R-HSA-377640;R-HSA-377643;R-HSA-354165;R-HSA-372693;R-HSA-354066;R-HSA-354077;R-HSA-354073;R-HSA-372697
R-HSA-2022854	Keratan sulfate biosynthesis	2	28	0.00249177	0.513775	0.648722	3	9	0.000680169	0.00086117	3.1904	9606	Homo sapiens	O60513;P15291	O60513;P15291	R-HSA-2046298;R-HSA-2025723;R-HSA-2046265
R-HSA-8878171	Transcriptional regulation by RUNX1	13	208	0.0185103	0.514524	0.648722	32	132	0.00997582	0.00712358	2.21548	9606	Homo sapiens	P07711;Q8TAQ2;Q92925;Q969G3;Q9UKV8;O75832;Q9UL18;Q13547;P12931;Q96J02;Q06587;Q9HCE1;Q9H9G7	P07711;Q8TAQ2;Q92925;Q969G3;Q9UKV8;O75832;Q9UL18;Q13547;P12931;Q96J02;Q06587;Q9HCE1;Q9H9G7	R-HSA-8938440;R-HSA-8936584;R-HSA-8937097;R-HSA-8938507;R-HSA-8956684;R-HSA-8937728;R-HSA-8936068;R-HSA-8937989;R-HSA-8937113;R-HSA-8936989;R-HSA-8937118;R-HSA-8957265;R-HSA-8937682;R-HSA-8935766;R-HSA-8936599;R-HSA-8935785;R-HSA-8938217;R-HSA-8956652;R-HSA-8937134;R-HSA-8936608;R-HSA-8936995;R-HSA-8935864;R-HSA-8939129;R-HSA-8935930;R-HSA-8936058;R-HSA-8938108;R-HSA-8937022;R-HSA-8935730;R-HSA-8…
R-HSA-2559580	Oxidative Stress Induced Senescence	6	94	0.00836522	0.518974	0.648722	7	40	0.00302297	0.000811736	2.54808	9606	Homo sapiens	Q9HCE1;Q9H9G7;Q9UL18;Q06587;P42771;P42773	Q9HCE1;Q9H9G7;Q9UL18;Q06587;P42771;P42773	R-HSA-182594;R-HSA-3229089;R-HSA-3223200;R-HSA-3209111;R-HSA-3209114;R-HSA-3229102;R-HSA-3209151
R-HSA-9027276	Erythropoietin activates Phosphoinositide-3-kinase (PI3K)	1	12	0.0010679	0.522081	0.648722	7	7	0.000529021	0.0012428	4.581	9606	Homo sapiens	Q9Y4H2	Q9Y4H2	R-HSA-9027273;R-HSA-9027272;R-HSA-9021627;R-HSA-9027275;R-HSA-9012657;R-HSA-9027281;R-HSA-9027280
R-HSA-442720	CREB1 phosphorylation through the activation of Adenylate Cyclase	1	12	0.0010679	0.522081	0.648722	4	6	0.000453446	0.00383	4.5698	9606	Homo sapiens	P22694	P22694	R-HSA-111925;R-HSA-111924;R-HSA-8951727;R-HSA-111919
R-HSA-196108	Pregnenolone biosynthesis	1	12	0.0010679	0.522081	0.648722	3	7	0.000529021	0.00046851	2.9293	9606	Homo sapiens	P10109	P10109	R-HSA-193065;R-HSA-193054;R-HSA-193101
R-HSA-430116	GP1b-IX-V activation signalling	1	12	0.0010679	0.522081	0.648722	2	7	0.000529021	0.00016562	1.7399	9606	Homo sapiens	P12931	P12931-1	R-HSA-443439;R-HSA-443418
R-HSA-4641265	Repression of WNT target genes	1	12	0.0010679	0.522081	0.648722	2	7	0.000529021	0.00023926	2.7846	9606	Homo sapiens	Q13547	Q13547	R-HSA-4641231;R-HSA-5229348
R-HSA-6803211	TP53 Regulates Transcription of Death Receptors and Ligands	1	12	0.0010679	0.522081	0.648722	2	7	0.000529021	0.026869	2.4496	9606	Homo sapiens	P17936	P17936	R-HSA-6800035;R-HSA-6800044
R-HSA-9634600	Regulation of glycolysis by fructose 2,6-bisphosphate metabolism	1	12	0.0010679	0.522081	0.648722	1	4	0.000302297	0.00383	4.5698	9606	Homo sapiens	P22694	P22694	R-HSA-163773
R-HSA-209952	Peptide hormone biosynthesis	1	12	0.0010679	0.522081	0.648722	1	5	0.000377872	0.00011201	2.7146	9606	Homo sapiens	P01189	P01189	R-HSA-265301
R-HSA-9614399	Regulation of localization of FOXO transcription factors	1	12	0.0010679	0.522081	0.648722	1	5	0.000377872	0.0067158	7.5246	9606	Homo sapiens	Q9Y243	Q9Y243	R-HSA-199299
R-HSA-5689877	Josephin domain DUBs	1	12	0.0010679	0.522081	0.648722	1	6	0.000453446	0.017712	1.5986	9606	Homo sapiens	P55072	P55072	R-HSA-5688834
R-HSA-9635465	Suppression of apoptosis	1	12	0.0010679	0.522081	0.648722	1	7	0.000529021	7.8855e-06	1.5974	9606	Homo sapiens	P23246	P23246	R-HSA-9635446
R-HSA-71384	Ethanol oxidation	1	12	0.0010679	0.522081	0.648722	1	7	0.000529021	0.00018578	1.9625	9606	Homo sapiens	P00352	P00352	R-HSA-71691
R-HSA-9683610	Maturation of nucleoprotein	1	12	0.0010679	0.522081	0.648722	1	9	0.000680169	8.6399e-06	1.7663	9606	Homo sapiens	P63279	P63279	R-HSA-9683687
R-HSA-5633007	Regulation of TP53 Activity	10	160	0.0142387	0.522527	0.648722	14	98	0.00740629	0.00483363	3.58938	9606	Homo sapiens	Q96S44;P51530;P49959;Q9Y243;O94776;Q13547;Q9BVC4;P54619;Q9Y5B9;P48426	Q96S44;P51530;P49959;Q9Y243;O94776;Q13547;Q9BVC4;P54619;Q9Y5B9;P48426	R-HSA-6805479;R-HSA-6805061;R-HSA-6799332;R-HSA-198599;R-HSA-6805059;R-HSA-6811522;R-HSA-6805640;R-HSA-6805620;R-HSA-6805650;R-HSA-6805470;R-HSA-8877692;R-HSA-8877691;R-HSA-6795290;R-HSA-6805785
R-HSA-427389	ERCC6 (CSB) and EHMT2 (G9a) positively regulate rRNA expression	3	45	0.00400463	0.523061	0.648722	2	4	0.000302297	0.000336393	2.9739	9606	Homo sapiens	O94776;Q13547;Q13330	O94776;Q13547;Q13330	R-HSA-427404;R-HSA-427336
R-HSA-1660661	Sphingolipid de novo biosynthesis	3	45	0.00400463	0.523061	0.648722	7	32	0.00241838	0.000780837	2.0459	9606	Homo sapiens	O95470;Q5SGD2;P22059	O95470;Q5SGD2;P22059	R-HSA-428676;R-HSA-429732;R-HSA-429730;R-HSA-429699;R-HSA-429683;R-HSA-429694;R-HSA-428681
R-HSA-6781827	Transcription-Coupled Nucleotide Excision Repair (TC-NER)	5	78	0.00694135	0.523605	0.648722	17	17	0.00128476	0.0061754	2.49886	9606	Homo sapiens	Q9UMS4;P61201;P19388;O60306;Q9ULR0	Q9UMS4;P61201;P19388;O60306;Q9ULR0	R-HSA-6782211;R-HSA-9684118;R-HSA-6781824;R-HSA-6782208;R-HSA-6781867;R-HSA-6781833;R-HSA-6782069;R-HSA-6782004;R-HSA-6782131;R-HSA-6782227;R-HSA-6781840;R-HSA-6782224;R-HSA-6782141;R-HSA-6782204;R-HSA-6781818;R-HSA-6782138;R-HSA-6782234
R-HSA-69618	Mitotic Spindle Checkpoint	7	111	0.00987808	0.524642	0.648722	6	7	0.000529021	0.00378942	2.70037	9606	Homo sapiens	P52948;O43684;Q8NFH3;Q9BW27;Q8NFH4;P36873;Q12769	O43684;Q8NFH3;Q9BW27;Q8NFH4;P36873;Q12769;P52948-5	R-HSA-141409;R-HSA-141431;R-HSA-141422;R-HSA-141439;R-HSA-141423;R-HSA-141437
R-HSA-190236	Signaling by FGFR	6	95	0.00845421	0.529186	0.648722	5	142	0.0107316	0.00434668	2.72095	9606	Homo sapiens	P31943;Q09161;Q01085;P12931;P19388;P13984	P31943;Q09161;P12931-1;Q01085;P19388;P13984	R-HSA-6803527;R-HSA-6803523;R-HSA-6803838;R-HSA-1295609;R-HSA-6803836
R-HSA-1912408	Pre-NOTCH Transcription and Translation	4	62	0.00551749	0.529545	0.648722	13	27	0.00204051	0.0013116	2.10355	9606	Homo sapiens	Q9HCE1;Q9UKV8;Q9H9G7;Q9UL18	Q9HCE1;Q9UKV8;Q9H9G7;Q9UL18	R-HSA-1912413;R-HSA-1912412;R-HSA-1606682;R-HSA-1912409;R-HSA-1912410;R-HSA-1912406;R-HSA-1912368;R-HSA-1912364;R-HSA-1912367;R-HSA-1912366;R-HSA-1912363;R-HSA-1912362;R-HSA-1606561
R-HSA-164952	The role of Nef in HIV-1 replication and disease pathogenesis	2	29	0.00258076	0.532481	0.648722	3	20	0.00151149	0.00326381	2.21165	9606	Homo sapiens	Q9Y6Q5;P61966	Q9Y6Q5;P61966	R-HSA-182263;R-HSA-182279;R-HSA-182286
R-HSA-5205647	Mitophagy	2	29	0.00258076	0.532481	0.648722	2	15	0.00113362	0.00019922	2.2825	9606	Homo sapiens	P12931;Q96HS1	P12931-1;Q96HS1-2	R-HSA-8948139;R-HSA-8948143
R-HSA-1799339	SRP-dependent cotranslational protein targeting to membrane	7	113	0.0100561	0.543343	0.648722	5	5	0.000377872	0.00921223	2.134	9606	Homo sapiens	Q9BY50;P47914;P62829;Q9Y5M8;P62913;P62851;P61009	Q9BY50;P47914;P62829;Q9Y5M8;P62913;P62851;P61009	R-HSA-1799326;R-HSA-1799330;R-HSA-1799329;R-HSA-1799335;R-HSA-1799332
R-HSA-9609646	HCMV Infection	16	262	0.0233158	0.545546	0.648722	10	31	0.00234281	0.00695467	2.65623	9606	Homo sapiens	Q8TEM1;O60907;Q5QNW6;Q12769;O75694;Q8N1F7;P35658;P78406;P37198;P52948;Q7Z3B4;Q8NFH3;Q9BW27;Q8NFH4	P52948-3;P52948-4;Q8TEM1;O60907;Q5QNW6;Q12769;O75694;Q8N1F7;P35658;P78406;P52948-5;P37198;Q7Z3B4;Q8NFH3;Q9BW27;Q8NFH4	R-HSA-9614816;R-HSA-9614369;R-HSA-9636128;R-HSA-9621073;R-HSA-9698928;R-HSA-9614810;R-HSA-9614811;R-HSA-9623096;R-HSA-9614367;R-HSA-9629004
R-HSA-6806834	Signaling by MET	5	80	0.00711934	0.545849	0.648722	6	51	0.00385429	0.00488588	2.1796	9606	Homo sapiens	Q96N67;O75886;P12931;O14964;P42566	Q96N67;O75886;P12931;O14964;P42566	R-HSA-8875591;R-HSA-8874083;R-HSA-8875490;R-HSA-8874082;R-HSA-8874080;R-HSA-8875576
R-HSA-1663150	The activation of arylsulfatases	1	13	0.00115689	0.550615	0.648722	2	2	0.000151149	0.00031839	2.105	9606	Homo sapiens	Q8NBJ7	Q8NBJ7	R-HSA-1614362;R-HSA-1614336
R-HSA-2564830	Cytosolic iron-sulfur cluster assembly	1	13	0.00115689	0.550615	0.648722	2	3	0.000226723	0.0004754	3.8555	9606	Homo sapiens	Q9Y5Y2	Q9Y5Y2	R-HSA-2564828;R-HSA-2564826
R-HSA-68884	Mitotic Telophase/Cytokinesis	1	13	0.00115689	0.550615	0.648722	2	4	0.000302297	0.0020083	2.7733	9606	Homo sapiens	O60216	O60216	R-HSA-2470935;R-HSA-2468040
R-HSA-879415	Advanced glycosylation endproduct receptor signaling	1	13	0.00115689	0.550615	0.648722	2	4	0.000302297	0.007475	1.7348	9606	Homo sapiens	P0DJI8	P0DJI8	R-HSA-879411;R-HSA-879362
R-HSA-1483213	Synthesis of PE	1	13	0.00115689	0.550615	0.648722	1	7	0.000529021	0.011223	1.997	9606	Homo sapiens	Q9Y259	Q9Y259	R-HSA-1483222
R-HSA-2046104	alpha-linolenic (omega3) and linoleic (omega6) acid metabolism	1	13	0.00115689	0.550615	0.648722	2	22	0.00166264	0.011511	3.8213	9606	Homo sapiens	P33897	P33897	R-HSA-2046093;R-HSA-2046087
R-HSA-2046106	alpha-linolenic acid (ALA) metabolism	1	13	0.00115689	0.550615	0.648722	1	14	0.00105804	0.011511	3.8213	9606	Homo sapiens	P33897	P33897	R-HSA-2046087
R-HSA-9694548	Maturation of spike protein	2	30	0.00266975	0.550688	0.648722	2	11	0.000831318	0.00030828	5.4689	9606	Homo sapiens	Q16706;Q9UKM7	Q16706;Q9UKM7	R-HSA-9694656;R-HSA-9696807
R-HSA-9615017	FOXO-mediated transcription of oxidative stress, metabolic and neuronal genes	2	30	0.00266975	0.550688	0.648722	3	34	0.00256953	0.000175635	2.7496	9606	Homo sapiens	Q13547;P01189	Q13547;P01189	R-HSA-9623072;R-HSA-9625124;R-HSA-9625101
R-HSA-6782210	Gap-filling DNA repair synthesis and ligation in TC-NER	4	64	0.00569547	0.554373	0.648722	2	2	0.000151149	0.00771885	2.506	9606	Homo sapiens	Q9UMS4;P19388;O60306;Q9ULR0	Q9UMS4;P19388;O60306;Q9ULR0	R-HSA-6782227;R-HSA-6782208
R-HSA-1442490	Collagen degradation	4	64	0.00569547	0.554373	0.648722	8	34	0.00256953	0.0122085	2.12418	9606	Homo sapiens	P07711;P53420;O14672;P27658	P07711;P53420;O14672;P27658	R-HSA-2471621;R-HSA-2482180;R-HSA-2168960;R-HSA-1454757;R-HSA-1564142;R-HSA-2168923;R-HSA-2537499;R-HSA-1564169
R-HSA-1834949	Cytosolic sensors of pathogen-associated DNA	4	64	0.00569547	0.554373	0.648722	5	50	0.00377872	0.0159001	3.11273	9606	Homo sapiens	Q00653;P49959;P19388;Q7RTR2	Q00653;P49959;P19388;Q7RTR2	R-HSA-1834939;R-HSA-9604480;R-HSA-168140;R-HSA-1964482;R-HSA-3204303
R-HSA-6782135	Dual incision in TC-NER	4	65	0.00578446	0.566522	0.648722	7	7	0.000529021	0.00771885	2.506	9606	Homo sapiens	Q9UMS4;P19388;O60306;Q9ULR0	Q9UMS4;P19388;O60306;Q9ULR0	R-HSA-6782211;R-HSA-6782131;R-HSA-9684118;R-HSA-6782224;R-HSA-6782141;R-HSA-6782204;R-HSA-6782138
R-HSA-8949613	Cristae formation	2	31	0.00275874	0.568391	0.648722	1	2	0.000151149	0.00175803	3.57095	9606	Homo sapiens	Q5XKP0;O75431	Q5XKP0;O75431	R-HSA-8949609
R-HSA-917729	Endosomal Sorting Complex Required For Transport (ESCRT)	2	31	0.00275874	0.568391	0.648722	1	4	0.000302297	0.00126633	2.3068	9606	Homo sapiens	O75886;O14964	O75886;O14964	R-HSA-917730
R-HSA-196807	Nicotinate metabolism	2	31	0.00275874	0.568391	0.648722	2	28	0.00211608	0.00861151	1.8733	9606	Homo sapiens	P40261;Q8IW45	P40261;Q8IW45	R-HSA-6806967;R-HSA-5359451
R-HSA-198323	AKT phosphorylates targets in the cytosol	1	14	0.00124588	0.577448	0.648722	9	9	0.000680169	0.0067158	7.5246	9606	Homo sapiens	Q9Y243	Q9Y243	R-HSA-198611;R-HSA-198371;R-HSA-198609;R-HSA-198599;R-HSA-198613;R-HSA-198347;R-HSA-200143;R-HSA-8948757;R-HSA-198621
R-HSA-5467340	AXIN missense mutants destabilize the destruction complex	1	14	0.00124588	0.577448	0.648722	1	1	7.55744e-05	0.0012844	1.6048	9606	Homo sapiens	P48729	P48729	R-HSA-4839734
R-HSA-5467348	Truncations of AMER1 destabilize the destruction complex	1	14	0.00124588	0.577448	0.648722	1	1	7.55744e-05	0.0012844	1.6048	9606	Homo sapiens	P48729	P48729	R-HSA-4839746
R-HSA-5467337	APC truncation mutants have impaired AXIN binding	1	14	0.00124588	0.577448	0.648722	1	1	7.55744e-05	0.0012844	1.6048	9606	Homo sapiens	P48729	P48729	R-HSA-4791278
R-HSA-4839748	Signaling by AMER1 mutants	1	14	0.00124588	0.577448	0.648722	1	1	7.55744e-05	0.0012844	1.6048	9606	Homo sapiens	P48729	P48729	R-HSA-4839746
R-HSA-4839735	Signaling by AXIN mutants	1	14	0.00124588	0.577448	0.648722	1	1	7.55744e-05	0.0012844	1.6048	9606	Homo sapiens	P48729	P48729	R-HSA-4839734
R-HSA-5358565	Mismatch repair (MMR) directed by MSH2:MSH6 (MutSalpha)	1	14	0.00124588	0.577448	0.648722	7	10	0.000755744	0.037664	3.0181	9606	Homo sapiens	P52701	P52701	R-HSA-5358912;R-HSA-5358597;R-HSA-5358599;R-HSA-5358518;R-HSA-5444516;R-HSA-5358525;R-HSA-5358510
R-HSA-418885	DCC mediated attractive signaling	1	14	0.00124588	0.577448	0.648722	8	12	0.000906892	0.00016562	1.7399	9606	Homo sapiens	P12931	P12931	R-HSA-373716;R-HSA-418868;R-HSA-418850;R-HSA-418865;R-HSA-374701;R-HSA-418874;R-HSA-418858;R-HSA-418856
R-HSA-399955	SEMA3A-Plexin repulsion signaling by inhibiting Integrin adhesion	1	14	0.00124588	0.577448	0.648722	5	8	0.000604595	2.7495e-05	2.6479	9606	Homo sapiens	Q14563	Q14563	R-HSA-399941;R-HSA-399934;R-HSA-399935;R-HSA-399933;R-HSA-399928
R-HSA-3371568	Attenuation phase	1	14	0.00124588	0.577448	0.648722	3	5	0.000377872	0.042361	3.0274	9606	Homo sapiens	P34931	P34931	R-HSA-3371554;R-HSA-5082369;R-HSA-5082384
R-HSA-69166	Removal of the Flap Intermediate	1	14	0.00124588	0.577448	0.648722	2	4	0.000302297	3.2337e-05	7.599	9606	Homo sapiens	P51530	P51530	R-HSA-69142;R-HSA-69144
R-HSA-4839744	Signaling by APC mutants	1	14	0.00124588	0.577448	0.648722	1	2	0.000151149	0.0012844	1.6048	9606	Homo sapiens	P48729	P48729	R-HSA-4791278
R-HSA-171007	p38MAPK events	1	14	0.00124588	0.577448	0.648722	2	5	0.000377872	0.00016562	1.7399	9606	Homo sapiens	P12931	P12931-1	R-HSA-171011;R-HSA-170991
R-HSA-877312	Regulation of IFNG signaling	1	14	0.00124588	0.577448	0.648722	1	4	0.000302297	0.034386	3.9961	9606	Homo sapiens	P29350	P29350	R-HSA-877308
R-HSA-2024101	CS/DS degradation	1	14	0.00124588	0.577448	0.648722	2	10	0.000755744	0.00015994	2.5514	9606	Homo sapiens	P07686	P07686	R-HSA-9638075;R-HSA-2105001
R-HSA-6803205	TP53 regulates transcription of several additional cell death genes whose specific roles in p53-dependent apoptosis remain uncertain	1	14	0.00124588	0.577448	0.648722	3	18	0.00136034	0.0055559	2.1833	9606	Homo sapiens	Q92696	Q92696	R-HSA-6801109;R-HSA-6801089;R-HSA-6801101
R-HSA-75109	Triglyceride biosynthesis	1	14	0.00124588	0.577448	0.648722	1	7	0.000529021	0.00024563	1.5479	9606	Homo sapiens	P32189	P32189	R-HSA-75887
R-HSA-1614558	Degradation of cysteine and homocysteine	1	14	0.00124588	0.577448	0.648722	3	22	0.00166264	0.015244	1.5479	9606	Homo sapiens	Q9Y6N5	Q9Y6N5	R-HSA-1614665;R-HSA-1614618;R-HSA-1614605
R-HSA-1358803	Downregulation of ERBB2:ERBB3 signaling	1	14	0.00124588	0.577448	0.648722	1	8	0.000604595	0.0067158	7.5246	9606	Homo sapiens	Q9Y243	Q9Y243	R-HSA-1358791
R-HSA-6804759	Regulation of TP53 Activity through Association with Co-factors	1	14	0.00124588	0.577448	0.648722	1	11	0.000831318	0.0067158	7.5246	9606	Homo sapiens	Q9Y243	Q9Y243	R-HSA-6805785
R-HSA-71240	Tryptophan catabolism	1	14	0.00124588	0.577448	0.648722	1	13	0.000982467	0.0023405	2.1962	9606	Homo sapiens	Q6YP21	Q6YP21	R-HSA-901097
R-HSA-3296469	Defects in cobalamin (B12) metabolism	1	14	0.00124588	0.577448	0.648722	1	15	0.00113362	0.0054968	2.1694	9606	Homo sapiens	Q96EY8	Q96EY8	R-HSA-3322125
R-HSA-8936459	RUNX1 regulates genes involved in megakaryocyte differentiation and platelet function	4	66	0.00587345	0.578486	0.648722	13	33	0.00249395	0.000291668	2.30432	9606	Homo sapiens	Q9HCE1;Q9H9G7;Q9UL18;Q13547	Q9HCE1;Q9H9G7;Q9UL18;Q13547	R-HSA-8936584;R-HSA-8937097;R-HSA-8936608;R-HSA-8936995;R-HSA-8937113;R-HSA-8936989;R-HSA-8937118;R-HSA-8937022;R-HSA-8935730;R-HSA-8935731;R-HSA-8935732;R-HSA-8936628;R-HSA-8936599
R-HSA-9648025	EML4 and NUDC in mitotic spindle formation	7	117	0.010412	0.579785	0.648722	1	5	0.000377872	0.00378942	2.70037	9606	Homo sapiens	P52948;O43684;Q8NFH3;Q9BW27;Q8NFH4;P36873;Q12769	O43684;Q8NFH3;Q9BW27;Q8NFH4;P36873;Q12769;P52948-5	R-HSA-9648114
R-HSA-3214858	RMTs methylate histone arginines	3	49	0.00436059	0.580248	0.648722	3	22	0.00166264	0.0124221	1.80853	9606	Homo sapiens	Q8TAQ2;Q92925;Q969G3	Q8TAQ2;Q92925;Q969G3	R-HSA-5205799;R-HSA-3215448;R-HSA-5205861
R-HSA-6791312	TP53 Regulates Transcription of Cell Cycle Genes	3	49	0.00436059	0.580248	0.648722	2	42	0.00317412	0.00539271	2.41513	9606	Homo sapiens	Q07812;Q9NZN8;A5YKK6	Q07812;Q9NZN8;A5YKK6	R-HSA-6803892;R-HSA-6798044
R-HSA-5655253	Signaling by FGFR2 in disease	3	49	0.00436059	0.580248	0.648722	1	28	0.00211608	0.00787371	3.33663	9606	Homo sapiens	Q09161;P19388;P13984	Q09161;P19388;P13984	R-HSA-8851710
R-HSA-5693568	Resolution of D-loop Structures through Holliday Junction Intermediates	2	32	0.00284774	0.585584	0.648722	6	9	0.000680169	2.5656e-05	5.1899	9606	Homo sapiens	P51530;P49959	P51530;P49959	R-HSA-5686469;R-HSA-5686483;R-HSA-5693539;R-HSA-5693584;R-HSA-5686410;R-HSA-5686440
R-HSA-445989	TAK1 activates NFkB by phosphorylation and activation of IKKs complex	2	32	0.00284774	0.585584	0.648722	3	5	0.000377872	0.0043053	2.40905	9606	Homo sapiens	Q00653;P0DJI8	Q00653;P0DJI8	R-HSA-168166;R-HSA-9630923;R-HSA-168140
R-HSA-456926	Thrombin signalling through proteinase activated receptors (PARs)	2	32	0.00284774	0.585584	0.648722	7	15	0.00113362	0.00237021	1.66125	9606	Homo sapiens	P00734;P12931	P00734;P12931-1	R-HSA-418163;R-HSA-418176;R-HSA-418158;R-HSA-114697;R-HSA-418170;R-HSA-418200;R-HSA-9708859
R-HSA-381042	PERK regulates gene expression	2	32	0.00284774	0.585584	0.648722	3	11	0.000831318	0.00464908	3.7209	9606	Homo sapiens	Q9Y2L1;P20042	Q9Y2L1;P20042	R-HSA-381111;R-HSA-517731;R-HSA-381128
R-HSA-8863795	Downregulation of ERBB2 signaling	2	32	0.00284774	0.585584	0.648722	2	14	0.00105804	0.00336091	6.141	9606	Homo sapiens	Q9UNE7;Q9Y243	Q9UNE7;Q9Y243	R-HSA-1918092;R-HSA-1358791
R-HSA-2173789	TGF-beta receptor signaling activates SMADs	2	32	0.00284774	0.585584	0.648722	4	39	0.0029474	2.93307e-05	4.4632	9606	Homo sapiens	Q9UNE7;P36873	Q9UNE7;P36873	R-HSA-178178;R-HSA-2187368;R-HSA-2187375;R-HSA-178189
R-HSA-1650814	Collagen biosynthesis and modifying enzymes	4	67	0.00596245	0.590259	0.648722	21	51	0.00385429	0.001006	2.80362	9606	Homo sapiens	P53420;Q8NBJ5;P27658;Q9UKZ9	P53420;Q8NBJ5;P27658;Q9UKZ9	R-HSA-8948232;R-HSA-1650808;R-HSA-8944265;R-HSA-2002460;R-HSA-8948234;R-HSA-2022073;R-HSA-8948224;R-HSA-8948226;R-HSA-8948228;R-HSA-2089971;R-HSA-1981104;R-HSA-8948230;R-HSA-8948231;R-HSA-8944218;R-HSA-8948219;R-HSA-8948222;R-HSA-1981128;R-HSA-2002440;R-HSA-1980233;R-HSA-1981157;R-HSA-1981120
R-HSA-9612973	Autophagy	9	152	0.0135267	0.590265	0.648722	21	108	0.00816203	0.00248912	2.92429	9606	Homo sapiens	Q7L523;Q9HB90;P68104;Q9BVC4;Q6IAA8;P54619;P12931;P55072;Q96HS1	Q7L523;Q9HB90;P68104;P12931-1;Q9BVC4;Q6IAA8;P54619;Q96HS1-2;P55072	R-HSA-9626034;R-HSA-1632857;R-HSA-9626067;R-HSA-9646354;R-HSA-8948139;R-HSA-9626038;R-HSA-5672017;R-HSA-5672817;R-HSA-8948143;R-HSA-9613530;R-HSA-5675868;R-HSA-9626046;R-HSA-5679239;R-HSA-5679205;R-HSA-5675790;R-HSA-9646347;R-HSA-5665868;R-HSA-5672010;R-HSA-5672011;R-HSA-5672008;R-HSA-5673768
R-HSA-1793185	Chondroitin sulfate/dermatan sulfate metabolism	3	50	0.00444959	0.593851	0.648722	7	28	0.00211608	0.000266947	3.81427	9606	Homo sapiens	P35052;P07686;P31431	P35052;P07686;P31431	R-HSA-1889981;R-HSA-9638064;R-HSA-1889978;R-HSA-9638075;R-HSA-2105001;R-HSA-1878002;R-HSA-1889955
R-HSA-68882	Mitotic Anaphase	14	237	0.021091	0.596633	0.648722	11	32	0.00241838	0.00438196	2.67411	9606	Homo sapiens	O75832;O43684;Q12769;O75694;P36873;Q8N1F7;O60216;P37198;P63279;P52948;Q7Z3B4;Q8NFH3;Q9BW27;Q8NFH4	O75832;O43684;Q12769;O75694;P36873;Q8N1F7;P52948-5;O60216;P37198;P63279;Q7Z3B4;Q8NFH3;Q9BW27;Q8NFH4	R-HSA-9615937;R-HSA-2467809;R-HSA-2545203;R-HSA-2467811;R-HSA-9634219;R-HSA-9618378;R-HSA-174202;R-HSA-9634169;R-HSA-9615945;R-HSA-3000449;R-HSA-9615901
R-HSA-5693537	Resolution of D-Loop Structures	2	33	0.00293673	0.602265	0.648722	7	10	0.000755744	2.5656e-05	5.1899	9606	Homo sapiens	P51530;P49959	P51530;P49959	R-HSA-5693589;R-HSA-5686469;R-HSA-5686483;R-HSA-5693539;R-HSA-5693584;R-HSA-5686410;R-HSA-5686440
R-HSA-1980145	Signaling by NOTCH2	2	33	0.00293673	0.602265	0.648722	2	20	0.00151149	0.00158522	2.13035	9606	Homo sapiens	O14672;Q86YT6	O14672;Q86YT6	R-HSA-2172172;R-HSA-157629
R-HSA-9027284	Erythropoietin activates RAS	1	15	0.00133488	0.602681	0.648722	8	8	0.000604595	0.0012428	4.581	9606	Homo sapiens	Q9Y4H2	Q9Y4H2	R-HSA-9027274;R-HSA-9029149;R-HSA-9029151;R-HSA-9029150;R-HSA-9029155;R-HSA-9024723;R-HSA-9029158;R-HSA-9024726
R-HSA-4839743	Signaling by CTNNB1 phospho-site mutants	1	15	0.00133488	0.602681	0.648722	4	4	0.000302297	0.0012844	1.6048	9606	Homo sapiens	P48729	P48729	R-HSA-4827388;R-HSA-4839635;R-HSA-4839634;R-HSA-4839638
R-HSA-372708	p130Cas linkage to MAPK signaling for integrins	1	15	0.00133488	0.602681	0.648722	3	3	0.000226723	0.00016562	1.7399	9606	Homo sapiens	P12931	P12931	R-HSA-372693;R-HSA-372705;R-HSA-372697
R-HSA-354194	GRB2:SOS provides linkage to MAPK signaling for Integrins	1	15	0.00133488	0.602681	0.648722	2	2	0.000151149	0.00016562	1.7399	9606	Homo sapiens	P12931	P12931	R-HSA-354165;R-HSA-354087
R-HSA-5339716	Signaling by GSK3beta mutants	1	15	0.00133488	0.602681	0.648722	1	1	7.55744e-05	0.0012844	1.6048	9606	Homo sapiens	P48729	P48729	R-HSA-5339713
R-HSA-5358751	S45 mutants of beta-catenin aren't phosphorylated	1	15	0.00133488	0.602681	0.648722	1	1	7.55744e-05	0.0012844	1.6048	9606	Homo sapiens	P48729	P48729	R-HSA-4827388
R-HSA-5358752	T41 mutants of beta-catenin aren't phosphorylated	1	15	0.00133488	0.602681	0.648722	1	1	7.55744e-05	0.0012844	1.6048	9606	Homo sapiens	P48729	P48729	R-HSA-4839638
R-HSA-5358749	S37 mutants of beta-catenin aren't phosphorylated	1	15	0.00133488	0.602681	0.648722	1	1	7.55744e-05	0.0012844	1.6048	9606	Homo sapiens	P48729	P48729	R-HSA-4839635
R-HSA-5358747	S33 mutants of beta-catenin aren't phosphorylated	1	15	0.00133488	0.602681	0.648722	1	1	7.55744e-05	0.0012844	1.6048	9606	Homo sapiens	P48729	P48729	R-HSA-4839634
R-HSA-5576893	Phase 2 - plateau phase	1	15	0.00133488	0.602681	0.648722	1	2	0.000151149	2.4168e-05	2.6568	9606	Homo sapiens	Q99996	Q99996	R-HSA-5577050
R-HSA-5358508	Mismatch Repair	1	15	0.00133488	0.602681	0.648722	7	17	0.00128476	0.037664	3.0181	9606	Homo sapiens	P52701	P52701	R-HSA-5358912;R-HSA-5358597;R-HSA-5358599;R-HSA-5358518;R-HSA-5444516;R-HSA-5358525;R-HSA-5358510
R-HSA-69183	Processive synthesis on the lagging strand	1	15	0.00133488	0.602681	0.648722	2	7	0.000529021	3.2337e-05	7.599	9606	Homo sapiens	P51530	P51530	R-HSA-69142;R-HSA-69144
R-HSA-9648895	Response of EIF2AK1 (HRI) to heme deficiency	1	15	0.00133488	0.602681	0.648722	5	20	0.00151149	0.0083906	2.1772	9606	Homo sapiens	P20042	P20042	R-HSA-9650722;R-HSA-9653745;R-HSA-9650710;R-HSA-9648888;R-HSA-381128
R-HSA-2214320	Anchoring fibril formation	1	15	0.00133488	0.602681	0.648722	1	4	0.000302297	0.0015384	2.036	9606	Homo sapiens	P53420	P53420	R-HSA-2396234
R-HSA-111447	Activation of BAD and translocation to mitochondria	1	15	0.00133488	0.602681	0.648722	1	5	0.000377872	0.0067158	7.5246	9606	Homo sapiens	Q9Y243	Q9Y243	R-HSA-198347
R-HSA-189451	Heme biosynthesis	1	15	0.00133488	0.602681	0.648722	2	16	0.00120919	0.003777	1.6343	9606	Homo sapiens	P06132	P06132	R-HSA-189425;R-HSA-190182
R-HSA-70221	Glycogen breakdown (glycogenolysis)	1	15	0.00133488	0.602681	0.648722	1	15	0.00113362	0.00017348	1.6277	9606	Homo sapiens	P10253	P10253	R-HSA-9036727
R-HSA-2162123	Synthesis of Prostaglandins (PG) and Thromboxanes (TX)	1	15	0.00133488	0.602681	0.648722	1	20	0.00151149	2.0141e-05	2.7003	9606	Homo sapiens	Q9H7Z7	Q9H7Z7	R-HSA-265295
R-HSA-2555396	Mitotic Metaphase and Anaphase	14	238	0.02118	0.602864	0.648722	11	33	0.00249395	0.00438196	2.67411	9606	Homo sapiens	O75832;O43684;Q12769;O75694;P36873;Q8N1F7;O60216;P37198;P63279;P52948;Q7Z3B4;Q8NFH3;Q9BW27;Q8NFH4	O75832;O43684;Q12769;O75694;P36873;Q8N1F7;P52948-5;O60216;P37198;P63279;Q7Z3B4;Q8NFH3;Q9BW27;Q8NFH4	R-HSA-9615937;R-HSA-2467809;R-HSA-2545203;R-HSA-2467811;R-HSA-9634219;R-HSA-9618378;R-HSA-174202;R-HSA-9634169;R-HSA-9615945;R-HSA-3000449;R-HSA-9615901
R-HSA-1632852	Macroautophagy	8	137	0.0121919	0.605724	0.648722	17	87	0.00657497	0.00278722	2.9407	9606	Homo sapiens	Q7L523;Q9HB90;Q9BVC4;Q6IAA8;P54619;P12931;P55072;Q96HS1	Q7L523;Q9HB90;P12931-1;Q9BVC4;Q6IAA8;P54619;Q96HS1-2;P55072	R-HSA-1632857;R-HSA-9646354;R-HSA-8948139;R-HSA-5672017;R-HSA-5672817;R-HSA-8948143;R-HSA-9613530;R-HSA-5675868;R-HSA-5679239;R-HSA-5679205;R-HSA-5675790;R-HSA-9646347;R-HSA-5665868;R-HSA-5672010;R-HSA-5672011;R-HSA-5672008;R-HSA-5673768
R-HSA-180786	Extension of Telomeres	3	51	0.00453858	0.607165	0.648722	9	28	0.00211608	0.000634722	4.74423	9606	Homo sapiens	P51530;Q9NX24;Q9NY12	P51530;Q9NX24;Q9NY12	R-HSA-163090;R-HSA-174451;R-HSA-163120;R-HSA-163099;R-HSA-163096;R-HSA-164616;R-HSA-174441;R-HSA-164617;R-HSA-164620
R-HSA-8878166	Transcriptional regulation by RUNX2	7	121	0.010768	0.614768	0.648722	15	84	0.00634825	0.00102136	3.369	9606	Homo sapiens	Q9UNE7;O75832;Q9Y243;O95965;Q07812;P63208;P12931	Q9UNE7;O75832;Q9Y243;O95965;Q07812;P63208;P12931	R-HSA-8939688;R-HSA-9008110;R-HSA-9008839;R-HSA-8939801;R-HSA-9008475;R-HSA-8939706;R-HSA-8939963;R-HSA-9009309;R-HSA-8937820;R-HSA-9009308;R-HSA-9008479;R-HSA-9008478;R-HSA-9009362;R-HSA-8937844;R-HSA-8939829
R-HSA-8953750	Transcriptional Regulation by E2F6	2	34	0.00302572	0.618433	0.648722	10	33	0.00249395	0.0018391	3.49955	9606	Homo sapiens	Q06587;P45973	Q06587;P45973	R-HSA-9007465;R-HSA-9007464;R-HSA-9007467;R-HSA-8953452;R-HSA-9007646;R-HSA-8954082;R-HSA-9007283;R-HSA-8953556;R-HSA-9007447;R-HSA-9007462
R-HSA-1362300	Transcription of E2F targets under negative control by p107 (RBL1) and p130 (RBL2) in complex with HDAC1	1	16	0.00142387	0.626409	0.648722	8	8	0.000604595	0.00023926	2.7846	9606	Homo sapiens	Q13547	Q13547	R-HSA-8964588;R-HSA-8961934;R-HSA-8978926;R-HSA-8964561;R-HSA-8964513;R-HSA-8964580;R-HSA-8964550;R-HSA-8964567
R-HSA-399956	CRMPs in Sema3A signaling	1	16	0.00142387	0.626409	0.648722	5	5	0.000377872	2.7495e-05	2.6479	9606	Homo sapiens	Q14563	Q14563	R-HSA-399951;R-HSA-399946;R-HSA-399947;R-HSA-399931;R-HSA-399944
R-HSA-399954	Sema3A PAK dependent Axon repulsion	1	16	0.00142387	0.626409	0.648722	3	6	0.000453446	2.7495e-05	2.6479	9606	Homo sapiens	Q14563	Q14563	R-HSA-399939;R-HSA-399952;R-HSA-399930
R-HSA-5684264	MAP3K8 (TPL2)-dependent MAPK1/3 activation	1	16	0.00142387	0.626409	0.648722	2	8	0.000604595	0.00011273	1.7682	9606	Homo sapiens	P63208	P63208	R-HSA-5684250;R-HSA-5684248
R-HSA-418457	cGMP effects	1	16	0.00142387	0.626409	0.648722	1	4	0.000302297	0.0013161	2.0634	9606	Homo sapiens	Q14643	Q14643	R-HSA-418442
R-HSA-8949664	Processing of SMDT1	1	16	0.00142387	0.626409	0.648722	1	5	0.000377872	0.0022436	3.2522	9606	Homo sapiens	O75439	O75439	R-HSA-8949649
R-HSA-139853	Elevation of cytosolic Ca2+ levels	1	16	0.00142387	0.626409	0.648722	1	5	0.000377872	0.0013161	2.0634	9606	Homo sapiens	Q14643	Q14643	R-HSA-139854
R-HSA-2032785	YAP1- and WWTR1 (TAZ)-stimulated gene expression	1	16	0.00142387	0.626409	0.648722	1	9	0.000680169	0.0051227	1.7737	9606	Homo sapiens	P29279	P29279	R-HSA-1989766
R-HSA-3229121	Glycogen storage diseases	1	16	0.00142387	0.626409	0.648722	1	10	0.000755744	0.00017348	1.6277	9606	Homo sapiens	P10253	P10253	R-HSA-9036729
R-HSA-1295596	Spry regulation of FGF signaling	1	16	0.00142387	0.626409	0.648722	1	11	0.000831318	0.00016562	1.7399	9606	Homo sapiens	P12931	P12931-1	R-HSA-1295609
R-HSA-9711097	Cellular response to starvation	9	157	0.0139717	0.628361	0.648722	14	28	0.00211608	0.00360283	2.69391	9606	Homo sapiens	Q7L523;P47914;Q9HB90;Q9BVC4;Q6IAA8;P62829;P20042;P62913;P62851	Q7L523;P47914;Q9HB90;Q9BVC4;Q6IAA8;P62829;P20042;P62913;P62851	R-HSA-9633008;R-HSA-9639286;R-HSA-9645598;R-HSA-381128;R-HSA-9640195;R-HSA-9650722;R-HSA-9640167;R-HSA-9646468;R-HSA-9640168;R-HSA-9645608;R-HSA-9640175;R-HSA-9633742;R-HSA-9634669;R-HSA-9633005
R-HSA-1500620	Meiosis	5	88	0.00783127	0.629398	0.648722	8	15	0.00113362	0.000875207	2.48074	9606	Homo sapiens	O60216;P49959;P63279;O94901;Q9BTC0-1	O60216;P49959;P63279;O94901;Q9BTC0-1	R-HSA-912505;R-HSA-912408;R-HSA-912389;R-HSA-912470;R-HSA-9023941;R-HSA-9023943;R-HSA-912467;R-HSA-912450
R-HSA-1474228	Degradation of the extracellular matrix	8	140	0.0124588	0.629661	0.648722	17	105	0.00793531	0.00858613	2.29654	9606	Homo sapiens	P07711;P53420;Q9Y6W3;O14672;P12830;P27658;P10451;Q92743	P07711;P53420;Q9Y6W3;O14672;P12830;P27658;P10451;Q92743	R-HSA-2471621;R-HSA-2482180;R-HSA-2168960;R-HSA-4086205;R-HSA-3827958;R-HSA-1454843;R-HSA-4224014;R-HSA-2534260;R-HSA-1454757;R-HSA-8848658;R-HSA-8855825;R-HSA-2534206;R-HSA-1564142;R-HSA-2168923;R-HSA-2537499;R-HSA-1564169;R-HSA-3814820
R-HSA-532668	N-glycan trimming in the ER and Calnexin/Calreticulin cycle	2	35	0.00311471	0.634091	0.648722	5	16	0.00120919	0.00885632	4.6911	9606	Homo sapiens	Q9UKM7;P55072	Q9UKM7;P55072	R-HSA-901036;R-HSA-901039;R-HSA-8850594;R-HSA-901024;R-HSA-901074
R-HSA-196071	Metabolism of steroid hormones	2	35	0.00311471	0.634091	0.648722	10	35	0.0026451	0.00029026	2.82195	9606	Homo sapiens	P10109;P01189	P10109;P01189	R-HSA-193073;R-HSA-9705713;R-HSA-9705714;R-HSA-193064;R-HSA-193065;R-HSA-193054;R-HSA-469659;R-HSA-193070;R-HSA-193101;R-HSA-193997
R-HSA-5673000	RAF activation	2	35	0.00311471	0.634091	0.648722	2	12	0.000906892	0.000109133	2.95445	9606	Homo sapiens	P36873;P12931	P36873;P12931	R-HSA-9658445;R-HSA-5672969
R-HSA-392518	Signal amplification	2	35	0.00311471	0.634091	0.648722	2	19	0.00143591	0.00257986	2.71585	9606	Homo sapiens	Q13685;P12931	Q13685;P12931-1	R-HSA-418662;R-HSA-9674529
R-HSA-3906995	Diseases associated with O-glycosylation of proteins	4	71	0.00631841	0.635361	0.648722	3	9	0.000680169	0.00154881	3.33255	9606	Homo sapiens	Q6ZMP0;P35442;Q8WZA1;Q96EU7	Q6ZMP0;P35442;Q8WZA1;Q96EU7	R-HSA-6785524;R-HSA-6785565;R-HSA-5617096
R-HSA-5663220	RHO GTPases Activate Formins	8	141	0.0125478	0.637461	0.648722	4	27	0.00204051	0.00333645	2.58031	9606	Homo sapiens	P52948;O43684;Q8NFH3;Q9BW27;Q8NFH4;Q12769;P36873;P12931	P12931-1;O43684;Q8NFH3;Q9BW27;Q8NFH4;Q12769;P36873;P52948-5	R-HSA-5666160;R-HSA-5666129;R-HSA-5666104;R-HSA-5666169
R-HSA-9679506	SARS-CoV Infections	10	177	0.0157515	0.648462	0.648722	11	251	0.0189692	0.00744896	2.94751	9606	Homo sapiens	P48729;P07711;Q16706;P63279;O94776;Q13547;O60341;Q9UKM7;P55072;Q13330	P48729;P07711;Q16706;P63279;O94776;Q13547;O60341;Q9UKM7;P55072;Q13330	R-HSA-9729318;R-HSA-9694689;R-HSA-9694656;R-HSA-9696807;R-HSA-9685655;R-HSA-9683687;R-HSA-9686710;R-HSA-9679787;R-HSA-9686699;R-HSA-9694287;R-HSA-9729307
R-HSA-196299	Beta-catenin phosphorylation cascade	1	17	0.00151286	0.648722	0.648722	4	4	0.000302297	0.0012844	1.6048	9606	Homo sapiens	P48729	P48729	R-HSA-195283;R-HSA-195318;R-HSA-195287;R-HSA-195300
R-HSA-416993	Trafficking of GluR2-containing AMPA receptors	1	17	0.00151286	0.648722	0.648722	3	3	0.000226723	0.020016	3.469	9606	Homo sapiens	Q9NRD5	Q9NRD5	R-HSA-421007;R-HSA-416639;R-HSA-416985
R-HSA-1810476	RIP-mediated NFkB activation via ZBP1	1	17	0.00151286	0.648722	0.648722	2	4	0.000302297	0.0011356	3.0833	9606	Homo sapiens	Q00653	Q00653	R-HSA-9604480;R-HSA-168140
R-HSA-174437	Removal of the Flap Intermediate from the C-strand	1	17	0.00151286	0.648722	0.648722	2	4	0.000302297	3.2337e-05	7.599	9606	Homo sapiens	P51530	P51530	R-HSA-174451;R-HSA-174441
R-HSA-450513	Tristetraprolin (TTP, ZFP36) binds and destabilizes mRNA	1	17	0.00151286	0.648722	0.648722	1	4	0.000302297	0.00090757	5.2646	9606	Homo sapiens	Q9Y2L1	Q9Y2L1	R-HSA-450431
R-HSA-450604	KSRP (KHSRP) binds and destabilizes mRNA	1	17	0.00151286	0.648722	0.648722	1	5	0.000377872	0.00090757	5.2646	9606	Homo sapiens	Q9Y2L1	Q9Y2L1	R-HSA-450422
R-HSA-450385	Butyrate Response Factor 1 (BRF1) binds and destabilizes mRNA	1	17	0.00151286	0.648722	0.648722	1	6	0.000453446	0.00090757	5.2646	9606	Homo sapiens	Q9Y2L1	Q9Y2L1	R-HSA-450488
R-HSA-432142	Platelet sensitization by LDL	1	17	0.00151286	0.648722	0.648722	1	9	0.000680169	0.034386	3.9961	9606	Homo sapiens	P29350	P29350	R-HSA-210277
R-HSA-180292	GAB1 signalosome	1	17	0.00151286	0.648722	0.648722	1	11	0.000831318	0.00016562	1.7399	9606	Homo sapiens	P12931	P12931	R-HSA-177923
R-HSA-9018677	Biosynthesis of DHA-derived SPMs	1	17	0.00151286	0.648722	0.648722	1	33	0.00249395	0.041145	1.7988	9606	Homo sapiens	P34913	P34913	R-HSA-9024993
R-HSA-156902	Peptide chain elongation	5	90	0.00800926	0.648769	0.648769	4	5	0.000377872	0.0039915	2.3454	9606	Homo sapiens	P47914;P68104;P62829;P62913;P62851	P47914;P68104;P62829;P62913;P62851	R-HSA-156915;R-HSA-156912;R-HSA-156923;R-HSA-156907
R-HSA-1474290	Collagen formation	5	90	0.00800926	0.648769	0.648769	25	77	0.00581923	0.0099226	2.60808	9606	Homo sapiens	P07711;P53420;Q8NBJ5;P27658;Q9UKZ9	P07711;P53420;Q8NBJ5;P27658;Q9UKZ9	R-HSA-8948232;R-HSA-8944265;R-HSA-2002460;R-HSA-8948234;R-HSA-8948224;R-HSA-8948226;R-HSA-8948228;R-HSA-8948230;R-HSA-8948231;R-HSA-8944218;R-HSA-1981128;R-HSA-2002440;R-HSA-1980233;R-HSA-1981120;R-HSA-1650808;R-HSA-2022073;R-HSA-2089971;R-HSA-1981104;R-HSA-2396234;R-HSA-2559639;R-HSA-2213200;R-HSA-8948219;R-HSA-2213207;R-HSA-8948222;R-HSA-1981157
R-HSA-168638	NOD1/2 Signaling Pathway	2	36	0.0032037	0.649242	0.649242	2	18	0.00136034	0.00270324	3.4789	9606	Homo sapiens	Q13685;Q96J02	Q13685;Q96J02	R-HSA-9676160;R-HSA-688137
R-HSA-6804757	Regulation of TP53 Degradation	2	36	0.0032037	0.649242	0.649242	2	30	0.00226723	0.00352688	4.83265	9606	Homo sapiens	Q9Y243;Q9BVC4	Q9Y243;Q9BVC4	R-HSA-198599;R-HSA-6795290
R-HSA-194138	Signaling by VEGF	6	108	0.00961111	0.652272	0.652272	30	86	0.0064994	0.00289326	3.6217	9606	Homo sapiens	Q14643;Q13685;Q9Y243;Q9BVC4;P22694;P12931	Q14643;Q13685;Q9Y243;P12931-1;Q9BVC4;P22694	R-HSA-5218830;R-HSA-5218828;R-HSA-5218826;R-HSA-5218822;R-HSA-5218820;R-HSA-5218819;R-HSA-169683;R-HSA-169680;R-HSA-5218839;R-HSA-5218838;R-HSA-5218645;R-HSA-4420121;R-HSA-5218643;R-HSA-5218640;R-HSA-2317314;R-HSA-4420128;R-HSA-5357429;R-HSA-5218855;R-HSA-5218854;R-HSA-5357432;R-HSA-5218851;R-HSA-4420206;R-HSA-4420140;R-HSA-198640;R-HSA-5218811;R-HSA-5218809;R-HSA-5357479;R-HSA-9674532;R-HSA-3928…
R-HSA-8939211	ESR-mediated signaling	11	196	0.0174424	0.660149	0.660149	20	108	0.00816203	0.00394823	3.0108	9606	Homo sapiens	O60216;Q9HCE1;Q9UKV8;Q9Y243;Q9H9G7;Q9UL18;Q13547;O60341;P12931;P19388;P13984	O60216;Q9HCE1;Q9UKV8;Q9Y243;Q9H9G7;Q9UL18;Q13547;O60341;P12931;P19388;P13984	R-HSA-9009065;R-HSA-9021609;R-HSA-199298;R-HSA-9012203;R-HSA-9011971;R-HSA-9012196;R-HSA-9011975;R-HSA-9632412;R-HSA-9011961;R-HSA-9012315;R-HSA-9012186;R-HSA-9011997;R-HSA-9021660;R-HSA-9021596;R-HSA-9012319;R-HSA-9011985;R-HSA-9011984;R-HSA-9012208;R-HSA-9624526;R-HSA-9011958
R-HSA-5685938	HDR through Single Strand Annealing (SSA)	2	37	0.00329269	0.663891	0.663891	4	6	0.000453446	2.5656e-05	5.1899	9606	Homo sapiens	P51530;P49959	P51530;P49959	R-HSA-5686642;R-HSA-5686657;R-HSA-5693564;R-HSA-5693580
R-HSA-156590	Glutathione conjugation	2	37	0.00329269	0.663891	0.663891	1	12	0.000906892	0.000401925	3.42545	9606	Homo sapiens	P28161;O15217	P28161;O15217	R-HSA-176054
R-HSA-6806003	Regulation of TP53 Expression and Degradation	2	37	0.00329269	0.663891	0.663891	2	35	0.0026451	0.00352688	4.83265	9606	Homo sapiens	Q9Y243;Q9BVC4	Q9Y243;Q9BVC4	R-HSA-198599;R-HSA-6795290
R-HSA-163200	Respiratory electron transport, ATP synthesis by chemiosmotic coupling, and heat production by uncoupling proteins.	7	127	0.0113019	0.664144	0.664144	12	28	0.00211608	0.00293109	2.45469	9606	Homo sapiens	P51970;Q8N183;O14561;Q16134;O95167;Q8TB37;O43181	P51970;Q8N183;O14561;Q16134;O95167;Q8TB37;O43181	R-HSA-6799191;R-HSA-5690023;R-HSA-6800870;R-HSA-163217;R-HSA-169270;R-HSA-6799202;R-HSA-6799197;R-HSA-6799196;R-HSA-6788556;R-HSA-6799179;R-HSA-6788523;R-HSA-6799178
R-HSA-6804756	Regulation of TP53 Activity through Phosphorylation	5	92	0.00818724	0.667489	0.667489	5	26	0.00196493	0.00317885	3.72764	9606	Homo sapiens	Q96S44;P51530;P49959;P54619;Q9Y5B9	Q96S44;P51530;P49959;P54619;Q9Y5B9	R-HSA-6805479;R-HSA-6805061;R-HSA-6799332;R-HSA-6805059;R-HSA-6805470
R-HSA-1227986	Signaling by ERBB2	3	56	0.00498354	0.669283	0.669283	3	46	0.00347642	0.00229581	4.67397	9606	Homo sapiens	Q9UNE7;Q9Y243;P12931	Q9UNE7;Q9Y243;P12931	R-HSA-1918092;R-HSA-1358791;R-HSA-1963586
R-HSA-5696398	Nucleotide Excision Repair	6	110	0.00978909	0.66936	0.66936	19	37	0.00279625	0.00514761	2.37677	9606	Homo sapiens	Q9UMS4;P63279;P61201;P19388;O60306;Q9ULR0	Q9UMS4;P63279;P61201;P19388;O60306;Q9ULR0	R-HSA-6782211;R-HSA-9684118;R-HSA-6781824;R-HSA-6782208;R-HSA-5691006;R-HSA-6781867;R-HSA-6781833;R-HSA-6790454;R-HSA-6782069;R-HSA-6782004;R-HSA-6782131;R-HSA-6782227;R-HSA-6781840;R-HSA-6782224;R-HSA-6782141;R-HSA-6782204;R-HSA-6781818;R-HSA-6782138;R-HSA-6782234
R-HSA-73780	RNA Polymerase III Chain Elongation	1	18	0.00160185	0.669704	0.669704	3	3	0.000226723	0.020783	3.9043	9606	Homo sapiens	P19388	P19388	R-HSA-113446;R-HSA-113705;R-HSA-113451
R-HSA-5635838	Activation of SMO	1	18	0.00160185	0.669704	0.669704	5	9	0.000680169	0.0012844	1.6048	9606	Homo sapiens	P48729	P48729	R-HSA-5633040;R-HSA-5632672;R-HSA-5632674;R-HSA-5632671;R-HSA-5632670
R-HSA-163615	PKA activation	1	18	0.00160185	0.669704	0.669704	2	4	0.000302297	0.00383	4.5698	9606	Homo sapiens	P22694	P22694	R-HSA-111925;R-HSA-8951727
R-HSA-164378	PKA activation in glucagon signalling	1	18	0.00160185	0.669704	0.669704	1	2	0.000151149	0.00383	4.5698	9606	Homo sapiens	P22694	P22694	R-HSA-111925
R-HSA-1368082	RORA activates gene expression	1	18	0.00160185	0.669704	0.669704	1	4	0.000302297	0.0015739	2.8462	9606	Homo sapiens	O60907	O60907	R-HSA-1801587
R-HSA-9022699	MECP2 regulates neuronal receptors and channels	1	18	0.00160185	0.669704	0.669704	4	26	0.00196493	0.00023926	2.7846	9606	Homo sapiens	Q13547	Q13547	R-HSA-9022365;R-HSA-9017921;R-HSA-9017954;R-HSA-9022359
R-HSA-1912420	Pre-NOTCH Processing in Golgi	1	18	0.00160185	0.669704	0.669704	1	8	0.000604595	3.4403e-06	3.5129	9606	Homo sapiens	P15291	P15291	R-HSA-1912352
R-HSA-9636383	Prevention of phagosomal-lysosomal fusion	1	18	0.00160185	0.669704	0.669704	1	10	0.000755744	0.0023008	2.1894	9606	Homo sapiens	O14964	O14964	R-HSA-9635667
R-HSA-6804114	TP53 Regulates Transcription of Genes Involved in G2 Cell Cycle Arrest	1	18	0.00160185	0.669704	0.669704	1	11	0.000831318	6.1724e-05	2.9326	9606	Homo sapiens	Q07812	Q07812	R-HSA-6803892
R-HSA-2243919	Crosslinking of collagen fibrils	1	18	0.00160185	0.669704	0.669704	1	13	0.000982467	0.0015384	2.036	9606	Homo sapiens	P53420	P53420	R-HSA-2559639
R-HSA-1474244	Extracellular matrix organization	17	301	0.0267865	0.67148	0.67148	72	319	0.0241082	0.00502102	2.59663	9606	Homo sapiens	Q14766;P07711;P53420;Q9Y6W3;O14672;P12830;Q12805;P10451;P31431;Q9NS15;Q8NBJ5;Q8N2S1;P27658;Q13332;P55081;Q9UKZ9;Q92743	Q14766;P07711;P53420;Q9Y6W3;O14672;P12830;Q12805;P10451;P31431;Q9NS15;Q8NBJ5;Q8N2S1;P27658;Q13332;P55081;Q9UKZ9;Q92743	R-HSA-8948232;R-HSA-8944265;R-HSA-2002460;R-HSA-8948234;R-HSA-4086205;R-HSA-8948224;R-HSA-8948226;R-HSA-8948228;R-HSA-8948230;R-HSA-8948231;R-HSA-8848658;R-HSA-8855825;R-HSA-2327733;R-HSA-2002440;R-HSA-2534206;R-HSA-2327738;R-HSA-2395320;R-HSA-1564169;R-HSA-3814820;R-HSA-2482180;R-HSA-2168960;R-HSA-2731147;R-HSA-2161282;R-HSA-2731149;R-HSA-4088218;R-HSA-2022073;R-HSA-4084501;R-HSA-2327695;R-HSA-1…
R-HSA-156580	Phase II - Conjugation of compounds	6	111	0.00987808	0.677701	0.677701	5	68	0.00513906	0.00300391	2.78698	9606	Homo sapiens	Q9NZL9;O60701;P40261;P28161;Q9UI30;O15217	Q9NZL9;O60701;P40261;P28161;Q9UI30;O15217	R-HSA-175987;R-HSA-6800149;R-HSA-176054;R-HSA-5603114;R-HSA-173597
R-HSA-5083635	Defective B3GALTL causes PpS	2	38	0.00338169	0.678042	0.678042	1	1	7.55744e-05	0.000649296	2.80205	9606	Homo sapiens	Q6ZMP0;P35442	Q6ZMP0;P35442	R-HSA-6785565
R-HSA-111465	Apoptotic cleavage of cellular proteins	2	38	0.00338169	0.678042	0.678042	2	38	0.00287183	0.00950728	2.92495	9606	Homo sapiens	Q14126;P12830	Q14126;P12830	R-HSA-351877;R-HSA-202939
R-HSA-77289	Mitochondrial Fatty Acid Beta-Oxidation	2	38	0.00338169	0.678042	0.678042	2	47	0.003552	0.00256321	2.13495	9606	Homo sapiens	Q96PE7;O14561	Q96PE7;O14561	R-HSA-8933547;R-HSA-71020
R-HSA-72764	Eukaryotic Translation Termination	5	94	0.00836522	0.685545	0.685545	4	5	0.000377872	0.00397196	2.5795	9606	Homo sapiens	P47914;P62829;Q9UI30;P62913;P62851	P47914;P62829;Q9UI30;P62913;P62851	R-HSA-141671;R-HSA-141691;R-HSA-141673;R-HSA-6800138
R-HSA-2408557	Selenocysteine synthesis	5	94	0.00836522	0.685545	0.685545	3	7	0.000529021	0.0126898	2.11412	9606	Homo sapiens	P47914;P62829;P57772;P62913;P62851	P47914;P62829;P57772;P62913;P62851	R-HSA-2408529;R-HSA-2408509;R-HSA-5333615
R-HSA-6791226	Major pathway of rRNA processing in the nucleolus and cytosol	10	183	0.0162855	0.688246	0.688246	7	7	0.000529021	0.00576074	2.53811	9606	Homo sapiens	Q92979;P47914;Q9Y2L1;Q8IZL8;P62829;Q12788;Q9NR30;Q9BV38;P62913;P62851	Q92979;P47914;Q9Y2L1;Q8IZL8;P62829;Q12788;Q9NR30;Q9BV38;P62913;P62851	R-HSA-6791223;R-HSA-6791222;R-HSA-6791221;R-HSA-6791219;R-HSA-6791218;R-HSA-6791228;R-HSA-6791227
R-HSA-3928664	Ephrin signaling	1	19	0.00169084	0.689435	0.689435	10	11	0.000831318	0.00016562	1.7399	9606	Homo sapiens	P12931	P12931-1	R-HSA-3928633;R-HSA-3928639;R-HSA-3928594;R-HSA-3928625;R-HSA-3928641;R-HSA-3928640;R-HSA-3928631;R-HSA-3928615;R-HSA-3928614;R-HSA-3928580
R-HSA-174414	Processive synthesis on the C-strand of the telomere	1	19	0.00169084	0.689435	0.689435	2	7	0.000529021	3.2337e-05	7.599	9606	Homo sapiens	P51530	P51530	R-HSA-174451;R-HSA-174441
R-HSA-110320	Translesion Synthesis by POLH	1	19	0.00169084	0.689435	0.689435	2	8	0.000604595	0.017712	1.5986	9606	Homo sapiens	P55072	P55072	R-HSA-5654989;R-HSA-5654985
R-HSA-881907	Gastrin-CREB signalling pathway via PKC and MAPK	1	19	0.00169084	0.689435	0.689435	2	9	0.000680169	1.8089e-05	4.1322	9606	Homo sapiens	P51812	P51812	R-HSA-199895;R-HSA-198746
R-HSA-416700	Other semaphorin interactions	1	19	0.00169084	0.689435	0.689435	1	9	0.000680169	0.01656	1.7595	9606	Homo sapiens	P08575	P08575	R-HSA-373746
R-HSA-1362277	Transcription of E2F targets under negative control by DREAM complex	1	19	0.00169084	0.689435	0.689435	1	12	0.000906892	0.00023926	2.7846	9606	Homo sapiens	Q13547	Q13547	R-HSA-8964513
R-HSA-8963898	Plasma lipoprotein assembly	1	19	0.00169084	0.689435	0.689435	1	19	0.00143591	0.00383	4.5698	9606	Homo sapiens	P22694	P22694	R-HSA-5682101
R-HSA-8978934	Metabolism of cofactors	1	19	0.00169084	0.689435	0.689435	1	19	0.00143591	0.00031389	2.0067	9606	Homo sapiens	Q9Y2Z9	Q9Y2Z9	R-HSA-2162187
R-HSA-9018678	Biosynthesis of specialized proresolving mediators (SPMs)	1	19	0.00169084	0.689435	0.689435	1	69	0.00521463	0.041145	1.7988	9606	Homo sapiens	P34913	P34913	R-HSA-9024993
R-HSA-5693616	Presynaptic phase of homologous DNA pairing and strand exchange	2	39	0.00347068	0.691705	0.691705	2	5	0.000377872	2.5656e-05	5.1899	9606	Homo sapiens	P51530;P49959	P51530;P49959	R-HSA-5685341;R-HSA-5693561
R-HSA-140877	Formation of Fibrin Clot (Clotting Cascade)	2	39	0.00347068	0.691705	0.691705	19	61	0.00461004	0.00350985	2.19325	9606	Homo sapiens	P00748;P00734	P00748;P00734	R-HSA-140870;R-HSA-140872;R-HSA-140840;R-HSA-158313;R-HSA-158419;R-HSA-141040;R-HSA-9603302;R-HSA-141046;R-HSA-140599;R-HSA-140791;R-HSA-5602080;R-HSA-5578883;R-HSA-158357;R-HSA-9015379;R-HSA-140696;R-HSA-140664;R-HSA-158137;R-HSA-158300;R-HSA-140700
R-HSA-9637690	Response of Mtb to phagocytosis	2	39	0.00347068	0.691705	0.691705	2	29	0.00219166	0.00115434	1.8934	9606	Homo sapiens	O14964;P23246	O14964;P23246	R-HSA-9635667;R-HSA-9635446
R-HSA-156842	Eukaryotic Translation Elongation	5	95	0.00845421	0.694321	0.694321	7	9	0.000680169	0.0039915	2.3454	9606	Homo sapiens	P47914;P68104;P62829;P62913;P62851	P47914;P68104;P62829;P62913;P62851	R-HSA-156915;R-HSA-156912;R-HSA-156913;R-HSA-156923;R-HSA-156907;R-HSA-156908;R-HSA-156909
R-HSA-68886	M Phase	22	393	0.0349737	0.701788	0.701788	32	91	0.00687727	0.00485929	2.64845	9606	Homo sapiens	O75832;O43684;Q8TEM1;O75694;P36873;Q8N1F7;Q12769;Q08379;P35658;P78406;P37198;O60216;P63279;Q99996;O60763;P52948;Q8NFH3;Q7Z3B4;Q8NFH4;Q9BW27	P52948-3;P52948-4;O75832;O43684;Q8TEM1;O75694;P36873;Q8N1F7;Q12769;Q08379;P35658;P78406;P52948-5;P37198;O60216;P63279;Q99996;O60763;Q8NFH3;Q7Z3B4;Q8NFH4;Q9BW27	R-HSA-375302;R-HSA-2172194;R-HSA-2545253;R-HSA-2467809;R-HSA-2467811;R-HSA-1638803;R-HSA-2990880;R-HSA-2990882;R-HSA-9615901;R-HSA-9615937;R-HSA-2545203;R-HSA-9618378;R-HSA-380316;R-HSA-380508;R-HSA-2468287;R-HSA-9615945;R-HSA-2468293;R-HSA-9648114;R-HSA-2314566;R-HSA-9634169;R-HSA-2314569;R-HSA-3000449;R-HSA-2468040;R-HSA-2214351;R-HSA-2466068;R-HSA-2470935;R-HSA-2484822;R-HSA-2172183;R-HSA-2467…
R-HSA-1474165	Reproduction	6	114	0.0101451	0.701902	0.701902	9	24	0.00181378	0.000729913	2.65277	9606	Homo sapiens	O60216;P49959;P63279;P15291;O94901;Q9BTC0-1	O60216;P49959;P63279;P15291;O94901;Q9BTC0-1	R-HSA-912505;R-HSA-912408;R-HSA-912389;R-HSA-1297338;R-HSA-912470;R-HSA-9023941;R-HSA-9023943;R-HSA-912467;R-HSA-912450
R-HSA-975956	Nonsense Mediated Decay (NMD) independent of the Exon Junction Complex (EJC)	5	96	0.00854321	0.702927	0.702927	1	1	7.55744e-05	0.00453779	2.37634	9606	Homo sapiens	P47914;Q09161;P62829;P62913;P62851	P47914;Q09161;P62829;P62913;P62851	R-HSA-927789
R-HSA-5676590	NIK-->noncanonical NF-kB signaling	3	59	0.00525051	0.702947	0.702947	6	9	0.000680169	0.000422491	2.35663	9606	Homo sapiens	Q00653;O75832;P63208	Q00653;O75832;P63208	R-HSA-5607731;R-HSA-5607725;R-HSA-5607741;R-HSA-5607726;R-HSA-5607720;R-HSA-5607723
R-HSA-9013406	RHOQ GTPase cycle	3	59	0.00525051	0.702947	0.702947	3	5	0.000377872	0.0159814	2.85093	9606	Homo sapiens	Q68EM7;Q9HD26;Q6IAA8	Q68EM7;Q9HD26;Q6IAA8	R-HSA-9018745;R-HSA-9018746;R-HSA-5627072
R-HSA-193648	NRAGE signals death through JNK	3	59	0.00525051	0.702947	0.702947	1	7	0.000529021	0.0055642	3.4956	9606	Homo sapiens	Q96PE2;Q12802;Q5VV41	Q96PE2;Q12802;Q5VV41	R-HSA-205039
R-HSA-5083632	Defective C1GALT1C1 causes TNPS	1	20	0.00177983	0.707988	0.707988	1	1	7.55744e-05	1.2501e-06	5.9763	9606	Homo sapiens	Q96EU7	Q96EU7	R-HSA-6785524
R-HSA-111931	PKA-mediated phosphorylation of CREB	1	20	0.00177983	0.707988	0.707988	4	7	0.000529021	0.00383	4.5698	9606	Homo sapiens	P22694	P22694	R-HSA-111925;R-HSA-111924;R-HSA-8951727;R-HSA-111919
R-HSA-388844	Receptor-type tyrosine-protein phosphatases	1	20	0.00177983	0.707988	0.707988	3	6	0.000453446	0.011129	2.5433	9606	Homo sapiens	Q13332	Q13332	R-HSA-6798258;R-HSA-6798257;R-HSA-388824
R-HSA-9725371	Nuclear events stimulated by ALK signaling in cancer	1	20	0.00177983	0.707988	0.707988	2	9	0.000680169	0.00011273	1.7682	9606	Homo sapiens	P63208	P63208	R-HSA-9725030;R-HSA-9725023
R-HSA-69186	Lagging Strand Synthesis	1	20	0.00177983	0.707988	0.707988	2	11	0.000831318	3.2337e-05	7.599	9606	Homo sapiens	P51530	P51530	R-HSA-69142;R-HSA-69144
R-HSA-111471	Apoptotic factor-mediated response	1	20	0.00177983	0.707988	0.707988	2	28	0.00211608	6.1724e-05	2.9326	9606	Homo sapiens	Q07812	Q07812	R-HSA-114307;R-HSA-114284
R-HSA-6803204	TP53 Regulates Transcription of Genes Involved in Cytochrome C Release	1	20	0.00177983	0.707988	0.707988	1	25	0.00188936	6.1724e-05	2.9326	9606	Homo sapiens	Q07812	Q07812	R-HSA-3700984
R-HSA-5250924	B-WICH complex positively regulates rRNA expression	3	60	0.0053395	0.713571	0.713571	3	3	0.000226723	0.0142031	4.09157	9606	Homo sapiens	Q9UIG0;Q9NR30;P19388	Q9UIG0;Q9NR30;P19388	R-HSA-5250930;R-HSA-5250947;R-HSA-5250938
R-HSA-5607761	Dectin-1 mediated noncanonical NF-kB signaling	3	60	0.0053395	0.713571	0.713571	7	9	0.000680169	0.000422491	2.35663	9606	Homo sapiens	Q00653;O75832;P63208	Q00653;O75832;P63208	R-HSA-5660965;R-HSA-5607731;R-HSA-5607725;R-HSA-5607741;R-HSA-5607726;R-HSA-5607720;R-HSA-5607723
R-HSA-5693565	Recruitment and ATM-mediated phosphorylation of repair and signaling proteins at DNA double strand breaks	3	60	0.0053395	0.713571	0.713571	30	39	0.0029474	0.00479087	3.763	9606	Homo sapiens	P49959;P63279;Q9UIG0	P49959;P63279;Q9UIG0	R-HSA-5682967;R-HSA-5683735;R-HSA-69891;R-HSA-5682965;R-HSA-5683986;R-HSA-5693598;R-HSA-5682588;R-HSA-5683930;R-HSA-5682586;R-HSA-5683801;R-HSA-5682629;R-HSA-5683077;R-HSA-5693583;R-HSA-5683405;R-HSA-5682992;R-HSA-5693566;R-HSA-5683967;R-HSA-5683964;R-HSA-5683384;R-HSA-5683385;R-HSA-5682598;R-HSA-5682983;R-HSA-5693602;R-HSA-5693536;R-HSA-5683425;R-HSA-5682607;R-HSA-5682863;R-HSA-5693551;R-HSA-569…
R-HSA-9678108	SARS-CoV-1 Infection	3	60	0.0053395	0.713571	0.713571	4	108	0.00816203	0.0211032	1.73027	9606	Homo sapiens	P07711;P63279;P55072	P07711;P63279;P55072	R-HSA-9685655;R-HSA-9683687;R-HSA-9686710;R-HSA-9686699
R-HSA-73854	RNA Polymerase I Promoter Clearance	4	79	0.00703035	0.71544	0.71544	6	10	0.000755744	0.00544804	3.2065	9606	Homo sapiens	O94776;Q13547;P19388;Q13330	O94776;Q13547;P19388;Q13330	R-HSA-73865;R-HSA-73769;R-HSA-73739;R-HSA-74986;R-HSA-73757;R-HSA-73758
R-HSA-8875878	MET promotes cell motility	2	41	0.00364866	0.717594	0.717594	5	12	0.000906892	0.00075586	1.62005	9606	Homo sapiens	Q96N67;P12931	Q96N67;P12931	R-HSA-8875591;R-HSA-8874083;R-HSA-8874082;R-HSA-8874080;R-HSA-8875576
R-HSA-1489509	DAG and IP3 signaling	2	41	0.00364866	0.717594	0.717594	6	28	0.00211608	0.00257305	3.3166	9606	Homo sapiens	Q14643;P22694	Q14643;P22694	R-HSA-169683;R-HSA-169680;R-HSA-111925;R-HSA-111924;R-HSA-8951727;R-HSA-111919
R-HSA-4420097	VEGFA-VEGFR2 Pathway	5	98	0.00872119	0.719631	0.719631	29	79	0.00597037	0.0024731	3.60768	9606	Homo sapiens	Q14643;Q9Y243;Q9BVC4;P22694;P12931	Q14643;Q9Y243;P12931-1;Q9BVC4;P22694	R-HSA-5218830;R-HSA-5218828;R-HSA-5218826;R-HSA-5218822;R-HSA-5218820;R-HSA-5218819;R-HSA-169683;R-HSA-169680;R-HSA-5218839;R-HSA-5218838;R-HSA-5218645;R-HSA-4420121;R-HSA-5218643;R-HSA-5218640;R-HSA-2317314;R-HSA-4420128;R-HSA-5357429;R-HSA-5218855;R-HSA-5218854;R-HSA-5357432;R-HSA-5218851;R-HSA-4420206;R-HSA-4420140;R-HSA-198640;R-HSA-5218811;R-HSA-5218809;R-HSA-5357479;R-HSA-3928647;R-HSA-1982…
R-HSA-5607764	CLEC7A (Dectin-1) signaling	5	98	0.00872119	0.719631	0.719631	12	45	0.00340085	0.000549839	2.17464	9606	Homo sapiens	Q00653;Q14643;O75832;P63208;P12931	Q00653;Q14643;O75832;P12931-1;P63208	R-HSA-169683;R-HSA-169680;R-HSA-5660965;R-HSA-5607750;R-HSA-5607728;R-HSA-5607731;R-HSA-5607725;R-HSA-5607741;R-HSA-5607724;R-HSA-5607726;R-HSA-5607720;R-HSA-5607723
R-HSA-5693606	DNA Double Strand Break Response	3	61	0.0054285	0.723899	0.723899	36	47	0.003552	0.00479087	3.763	9606	Homo sapiens	P49959;P63279;Q9UIG0	P49959;P63279;Q9UIG0	R-HSA-5682967;R-HSA-5683735;R-HSA-69891;R-HSA-5682965;R-HSA-5683986;R-HSA-5693598;R-HSA-5682588;R-HSA-5683930;R-HSA-5682586;R-HSA-5683801;R-HSA-3785768;R-HSA-5682629;R-HSA-5683077;R-HSA-5693583;R-HSA-5683405;R-HSA-75172;R-HSA-5682992;R-HSA-75174;R-HSA-5693566;R-HSA-5683967;R-HSA-5683964;R-HSA-5682044;R-HSA-5683384;R-HSA-5683385;R-HSA-5682598;R-HSA-5682983;R-HSA-5693540;R-HSA-5693602;R-HSA-5693536…
R-HSA-2022090	Assembly of collagen fibrils and other multimeric structures	3	61	0.0054285	0.723899	0.723899	4	26	0.00196493	0.0162368	2.10087	9606	Homo sapiens	P07711;P53420;P27658	P07711;P53420;P27658	R-HSA-2559639;R-HSA-2213200;R-HSA-2213207;R-HSA-2396234
R-HSA-73864	RNA Polymerase I Transcription	4	80	0.00711934	0.72448	0.72448	9	14	0.00105804	0.00544804	3.2065	9606	Homo sapiens	O94776;Q13547;P19388;Q13330	O94776;Q13547;P19388;Q13330	R-HSA-74993;R-HSA-74992;R-HSA-74994;R-HSA-73865;R-HSA-73769;R-HSA-73739;R-HSA-74986;R-HSA-73757;R-HSA-73758
R-HSA-8852135	Protein ubiquitination	4	80	0.00711934	0.72448	0.72448	6	32	0.00241838	0.00562361	2.7294	9606	Homo sapiens	Q7L523;Q5VTR2;P55072;Q8N7H5	Q7L523;Q5VTR2;P55072;Q8N7H5	R-HSA-8943080;R-HSA-8943083;R-HSA-8938829;R-HSA-8938815;R-HSA-8942099;R-HSA-8942101
R-HSA-212165	Epigenetic regulation of gene expression	6	117	0.010412	0.724851	0.724851	9	33	0.00249395	0.00726975	3.53273	9606	Homo sapiens	O94776;Q13547;Q9UIG0;Q9NR30;P19388;Q13330	O94776;Q13547;Q9UIG0;Q9NR30;P19388;Q13330	R-HSA-427366;R-HSA-5250930;R-HSA-5250947;R-HSA-427409;R-HSA-5250938;R-HSA-427404;R-HSA-5227490;R-HSA-427336;R-HSA-433672
R-HSA-141430	Inactivation of APC/C via direct inhibition of the APC/C complex	1	21	0.00186883	0.725435	0.725435	2	2	0.000151149	5.1178e-05	1.5657	9606	Homo sapiens	O43684	O43684	R-HSA-141423;R-HSA-141437
R-HSA-141405	Inhibition of the proteolytic activity of APC/C required for the onset of anaphase by mitotic spindle checkpoint components	1	21	0.00186883	0.725435	0.725435	2	3	0.000226723	5.1178e-05	1.5657	9606	Homo sapiens	O43684	O43684	R-HSA-141423;R-HSA-141437
R-HSA-901032	ER Quality Control Compartment (ERQC)	1	21	0.00186883	0.725435	0.725435	4	8	0.000604595	6.4065e-07	7.7836	9606	Homo sapiens	Q9UKM7	Q9UKM7	R-HSA-901036;R-HSA-901039;R-HSA-901024;R-HSA-901074
R-HSA-167044	Signalling to RAS	1	21	0.00186883	0.725435	0.725435	2	10	0.000755744	0.00016562	1.7399	9606	Homo sapiens	P12931	P12931-1	R-HSA-171011;R-HSA-170991
R-HSA-1606322	ZBP1(DAI) mediated induction of type I IFNs	1	21	0.00186883	0.725435	0.725435	2	11	0.000831318	0.0011356	3.0833	9606	Homo sapiens	Q00653	Q00653	R-HSA-9604480;R-HSA-168140
R-HSA-189200	Cellular hexose transport	1	21	0.00186883	0.725435	0.725435	3	17	0.00128476	0.014908	1.5134	9606	Homo sapiens	P11166	P11166	R-HSA-5339524;R-HSA-450092;R-HSA-450088
R-HSA-8849932	Synaptic adhesion-like molecules	1	21	0.00186883	0.725435	0.725435	1	8	0.000604595	0.011129	2.5433	9606	Homo sapiens	Q13332	Q13332	R-HSA-8855648
R-HSA-9671555	Signaling by PDGFR in disease	1	21	0.00186883	0.725435	0.725435	2	24	0.00181378	4.3095e-07	2.8109	9606	Homo sapiens	Q13439	Q13439	R-HSA-9673761;R-HSA-9673760
R-HSA-9008059	Interleukin-37 signaling	1	21	0.00186883	0.725435	0.725435	1	14	0.00105804	0.034386	3.9961	9606	Homo sapiens	P29350	P29350	R-HSA-9008894
R-HSA-196741	Cobalamin (Cbl, vitamin B12) transport and metabolism	1	21	0.00186883	0.725435	0.725435	1	28	0.00211608	0.0054968	2.1694	9606	Homo sapiens	Q96EY8	Q96EY8	R-HSA-3159253
R-HSA-5693579	Homologous DNA Pairing and Strand Exchange	2	42	0.00373765	0.729838	0.729838	4	8	0.000604595	2.5656e-05	5.1899	9606	Homo sapiens	P51530;P49959	P51530;P49959	R-HSA-5693620;R-HSA-5685838;R-HSA-5685341;R-HSA-5693561
R-HSA-9006934	Signaling by Receptor Tyrosine Kinases	30	538	0.0478775	0.733167	0.733167	115	746	0.0563785	0.00514416	3.00817	9606	Homo sapiens	Q14643;P53420;Q9Y243;O14672;O75886;P29350;P12931;P13984;P10451;Q96N67;Q9BVC4;P22694;O14964;P42566;Q13685;P31943;Q09161;Q13547;Q9GZP0;Q9Y4H2;P51812;Q01085;P35443;Q96J02;P35442;P19388;Q9UNE7;Q07812;Q13332	Q14643;P53420;Q9Y243;O14672;O75886;P29350;P12931;P13984;P10451;Q96N67;P12931-1;Q9BVC4;P22694;O14964;P42566;Q13685;P31943;Q09161;Q13547;Q9GZP0;Q9Y4H2;P51812;Q01085;P35443;Q96J02;P35442;P19388;Q9UNE7;Q07812;Q13332	R-HSA-177923;R-HSA-171011;R-HSA-205319;R-HSA-1562641;R-HSA-177937;R-HSA-9603719;R-HSA-9701507;R-HSA-177946;R-HSA-6803838;R-HSA-5218645;R-HSA-6803836;R-HSA-5218643;R-HSA-5218640;R-HSA-6803527;R-HSA-2317314;R-HSA-183072;R-HSA-6803523;R-HSA-5357429;R-HSA-9701565;R-HSA-9612219;R-HSA-5357432;R-HSA-1470012;R-HSA-1470010;R-HSA-4420206;R-HSA-1470009;R-HSA-198211;R-HSA-1433428;R-HSA-5218830;R-HSA-5218828;…
R-HSA-5693607	Processing of DNA double-strand break ends	4	81	0.00720833	0.733304	0.733304	16	17	0.00128476	8.19555e-05	3.67095	9606	Homo sapiens	P51530;P49959;P63279;Q9NY27	P51530;P49959;P63279;Q9NY27	R-HSA-5684887;R-HSA-5684052;R-HSA-5684882;R-HSA-5685011;R-HSA-5684081;R-HSA-5693542;R-HSA-5684071;R-HSA-5685156;R-HSA-5684096;R-HSA-5685985;R-HSA-5687758;R-HSA-5684140;R-HSA-5684108;R-HSA-5685994;R-HSA-5684875;R-HSA-5693608
R-HSA-977225	Amyloid fiber formation	4	81	0.00720833	0.733304	0.733304	7	33	0.00249395	0.00382745	2.5332	9606	Homo sapiens	O14672;P01236;Q92673;P0DJI8	O14672;P01236;Q92673;P0DJI8	R-HSA-976734;R-HSA-8871494;R-HSA-9010074;R-HSA-8871506;R-HSA-9010113;R-HSA-9010034;R-HSA-977136
R-HSA-381676	Glucagon-like Peptide-1 (GLP1) regulates insulin secretion	2	43	0.00382664	0.741629	0.741629	3	11	0.000831318	0.00257305	3.3166	9606	Homo sapiens	Q14643;P22694	Q14643;P22694	R-HSA-381713;R-HSA-381644;R-HSA-381707
R-HSA-5362517	Signaling by Retinoic Acid	2	43	0.00382664	0.741629	0.741629	5	21	0.00158706	0.000302425	2.14105	9606	Homo sapiens	P29373;P00352	P29373;P00352	R-HSA-5634103;R-HSA-5334854;R-HSA-5334827;R-HSA-5362522;R-HSA-5634104
R-HSA-9670439	Signaling by phosphorylated juxtamembrane, extracellular and kinase domain KIT mutants	1	22	0.00195782	0.741841	0.741841	7	11	0.000831318	0.00016562	1.7399	9606	Homo sapiens	P12931	P12931-1	R-HSA-9670418;R-HSA-9670417;R-HSA-9670416;R-HSA-9670426;R-HSA-9670414;R-HSA-9670413;R-HSA-9670412
R-HSA-9609523	Insertion of tail-anchored proteins into the endoplasmic reticulum membrane	1	22	0.00195782	0.741841	0.741841	3	7	0.000529021	0.016163	3.8788	9606	Homo sapiens	Q7L5D6	Q7L5D6	R-HSA-9609860;R-HSA-9610442;R-HSA-9617596
R-HSA-140875	Common Pathway of Fibrin Clot Formation	1	22	0.00195782	0.741841	0.741841	12	29	0.00219166	0.0045748	1.5826	9606	Homo sapiens	P00734	P00734	R-HSA-141040;R-HSA-140870;R-HSA-141046;R-HSA-140599;R-HSA-140791;R-HSA-5602080;R-HSA-5578883;R-HSA-140872;R-HSA-140696;R-HSA-140840;R-HSA-140664;R-HSA-140700
R-HSA-9669938	Signaling by KIT in disease	1	22	0.00195782	0.741841	0.741841	7	25	0.00188936	0.00016562	1.7399	9606	Homo sapiens	P12931	P12931-1	R-HSA-9670418;R-HSA-9670417;R-HSA-9670416;R-HSA-9670426;R-HSA-9670414;R-HSA-9670413;R-HSA-9670412
R-HSA-9613829	Chaperone Mediated Autophagy	1	22	0.00195782	0.741841	0.741841	4	19	0.00143591	0.00010435	2.793	9606	Homo sapiens	P68104	P68104	R-HSA-9626034;R-HSA-9626067;R-HSA-9626038;R-HSA-9626046
R-HSA-198753	ERK/MAPK targets	1	22	0.00195782	0.741841	0.741841	1	7	0.000529021	1.8089e-05	4.1322	9606	Homo sapiens	P51812	P51812	R-HSA-198746
R-HSA-1482801	Acyl chain remodelling of PS	1	22	0.00195782	0.741841	0.741841	1	8	0.000604595	0.00010559	2.4761	9606	Homo sapiens	Q9BZF1	Q9BZF1	R-HSA-8867876
R-HSA-5621575	CD209 (DC-SIGN) signaling	1	22	0.00195782	0.741841	0.741841	1	11	0.000831318	0.00383	4.5698	9606	Homo sapiens	P22694	P22694	R-HSA-5624473
R-HSA-5365859	RA biosynthesis pathway	1	22	0.00195782	0.741841	0.741841	1	11	0.000831318	0.00018578	1.9625	9606	Homo sapiens	P00352	P00352	R-HSA-5362522
R-HSA-8862803	Deregulated CDK5 triggers multiple neurodegenerative pathways in Alzheimer's disease models	1	22	0.00195782	0.741841	0.741841	1	22	0.00166264	0.00032079	3.4043	9606	Homo sapiens	Q08379	Q08379	R-HSA-8868260
R-HSA-8863678	Neurodegenerative Diseases	1	22	0.00195782	0.741841	0.741841	1	22	0.00166264	0.00032079	3.4043	9606	Homo sapiens	Q08379	Q08379	R-HSA-8868260
R-HSA-9663891	Selective autophagy	4	82	0.00729732	0.741914	0.741914	5	48	0.00362757	0.004529	2.5979	9606	Homo sapiens	P54619;P12931;P55072;Q96HS1	P12931-1;P54619;Q96HS1-2;P55072	R-HSA-9646354;R-HSA-8948139;R-HSA-8948143;R-HSA-9613530;R-HSA-9646347
R-HSA-195253	Degradation of beta-catenin by the destruction complex	4	83	0.00738631	0.750312	0.750312	14	23	0.00173821	0.000413883	2.094	9606	Homo sapiens	P48729;O75832;Q13547;P63208	P48729;O75832;Q13547;P63208	R-HSA-195300;R-HSA-2130279;R-HSA-4641231;R-HSA-195275;R-HSA-2130282;R-HSA-195304;R-HSA-5229348;R-HSA-2130286;R-HSA-5229343;R-HSA-195283;R-HSA-195251;R-HSA-195280;R-HSA-195318;R-HSA-195287
R-HSA-9633012	Response of EIF2AK4 (GCN2) to amino acid deficiency	5	102	0.00907716	0.751003	0.751003	6	16	0.00120919	0.00564875	2.22224	9606	Homo sapiens	P47914;P62829;P20042;P62913;P62851	P47914;P62829;P20042;P62913;P62851	R-HSA-9650722;R-HSA-9633008;R-HSA-9633742;R-HSA-381128;R-HSA-9634669;R-HSA-9633005
R-HSA-76002	Platelet activation, signaling and aggregation	14	265	0.0235828	0.751909	0.751909	41	116	0.00876663	0.0043541	2.63626	9606	Homo sapiens	Q8N2K0;Q14643;Q96C24;Q13685;O43852;Q9BV23;P29350;P12931;O00391;P00734;O14498;Q14393;Q99969	Q8N2K0;Q14643;Q96C24;Q13685;O43852;Q9BV23;P29350;P12931;O00391;P12931-1;P00734;O14498;Q14393;Q99969	R-HSA-443910;R-HSA-418176;R-HSA-429441;R-HSA-443905;R-HSA-114697;R-HSA-354124;R-HSA-139854;R-HSA-372693;R-HSA-481044;R-HSA-453200;R-HSA-5684801;R-HSA-354066;R-HSA-354077;R-HSA-354073;R-HSA-372697;R-HSA-443418;R-HSA-350745;R-HSA-418200;R-HSA-5684169;R-HSA-429529;R-HSA-354149;R-HSA-418662;R-HSA-429415;R-HSA-354087;R-HSA-372705;R-HSA-432096;R-HSA-139941;R-HSA-5694462;R-HSA-481007;R-HSA-418158;R-HSA-…
R-HSA-3899300	SUMOylation of transcription cofactors	2	44	0.00391564	0.752978	0.752978	27	27	0.00204051	0.00183862	2.4465	9606	Homo sapiens	P63279;Q06587	P63279;Q06587	R-HSA-4085372;R-HSA-3108203;R-HSA-3296126;R-HSA-4090288;R-HSA-4085296;R-HSA-4090284;R-HSA-3903017;R-HSA-4085994;R-HSA-4086059;R-HSA-4085992;R-HSA-3900194;R-HSA-3900070;R-HSA-4085347;R-HSA-3108209;R-HSA-3899291;R-HSA-5228521;R-HSA-3900177;R-HSA-4086036;R-HSA-3927824;R-HSA-3927959;R-HSA-4085331;R-HSA-3900047;R-HSA-3927886;R-HSA-4086088;R-HSA-4085318;R-HSA-4086083;R-HSA-3782535
R-HSA-975634	Retinoid metabolism and transport	2	44	0.00391564	0.752978	0.752978	3	26	0.00196493	0.00032045	4.4457	9606	Homo sapiens	P35052;P31431	P35052;P31431	R-HSA-2404131;R-HSA-2423785;R-HSA-2429643
R-HSA-8948216	Collagen chain trimerization	2	44	0.00391564	0.752978	0.752978	2	28	0.00211608	0.00156065	2.23835	9606	Homo sapiens	P53420;P27658	P53420;P27658	R-HSA-8944265;R-HSA-8944218
R-HSA-375165	NCAM signaling for neurite out-growth	3	64	0.00569547	0.753139	0.753139	8	23	0.00173821	0.000579118	1.86837	9606	Homo sapiens	P53420;P12931;P11277	P53420;P12931-1;P11277	R-HSA-392053;R-HSA-392054;R-HSA-392051;R-HSA-391868;R-HSA-375151;R-HSA-391871;R-HSA-391865;R-HSA-391866
R-HSA-5620922	BBSome-mediated cargo-targeting to cilium	1	23	0.00204681	0.757267	0.757267	5	5	0.000377872	0.00039757	2.9227	9606	Homo sapiens	Q9BXC9	Q9BXC9	R-HSA-5617815;R-HSA-5624129;R-HSA-5624125;R-HSA-5624127;R-HSA-5624126
R-HSA-73980	RNA Polymerase III Transcription Termination	1	23	0.00204681	0.757267	0.757267	2	2	0.000151149	0.020783	3.9043	9606	Homo sapiens	P19388	P19388	R-HSA-113449;R-HSA-113454
R-HSA-392154	Nitric oxide stimulates guanylate cyclase	1	23	0.00204681	0.757267	0.757267	1	7	0.000529021	0.0013161	2.0634	9606	Homo sapiens	Q14643	Q14643	R-HSA-418442
R-HSA-8949215	Mitochondrial calcium ion transport	1	23	0.00204681	0.757267	0.757267	1	10	0.000755744	0.0022436	3.2522	9606	Homo sapiens	O75439	O75439	R-HSA-8949649
R-HSA-210745	Regulation of gene expression in beta cells	1	23	0.00204681	0.757267	0.757267	1	12	0.000906892	0.0067158	7.5246	9606	Homo sapiens	Q9Y243	Q9Y243	R-HSA-211164
R-HSA-9637687	Suppression of phagosomal maturation	1	23	0.00204681	0.757267	0.757267	1	16	0.00120919	0.0023008	2.1894	9606	Homo sapiens	O14964	O14964	R-HSA-9635667
R-HSA-382556	ABC-family proteins mediated transport	5	103	0.00916615	0.758425	0.758425	7	27	0.00204051	0.00753138	2.31986	9606	Homo sapiens	O75832;P20042;P40855;P33897;P55072	O75832;P20042;P40855;P33897;P55072	R-HSA-382613;R-HSA-8866551;R-HSA-8866546;R-HSA-8866542;R-HSA-382575;R-HSA-8866553;R-HSA-5227009
R-HSA-438064	Post NMDA receptor activation events	4	84	0.0074753	0.758499	0.758499	13	39	0.0029474	0.00100481	3.66748	9606	Homo sapiens	P51812;P54619;P22694;P12931	P51812;P54619;P22694;P12931	R-HSA-442724;R-HSA-9619542;R-HSA-9619478;R-HSA-8951727;R-HSA-9612085;R-HSA-9619515;R-HSA-111919;R-HSA-9619843;R-HSA-9029434;R-HSA-111925;R-HSA-111924;R-HSA-442739;R-HSA-9620004
R-HSA-556833	Metabolism of lipids	42	751	0.0668328	0.758757	0.758757	115	825	0.0623489	0.00381213	2.43211	9606	Homo sapiens	Q96PE7;Q13510;O95674;A0FGR8;O95470;O60907;P32189;Q9P035;P56937;Q5SGD2;P33897;P50897;O76062;P06280;Q96EK7;Q13085;P04062;P23786;Q8NBJ7;P22694;Q9UBM7;P48426;P22059;P48449;P34913;Q9Y259;O95741;Q15126;O14561;P10109;Q9H7Z7;P36873;P54803;Q13907;Q9BZF1;Q9NPH0;P63279;Q9NY59;O95749;P07686;P01189;Q9Y2W1	Q96PE7;Q13510;O95674;A0FGR8;O95470;O60907;P32189;Q9P035;P56937;Q5SGD2;P33897;P50897;O76062;P06280;Q96EK7;Q13085;P04062;P23786;Q8NBJ7;P22694;Q9UBM7;P48426;P22059;P48449;P34913;Q9Y259;O95741;Q15126;O14561;P10109;Q9H7Z7;P36873;P54803;Q13907;Q9BZF1;Q9NPH0;P63279;Q9NY59;O95749;P07686;P01189;Q9Y2W1	R-HSA-1655833;R-HSA-1655832;R-HSA-1614362;R-HSA-1655839;R-HSA-400143;R-HSA-2161961;R-HSA-1655827;R-HSA-1655826;R-HSA-5676637;R-HSA-1655828;R-HSA-1368065;R-HSA-1655823;R-HSA-4546387;R-HSA-1605632;R-HSA-1614336;R-HSA-1675776;R-HSA-193054;R-HSA-8933547;R-HSA-193064;R-HSA-193065;R-HSA-193070;R-HSA-196402;R-HSA-400183;R-HSA-1655848;R-HSA-1655850;R-HSA-193073;R-HSA-1655845;R-HSA-194632;R-HSA-75851;R-HS…
R-HSA-8873719	RAB geranylgeranylation	3	65	0.00578446	0.762316	0.762316	4	5	0.000377872	0.013653	2.78293	9606	Homo sapiens	P51153;Q9NRW1;Q92696	P51153;Q9NRW1;Q92696	R-HSA-8870469;R-HSA-8870466;R-HSA-8870465;R-HSA-8870461
R-HSA-1433557	Signaling by SCF-KIT	2	45	0.00400463	0.763894	0.763894	20	39	0.0029474	0.0172758	2.868	9606	Homo sapiens	P29350;P12931	P12931-1;P29350	R-HSA-1433428;R-HSA-205319;R-HSA-1433488;R-HSA-1433456;R-HSA-1562641;R-HSA-1470012;R-HSA-1470010;R-HSA-1472121;R-HSA-1470009;R-HSA-205234;R-HSA-1433542;R-HSA-205238;R-HSA-205205;R-HSA-1433506;R-HSA-205306;R-HSA-1433454;R-HSA-1433451;R-HSA-1433418;R-HSA-1433514;R-HSA-205244
R-HSA-8854214	TBC/RABGAPs	2	45	0.00400463	0.763894	0.763894	2	14	0.00105804	0.0115913	1.74395	9606	Homo sapiens	Q9NRW1;Q8TC07	Q9NRW1;Q8TC07	R-HSA-8854303;R-HSA-8854329
R-HSA-216083	Integrin cell surface interactions	4	85	0.0075643	0.766476	0.766476	10	55	0.00415659	0.00550922	2.6035	9606	Homo sapiens	P53420;P12830;P27658;P10451	P53420;P12830;P27658;P10451	R-HSA-4088218;R-HSA-265424;R-HSA-2752125;R-HSA-4539779;R-HSA-265422;R-HSA-2752115;R-HSA-216040;R-HSA-2327695;R-HSA-216061;R-HSA-2752118
R-HSA-975871	MyD88 cascade initiated on plasma membrane	4	85	0.0075643	0.766476	0.766476	7	58	0.00438331	0.00218535	2.67963	9606	Homo sapiens	Q00653;P51812;P63208;P0DJI8	Q00653;P51812;P63208;P0DJI8	R-HSA-199895;R-HSA-168166;R-HSA-198746;R-HSA-9630923;R-HSA-5684250;R-HSA-168140;R-HSA-5684248
R-HSA-168142	Toll Like Receptor 10 (TLR10) Cascade	4	85	0.0075643	0.766476	0.766476	7	59	0.00445889	0.00218535	2.67963	9606	Homo sapiens	Q00653;P51812;P63208;P0DJI8	Q00653;P51812;P63208;P0DJI8	R-HSA-199895;R-HSA-168166;R-HSA-198746;R-HSA-9630923;R-HSA-5684250;R-HSA-168140;R-HSA-5684248
R-HSA-168176	Toll Like Receptor 5 (TLR5) Cascade	4	85	0.0075643	0.766476	0.766476	7	59	0.00445889	0.00218535	2.67963	9606	Homo sapiens	Q00653;P51812;P63208;P0DJI8	Q00653;P51812;P63208;P0DJI8	R-HSA-199895;R-HSA-168166;R-HSA-198746;R-HSA-9630923;R-HSA-5684250;R-HSA-168140;R-HSA-5684248
R-HSA-8978868	Fatty acid metabolism	9	179	0.0159295	0.770801	0.770801	12	189	0.0142836	0.00662465	2.32967	9606	Homo sapiens	P34913;Q96PE7;O14561;P23786;Q13085;Q9H7Z7;Q9P035;P33897;P50897	P34913;Q96PE7;O14561;P23786;Q13085;Q9H7Z7;Q9P035;P33897;P50897	R-HSA-2046093;R-HSA-8933547;R-HSA-5690517;R-HSA-2046087;R-HSA-200555;R-HSA-200410;R-HSA-2161961;R-HSA-75851;R-HSA-5676637;R-HSA-265295;R-HSA-390393;R-HSA-71020
R-HSA-9614085	FOXO-mediated transcription	3	66	0.00587345	0.771214	0.771214	4	85	0.00642382	0.00235569	4.34127	9606	Homo sapiens	Q9Y243;Q13547;P01189	Q9Y243;Q13547;P01189	R-HSA-199299;R-HSA-9623072;R-HSA-9625124;R-HSA-9625101
R-HSA-202040	G-protein activation	1	24	0.0021358	0.771774	0.771774	4	6	0.000453446	0.00011201	2.7146	9606	Homo sapiens	P01189	P01189	R-HSA-167408;R-HSA-167429;R-HSA-167419;R-HSA-112271
R-HSA-180024	DARPP-32 events	1	24	0.0021358	0.771774	0.771774	4	12	0.000906892	0.00383	4.5698	9606	Homo sapiens	P22694	P22694	R-HSA-111925;R-HSA-177284;R-HSA-8951727;R-HSA-177275
R-HSA-9634638	Estrogen-dependent nuclear events downstream of ESR-membrane signaling	1	24	0.0021358	0.771774	0.771774	2	12	0.000906892	0.0067158	7.5246	9606	Homo sapiens	Q9Y243	Q9Y243	R-HSA-199298;R-HSA-9624526
R-HSA-8935690	Digestion	1	24	0.0021358	0.771774	0.771774	3	24	0.00181378	0.0015211	3.4573	9606	Homo sapiens	P19835	P19835	R-HSA-192417;R-HSA-192425;R-HSA-192430
R-HSA-75876	Synthesis of very long-chain fatty acyl-CoAs	1	24	0.0021358	0.771774	0.771774	1	12	0.000906892	0.001125	2.7628	9606	Homo sapiens	Q9P035	Q9P035	R-HSA-5676637
R-HSA-76042	RNA Polymerase II Transcription Initiation And Promoter Clearance	2	47	0.00418261	0.784474	0.784474	11	11	0.000831318	0.0103927	3.5311	9606	Homo sapiens	P19388;P13984	P19388;P13984	R-HSA-75873;R-HSA-111264;R-HSA-76576;R-HSA-75861;R-HSA-9613494;R-HSA-75864;R-HSA-75866;R-HSA-75850;R-HSA-9613497;R-HSA-75949;R-HSA-75869
R-HSA-167162	RNA Polymerase II HIV Promoter Escape	2	47	0.00418261	0.784474	0.784474	9	9	0.000680169	0.0103927	3.5311	9606	Homo sapiens	P19388;P13984	P19388;P13984	R-HSA-167474;R-HSA-9613490;R-HSA-167136;R-HSA-167121;R-HSA-9613498;R-HSA-167115;R-HSA-167113;R-HSA-167468;R-HSA-167117
R-HSA-73776	RNA Polymerase II Promoter Escape	2	47	0.00418261	0.784474	0.784474	7	7	0.000529021	0.0103927	3.5311	9606	Homo sapiens	P19388;P13984	P19388;P13984	R-HSA-75873;R-HSA-111264;R-HSA-76576;R-HSA-9613494;R-HSA-75850;R-HSA-9613497;R-HSA-75869
R-HSA-167161	HIV Transcription Initiation	2	47	0.00418261	0.784474	0.784474	4	4	0.000302297	0.0103927	3.5311	9606	Homo sapiens	P19388;P13984	P19388;P13984	R-HSA-167477;R-HSA-167130;R-HSA-167134;R-HSA-167118
R-HSA-75953	RNA Polymerase II Transcription Initiation	2	47	0.00418261	0.784474	0.784474	3	3	0.000226723	0.0103927	3.5311	9606	Homo sapiens	P19388;P13984	P19388;P13984	R-HSA-75861;R-HSA-75864;R-HSA-75866
R-HSA-73779	RNA Polymerase II Transcription Pre-Initiation And Promoter Opening	2	47	0.00418261	0.784474	0.784474	3	5	0.000377872	0.0103927	3.5311	9606	Homo sapiens	P19388;P13984	P19388;P13984	R-HSA-109639;R-HSA-75095;R-HSA-109638
R-HSA-392451	G beta:gamma signalling through PI3Kgamma	1	25	0.00222479	0.785414	0.785414	1	4	0.000302297	0.0067158	7.5246	9606	Homo sapiens	Q9Y243	Q9Y243	R-HSA-9603279
R-HSA-418592	ADP signalling through P2Y purinoceptor 1	1	25	0.00222479	0.785414	0.785414	1	7	0.000529021	0.00016562	1.7399	9606	Homo sapiens	P12931	P12931-1	R-HSA-418662
R-HSA-9620244	Long-term potentiation	1	25	0.00222479	0.785414	0.785414	1	7	0.000529021	0.00016562	1.7399	9606	Homo sapiens	P12931	P12931	R-HSA-9612085
R-HSA-156588	Glucuronidation	1	25	0.00222479	0.785414	0.785414	1	11	0.000831318	0.00040309	1.995	9606	Homo sapiens	O60701	O60701	R-HSA-173597
R-HSA-8940973	RUNX2 regulates osteoblast differentiation	1	25	0.00222479	0.785414	0.785414	2	24	0.00181378	0.00016562	1.7399	9606	Homo sapiens	P12931	P12931	R-HSA-8937820;R-HSA-8937844
R-HSA-9734009	Defective Intrinsic Pathway for Apoptosis	1	25	0.00222479	0.785414	0.785414	1	24	0.00181378	0.00032079	3.4043	9606	Homo sapiens	Q08379	Q08379	R-HSA-8868260
R-HSA-1266695	Interleukin-7 signaling	1	25	0.00222479	0.785414	0.785414	1	26	0.00196493	0.0012428	4.581	9606	Homo sapiens	Q9Y4H2	Q9Y4H2	R-HSA-8983003
R-HSA-8856828	Clathrin-mediated endocytosis	7	145	0.0129038	0.787282	0.787282	26	35	0.0026451	0.0140995	2.5766	9606	Homo sapiens	Q9BV40;O75886;Q8WXE9;Q9UMX0;P61201;O14964;P42566	Q9BV40;O75886;Q8WXE9;Q9UMX0;P61201;O14964;P42566	R-HSA-8868230;R-HSA-8868236;R-HSA-8862280;R-HSA-8867613;R-HSA-8871194;R-HSA-8871193;R-HSA-8868071;R-HSA-8866279;R-HSA-8863463;R-HSA-8866275;R-HSA-8863727;R-HSA-8856813;R-HSA-8867756;R-HSA-8868651;R-HSA-8866283;R-HSA-8863723;R-HSA-8867754;R-HSA-8863721;R-HSA-8868072;R-HSA-8868648;R-HSA-8856808;R-HSA-8868661;R-HSA-8868660;R-HSA-8868659;R-HSA-8868658;R-HSA-8869438
R-HSA-69278	Cell Cycle, Mitotic	29	537	0.0477886	0.787348	0.787348	98	350	0.026451	0.00394636	2.94522	9606	Homo sapiens	Q9Y243;Q8TEM1;Q12769;P12931;P35658;P78406;O60763;Q8NFH3;Q8NFH4;Q9BW27;P63208;P51530;O75832;Q13547;O43684;O75694;P36873;Q8N1F7;Q08379;P37198;O60216;P63279;Q99996;P52948;Q7Z3B4;P42771;P42773	P52948-3;P52948-4;Q9Y243;Q8TEM1;Q12769;P35658;P78406;P52948-5;O60763;P12931-1;Q8NFH3;Q8NFH4;Q9BW27;P63208;P51530;O75832;Q13547;O43684;O75694;P36873;Q8N1F7;Q08379;P37198;O60216;P63279;Q99996;Q7Z3B4;P42771;P42773	R-HSA-375302;R-HSA-2172194;R-HSA-8852354;R-HSA-8961934;R-HSA-2990880;R-HSA-2990882;R-HSA-2545203;R-HSA-69142;R-HSA-69144;R-HSA-8853405;R-HSA-174104;R-HSA-174105;R-HSA-188191;R-HSA-380455;R-HSA-3000335;R-HSA-8964513;R-HSA-8853419;R-HSA-75825;R-HSA-2466068;R-HSA-2470935;R-HSA-2172183;R-HSA-9634219;R-HSA-3000339;R-HSA-182594;R-HSA-2545253;R-HSA-174159;R-HSA-8964550;R-HSA-68946;R-HSA-68948;R-HSA-9618…
R-HSA-9006931	Signaling by Nuclear Receptors	14	273	0.0242947	0.788014	0.788014	37	189	0.0142836	0.00325781	2.87479	9606	Homo sapiens	Q9UKV8;Q9Y243;Q9UL18;Q13547;P29373;O60907;P12931;P19388;P13984;O60216;Q9HCE1;Q9H9G7;O60341;P00352	Q9UKV8;Q9Y243;Q9UL18;Q13547;P29373;O60907;P12931;P19388;P13984;O60216;Q9HCE1;Q9H9G7;O60341;P00352	R-HSA-199298;R-HSA-9024334;R-HSA-9011971;R-HSA-9618392;R-HSA-9024386;R-HSA-5362522;R-HSA-9011975;R-HSA-9632412;R-HSA-9024326;R-HSA-9624925;R-HSA-9012315;R-HSA-9012186;R-HSA-9011997;R-HSA-9021660;R-HSA-9021596;R-HSA-9012319;R-HSA-5334854;R-HSA-9011985;R-HSA-9038545;R-HSA-9011984;R-HSA-9624526;R-HSA-9024361;R-HSA-9009065;R-HSA-9021609;R-HSA-9012203;R-HSA-5634103;R-HSA-9618486;R-HSA-9657791;R-HSA-90…
R-HSA-400253	Circadian Clock	3	68	0.00605144	0.788193	0.788193	5	59	0.00445889	0.000579758	2.9278	9606	Homo sapiens	O60907;P63208;P36873	O60907;P63208;P36873	R-HSA-879724;R-HSA-1368065;R-HSA-400382;R-HSA-1801587;R-HSA-400267
R-HSA-388841	Costimulation by the CD28 family	4	88	0.00783127	0.789175	0.789175	12	35	0.0026451	0.0104013	3.85033	9606	Homo sapiens	Q9Y243;Q9BVC4;P29350;P12931	Q9Y243;P12931-1;Q9BVC4;P29350	R-HSA-389941;R-HSA-2317314;R-HSA-198640;R-HSA-388833;R-HSA-2317332;R-HSA-388829;R-HSA-389756;R-HSA-389759;R-HSA-388831;R-HSA-389758;R-HSA-390329;R-HSA-198270
R-HSA-9013404	RAC2 GTPase cycle	4	88	0.00783127	0.789175	0.789175	3	10	0.000755744	0.0107041	2.5396	9606	Homo sapiens	Q68EM7;Q14126;Q9UH62;Q6IAA8	Q68EM7;Q14126;Q9UH62;Q6IAA8	R-HSA-9714477;R-HSA-9014295;R-HSA-9014294
R-HSA-9679191	Potential therapeutics for SARS	4	88	0.00783127	0.789175	0.789175	1	34	0.00256953	0.00231974	2.93542	9606	Homo sapiens	O94776;Q13547;O60341;Q13330	O94776;Q13547;O60341;Q13330	R-HSA-9679787
R-HSA-6806667	Metabolism of fat-soluble vitamins	2	48	0.0042716	0.794161	0.794161	3	32	0.00241838	0.00032045	4.4457	9606	Homo sapiens	P35052;P31431	P35052;P31431	R-HSA-2404131;R-HSA-2423785;R-HSA-2429643
R-HSA-9012999	RHO GTPase cycle	24	452	0.0402243	0.794692	0.794692	32	91	0.00687727	0.0049587	2.78902	9606	Homo sapiens	Q14126;Q96HY6;Q9Y6X4;O75976;Q6IAA8;O75886;Q9BTT6;Q5VTR2;Q5VV41;Q12802;P12931;Q8WWQ0;Q68EM7;Q96N67;Q9UH62;Q9HD26;P11182;Q8IYB3;Q96PE2;Q8N684;P61201;O14964;P55072;P06753	Q14126;Q96HY6;Q9Y6X4;O75976;Q6IAA8;O75886;Q9BTT6;Q5VTR2;Q5VV41;Q12802;P12931;Q8WWQ0;Q68EM7;Q96N67;Q9UH62;Q9HD26;P11182;Q8IYB3;Q96PE2;Q8N684;P61201;O14964;P55072;P06753	R-HSA-9013004;R-HSA-9018766;R-HSA-9018758;R-HSA-9013145;R-HSA-9013144;R-HSA-9018778;R-HSA-9726848;R-HSA-5627072;R-HSA-9013023;R-HSA-9693125;R-HSA-9696266;R-HSA-8980691;R-HSA-9696271;R-HSA-9014295;R-HSA-9013143;R-HSA-9696268;R-HSA-9014294;R-HSA-9013161;R-HSA-9018794;R-HSA-9014433;R-HSA-9017507;R-HSA-9018787;R-HSA-9013157;R-HSA-9013159;R-HSA-9018745;R-HSA-9018808;R-HSA-9018746;R-HSA-9013437;R-HSA-9…
R-HSA-8948751	Regulation of PTEN stability and activity	3	69	0.00614043	0.796283	0.796283	3	13	0.000982467	0.00224699	4.83347	9606	Homo sapiens	Q9UNE7;Q9Y243;O75832	Q9UNE7;Q9Y243;O75832	R-HSA-8850992;R-HSA-6807134;R-HSA-8948757
R-HSA-975138	TRAF6 mediated induction of NFkB and MAP kinases upon TLR7/8 or 9 activation	4	89	0.00792026	0.796338	0.796338	7	48	0.00362757	0.00218535	2.67963	9606	Homo sapiens	Q00653;P51812;P63208;P0DJI8	Q00653;P51812;P63208;P0DJI8	R-HSA-199895;R-HSA-168166;R-HSA-198746;R-HSA-9630923;R-HSA-5684250;R-HSA-168140;R-HSA-5684248
R-HSA-9006335	Signaling by Erythropoietin	1	26	0.00231378	0.79824	0.79824	24	24	0.00181378	0.0012428	4.581	9606	Homo sapiens	Q9Y4H2	Q9Y4H2	R-HSA-9027273;R-HSA-9027272;R-HSA-9027275;R-HSA-9012651;R-HSA-9012650;R-HSA-9027274;R-HSA-9027373;R-HSA-9012654;R-HSA-9027425;R-HSA-9029155;R-HSA-9029158;R-HSA-9021627;R-HSA-9029149;R-HSA-9006332;R-HSA-9029151;R-HSA-9032478;R-HSA-9029150;R-HSA-9012657;R-HSA-9027281;R-HSA-9027280;R-HSA-9006323;R-HSA-9024723;R-HSA-9006325;R-HSA-9024726
R-HSA-179409	APC-Cdc20 mediated degradation of Nek2A	1	26	0.00231378	0.79824	0.79824	3	3	0.000226723	5.1178e-05	1.5657	9606	Homo sapiens	O43684	O43684	R-HSA-179410;R-HSA-179417;R-HSA-179421
R-HSA-901042	Calnexin/calreticulin cycle	1	26	0.00231378	0.79824	0.79824	4	11	0.000831318	6.4065e-07	7.7836	9606	Homo sapiens	Q9UKM7	Q9UKM7	R-HSA-901036;R-HSA-901039;R-HSA-901024;R-HSA-901074
R-HSA-912694	Regulation of IFNA signaling	1	26	0.00231378	0.79824	0.79824	1	5	0.000377872	0.034386	3.9961	9606	Homo sapiens	P29350	P29350	R-HSA-997314
R-HSA-9648002	RAS processing	1	26	0.00231378	0.79824	0.79824	4	21	0.00158706	9.5582e-06	2.8089	9606	Homo sapiens	O43924	O43924	R-HSA-9654533;R-HSA-9654523;R-HSA-9656781;R-HSA-9654525
R-HSA-5223345	Miscellaneous transport and binding events	1	26	0.00231378	0.79824	0.79824	2	13	0.000982467	0.0015059	2.2793	9606	Homo sapiens	Q08495	Q08495	R-HSA-5226999;R-HSA-5226979
R-HSA-428930	Thromboxane signalling through TP receptor	1	26	0.00231378	0.79824	0.79824	1	8	0.000604595	0.0049941	3.6918	9606	Homo sapiens	Q13685	Q13685	R-HSA-9674529
R-HSA-3214842	HDMs demethylate histones	1	26	0.00231378	0.79824	0.79824	2	17	0.00128476	0.0082698	2.82	9606	Homo sapiens	O60341	O60341	R-HSA-3214912;R-HSA-5661123
R-HSA-1187000	Fertilization	1	26	0.00231378	0.79824	0.79824	1	9	0.000680169	3.4403e-06	3.5129	9606	Homo sapiens	P15291	P15291	R-HSA-1297338
R-HSA-114608	Platelet degranulation	6	128	0.0113909	0.798251	0.798251	4	11	0.000831318	0.00215799	2.47985	9606	Homo sapiens	Q96C24;O43852;O00391;O14498;Q14393;Q99969	Q96C24;O43852;O00391;O14498;Q14393;Q99969	R-HSA-481044;R-HSA-481009;R-HSA-481007;R-HSA-350745
R-HSA-2559583	Cellular Senescence	8	166	0.0147726	0.79994	0.79994	17	89	0.00672612	0.000613435	2.77519	9606	Homo sapiens	Q9HCE1;P49959;Q9H9G7;Q9UL18;P51812;Q06587;P42771;P42773	Q9HCE1;P49959;Q9H9G7;Q9UL18;P51812;Q06587;P42771;P42773	R-HSA-182594;R-HSA-3209111;R-HSA-3857328;R-HSA-3209114;R-HSA-5682044;R-HSA-3209151;R-HSA-6792712;R-HSA-3229089;R-HSA-3223200;R-HSA-3785768;R-HSA-5682020;R-HSA-5693540;R-HSA-5682018;R-HSA-198746;R-HSA-5693612;R-HSA-5682026;R-HSA-3229102
R-HSA-4839726	Chromatin organization	12	240	0.021358	0.801575	0.801575	15	85	0.00642382	0.00733957	2.49997	9606	Homo sapiens	Q00653;Q8TAQ2;Q92925;Q969G3;O94776;Q13547;Q6IA86;O60907;O60341;O95163;Q5QNW6;Q13330	Q00653;Q8TAQ2;Q92925;Q969G3;O94776;Q13547;Q6IA86;O60907;O60341;O95163;Q5QNW6;Q13330	R-HSA-3782655;R-HSA-3697008;R-HSA-3662335;R-HSA-5205799;R-HSA-3215448;R-HSA-5205861;R-HSA-3777129;R-HSA-3214912;R-HSA-8865237;R-HSA-3301345;R-HSA-3782637;R-HSA-5661123;R-HSA-9679787;R-HSA-3318415;R-HSA-3769447
R-HSA-3247509	Chromatin modifying enzymes	12	240	0.021358	0.801575	0.801575	15	85	0.00642382	0.00733957	2.49997	9606	Homo sapiens	Q00653;Q8TAQ2;Q92925;Q969G3;O94776;Q13547;Q6IA86;O60907;O60341;O95163;Q5QNW6;Q13330	Q00653;Q8TAQ2;Q92925;Q969G3;O94776;Q13547;Q6IA86;O60907;O60341;O95163;Q5QNW6;Q13330	R-HSA-3782655;R-HSA-3697008;R-HSA-3662335;R-HSA-5205799;R-HSA-3215448;R-HSA-5205861;R-HSA-3777129;R-HSA-3214912;R-HSA-8865237;R-HSA-3301345;R-HSA-3782637;R-HSA-5661123;R-HSA-9679787;R-HSA-3318415;R-HSA-3769447
R-HSA-8876198	RAB GEFs exchange GTP for GDP on RABs	4	90	0.00800926	0.803304	0.803304	4	21	0.00158706	0.0105555	3.8841	9606	Homo sapiens	Q9Y243;P51153;Q9NRW1;Q86SZ2	Q9Y243;P51153;Q9NRW1;Q86SZ2	R-HSA-8876615;R-HSA-8877475;R-HSA-8876193;R-HSA-8933446
R-HSA-975155	MyD88 dependent cascade initiated on endosome	4	90	0.00800926	0.803304	0.803304	7	63	0.00476119	0.00218535	2.67963	9606	Homo sapiens	Q00653;P51812;P63208;P0DJI8	Q00653;P51812;P63208;P0DJI8	R-HSA-199895;R-HSA-168166;R-HSA-198746;R-HSA-9630923;R-HSA-5684250;R-HSA-168140;R-HSA-5684248
R-HSA-112043	PLC beta mediated events	2	49	0.00436059	0.803461	0.803461	6	32	0.00241838	0.00257305	3.3166	9606	Homo sapiens	Q14643;P22694	Q14643;P22694	R-HSA-169683;R-HSA-169680;R-HSA-111925;R-HSA-111924;R-HSA-8951727;R-HSA-111919
R-HSA-437239	Recycling pathway of L1	2	49	0.00436059	0.803461	0.803461	2	14	0.00105804	9.18545e-05	2.93605	9606	Homo sapiens	P51812;P12931	P12931-1;P51812	R-HSA-445084;R-HSA-374696
R-HSA-9012852	Signaling by NOTCH3	2	49	0.00436059	0.803461	0.803461	2	37	0.00279625	0.00158522	2.13035	9606	Homo sapiens	O14672;Q86YT6	O14672;Q86YT6	R-HSA-9013069;R-HSA-9013284
R-HSA-453279	Mitotic G1 phase and G1/S transition	7	149	0.0132598	0.80944	0.80944	20	99	0.00748186	0.00107528	3.10926	9606	Homo sapiens	O75832;Q9Y243;Q13547;P63208;P12931;P42771;P42773	O75832;Q9Y243;Q13547;P12931-1;P63208;P42771;P42773	R-HSA-182594;R-HSA-187552;R-HSA-1227670;R-HSA-8964588;R-HSA-1227671;R-HSA-8961934;R-HSA-8978926;R-HSA-8942607;R-HSA-8964513;R-HSA-8964580;R-HSA-8964550;R-HSA-8941895;R-HSA-187574;R-HSA-1363328;R-HSA-187575;R-HSA-198613;R-HSA-1363331;R-HSA-8964561;R-HSA-187545;R-HSA-8964567
R-HSA-168181	Toll Like Receptor 7/8 (TLR7/8) Cascade	4	91	0.00809825	0.810075	0.810075	7	66	0.00498791	0.00218535	2.67963	9606	Homo sapiens	Q00653;P51812;P63208;P0DJI8	Q00653;P51812;P63208;P0DJI8	R-HSA-199895;R-HSA-168166;R-HSA-198746;R-HSA-9630923;R-HSA-5684250;R-HSA-168140;R-HSA-5684248
R-HSA-76066	RNA Polymerase III Transcription Initiation From Type 2 Promoter	1	27	0.00240278	0.810301	0.810301	2	4	0.000302297	0.020783	3.9043	9606	Homo sapiens	P19388	P19388	R-HSA-112150;R-HSA-83805
R-HSA-3000170	Syndecan interactions	1	27	0.00240278	0.810301	0.810301	6	15	0.00113362	6.604e-05	4.1127	9606	Homo sapiens	P31431	P31431	R-HSA-2750187;R-HSA-2731147;R-HSA-2684507;R-HSA-2731149;R-HSA-2731122;R-HSA-2731078
R-HSA-1538133	G0 and Early G1	1	27	0.00240278	0.810301	0.810301	10	27	0.00204051	0.00023926	2.7846	9606	Homo sapiens	Q13547	Q13547	R-HSA-1227670;R-HSA-8964588;R-HSA-1227671;R-HSA-8961934;R-HSA-8978926;R-HSA-8964561;R-HSA-8964513;R-HSA-8964580;R-HSA-8964550;R-HSA-8964567
R-HSA-912526	Interleukin receptor SHC signaling	1	27	0.00240278	0.810301	0.810301	1	6	0.000453446	0.034386	3.9961	9606	Homo sapiens	P29350	P29350	R-HSA-913424
R-HSA-380994	ATF4 activates genes in response to endoplasmic reticulum stress	1	27	0.00240278	0.810301	0.810301	1	7	0.000529021	0.00090757	5.2646	9606	Homo sapiens	Q9Y2L1	Q9Y2L1	R-HSA-517731
R-HSA-1368108	BMAL1:CLOCK,NPAS2 activates circadian gene expression	1	27	0.00240278	0.810301	0.810301	1	20	0.00151149	0.0015739	2.8462	9606	Homo sapiens	O60907	O60907	R-HSA-879724
R-HSA-5620971	Pyroptosis	1	27	0.00240278	0.810301	0.810301	1	23	0.00173821	6.1724e-05	2.9326	9606	Homo sapiens	Q07812	Q07812	R-HSA-114284
R-HSA-2173795	Downregulation of SMAD2/3:SMAD4 transcriptional activity	1	27	0.00240278	0.810301	0.810301	1	25	0.00188936	0.00023926	2.7846	9606	Homo sapiens	Q13547	Q13547	R-HSA-2186607
R-HSA-9006115	Signaling by NTRK2 (TRKB)	1	27	0.00240278	0.810301	0.810301	1	38	0.00287183	0.00016562	1.7399	9606	Homo sapiens	P12931	P12931	R-HSA-9037040
R-HSA-8982491	Glycogen metabolism	1	27	0.00240278	0.810301	0.810301	1	39	0.0029474	0.00017348	1.6277	9606	Homo sapiens	P10253	P10253	R-HSA-9036727
R-HSA-156827	L13a-mediated translational silencing of Ceruloplasmin expression	5	112	0.00996707	0.817854	0.817854	2	3	0.000226723	0.00564875	2.22224	9606	Homo sapiens	P47914;P62829;P20042;P62913;P62851	P47914;P62829;P20042;P62913;P62851	R-HSA-156823;R-HSA-156826
R-HSA-1640170	Cell Cycle	36	670	0.0596245	0.819255	0.819255	126	449	0.0339329	0.00389839	2.93447	9606	Homo sapiens	Q9Y243;Q8TEM1;Q12769;P12931;P35658;P78406;Q96T23;P49959;Q9NX24;O60763;Q8NFH3;Q8NFH4;Q9BW27;P63208;O94901;P51530;O75832;Q13547;O43684;O75694;Q8N1F7;Q9BTC0-1;P36873;Q08379;P19388;P37198;O60216;Q99996;P63279;Q9NY12;P52948;Q7Z3B4;P42771;P42773	P52948-3;P52948-4;Q9Y243;Q8TEM1;Q12769;P35658;P78406;P52948-5;Q96T23;P49959;Q9NX24;O60763;P12931-1;Q8NFH3;Q8NFH4;Q9BW27;P63208;O94901;P51530;O75832;Q13547;O43684;O75694;Q8N1F7;Q9BTC0-1;P36873;Q08379;P19388;P37198;O60216;Q99996;P63279;Q9NY12;Q7Z3B4;P42771;P42773	R-HSA-69891;R-HSA-375302;R-HSA-2172194;R-HSA-8852354;R-HSA-8961934;R-HSA-912389;R-HSA-164616;R-HSA-164617;R-HSA-2990880;R-HSA-164620;R-HSA-264458;R-HSA-2990882;R-HSA-163090;R-HSA-912408;R-HSA-2545203;R-HSA-69142;R-HSA-69144;R-HSA-163099;R-HSA-163096;R-HSA-8853405;R-HSA-174104;R-HSA-174105;R-HSA-188191;R-HSA-380455;R-HSA-3000335;R-HSA-8964513;R-HSA-8853419;R-HSA-75825;R-HSA-2466068;R-HSA-163120;R-…
R-HSA-3928665	EPH-ephrin mediated repulsion of cells	2	51	0.00453858	0.820948	0.820948	6	9	0.000680169	0.000144625	1.967	9606	Homo sapiens	O14672;P12931	P12931-1;O14672	R-HSA-4093327;R-HSA-3928607;R-HSA-3928604;R-HSA-3928642;R-HSA-3928660;R-HSA-3928628
R-HSA-76071	RNA Polymerase III Transcription Initiation From Type 3 Promoter	1	28	0.00249177	0.821642	0.821642	2	4	0.000302297	0.020783	3.9043	9606	Homo sapiens	P19388	P19388	R-HSA-112152;R-HSA-83803
R-HSA-76061	RNA Polymerase III Transcription Initiation From Type 1 Promoter	1	28	0.00249177	0.821642	0.821642	2	5	0.000377872	0.020783	3.9043	9606	Homo sapiens	P19388	P19388	R-HSA-76056;R-HSA-76060
R-HSA-418360	Platelet calcium homeostasis	1	28	0.00249177	0.821642	0.821642	1	8	0.000604595	0.0013161	2.0634	9606	Homo sapiens	Q14643	Q14643	R-HSA-139854
R-HSA-1614635	Sulfur amino acid metabolism	1	28	0.00249177	0.821642	0.821642	3	36	0.00272068	0.015244	1.5479	9606	Homo sapiens	Q9Y6N5	Q9Y6N5	R-HSA-1614665;R-HSA-1614618;R-HSA-1614605
R-HSA-1483191	Synthesis of PC	1	28	0.00249177	0.821642	0.821642	1	18	0.00136034	0.011223	1.997	9606	Homo sapiens	Q9Y259	Q9Y259	R-HSA-1483004
R-HSA-69205	G1/S-Specific Transcription	1	28	0.00249177	0.821642	0.821642	1	28	0.00211608	0.00023926	2.7846	9606	Homo sapiens	Q13547	Q13547	R-HSA-8961934
R-HSA-157579	Telomere Maintenance	4	93	0.00827623	0.823048	0.823048	10	34	0.00256953	0.00567179	4.53425	9606	Homo sapiens	P51530;Q9NX24;Q9NY12;P19388	P51530;Q9NX24;Q9NY12;P19388	R-HSA-163090;R-HSA-174451;R-HSA-163120;R-HSA-9670149;R-HSA-163099;R-HSA-163096;R-HSA-164616;R-HSA-174441;R-HSA-164617;R-HSA-164620
R-HSA-168164	Toll Like Receptor 3 (TLR3) Cascade	4	93	0.00827623	0.823048	0.823048	7	61	0.00461004	0.00218535	2.67963	9606	Homo sapiens	Q00653;P51812;P63208;P0DJI8	Q00653;P51812;P63208;P0DJI8	R-HSA-199895;R-HSA-168166;R-HSA-198746;R-HSA-9630923;R-HSA-5684250;R-HSA-168140;R-HSA-5684248
R-HSA-72706	GTP hydrolysis and joining of the 60S ribosomal subunit	5	113	0.0100561	0.823668	0.823668	3	3	0.000226723	0.00564875	2.22224	9606	Homo sapiens	P47914;P62829;P20042;P62913;P62851	P47914;P62829;P20042;P62913;P62851	R-HSA-72672;R-HSA-72619;R-HSA-72671
R-HSA-1226099	Signaling by FGFR in disease	3	73	0.0064964	0.826099	0.826099	1	106	0.00801088	0.00787371	3.33663	9606	Homo sapiens	Q09161;P19388;P13984	Q09161;P19388;P13984	R-HSA-8851710
R-HSA-76005	Response to elevated platelet cytosolic Ca2+	6	133	0.0118359	0.826199	0.826199	4	14	0.00105804	0.00215799	2.47985	9606	Homo sapiens	Q96C24;O43852;O00391;O14498;Q14393;Q99969	Q96C24;O43852;O00391;O14498;Q14393;Q99969	R-HSA-481044;R-HSA-481009;R-HSA-481007;R-HSA-350745
R-HSA-72695	Formation of the ternary complex, and subsequently, the 43S complex	2	52	0.00462757	0.829157	0.829157	3	3	0.000226723	0.00426471	2.2554	9606	Homo sapiens	P20042;P62851	P20042;P62851	R-HSA-72691;R-HSA-72663;R-HSA-72669
R-HSA-75153	Apoptotic execution phase	2	52	0.00462757	0.829157	0.829157	2	57	0.00430774	0.00950728	2.92495	9606	Homo sapiens	Q14126;P12830	Q14126;P12830	R-HSA-351877;R-HSA-202939
R-HSA-168138	Toll Like Receptor 9 (TLR9) Cascade	4	94	0.00836522	0.829254	0.829254	7	68	0.00513906	0.00218535	2.67963	9606	Homo sapiens	Q00653;P51812;P63208;P0DJI8	Q00653;P51812;P63208;P0DJI8	R-HSA-199895;R-HSA-168166;R-HSA-198746;R-HSA-9630923;R-HSA-5684250;R-HSA-168140;R-HSA-5684248
R-HSA-5610787	Hedgehog 'off' state	5	114	0.0101451	0.829332	0.829332	15	32	0.00241838	0.00113173	2.68544	9606	Homo sapiens	P48729;O75832;P63208;P22694;Q96J02	P48729;O75832;P63208;P22694;Q96J02	R-HSA-5610741;R-HSA-5610742;R-HSA-5610737;R-HSA-5610717;R-HSA-5610749;R-HSA-5610718;R-HSA-5610745;R-HSA-5610746;R-HSA-5610757;R-HSA-5610758;R-HSA-5610720;R-HSA-5610754;R-HSA-5610722;R-HSA-5610735;R-HSA-5610760
R-HSA-5173105	O-linked glycosylation	5	114	0.0101451	0.829332	0.829332	4	28	0.00211608	0.00125784	3.32522	9606	Homo sapiens	Q6ZMP0;Q9Y2G5;P35442;Q8WZA1;Q96EU7	Q6ZMP0;Q9Y2G5;P35442;Q8WZA1;Q96EU7	R-HSA-5173005;R-HSA-1964505;R-HSA-5173192;R-HSA-5617037
R-HSA-2467813	Separation of Sister Chromatids	9	191	0.0169974	0.829841	0.829841	4	8	0.000604595	0.0031726	2.65492	9606	Homo sapiens	O60216;O75832;P52948;O43684;Q8NFH3;Q9BW27;Q8NFH4;Q12769;P36873	O60216;O75832;O43684;Q8NFH3;Q9BW27;Q8NFH4;Q12769;P36873;P52948-5	R-HSA-2467809;R-HSA-2545203;R-HSA-2467811;R-HSA-174202
R-HSA-9619483	Activation of AMPK downstream of NMDARs	1	29	0.00258076	0.832305	0.832305	3	3	0.000226723	5.5498e-06	4.228	9606	Homo sapiens	P54619	P54619	R-HSA-9619542;R-HSA-9619478;R-HSA-9619515
R-HSA-3928663	EPHA-mediated growth cone collapse	1	29	0.00258076	0.832305	0.832305	3	4	0.000302297	0.00016562	1.7399	9606	Homo sapiens	P12931	P12931-1	R-HSA-3928651;R-HSA-3928602;R-HSA-3928648
R-HSA-442742	CREB1 phosphorylation through NMDA receptor-mediated activation of RAS signaling	1	29	0.00258076	0.832305	0.832305	5	7	0.000529021	1.8089e-05	4.1322	9606	Homo sapiens	P51812	P51812	R-HSA-9619843;R-HSA-442724;R-HSA-9029434;R-HSA-442739;R-HSA-9620004
R-HSA-8963743	Digestion and absorption	1	29	0.00258076	0.832305	0.832305	3	30	0.00226723	0.0015211	3.4573	9606	Homo sapiens	P19835	P19835	R-HSA-192417;R-HSA-192425;R-HSA-192430
R-HSA-5601884	PIWI-interacting RNA (piRNA) biogenesis	1	29	0.00258076	0.832305	0.832305	1	15	0.00113362	0.020783	3.9043	9606	Homo sapiens	P19388	P19388	R-HSA-5601926
R-HSA-189445	Metabolism of porphyrins	1	29	0.00258076	0.832305	0.832305	2	33	0.00249395	0.003777	1.6343	9606	Homo sapiens	P06132	P06132	R-HSA-189425;R-HSA-190182
R-HSA-390918	Peroxisomal lipid metabolism	1	29	0.00258076	0.832305	0.832305	1	32	0.00241838	0.011511	3.8213	9606	Homo sapiens	P33897	P33897	R-HSA-390393
R-HSA-9013408	RHOG GTPase cycle	3	74	0.00658539	0.832944	0.832944	2	6	0.000453446	0.0115874	2.9102	9606	Homo sapiens	Q14126;Q6IAA8;Q5VV41	Q14126;Q6IAA8;Q5VV41	R-HSA-9014449;R-HSA-9014433
R-HSA-8939902	Regulation of RUNX2 expression and activity	3	74	0.00658539	0.832944	0.832944	10	32	0.00241838	4.59635e-05	2.91467	9606	Homo sapiens	Q9UNE7;O75832;P63208	Q9UNE7;O75832;P63208	R-HSA-8939688;R-HSA-8939801;R-HSA-9008475;R-HSA-8939706;R-HSA-9009309;R-HSA-9009308;R-HSA-9008479;R-HSA-9008110;R-HSA-9008478;R-HSA-9009362
R-HSA-180534	Vpu mediated degradation of CD4	2	53	0.00471656	0.837026	0.837026	3	5	0.000377872	6.5937e-05	1.9933	9606	Homo sapiens	O75832;P63208	O75832;P63208	R-HSA-180599;R-HSA-180597;R-HSA-180573
R-HSA-6811436	COPI-independent Golgi-to-ER retrograde traffic	2	53	0.00471656	0.837026	0.837026	3	7	0.000529021	0.0112069	2.0118	9606	Homo sapiens	Q9UJW0;Q9NRW1	Q9UJW0;Q9NRW1	R-HSA-8849350;R-HSA-8849348;R-HSA-8849353
R-HSA-170834	Signaling by TGF-beta Receptor Complex	3	75	0.00667438	0.839555	0.839555	6	88	0.00665054	9.93071e-05	3.90367	9606	Homo sapiens	Q9UNE7;Q13547;P36873	Q9UNE7;Q13547;P36873	R-HSA-178178;R-HSA-2187368;R-HSA-2106586;R-HSA-2187375;R-HSA-2186607;R-HSA-178189
R-HSA-8878159	Transcriptional regulation by RUNX3	4	96	0.00854321	0.841126	0.841126	6	47	0.003552	0.00604662	1.867	9606	Homo sapiens	P29279;O75832;P12931;P10451	P29279;O75832;P12931;P10451	R-HSA-8952408;R-HSA-8952442;R-HSA-8937807;R-HSA-1989766;R-HSA-8937792;R-HSA-8937814
R-HSA-1592230	Mitochondrial biogenesis	4	96	0.00854321	0.841126	0.841126	3	36	0.00272068	0.00127387	3.55403	9606	Homo sapiens	P54619;O60907;Q5XKP0;O75431	P54619;O60907;Q5XKP0;O75431	R-HSA-8949609;R-HSA-1592238;R-HSA-1592244
R-HSA-8874081	MET activates PTK2 signaling	1	30	0.00266975	0.842332	0.842332	3	5	0.000377872	0.00016562	1.7399	9606	Homo sapiens	P12931	P12931	R-HSA-8874083;R-HSA-8874082;R-HSA-8874080
R-HSA-3000157	Laminin interactions	1	30	0.00266975	0.842332	0.842332	3	15	0.00113362	0.0015384	2.036	9606	Homo sapiens	P53420	P53420	R-HSA-2328145;R-HSA-2426450;R-HSA-4084501
R-HSA-5654732	Negative regulation of FGFR3 signaling	1	30	0.00266975	0.842332	0.842332	1	14	0.00105804	0.00016562	1.7399	9606	Homo sapiens	P12931	P12931-1	R-HSA-1295609
R-HSA-5683826	Surfactant metabolism	1	30	0.00266975	0.842332	0.842332	2	29	0.00219166	0.013489	2.8059	9606	Homo sapiens	P09668	P09668	R-HSA-5684864;R-HSA-5685902
R-HSA-114452	Activation of BH3-only proteins	1	30	0.00266975	0.842332	0.842332	1	19	0.00143591	0.0067158	7.5246	9606	Homo sapiens	Q9Y243	Q9Y243	R-HSA-198347
R-HSA-5578775	Ion homeostasis	2	54	0.00480555	0.844566	0.844566	4	16	0.00120919	0.00087565	3.3433	9606	Homo sapiens	Q14643;P68106	Q14643;P68106	R-HSA-169683;R-HSA-2855020;R-HSA-5226904;R-HSA-139854
R-HSA-112040	G-protein mediated events	2	54	0.00480555	0.844566	0.844566	6	41	0.00309855	0.00257305	3.3166	9606	Homo sapiens	Q14643;P22694	Q14643;P22694	R-HSA-169683;R-HSA-169680;R-HSA-111925;R-HSA-111924;R-HSA-8951727;R-HSA-111919
R-HSA-927802	Nonsense-Mediated Decay (NMD)	5	117	0.010412	0.84544	0.84544	6	6	0.000453446	0.00453779	2.37634	9606	Homo sapiens	P47914;Q09161;P62829;P62913;P62851	P47914;Q09161;P62829;P62913;P62851	R-HSA-927836;R-HSA-927789;R-HSA-927832;R-HSA-927830;R-HSA-927813;R-HSA-927889
R-HSA-975957	Nonsense Mediated Decay (NMD) enhanced by the Exon Junction Complex (EJC)	5	117	0.010412	0.84544	0.84544	5	5	0.000377872	0.00453779	2.37634	9606	Homo sapiens	P47914;Q09161;P62829;P62913;P62851	P47914;Q09161;P62829;P62913;P62851	R-HSA-927836;R-HSA-927832;R-HSA-927830;R-HSA-927813;R-HSA-927889
R-HSA-204998	Cell death signalling via NRAGE, NRIF and NADE	3	76	0.00676337	0.84594	0.84594	1	17	0.00128476	0.0055642	3.4956	9606	Homo sapiens	Q96PE2;Q12802;Q5VV41	Q96PE2;Q12802;Q5VV41	R-HSA-205039
R-HSA-442755	Activation of NMDA receptors and postsynaptic events	4	97	0.0086322	0.846797	0.846797	13	71	0.00536578	0.00100481	3.66748	9606	Homo sapiens	P51812;P54619;P22694;P12931	P51812;P54619;P22694;P12931	R-HSA-442724;R-HSA-9619542;R-HSA-9619478;R-HSA-8951727;R-HSA-9612085;R-HSA-9619515;R-HSA-111919;R-HSA-9619843;R-HSA-9029434;R-HSA-111925;R-HSA-111924;R-HSA-442739;R-HSA-9620004
R-HSA-937061	TRIF(TICAM1)-mediated TLR4 signaling	4	97	0.0086322	0.846797	0.846797	7	58	0.00438331	0.00218535	2.67963	9606	Homo sapiens	Q00653;P51812;P63208;P0DJI8	Q00653;P51812;P63208;P0DJI8	R-HSA-199895;R-HSA-168166;R-HSA-198746;R-HSA-9630923;R-HSA-5684250;R-HSA-168140;R-HSA-5684248
R-HSA-166166	MyD88-independent TLR4 cascade	4	97	0.0086322	0.846797	0.846797	7	60	0.00453446	0.00218535	2.67963	9606	Homo sapiens	Q00653;P51812;P63208;P0DJI8	Q00653;P51812;P63208;P0DJI8	R-HSA-199895;R-HSA-168166;R-HSA-198746;R-HSA-9630923;R-HSA-5684250;R-HSA-168140;R-HSA-5684248
R-HSA-4090294	SUMOylation of intracellular receptors	1	31	0.00275874	0.85176	0.85176	25	25	0.00188936	8.6399e-06	1.7663	9606	Homo sapiens	P63279	P63279	R-HSA-4719436;R-HSA-4719424;R-HSA-4341070;R-HSA-4755524;R-HSA-4755526;R-HSA-4719448;R-HSA-4341072;R-HSA-4717461;R-HSA-4341073;R-HSA-4755419;R-HSA-4546385;R-HSA-4546387;R-HSA-4717521;R-HSA-4090408;R-HSA-4546386;R-HSA-4341016;R-HSA-4719447;R-HSA-4341025;R-HSA-4090390;R-HSA-4755494;R-HSA-4720446;R-HSA-4719423;R-HSA-4720432;R-HSA-4341048;R-HSA-4719413
R-HSA-73863	RNA Polymerase I Transcription Termination	1	31	0.00275874	0.85176	0.85176	3	4	0.000302297	0.020783	3.9043	9606	Homo sapiens	P19388	P19388	R-HSA-74993;R-HSA-74992;R-HSA-74994
R-HSA-399719	Trafficking of AMPA receptors	1	31	0.00275874	0.85176	0.85176	3	4	0.000302297	0.020016	3.469	9606	Homo sapiens	Q9NRD5	Q9NRD5	R-HSA-421007;R-HSA-416639;R-HSA-416985
R-HSA-445095	Interaction between L1 and Ankyrins	1	31	0.00275874	0.85176	0.85176	2	4	0.000302297	3.3333e-05	1.8292	9606	Homo sapiens	P11277	P11277	R-HSA-392751;R-HSA-373739
R-HSA-399721	Glutamate binding, activation of AMPA receptors and synaptic plasticity	1	31	0.00275874	0.85176	0.85176	3	9	0.000680169	0.020016	3.469	9606	Homo sapiens	Q9NRD5	Q9NRD5	R-HSA-421007;R-HSA-416639;R-HSA-416985
R-HSA-4641262	Disassembly of the destruction complex and recruitment of AXIN to the membrane	1	31	0.00275874	0.85176	0.85176	2	7	0.000529021	0.0012844	1.6048	9606	Homo sapiens	P48729	P48729	R-HSA-201685;R-HSA-3601585
R-HSA-450282	MAPK targets/ Nuclear events mediated by MAP kinases	1	31	0.00275874	0.85176	0.85176	2	16	0.00120919	1.8089e-05	4.1322	9606	Homo sapiens	P51812	P51812	R-HSA-199895;R-HSA-198746
R-HSA-186763	Downstream signal transduction	1	31	0.00275874	0.85176	0.85176	2	16	0.00120919	0.00016562	1.7399	9606	Homo sapiens	P12931	P12931	R-HSA-186819;R-HSA-380780
R-HSA-5654733	Negative regulation of FGFR4 signaling	1	31	0.00275874	0.85176	0.85176	1	14	0.00105804	0.00016562	1.7399	9606	Homo sapiens	P12931	P12931-1	R-HSA-1295609
R-HSA-8854050	FBXL7 down-regulates AURKA during mitotic entry and in early mitosis	2	55	0.00489454	0.851788	0.851788	6	6	0.000453446	6.5937e-05	1.9933	9606	Homo sapiens	O75832;P63208	O75832;P63208	R-HSA-8854071;R-HSA-8854052;R-HSA-8854051;R-HSA-8854044;R-HSA-8854041;R-HSA-8853496
R-HSA-174113	SCF-beta-TrCP mediated degradation of Emi1	2	55	0.00489454	0.851788	0.851788	3	3	0.000226723	6.5937e-05	1.9933	9606	Homo sapiens	O75832;P63208	O75832;P63208	R-HSA-174209;R-HSA-174203;R-HSA-174159
R-HSA-8941858	Regulation of RUNX3 expression and activity	2	55	0.00489454	0.851788	0.851788	4	9	0.000680169	9.2382e-05	1.97915	9606	Homo sapiens	O75832;P12931	O75832;P12931	R-HSA-8952408;R-HSA-8937807;R-HSA-8937792;R-HSA-8937814
R-HSA-9604323	Negative regulation of NOTCH4 signaling	2	55	0.00489454	0.851788	0.851788	2	6	0.000453446	6.5937e-05	1.9933	9606	Homo sapiens	O75832;P63208	O75832;P63208	R-HSA-9604642;R-HSA-9604629
R-HSA-109606	Intrinsic Pathway for Apoptosis	2	55	0.00489454	0.851788	0.851788	7	62	0.00468561	0.00338876	5.2286	9606	Homo sapiens	Q9Y243;Q07812	Q9Y243;Q07812	R-HSA-114307;R-HSA-114275;R-HSA-168849;R-HSA-198347;R-HSA-114264;R-HSA-114284;R-HSA-139917
R-HSA-168898	Toll-like Receptor Cascades	7	158	0.0140607	0.852755	0.852755	12	185	0.0139813	0.00883679	2.62997	9606	Homo sapiens	Q00653;P17213;P07711;P51812;Q9BT09;P63208;P0DJI8	Q00653;P17213;P07711;P51812;Q9BT09;P63208;P0DJI8	R-HSA-1678920;R-HSA-1678923;R-HSA-199895;R-HSA-168166;R-HSA-198746;R-HSA-9630923;R-HSA-1678944;R-HSA-1678981;R-HSA-5684250;R-HSA-166015;R-HSA-168140;R-HSA-5684248
R-HSA-166520	Signaling by NTRKs	6	139	0.0123698	0.855571	0.855571	15	164	0.0123942	0.00213048	2.94482	9606	Homo sapiens	Q07812;P51812;Q9Y4H2;P12931;Q13332	P12931-1;Q07812;P51812;Q9Y4H2;P12931;Q13332	R-HSA-198211;R-HSA-171011;R-HSA-9603445;R-HSA-198315;R-HSA-9603419;R-HSA-170991;R-HSA-9603420;R-HSA-198295;R-HSA-199895;R-HSA-9603719;R-HSA-198266;R-HSA-198746;R-HSA-9037040;R-HSA-9603598;R-HSA-9603437
R-HSA-193704	p75 NTR receptor-mediated signalling	4	99	0.00881018	0.857628	0.857628	2	50	0.00377872	0.00423296	3.31785	9606	Homo sapiens	Q13547;Q96PE2;Q12802;Q5VV41	Q13547;Q96PE2;Q12802;Q5VV41	R-HSA-205056;R-HSA-205039
R-HSA-5619084	ABC transporter disorders	3	78	0.00694135	0.85805	0.85805	5	22	0.00166264	0.00974738	2.5461	9606	Homo sapiens	O75832;P33897;P55072	O75832;P33897;P55072	R-HSA-8866854;R-HSA-5684043;R-HSA-8866858;R-HSA-8866857;R-HSA-8866856
R-HSA-5362768	Hh mutants are degraded by ERAD	2	56	0.00498354	0.858703	0.858703	4	6	0.000453446	0.00886557	1.9085	9606	Homo sapiens	O75832;P55072	O75832;P55072	R-HSA-5387392;R-HSA-5483238;R-HSA-5387386;R-HSA-5387389
R-HSA-72737	Cap-dependent Translation Initiation	5	120	0.010679	0.860274	0.860274	14	18	0.00136034	0.00564875	2.22224	9606	Homo sapiens	P47914;P62829;P20042;P62913;P62851	P47914;P62829;P20042;P62913;P62851	R-HSA-72673;R-HSA-72672;R-HSA-72676;R-HSA-72619;R-HSA-156808;R-HSA-72621;R-HSA-72691;R-HSA-72722;R-HSA-72663;R-HSA-72697;R-HSA-157849;R-HSA-72669;R-HSA-72671;R-HSA-72670
R-HSA-72613	Eukaryotic Translation Initiation	5	120	0.010679	0.860274	0.860274	16	21	0.00158706	0.00564875	2.22224	9606	Homo sapiens	P47914;P62829;P20042;P62913;P62851	P47914;P62829;P20042;P62913;P62851	R-HSA-72673;R-HSA-72672;R-HSA-72676;R-HSA-72619;R-HSA-156808;R-HSA-72621;R-HSA-72691;R-HSA-72722;R-HSA-156823;R-HSA-72663;R-HSA-156826;R-HSA-72697;R-HSA-157849;R-HSA-72669;R-HSA-72671;R-HSA-72670
R-HSA-73886	Chromosome Maintenance	5	120	0.010679	0.860274	0.860274	11	38	0.00287183	0.00471413	3.99292	9606	Homo sapiens	Q96T23;P51530;Q9NX24;Q9NY12;P19388	Q96T23;P51530;Q9NX24;Q9NY12;P19388	R-HSA-163090;R-HSA-174451;R-HSA-163120;R-HSA-9670149;R-HSA-606287;R-HSA-163099;R-HSA-163096;R-HSA-164616;R-HSA-174441;R-HSA-164617;R-HSA-164620
R-HSA-5626467	RHO GTPases activate IQGAPs	1	32	0.00284774	0.860626	0.860626	1	5	0.000377872	3.6567e-05	4.2013	9606	Homo sapiens	P12830	P12830	R-HSA-5672304
R-HSA-69190	DNA strand elongation	1	32	0.00284774	0.860626	0.860626	2	15	0.00113362	3.2337e-05	7.599	9606	Homo sapiens	P51530	P51530	R-HSA-69142;R-HSA-69144
R-HSA-5675482	Regulation of necroptotic cell death	1	32	0.00284774	0.860626	0.860626	2	18	0.00136034	6.0164e-06	4.7574	9606	Homo sapiens	Q9UNE7	Q9UNE7	R-HSA-9688838;R-HSA-9688831
R-HSA-397795	G-protein beta:gamma signalling	1	32	0.00284774	0.860626	0.860626	1	15	0.00113362	0.0067158	7.5246	9606	Homo sapiens	Q9Y243	Q9Y243	R-HSA-9603279
R-HSA-8941326	RUNX2 regulates bone development	1	32	0.00284774	0.860626	0.860626	2	32	0.00241838	0.00016562	1.7399	9606	Homo sapiens	P12931	P12931	R-HSA-8937820;R-HSA-8937844
R-HSA-2173796	SMAD2/SMAD3:SMAD4 heterotrimer regulates transcription	1	32	0.00284774	0.860626	0.860626	1	19	0.00143591	0.00023926	2.7846	9606	Homo sapiens	Q13547	Q13547	R-HSA-2106586
R-HSA-983231	Factors involved in megakaryocyte development and platelet production	7	160	0.0142387	0.861215	0.861215	8	43	0.0032497	0.00197754	2.95836	9606	Homo sapiens	Q96N67;Q13547;O60341;Q9H0B6;P22694;Q9NRW7;P45973	Q96N67;Q13547;O60341;Q9H0B6;P22694;Q9NRW7;P45973	R-HSA-1011598;R-HSA-983259;R-HSA-994106;R-HSA-983194;R-HSA-996727;R-HSA-992708;R-HSA-983266;R-HSA-1011600
R-HSA-422356	Regulation of insulin secretion	3	79	0.00703035	0.863787	0.863787	7	34	0.00256953	0.0066847	2.71553	9606	Homo sapiens	Q14643;P22694;P11166	Q14643;P22694;P11166	R-HSA-169683;R-HSA-169680;R-HSA-381713;R-HSA-265682;R-HSA-381644;R-HSA-499981;R-HSA-381707
R-HSA-3371497	HSP90 chaperone cycle for steroid hormone receptors (SHR) in the presence of ligand	2	57	0.00507253	0.865321	0.865321	9	16	0.00120919	0.0211874	2.65145	9606	Homo sapiens	Q9UJW0;P34931	Q9UJW0;P34931	R-HSA-5618085;R-HSA-3371590;R-HSA-5618080;R-HSA-5618098;R-HSA-5618110;R-HSA-3371503;R-HSA-5618105;R-HSA-3371422;R-HSA-5618107
R-HSA-9725370	Signaling by ALK fusions and activated point mutants	2	57	0.00507253	0.865321	0.865321	4	29	0.00219166	5.65959e-05	2.875	9606	Homo sapiens	P63208;P06753	P63208;P06753	R-HSA-9700181;R-HSA-9725030;R-HSA-9700179;R-HSA-9725023
R-HSA-9700206	Signaling by ALK in cancer	2	57	0.00507253	0.865321	0.865321	4	37	0.00279625	5.65959e-05	2.875	9606	Homo sapiens	P63208;P06753	P63208;P06753	R-HSA-9700181;R-HSA-9725030;R-HSA-9700179;R-HSA-9725023
R-HSA-192823	Viral mRNA Translation	4	101	0.00898816	0.8678	0.8678	2	2	0.000151149	0.00496328	2.2335	9606	Homo sapiens	P47914;P62829;P62913;P62851	P47914;P62829;P62913;P62851	R-HSA-192704;R-HSA-192841
R-HSA-2132295	MHC class II antigen presentation	6	142	0.0126368	0.868658	0.868658	8	26	0.00196493	0.0109609	2.1842	9606	Homo sapiens	P07711;Q9UJW0;Q9H0B6;Q9Y6Q5;P09668;P61966	P07711;Q9UJW0;Q9H0B6;Q9Y6Q5;P09668;P61966	R-HSA-2130641;R-HSA-2213248;R-HSA-8951498;R-HSA-2130706;R-HSA-2213236;R-HSA-2130504;R-HSA-2130619;R-HSA-2130349
R-HSA-5694530	Cargo concentration in the ER	1	33	0.00293673	0.868961	0.868961	3	12	0.000906892	0.0010466	4.1944	9606	Homo sapiens	Q96PC5	Q96PC5	R-HSA-5694436;R-HSA-5694435;R-HSA-5694433
R-HSA-418990	Adherens junctions interactions	1	33	0.00293673	0.868961	0.868961	2	16	0.00120919	3.6567e-05	4.2013	9606	Homo sapiens	P12830	P12830	R-HSA-419002;R-HSA-419001
R-HSA-2514859	Inactivation, recovery and regulation of the phototransduction cascade	1	33	0.00293673	0.868961	0.868961	1	19	0.00143591	4.4756e-05	3.4224	9606	Homo sapiens	P53582	P53582	R-HSA-2534096
R-HSA-416482	G alpha (12/13) signalling events	3	80	0.00711934	0.869319	0.869319	1	15	0.00113362	0.0055642	3.4956	9606	Homo sapiens	Q96PE2;Q12802;Q5VV41	Q96PE2;Q12802;Q5VV41	R-HSA-419166
R-HSA-8848021	Signaling by PTK6	2	58	0.00516152	0.871655	0.871655	3	53	0.00400544	0.00852044	2.35975	9606	Homo sapiens	Q8IZL8;P23246	Q8IZL8;P23246	R-HSA-8849463;R-HSA-8848804;R-HSA-8856930
R-HSA-9006927	Signaling by Non-Receptor Tyrosine Kinases	2	58	0.00516152	0.871655	0.871655	3	53	0.00400544	0.00852044	2.35975	9606	Homo sapiens	Q8IZL8;P23246	Q8IZL8;P23246	R-HSA-8849463;R-HSA-8848804;R-HSA-8856930
R-HSA-72689	Formation of a pool of free 40S subunits	4	102	0.00907716	0.872648	0.872648	2	2	0.000151149	0.00496328	2.2335	9606	Homo sapiens	P47914;P62829;P62913;P62851	P47914;P62829;P62913;P62851	R-HSA-72673;R-HSA-72676
R-HSA-9020702	Interleukin-1 signaling	4	102	0.00907716	0.872648	0.872648	8	47	0.003552	0.00218562	2.20118	9606	Homo sapiens	Q00653;O75832;P63208;P0DJI8	Q00653;O75832;P63208;P0DJI8	R-HSA-168166;R-HSA-209063;R-HSA-209061;R-HSA-209125;R-HSA-9630923;R-HSA-5684250;R-HSA-168140;R-HSA-5684248
R-HSA-166058	MyD88:MAL(TIRAP) cascade initiated on plasma membrane	4	102	0.00907716	0.872648	0.872648	7	64	0.00483676	0.00218535	2.67963	9606	Homo sapiens	Q00653;P51812;P63208;P0DJI8	Q00653;P51812;P63208;P0DJI8	R-HSA-199895;R-HSA-168166;R-HSA-198746;R-HSA-9630923;R-HSA-5684250;R-HSA-168140;R-HSA-5684248
R-HSA-168188	Toll Like Receptor TLR6:TLR2 Cascade	4	102	0.00907716	0.872648	0.872648	7	66	0.00498791	0.00218535	2.67963	9606	Homo sapiens	Q00653;P51812;P63208;P0DJI8	Q00653;P51812;P63208;P0DJI8	R-HSA-199895;R-HSA-168166;R-HSA-198746;R-HSA-9630923;R-HSA-5684250;R-HSA-168140;R-HSA-5684248
R-HSA-9716542	Signaling by Rho GTPases, Miro GTPases and RHOBTB3	36	694	0.0617603	0.873307	0.873307	44	212	0.0160218	0.00436591	2.73513	9606	Homo sapiens	Q14126;Q9BTT6;O75886;P12830;Q12769;Q12802;Q5VV41;P12931;Q68EM7;Q8WWQ0;Q96N67;Q9UH62;Q8IYB3;Q8NFH3;O60341;Q9H0B6;Q8NFH4;Q9BW27;Q96PE2;Q8N684;P61201;P55072;Q15345;O14964;Q96HY6;Q9Y6X4;O75976;Q6IAA8;O43684;Q5VTR2;P36873;Q9HD26;P52948;P11182;P06753	Q14126;Q9BTT6;O75886;P12830;Q12769;Q12802;Q5VV41;P12931;P52948-5;Q68EM7;Q8WWQ0;Q96N67;Q9UH62;P12931-1;Q8IYB3;Q8NFH3;O60341;Q9H0B6;Q8NFH4;Q9BW27;Q96PE2;Q8N684;P61201;P55072;Q15345;O14964;Q96HY6;Q9Y6X4;O75976;Q6IAA8;O43684;Q5VTR2;P36873;Q9HD26;P11182;P06753	R-HSA-9706390;R-HSA-9013004;R-HSA-5672083;R-HSA-5666129;R-HSA-9018766;R-HSA-9018758;R-HSA-9013145;R-HSA-9013144;R-HSA-9018778;R-HSA-9726848;R-HSA-5627072;R-HSA-9013023;R-HSA-9693125;R-HSA-9696266;R-HSA-8980691;R-HSA-5625870;R-HSA-9696271;R-HSA-5627275;R-HSA-9014295;R-HSA-9013143;R-HSA-9696268;R-HSA-9014294;R-HSA-9013161;R-HSA-9018794;R-HSA-5672304;R-HSA-5666160;R-HSA-9014433;R-HSA-9017507;R-HSA-5…
R-HSA-6798695	Neutrophil degranulation	24	480	0.042716	0.873315	0.873315	10	10	0.000755744	0.00684405	2.46141	9606	Homo sapiens	Q5T4S7;Q13510;Q9BV40;O14672;Q6IAA8;Q8IUR7;P29350;P34059;Q9H7Z7;P10253;Q12905;P17213;O00391;P68104;P06280;Q7Z6Z7;P29508;Q13162;P08575;P15291;P07686;P55072;P09668;Q92820	Q5T4S7;Q13510;Q9BV40;O14672;Q6IAA8;Q8IUR7;P29350;P34059;Q9H7Z7;P10253;Q12905;P17213;O00391;P68104;P06280;Q7Z6Z7;P29508;Q13162;P08575;P15291;P07686;P55072;P09668;Q92820	R-HSA-6798743;R-HSA-6799350;R-HSA-6798739;R-HSA-6800434;R-HSA-6798751;R-HSA-6798749;R-HSA-6798748;R-HSA-6798747;R-HSA-6800426;R-HSA-6798745
R-HSA-9007101	Rab regulation of trafficking	5	123	0.010946	0.873897	0.873897	6	35	0.0026451	0.00860094	3.45524	9606	Homo sapiens	Q9Y243;P51153;Q9NRW1;Q8TC07;Q86SZ2	Q9Y243;P51153;Q9NRW1;Q8TC07;Q86SZ2	R-HSA-8876615;R-HSA-8877475;R-HSA-8876193;R-HSA-8854303;R-HSA-8933446;R-HSA-8854329
R-HSA-176408	Regulation of APC/C activators between G1/S and early anaphase	3	81	0.00720833	0.874652	0.874652	5	14	0.00105804	6.10173e-05	1.85077	9606	Homo sapiens	O75832;O43684;P63208	O75832;O43684;P63208	R-HSA-174209;R-HSA-174203;R-HSA-174159;R-HSA-141423;R-HSA-141437
R-HSA-2559582	Senescence-Associated Secretory Phenotype (SASP)	3	81	0.00720833	0.874652	0.874652	3	22	0.00166264	9.74977e-05	3.2871	9606	Homo sapiens	P51812;P42771;P42773	P51812;P42771;P42773	R-HSA-182594;R-HSA-198746;R-HSA-3857328
R-HSA-168928	DDX58/IFIH1-mediated induction of interferon-alpha/beta	3	81	0.00720833	0.874652	0.874652	3	53	0.00400544	0.00300766	2.6947	9606	Homo sapiens	Q00653;Q96J02;P0DJI8	Q00653;Q96J02;P0DJI8	R-HSA-990526;R-HSA-168166;R-HSA-168140
R-HSA-68877	Mitotic Prometaphase	9	203	0.0180653	0.876408	0.876408	12	20	0.00151149	0.00317316	2.70363	9606	Homo sapiens	O60216;Q99996;P52948;O43684;Q8NFH3;Q9BW27;Q8NFH4;Q12769;P36873	O60216;Q99996;O43684;Q8NFH3;Q9BW27;Q8NFH4;Q12769;P36873;P52948-5	R-HSA-2468293;R-HSA-9648114;R-HSA-2466068;R-HSA-2484822;R-HSA-375302;R-HSA-2545253;R-HSA-2467794;R-HSA-380316;R-HSA-380508;R-HSA-1638803;R-HSA-2468287;R-HSA-1638821
R-HSA-194315	Signaling by Rho GTPases	35	678	0.0603364	0.876609	0.876609	43	203	0.0153416	0.00440436	2.75357	9606	Homo sapiens	Q14126;Q9BTT6;O75886;P12830;Q12769;Q12802;Q5VV41;P12931;Q68EM7;Q8WWQ0;Q96N67;Q9UH62;Q8IYB3;Q8NFH3;O60341;Q9H0B6;Q8NFH4;Q9BW27;Q96PE2;Q8N684;P61201;P55072;O14964;Q96HY6;Q9Y6X4;O75976;Q6IAA8;O43684;Q5VTR2;P36873;Q9HD26;P52948;P11182;P06753	Q14126;Q9BTT6;O75886;P12830;Q12769;Q12802;Q5VV41;P12931;P52948-5;Q68EM7;Q8WWQ0;Q96N67;Q9UH62;P12931-1;Q8IYB3;Q8NFH3;O60341;Q9H0B6;Q8NFH4;Q9BW27;Q96PE2;Q8N684;P61201;P55072;O14964;Q96HY6;Q9Y6X4;O75976;Q6IAA8;O43684;Q5VTR2;P36873;Q9HD26;P11182;P06753	R-HSA-9013004;R-HSA-5672083;R-HSA-5666129;R-HSA-9018766;R-HSA-9018758;R-HSA-9013145;R-HSA-9013144;R-HSA-9018778;R-HSA-9726848;R-HSA-5627072;R-HSA-9013023;R-HSA-9693125;R-HSA-9696266;R-HSA-8980691;R-HSA-5625870;R-HSA-9696271;R-HSA-5627275;R-HSA-9014295;R-HSA-9013143;R-HSA-9696268;R-HSA-9014294;R-HSA-9013161;R-HSA-9018794;R-HSA-5672304;R-HSA-5666160;R-HSA-9014433;R-HSA-9017507;R-HSA-5627071;R-HSA-9…
R-HSA-4791275	Signaling by WNT in cancer	1	34	0.00302572	0.876799	0.876799	8	14	0.00105804	0.0012844	1.6048	9606	Homo sapiens	P48729	P48729	R-HSA-5339713;R-HSA-4827388;R-HSA-4791278;R-HSA-4839635;R-HSA-4839746;R-HSA-4839634;R-HSA-4839638;R-HSA-4839734
R-HSA-163359	Glucagon signaling in metabolic regulation	1	34	0.00302572	0.876799	0.876799	1	6	0.000453446	0.00383	4.5698	9606	Homo sapiens	P22694	P22694	R-HSA-111925
R-HSA-5260271	Diseases of Immune System	1	34	0.00302572	0.876799	0.876799	2	15	0.00113362	0.0011356	3.0833	9606	Homo sapiens	Q00653	Q00653	R-HSA-5228811;R-HSA-9630921
R-HSA-5602358	Diseases associated with the TLR signaling cascade	1	34	0.00302572	0.876799	0.876799	2	15	0.00113362	0.0011356	3.0833	9606	Homo sapiens	Q00653	Q00653	R-HSA-5228811;R-HSA-9630921
R-HSA-174417	Telomere C-strand (Lagging Strand) Synthesis	1	34	0.00302572	0.876799	0.876799	2	18	0.00136034	3.2337e-05	7.599	9606	Homo sapiens	P51530	P51530	R-HSA-174451;R-HSA-174441
R-HSA-70263	Gluconeogenesis	1	34	0.00302572	0.876799	0.876799	1	25	0.00188936	2.9982e-06	7.4298	9606	Homo sapiens	P05062	P05062	R-HSA-71495
R-HSA-2514856	The phototransduction cascade	1	34	0.00302572	0.876799	0.876799	1	27	0.00204051	4.4756e-05	3.4224	9606	Homo sapiens	P53582	P53582	R-HSA-2534096
R-HSA-1251985	Nuclear signaling by ERBB4	1	34	0.00302572	0.876799	0.876799	1	34	0.00256953	0.00016562	1.7399	9606	Homo sapiens	P12931	P12931	R-HSA-1252013
R-HSA-9683701	Translation of Structural Proteins	1	34	0.00302572	0.876799	0.876799	1	37	0.00279625	8.6399e-06	1.7663	9606	Homo sapiens	P63279	P63279	R-HSA-9683687
R-HSA-5579029	Metabolic disorders of biological oxidation enzymes	1	34	0.00302572	0.876799	0.876799	1	38	0.00287183	0.00046851	2.9293	9606	Homo sapiens	P10109	P10109	R-HSA-5580269
R-HSA-192105	Synthesis of bile acids and bile salts	1	34	0.00302572	0.876799	0.876799	1	63	0.00476119	0.0014299	1.8837	9606	Homo sapiens	P22059	P22059	R-HSA-8868402
R-HSA-3858494	Beta-catenin independent WNT signaling	6	144	0.0128148	0.876823	0.876823	5	51	0.00385429	0.00109694	2.116	9606	Homo sapiens	Q14643;Q9HCE1;Q9UKV8;O75832;Q9H9G7;Q9UL18	Q14643;Q9HCE1;Q9UKV8;O75832;Q9H9G7;Q9UL18	R-HSA-4608855;R-HSA-169680;R-HSA-4420052;R-HSA-4518575;R-HSA-4518585
R-HSA-72649	Translation initiation complex formation	2	59	0.00525051	0.877713	0.877713	2	2	0.000151149	0.00426471	2.2554	9606	Homo sapiens	P20042;P62851	P20042;P62851	R-HSA-156808;R-HSA-157849
R-HSA-72702	Ribosomal scanning and start codon recognition	2	59	0.00525051	0.877713	0.877713	2	2	0.000151149	0.00426471	2.2554	9606	Homo sapiens	P20042;P62851	P20042;P62851	R-HSA-72697;R-HSA-72621
R-HSA-5387390	Hh mutants abrogate ligand secretion	2	59	0.00525051	0.877713	0.877713	4	7	0.000529021	0.00886557	1.9085	9606	Homo sapiens	O75832;P55072	O75832;P55072	R-HSA-5387392;R-HSA-5483238;R-HSA-5387386;R-HSA-5387389
R-HSA-3000171	Non-integrin membrane-ECM interactions	2	59	0.00525051	0.877713	0.877713	7	22	0.00166264	0.00080222	3.07435	9606	Homo sapiens	P53420;P31431	P53420;P31431	R-HSA-2750187;R-HSA-2731147;R-HSA-2684507;R-HSA-2731149;R-HSA-2327738;R-HSA-2731122;R-HSA-2731078
R-HSA-2142753	Arachidonic acid metabolism	2	59	0.00525051	0.877713	0.877713	2	56	0.00423216	0.0205826	2.24955	9606	Homo sapiens	P34913;Q9H7Z7	P34913;Q9H7Z7	R-HSA-2161961;R-HSA-265295
R-HSA-199418	Negative regulation of the PI3K/AKT network	5	125	0.011124	0.88234	0.88234	5	10	0.000755744	0.00653477	3.6514	9606	Homo sapiens	Q9Y243;Q9Y4H2;P12931;P48426	Q9Y243;P12931-1;Q9Y4H2;P12931;P48426	R-HSA-199443;R-HSA-2316434;R-HSA-199425;R-HSA-8857925;R-HSA-1675776
R-HSA-187577	SCF(Skp2)-mediated degradation of p27/p21	2	60	0.0053395	0.883507	0.883507	4	7	0.000529021	6.5937e-05	1.9933	9606	Homo sapiens	O75832;P63208	O75832;P63208	R-HSA-187552;R-HSA-187574;R-HSA-187575;R-HSA-187545
R-HSA-72662	Activation of the mRNA upon binding of the cap-binding complex and eIFs, and subsequent binding to 43S	2	60	0.0053395	0.883507	0.883507	2	6	0.000453446	0.00426471	2.2554	9606	Homo sapiens	P20042;P62851	P20042;P62851	R-HSA-156808;R-HSA-157849
R-HSA-111933	Calmodulin induced events	1	35	0.00311471	0.884169	0.884169	4	23	0.00173821	0.00383	4.5698	9606	Homo sapiens	P22694	P22694	R-HSA-111925;R-HSA-111924;R-HSA-8951727;R-HSA-111919
R-HSA-111997	CaM pathway	1	35	0.00311471	0.884169	0.884169	4	24	0.00181378	0.00383	4.5698	9606	Homo sapiens	P22694	P22694	R-HSA-111925;R-HSA-111924;R-HSA-8951727;R-HSA-111919
R-HSA-114604	GPVI-mediated activation cascade	1	35	0.00311471	0.884169	0.884169	3	25	0.00188936	0.034386	3.9961	9606	Homo sapiens	P29350	P29350	R-HSA-453200;R-HSA-5684801;R-HSA-5684169
R-HSA-936440	Negative regulators of DDX58/IFIH1 signaling	1	35	0.00311471	0.884169	0.884169	1	13	0.000982467	0.00041237	3.266	9606	Homo sapiens	Q96J02	Q96J02	R-HSA-990526
R-HSA-5654726	Negative regulation of FGFR1 signaling	1	35	0.00311471	0.884169	0.884169	1	15	0.00113362	0.00016562	1.7399	9606	Homo sapiens	P12931	P12931-1	R-HSA-1295609
R-HSA-69202	Cyclin E associated events during G1/S transition	3	83	0.00738631	0.884742	0.884742	5	20	0.00151149	0.00228256	3.83707	9606	Homo sapiens	Q9Y243;O75832;P63208	Q9Y243;O75832;P63208	R-HSA-187552;R-HSA-187574;R-HSA-187575;R-HSA-198613;R-HSA-187545
R-HSA-9013694	Signaling by NOTCH4	3	83	0.00738631	0.884742	0.884742	3	20	0.00151149	8.5168e-05	2.06023	9606	Homo sapiens	O75832;O14672;P63208	O75832;O14672;P63208	R-HSA-9604642;R-HSA-9604629;R-HSA-9604264
R-HSA-168179	Toll Like Receptor TLR1:TLR2 Cascade	4	105	0.00934413	0.886282	0.886282	7	66	0.00498791	0.00218535	2.67963	9606	Homo sapiens	Q00653;P51812;P63208;P0DJI8	Q00653;P51812;P63208;P0DJI8	R-HSA-199895;R-HSA-168166;R-HSA-198746;R-HSA-9630923;R-HSA-5684250;R-HSA-168140;R-HSA-5684248
R-HSA-181438	Toll Like Receptor 2 (TLR2) Cascade	4	105	0.00934413	0.886282	0.886282	7	68	0.00513906	0.00218535	2.67963	9606	Homo sapiens	Q00653;P51812;P63208;P0DJI8	Q00653;P51812;P63208;P0DJI8	R-HSA-199895;R-HSA-168166;R-HSA-198746;R-HSA-9630923;R-HSA-5684250;R-HSA-168140;R-HSA-5684248
R-HSA-5678895	Defective CFTR causes cystic fibrosis	2	61	0.0054285	0.889045	0.889045	4	7	0.000529021	0.00886557	1.9085	9606	Homo sapiens	O75832;P55072	O75832;P55072	R-HSA-8866854;R-HSA-8866858;R-HSA-8866857;R-HSA-8866856
R-HSA-6802957	Oncogenic MAPK signaling	3	84	0.0074753	0.88951	0.88951	31	46	0.00347642	8.0811e-05	2.85523	9606	Homo sapiens	Q99996;P36873;P12931	Q99996;P36873;P12931	R-HSA-6802919;R-HSA-9656211;R-HSA-6802918;R-HSA-9656209;R-HSA-6802916;R-HSA-9656215;R-HSA-6802914;R-HSA-6803234;R-HSA-9656214;R-HSA-6803233;R-HSA-9656212;R-HSA-6802912;R-HSA-6802927;R-HSA-6802926;R-HSA-6802925;R-HSA-6802924;R-HSA-6802922;R-HSA-6802921;R-HSA-6802935;R-HSA-6802934;R-HSA-6802933;R-HSA-6802932;R-HSA-6802943;R-HSA-6802942;R-HSA-6802941;R-HSA-9660538;R-HSA-9660536;R-HSA-6802911;R-HSA-6…
R-HSA-381340	Transcriptional regulation of white adipocyte differentiation	3	84	0.0074753	0.88951	0.88951	10	18	0.00136034	0.000741257	2.23533	9606	Homo sapiens	Q96EK7;O60907;Q9Y2W1	Q96EK7;O60907;Q9Y2W1	R-HSA-1183058;R-HSA-560472;R-HSA-560473;R-HSA-560491;R-HSA-560493;R-HSA-560510;R-HSA-381309;R-HSA-1183003;R-HSA-560498;R-HSA-560517
R-HSA-390522	Striated Muscle Contraction	1	36	0.0032037	0.891099	0.891099	4	4	0.000302297	4.6171e-07	3.9818	9606	Homo sapiens	P06753	P06753	R-HSA-390597;R-HSA-390598;R-HSA-390593;R-HSA-390595
R-HSA-76046	RNA Polymerase III Transcription Initiation	1	36	0.0032037	0.891099	0.891099	6	13	0.000982467	0.020783	3.9043	9606	Homo sapiens	P19388	P19388	R-HSA-112150;R-HSA-76056;R-HSA-112152;R-HSA-83803;R-HSA-83805;R-HSA-76060
R-HSA-5625886	Activated PKN1 stimulates transcription of AR (androgen receptor) regulated genes KLK2 and KLK3	1	36	0.0032037	0.891099	0.891099	3	11	0.000831318	0.0082698	2.82	9606	Homo sapiens	O60341	O60341	R-HSA-5625870;R-HSA-5625849;R-HSA-5625848
R-HSA-5213460	RIPK1-mediated regulated necrosis	1	36	0.0032037	0.891099	0.891099	3	34	0.00256953	6.0164e-06	4.7574	9606	Homo sapiens	Q9UNE7	Q9UNE7	R-HSA-9688838;R-HSA-5213462;R-HSA-9688831
R-HSA-187687	Signalling to ERKs	1	36	0.0032037	0.891099	0.891099	2	32	0.00241838	0.00016562	1.7399	9606	Homo sapiens	P12931	P12931-1	R-HSA-171011;R-HSA-170991
R-HSA-5632684	Hedgehog 'on' state	3	85	0.0075643	0.894102	0.894102	10	37	0.00279625	0.000571971	2.36307	9606	Homo sapiens	P48729;O75832;Q96J02	P48729;O75832;Q96J02	R-HSA-5635861;R-HSA-5633040;R-HSA-5632672;R-HSA-5632674;R-HSA-5635868;R-HSA-5610735;R-HSA-5632671;R-HSA-5635854;R-HSA-5632670;R-HSA-5635864
R-HSA-69656	Cyclin A:Cdk2-associated events at S phase entry	3	85	0.0075643	0.894102	0.894102	5	19	0.00143591	0.00228256	3.83707	9606	Homo sapiens	Q9Y243;O75832;P63208	Q9Y243;O75832;P63208	R-HSA-187552;R-HSA-187574;R-HSA-187575;R-HSA-198613;R-HSA-187545
R-HSA-1236394	Signaling by ERBB4	2	62	0.00551749	0.894339	0.894339	4	52	0.00392987	0.000288995	2.50295	9606	Homo sapiens	P12931;Q96J02	P12931;Q96J02	R-HSA-1253282;R-HSA-1253300;R-HSA-9612219;R-HSA-1252013
R-HSA-74160	Gene expression (Transcription)	83	1524	0.135623	0.895149	0.895149	230	1004	0.0758767	0.00675101	2.72672	9606	Homo sapiens	Q16629;Q9BY77;Q9UL18;Q8WUI4;P54619;Q06587;Q9NQ88;P12931;P35658;P13984;A5YKK6;Q7L523;P33240;Q5VT52;Q8IYB3;Q68E01;P84103;Q9BW27;P63208;Q92696;P45973;P07711;Q92925;Q969G3;Q09161;O95965;Q9NR30;O75694;P19388;Q96J02;Q8N7H5;P37198;O43809;Q05519;Q9HCE1;Q8NI27;Q07812;P42771;Q15631;P01189;Q9Y5B9;Q13330;Q8TAQ2;P29279;Q9UKV8;Q9Y243;O75569;Q8TEM1;O60907;Q12769;O60508;P10451;Q9UKF6;P78406;Q96S44;P18615;P49959;…	P52948-3;P52948-4;Q16629;Q9BY77;Q9UL18;Q8WUI4;P54619;Q06587;Q9NQ88;P12931;P35658;P13984;A5YKK6;P52948-5;Q7L523;P33240;Q5VT52;Q8IYB3;Q68E01;P84103;Q9BW27;P63208;Q92696;P45973;P07711;Q92925;Q969G3;Q09161;O95965;Q9NR30;O75694;P19388;Q96J02;Q8N7H5;P37198;O43809;Q05519;Q9HCE1;Q8NI27;Q07812;P42771;Q15631;P01189;Q9Y5B9;Q13330;Q8TAQ2;P29279;Q9UKV8;Q9Y243;O75569;Q8TEM1;O60907;Q12769;O60508;P10451;Q9UKF6;P…	R-HSA-8936584;R-HSA-8937097;R-HSA-73739;R-HSA-8936068;R-HSA-433672;R-HSA-8937113;R-HSA-6805620;R-HSA-9009309;R-HSA-112149;R-HSA-9009308;R-HSA-8937118;R-HSA-112150;R-HSA-112153;R-HSA-112152;R-HSA-6810238;R-HSA-112155;R-HSA-73757;R-HSA-6810235;R-HSA-426522;R-HSA-112156;R-HSA-6810234;R-HSA-6810233;R-HSA-426520;R-HSA-73758;R-HSA-9615501;R-HSA-8936599;R-HSA-8939688;R-HSA-6805061;R-HSA-9613494;R-HSA-68…
R-HSA-6802948	Signaling by high-kinase activity BRAF mutants	1	37	0.00329269	0.897614	0.897614	4	6	0.000453446	0.00016562	1.7399	9606	Homo sapiens	P12931	P12931	R-HSA-6802912;R-HSA-6802911;R-HSA-6802910;R-HSA-6803227
R-HSA-9013424	RHOV GTPase cycle	1	37	0.00329269	0.897614	0.897614	1	2	0.000151149	4.6171e-07	3.9818	9606	Homo sapiens	P06753	P06753	R-HSA-9018794
R-HSA-111996	Ca-dependent events	1	37	0.00329269	0.897614	0.897614	4	27	0.00204051	0.00383	4.5698	9606	Homo sapiens	P22694	P22694	R-HSA-111925;R-HSA-111924;R-HSA-8951727;R-HSA-111919
R-HSA-5654727	Negative regulation of FGFR2 signaling	1	37	0.00329269	0.897614	0.897614	1	14	0.00105804	0.00016562	1.7399	9606	Homo sapiens	P12931	P12931-1	R-HSA-1295609
R-HSA-8864260	Transcriptional regulation by the AP-2 (TFAP2) family of transcription factors	1	37	0.00329269	0.897614	0.897614	3	44	0.00332527	8.6399e-06	1.7663	9606	Homo sapiens	P63279	P63279	R-HSA-3234081;R-HSA-3234084;R-HSA-3234094
R-HSA-1483206	Glycerophospholipid biosynthesis	5	129	0.0114799	0.897785	0.897785	6	125	0.0094468	0.00289167	2.82472	9606	Homo sapiens	Q9BZF1;Q9Y259;O95741;O95674;Q9NPH0	Q9BZF1;Q9Y259;O95741;O95674;Q9NPH0	R-HSA-1483222;R-HSA-8867876;R-HSA-8878654;R-HSA-1483004;R-HSA-1483165;R-HSA-5333678
R-HSA-5358351	Signaling by Hedgehog	6	150	0.0133488	0.898802	0.898802	28	82	0.0061971	0.00389511	2.5043	9606	Homo sapiens	P48729;O75832;P63208;P22694;Q96J02;P55072	P48729;O75832;P63208;P22694;Q96J02;P55072	R-HSA-5635861;R-HSA-5362448;R-HSA-5633040;R-HSA-5610717;R-HSA-5635868;R-HSA-5632671;R-HSA-5362459;R-HSA-5610718;R-HSA-5632670;R-HSA-5635864;R-HSA-5610757;R-HSA-5610758;R-HSA-5610754;R-HSA-5362441;R-HSA-5635854;R-HSA-5610760;R-HSA-5610741;R-HSA-5610742;R-HSA-5610737;R-HSA-5610749;R-HSA-5610745;R-HSA-5610746;R-HSA-5610720;R-HSA-5632672;R-HSA-5632674;R-HSA-5610722;R-HSA-5610735;R-HSA-5362412
R-HSA-450294	MAP kinase activation	2	63	0.00560648	0.899397	0.899397	4	32	0.00241838	6.54095e-05	2.9502	9606	Homo sapiens	P51812;P63208	P51812;P63208	R-HSA-199895;R-HSA-198746;R-HSA-5684250;R-HSA-5684248
R-HSA-5218859	Regulated Necrosis	2	63	0.00560648	0.899397	0.899397	4	57	0.00430774	3.38702e-05	3.845	9606	Homo sapiens	Q9UNE7;Q07812	Q9UNE7;Q07812	R-HSA-9688838;R-HSA-5213462;R-HSA-9688831;R-HSA-114284
R-HSA-163685	Integration of energy metabolism	4	109	0.0097001	0.902471	0.902471	12	62	0.00468561	0.00516806	2.42433	9606	Homo sapiens	Q14643;Q13085;P22694;P11166	Q14643;Q13085;P22694;P11166	R-HSA-169683;R-HSA-169680;R-HSA-111925;R-HSA-381713;R-HSA-265682;R-HSA-381644;R-HSA-163672;R-HSA-499981;R-HSA-163743;R-HSA-163676;R-HSA-381707;R-HSA-163773
R-HSA-5696394	DNA Damage Recognition in GG-NER	1	38	0.00338169	0.90374	0.90374	1	5	0.000377872	1.5902e-06	2.4703	9606	Homo sapiens	P61201	P61201	R-HSA-5691006
R-HSA-373755	Semaphorin interactions	2	64	0.00569547	0.904229	0.904229	14	41	0.00309855	0.00829375	2.2037	9606	Homo sapiens	P08575;Q14563	P08575;Q14563	R-HSA-399941;R-HSA-399939;R-HSA-399951;R-HSA-399946;R-HSA-399947;R-HSA-399944;R-HSA-399952;R-HSA-373746;R-HSA-399934;R-HSA-399935;R-HSA-399933;R-HSA-399930;R-HSA-399931;R-HSA-399928
R-HSA-174143	APC/C-mediated degradation of cell cycle proteins	3	88	0.00783127	0.906865	0.906865	16	40	0.00302297	6.10173e-05	1.85077	9606	Homo sapiens	O75832;O43684;P63208	O75832;O43684;P63208	R-HSA-174209;R-HSA-174058;R-HSA-174255;R-HSA-174159;R-HSA-141423;R-HSA-179410;R-HSA-174202;R-HSA-174203;R-HSA-174171;R-HSA-174104;R-HSA-174105;R-HSA-179417;R-HSA-174238;R-HSA-188191;R-HSA-179421;R-HSA-141437
R-HSA-453276	Regulation of mitotic cell cycle	3	88	0.00783127	0.906865	0.906865	16	40	0.00302297	6.10173e-05	1.85077	9606	Homo sapiens	O75832;O43684;P63208	O75832;O43684;P63208	R-HSA-174209;R-HSA-174058;R-HSA-174255;R-HSA-174159;R-HSA-141423;R-HSA-179410;R-HSA-174202;R-HSA-174203;R-HSA-174171;R-HSA-174104;R-HSA-174105;R-HSA-179417;R-HSA-174238;R-HSA-188191;R-HSA-179421;R-HSA-141437
R-HSA-450531	Regulation of mRNA stability by proteins that bind AU-rich elements	3	88	0.00783127	0.906865	0.906865	6	26	0.00196493	0.0132286	3.1563	9606	Homo sapiens	Q9Y2L1;O75832;P35658	Q9Y2L1;O75832;P35658	R-HSA-450422;R-HSA-450466;R-HSA-450595;R-HSA-450387;R-HSA-450431;R-HSA-450488
R-HSA-5358346	Hedgehog ligand biogenesis	2	65	0.00578446	0.908843	0.908843	4	15	0.00113362	0.00886557	1.9085	9606	Homo sapiens	O75832;P55072	O75832;P55072	R-HSA-5362448;R-HSA-5362441;R-HSA-5362459;R-HSA-5362412
R-HSA-9707587	Regulation of HMOX1 expression and activity	2	65	0.00578446	0.908843	0.908843	3	19	0.00143591	6.5937e-05	1.9933	9606	Homo sapiens	O75832;P63208	O75832;P63208	R-HSA-9708517;R-HSA-9708525;R-HSA-8932355
R-HSA-211897	Cytochrome P450 - arranged by substrate type	2	65	0.00578446	0.908843	0.908843	2	61	0.00461004	0.00029026	2.82195	9606	Homo sapiens	P10109;P01189	P10109;P01189	R-HSA-193101;R-HSA-193997
R-HSA-445355	Smooth Muscle Contraction	1	39	0.00347068	0.9095	0.9095	4	11	0.000831318	4.6171e-07	3.9818	9606	Homo sapiens	P06753	P06753	R-HSA-445700;R-HSA-445699;R-HSA-445704;R-HSA-445705
R-HSA-73933	Resolution of Abasic Sites (AP sites)	1	39	0.00347068	0.9095	0.9095	5	43	0.0032497	0.00034118	2.5536	9606	Homo sapiens	Q96T60	Q96T60	R-HSA-5649734;R-HSA-5649726;R-HSA-5649724;R-HSA-5649723;R-HSA-5649705
R-HSA-110313	Translesion synthesis by Y family DNA polymerases bypasses lesions on DNA template	1	39	0.00347068	0.9095	0.9095	2	28	0.00211608	0.017712	1.5986	9606	Homo sapiens	P55072	P55072	R-HSA-5654989;R-HSA-5654985
R-HSA-5689896	Ovarian tumor domain proteases	1	39	0.00347068	0.9095	0.9095	1	14	0.00105804	0.017712	1.5986	9606	Homo sapiens	P55072	P55072	R-HSA-6781953
R-HSA-1483166	Synthesis of PA	1	39	0.00347068	0.9095	0.9095	1	17	0.00128476	0.0031294	2.1732	9606	Homo sapiens	Q9NPH0	Q9NPH0	R-HSA-8878654
R-HSA-3299685	Detoxification of Reactive Oxygen Species	1	39	0.00347068	0.9095	0.9095	1	32	0.00241838	0.0015497	5.6534	9606	Homo sapiens	Q9NNW7	Q9NNW7	R-HSA-3323050
R-HSA-9607240	FLT3 Signaling	1	39	0.00347068	0.9095	0.9095	1	43	0.0032497	0.0067158	7.5246	9606	Homo sapiens	Q9Y243	Q9Y243	R-HSA-9699579
R-HSA-6802952	Signaling by BRAF and RAF1 fusions	2	66	0.00587345	0.913249	0.913249	5	5	0.000377872	9.4894e-05	2.19835	9606	Homo sapiens	Q99996;P12931	Q99996;P12931	R-HSA-6802935;R-HSA-6802934;R-HSA-6802933;R-HSA-6802932;R-HSA-6802927
R-HSA-5685942	HDR through Homologous Recombination (HRR)	2	66	0.00587345	0.913249	0.913249	12	19	0.00143591	2.5656e-05	5.1899	9606	Homo sapiens	P51530;P49959	P51530;P49959	R-HSA-5693620;R-HSA-5693589;R-HSA-5686469;R-HSA-5686483;R-HSA-5693539;R-HSA-5693584;R-HSA-5685838;R-HSA-5685341;R-HSA-5686410;R-HSA-5686440;R-HSA-5693593;R-HSA-5693561
R-HSA-111885	Opioid Signalling	3	90	0.00800926	0.914583	0.914583	14	59	0.00445889	0.0017527	3.11593	9606	Homo sapiens	Q14643;P22694;P01189	Q14643;P22694;P01189	R-HSA-167427;R-HSA-177284;R-HSA-8951727;R-HSA-167429;R-HSA-112042;R-HSA-111919;R-HSA-112271;R-HSA-169683;R-HSA-167408;R-HSA-169680;R-HSA-111925;R-HSA-111924;R-HSA-177275;R-HSA-167419
R-HSA-73894	DNA Repair	14	314	0.0279434	0.915767	0.915767	119	331	0.0250151	0.00736275	3.08348	9606	Homo sapiens	Q9UMS4;P51530;Q9UIG0;Q8N3C0;P19388;P52701;O60306;P49959;P63279;Q96T60;Q9NY27;P61201;P55072;Q9ULR0	Q9UMS4;P51530;Q9UIG0;Q8N3C0;P19388;P52701;O60306;P49959;P63279;Q96T60;Q9NY27;P61201;P55072;Q9ULR0	R-HSA-69891;R-HSA-5684052;R-HSA-9684118;R-HSA-5685341;R-HSA-5687640;R-HSA-5683801;R-HSA-5649734;R-HSA-5358912;R-HSA-3785768;R-HSA-6782069;R-HSA-5685838;R-HSA-6781818;R-HSA-5686900;R-HSA-5686642;R-HSA-5687664;R-HSA-5684081;R-HSA-5693566;R-HSA-5691006;R-HSA-5693564;R-HSA-5682044;R-HSA-5687675;R-HSA-5693561;R-HSA-5687673;R-HSA-5693542;R-HSA-5684071;R-HSA-5693540;R-HSA-5687653;R-HSA-5693539;R-HSA-569…
R-HSA-1169091	Activation of NF-kappaB in B cells	2	67	0.00596245	0.917454	0.917454	3	10	0.000755744	6.5937e-05	1.9933	9606	Homo sapiens	O75832;P63208	O75832;P63208	R-HSA-1168640;R-HSA-1168643;R-HSA-1168642
R-HSA-166016	Toll Like Receptor 4 (TLR4) Cascade	5	135	0.0120139	0.917652	0.917652	8	95	0.00717956	0.00272226	2.89912	9606	Homo sapiens	Q00653;P17213;P51812;P63208;P0DJI8	Q00653;P17213;P51812;P63208;P0DJI8	R-HSA-199895;R-HSA-168166;R-HSA-198746;R-HSA-9630923;R-HSA-5684250;R-HSA-166015;R-HSA-168140;R-HSA-5684248
R-HSA-376176	Signaling by ROBO receptors	9	218	0.0194002	0.919442	0.919442	6	59	0.00445889	0.00303095	2.79872	9606	Homo sapiens	P35052;P47914;O75832;Q09161;P62829;P22694;P62913;P12931;P62851	P35052;P47914;O75832;Q09161;P62829;P22694;P62913;P12931;P62851	R-HSA-428518;R-HSA-9011241;R-HSA-9014652;R-HSA-9010641;R-HSA-9011313;R-HSA-9014610
R-HSA-5693567	HDR through Homologous Recombination (HRR) or Single Strand Annealing (SSA)	4	114	0.0101451	0.919822	0.919822	32	42	0.00317412	8.19555e-05	3.67095	9606	Homo sapiens	P51530;P49959;P63279;Q9NY27	P51530;P49959;P63279;Q9NY27	R-HSA-5684887;R-HSA-5684052;R-HSA-5693589;R-HSA-5684882;R-HSA-5685011;R-HSA-5686483;R-HSA-5693584;R-HSA-5685341;R-HSA-5693593;R-HSA-5686469;R-HSA-5684096;R-HSA-5686657;R-HSA-5685838;R-HSA-5687758;R-HSA-5693580;R-HSA-5684108;R-HSA-5686410;R-HSA-5684875;R-HSA-5693620;R-HSA-5686642;R-HSA-5684081;R-HSA-5693564;R-HSA-5693561;R-HSA-5693542;R-HSA-5684071;R-HSA-5685156;R-HSA-5693539;R-HSA-5685985;R-HSA-5…
R-HSA-749476	RNA Polymerase III Abortive And Retractive Initiation	1	41	0.00364866	0.920009	0.920009	13	13	0.000982467	0.020783	3.9043	9606	Homo sapiens	P19388	P19388	R-HSA-113442;R-HSA-113449;R-HSA-113705;R-HSA-113454;R-HSA-112149;R-HSA-112055;R-HSA-112150;R-HSA-112054;R-HSA-112153;R-HSA-112152;R-HSA-112155;R-HSA-112156;R-HSA-76060
R-HSA-74158	RNA Polymerase III Transcription	1	41	0.00364866	0.920009	0.920009	18	25	0.00188936	0.020783	3.9043	9606	Homo sapiens	P19388	P19388	R-HSA-113442;R-HSA-113446;R-HSA-113449;R-HSA-113705;R-HSA-113451;R-HSA-113454;R-HSA-112149;R-HSA-112055;R-HSA-112150;R-HSA-112054;R-HSA-112153;R-HSA-76056;R-HSA-112152;R-HSA-83803;R-HSA-112155;R-HSA-83805;R-HSA-76060;R-HSA-112156
R-HSA-5674135	MAP2K and MAPK activation	1	41	0.00364866	0.920009	0.920009	8	12	0.000906892	0.00016562	1.7399	9606	Homo sapiens	P12931	P12931	R-HSA-9657603;R-HSA-5672980;R-HSA-5672978;R-HSA-9657606;R-HSA-5672972;R-HSA-5672973;R-HSA-9657608;R-HSA-9657599
R-HSA-202427	Phosphorylation of CD3 and TCR zeta chains	1	41	0.00364866	0.920009	0.920009	2	7	0.000529021	0.01656	1.7595	9606	Homo sapiens	P08575	P08575	R-HSA-202214;R-HSA-202233
R-HSA-1428517	The citric acid (TCA) cycle and respiratory electron transport	7	178	0.0158405	0.920784	0.920784	12	64	0.00483676	0.00293109	2.45469	9606	Homo sapiens	P51970;Q8N183;O14561;Q16134;O95167;Q8TB37;O43181	P51970;Q8N183;O14561;Q16134;O95167;Q8TB37;O43181	R-HSA-6799191;R-HSA-5690023;R-HSA-6800870;R-HSA-163217;R-HSA-169270;R-HSA-6799202;R-HSA-6799197;R-HSA-6799196;R-HSA-6788556;R-HSA-6799179;R-HSA-6788523;R-HSA-6799178
R-HSA-390466	Chaperonin-mediated protein folding	3	92	0.00818724	0.921715	0.921715	1	19	0.00143591	0.00571643	1.9505	9606	Homo sapiens	Q9Y6D5;P04062;Q15477	Q9Y6D5;P04062;Q15477	R-HSA-390470
R-HSA-9656223	Signaling by RAF1 mutants	1	42	0.00373765	0.924796	0.924796	5	7	0.000529021	0.00016562	1.7399	9606	Homo sapiens	P12931	P12931	R-HSA-9656211;R-HSA-9656209;R-HSA-9656215;R-HSA-9656214;R-HSA-9656212
R-HSA-9696273	RND1 GTPase cycle	1	42	0.00373765	0.924796	0.924796	1	2	0.000151149	2.7327e-07	6.6228	9606	Homo sapiens	O75976	O75976	R-HSA-9696271
R-HSA-9696264	RND3 GTPase cycle	1	42	0.00373765	0.924796	0.924796	1	2	0.000151149	2.7327e-07	6.6228	9606	Homo sapiens	O75976	O75976	R-HSA-9696268
R-HSA-389948	PD-1 signaling	1	42	0.00373765	0.924796	0.924796	2	5	0.000377872	0.034386	3.9961	9606	Homo sapiens	P29350	P29350	R-HSA-389759;R-HSA-389758
R-HSA-9035034	RHOF GTPase cycle	1	42	0.00373765	0.924796	0.924796	1	3	0.000226723	0.00014361	2.3928	9606	Homo sapiens	Q9Y6X4	Q9Y6X4	R-HSA-9693125
R-HSA-3928662	EPHB-mediated forward signaling	1	42	0.00373765	0.924796	0.924796	5	26	0.00196493	0.00016562	1.7399	9606	Homo sapiens	P12931	P12931-1	R-HSA-3928623;R-HSA-4093336;R-HSA-3928627;R-HSA-3928583;R-HSA-3928645
R-HSA-419037	NCAM1 interactions	1	42	0.00373765	0.924796	0.924796	1	10	0.000755744	0.0015384	2.036	9606	Homo sapiens	P53420	P53420	R-HSA-375151
R-HSA-3769402	Deactivation of the beta-catenin transactivating complex	1	42	0.00373765	0.924796	0.924796	1	14	0.00105804	0.00023926	2.7846	9606	Homo sapiens	Q13547	Q13547	R-HSA-3361751
R-HSA-2219528	PI3K/AKT Signaling in Cancer	4	116	0.010323	0.925951	0.925951	3	21	0.00158706	0.00211554	3.99655	9606	Homo sapiens	Q9Y243;Q9BVC4;Q9Y4H2;P12931	Q9Y243;Q9BVC4;Q9Y4H2;P12931	R-HSA-2243938;R-HSA-2400009;R-HSA-2400010
R-HSA-9013423	RAC3 GTPase cycle	3	94	0.00836522	0.928299	0.928299	2	6	0.000453446	0.014202	2.26	9606	Homo sapiens	Q68EM7;Q14126;Q6IAA8	Q68EM7;Q14126;Q6IAA8	R-HSA-9018808;R-HSA-9018806
R-HSA-9696270	RND2 GTPase cycle	1	43	0.00382664	0.929298	0.929298	1	2	0.000151149	0.0040755	3.9725	9606	Homo sapiens	Q9BTT6	Q9BTT6	R-HSA-9696266
R-HSA-5696395	Formation of Incision Complex in GG-NER	1	43	0.00382664	0.929298	0.929298	1	10	0.000755744	8.6399e-06	1.7663	9606	Homo sapiens	P63279	P63279	R-HSA-6790454
R-HSA-425397	Transport of vitamins, nucleosides, and related molecules	1	43	0.00382664	0.929298	0.929298	1	39	0.0029474	0.03067	3.4948	9606	Homo sapiens	O00400	O00400	R-HSA-727759
R-HSA-5654743	Signaling by FGFR4	1	43	0.00382664	0.929298	0.929298	1	41	0.00309855	0.00016562	1.7399	9606	Homo sapiens	P12931	P12931-1	R-HSA-1295609
R-HSA-5654741	Signaling by FGFR3	1	43	0.00382664	0.929298	0.929298	1	43	0.0032497	0.00016562	1.7399	9606	Homo sapiens	P12931	P12931-1	R-HSA-1295609
R-HSA-211859	Biological oxidations	9	223	0.0198452	0.930607	0.930607	8	176	0.0133011	0.00208775	2.70314	9606	Homo sapiens	O60701;Q9NZL9;P40261;P10109;P28161;Q9UI30;P00352;P01189;O15217	O60701;Q9NZL9;P40261;P10109;P28161;Q9UI30;P00352;P01189;O15217	R-HSA-175987;R-HSA-6800149;R-HSA-176054;R-HSA-71691;R-HSA-193101;R-HSA-193997;R-HSA-5603114;R-HSA-173597
R-HSA-6803157	Antimicrobial peptides	3	95	0.00845421	0.931397	0.931397	4	58	0.00438331	0.00362739	2.63973	9606	Homo sapiens	P17213;P10645;Q96PD5	P17213;P10645;Q96PD5	R-HSA-6808566;R-HSA-6807585;R-HSA-6799981;R-HSA-6799977
R-HSA-1989781	PPARA activates gene expression	4	118	0.010501	0.931656	0.931656	41	41	0.00309855	0.000574713	2.19048	9606	Homo sapiens	Q96EK7;P23786;O60907;Q9Y2W1	Q96EK7;P23786;O60907;Q9Y2W1	R-HSA-1655826;R-HSA-1989778;R-HSA-1989779;R-HSA-560517;R-HSA-1989776;R-HSA-1989777;R-HSA-1989774;R-HSA-560473;R-HSA-1989775;R-HSA-1989772;R-HSA-1989773;R-HSA-1989770;R-HSA-1368065;R-HSA-1989771;R-HSA-1989768;R-HSA-1989767;R-HSA-1989764;R-HSA-1989765;R-HSA-1989762;R-HSA-1989760;R-HSA-1989761;R-HSA-1989758;R-HSA-1989759;R-HSA-879724;R-HSA-1989756;R-HSA-1989757;R-HSA-1989754;R-HSA-1989755;R-HSA-1989…
R-HSA-6811558	PI5P, PP2A and IER3 Regulate PI3K/AKT Signaling	4	118	0.010501	0.931656	0.931656	3	7	0.000529021	0.00648951	2.6831	9606	Homo sapiens	Q9Y4H2;P12931;P48426	P12931-1;Q9Y4H2;P12931;P48426	R-HSA-2316434;R-HSA-8857925;R-HSA-1675776
R-HSA-68949	Orc1 removal from chromatin	2	71	0.00631841	0.932432	0.932432	2	4	0.000302297	6.5937e-05	1.9933	9606	Homo sapiens	O75832;P63208	O75832;P63208	R-HSA-68946;R-HSA-68948
R-HSA-9013026	RHOB GTPase cycle	2	71	0.00631841	0.932432	0.932432	1	6	0.000453446	0.0023648	3.49925	9606	Homo sapiens	Q96PE2;Q12802	Q96PE2;Q12802	R-HSA-9013023
R-HSA-448424	Interleukin-17 signaling	2	71	0.00631841	0.932432	0.932432	4	35	0.0026451	6.54095e-05	2.9502	9606	Homo sapiens	P51812;P63208	P51812;P63208	R-HSA-199895;R-HSA-198746;R-HSA-5684250;R-HSA-5684248
R-HSA-432040	Vasopressin regulates renal water homeostasis via Aquaporins	1	44	0.00391564	0.933531	0.933531	3	15	0.00113362	0.00383	4.5698	9606	Homo sapiens	P22694	P22694	R-HSA-111925;R-HSA-8951727;R-HSA-432232
R-HSA-9646399	Aggrephagy	1	44	0.00391564	0.933531	0.933531	2	15	0.00113362	0.017712	1.5986	9606	Homo sapiens	P55072	P55072	R-HSA-9646354;R-HSA-9646347
R-HSA-186712	Regulation of beta-cell development	1	44	0.00391564	0.933531	0.933531	1	26	0.00196493	0.0067158	7.5246	9606	Homo sapiens	Q9Y243	Q9Y243	R-HSA-211164
R-HSA-5663202	Diseases of signal transduction by growth factor receptors and second messengers	21	457	0.0406692	0.933785	0.933785	70	482	0.0364268	0.0034936	2.92842	9606	Homo sapiens	Q13439;Q9Y243;O75832;Q09161;Q13547;Q8WUI4;O14672;Q9Y4H2;O60907;P36873;P12931;Q86YT6;P19388;P13984;P48729;Q99996;Q9BVC4;P63208;P55072;P06753	Q13439;Q9Y243;O75832;Q09161;Q13547;Q8WUI4;O14672;Q9Y4H2;O60907;P36873;P12931;Q86YT6;P19388;P13984;P48729;Q99996;P12931-1;Q9BVC4;P63208;P55072;P06753	R-HSA-6802919;R-HSA-9656211;R-HSA-6802918;R-HSA-9670418;R-HSA-9656209;R-HSA-9670417;R-HSA-6802916;R-HSA-9670416;R-HSA-9656215;R-HSA-6802914;R-HSA-9656214;R-HSA-2220967;R-HSA-9656212;R-HSA-6802912;R-HSA-6802927;R-HSA-6802926;R-HSA-9670426;R-HSA-6802925;R-HSA-6802924;R-HSA-4839746;R-HSA-6802922;R-HSA-2666278;R-HSA-6802921;R-HSA-6802935;R-HSA-5339713;R-HSA-6802934;R-HSA-2220976;R-HSA-6802933;R-HSA-6…
R-HSA-446652	Interleukin-1 family signaling	5	142	0.0126368	0.936464	0.936464	10	80	0.00604595	0.00862569	2.56016	9606	Homo sapiens	Q00653;O75832;P29350;P63208;P0DJI8	Q00653;O75832;P29350;P63208;P0DJI8	R-HSA-168166;R-HSA-209063;R-HSA-209061;R-HSA-209125;R-HSA-9008894;R-HSA-9630923;R-HSA-448703;R-HSA-5684250;R-HSA-168140;R-HSA-5684248
R-HSA-400206	Regulation of lipid metabolism by PPARalpha	4	120	0.010679	0.93696	0.93696	43	44	0.00332527	0.000574713	2.19048	9606	Homo sapiens	Q96EK7;P23786;O60907;Q9Y2W1	Q96EK7;P23786;O60907;Q9Y2W1	R-HSA-400143;R-HSA-1655826;R-HSA-1989778;R-HSA-1989779;R-HSA-560517;R-HSA-1989776;R-HSA-1989777;R-HSA-1989774;R-HSA-560473;R-HSA-1989775;R-HSA-1989772;R-HSA-1989773;R-HSA-1989770;R-HSA-1368065;R-HSA-1989771;R-HSA-1989768;R-HSA-1989767;R-HSA-1989764;R-HSA-1989765;R-HSA-1989762;R-HSA-1989760;R-HSA-1989761;R-HSA-1989758;R-HSA-1989759;R-HSA-879724;R-HSA-1989756;R-HSA-1989757;R-HSA-1989754;R-HSA-19897…
R-HSA-5693538	Homology Directed Repair	4	120	0.010679	0.93696	0.93696	40	50	0.00377872	8.19555e-05	3.67095	9606	Homo sapiens	P51530;P49959;P63279;Q9NY27	P51530;P49959;P63279;Q9NY27	R-HSA-5684887;R-HSA-5684052;R-HSA-5693589;R-HSA-5684882;R-HSA-5685011;R-HSA-5686483;R-HSA-5693584;R-HSA-5685341;R-HSA-5687640;R-HSA-5693593;R-HSA-5686469;R-HSA-5684096;R-HSA-5686657;R-HSA-5685838;R-HSA-5687758;R-HSA-5693580;R-HSA-5684108;R-HSA-5686410;R-HSA-5684875;R-HSA-5693620;R-HSA-5686642;R-HSA-5687664;R-HSA-5684081;R-HSA-5693564;R-HSA-5687484;R-HSA-5687675;R-HSA-5693561;R-HSA-5687673;R-HSA-5…
R-HSA-451927	Interleukin-2 family signaling	1	45	0.00400463	0.93751	0.93751	1	59	0.00445889	0.034386	3.9961	9606	Homo sapiens	P29350	P29350	R-HSA-913424
R-HSA-194068	Bile acid and bile salt metabolism	1	45	0.00400463	0.93751	0.93751	1	79	0.00597037	0.0014299	1.8837	9606	Homo sapiens	P22059	P22059	R-HSA-8868402
R-HSA-174184	Cdc20:Phospho-APC/C mediated degradation of Cyclin A	2	73	0.0064964	0.93892	0.93892	3	3	0.000226723	3.5161e-05	1.89205	9606	Homo sapiens	O75832;O43684	O75832;O43684	R-HSA-174171;R-HSA-174104;R-HSA-174255
R-HSA-373760	L1CAM interactions	4	121	0.010768	0.93947	0.93947	5	54	0.00408102	0.00055396	2.42015	9606	Homo sapiens	Q13740;P51812;P12931;P11277	Q13740;P12931-1;P51812;P11277	R-HSA-443780;R-HSA-392751;R-HSA-445084;R-HSA-374696;R-HSA-373739
R-HSA-391251	Protein folding	3	98	0.00872119	0.939966	0.939966	1	28	0.00211608	0.00571643	1.9505	9606	Homo sapiens	Q9Y6D5;P04062;Q15477	Q9Y6D5;P04062;Q15477	R-HSA-390470
R-HSA-8955332	Carboxyterminal post-translational modifications of tubulin	1	46	0.00409362	0.941252	0.941252	1	6	0.000453446	0.00087352	2.2217	9606	Homo sapiens	Q14166	Q14166	R-HSA-8865774
R-HSA-2173793	Transcriptional activity of SMAD2/SMAD3:SMAD4 heterotrimer	1	46	0.00409362	0.941252	0.941252	2	44	0.00332527	0.00023926	2.7846	9606	Homo sapiens	Q13547	Q13547	R-HSA-2106586;R-HSA-2186607
R-HSA-179419	APC:Cdc20 mediated degradation of cell cycle proteins prior to satisfation of the cell cycle checkpoint	2	74	0.00658539	0.941938	0.941938	6	6	0.000453446	3.5161e-05	1.89205	9606	Homo sapiens	O75832;O43684	O75832;O43684	R-HSA-179410;R-HSA-174171;R-HSA-174104;R-HSA-179417;R-HSA-174255;R-HSA-179421
R-HSA-6802946	Signaling by moderate kinase activity BRAF mutants	1	47	0.00418261	0.94477	0.94477	5	7	0.000529021	0.00016562	1.7399	9606	Homo sapiens	P12931	P12931	R-HSA-6802919;R-HSA-6802916;R-HSA-6802914;R-HSA-6803230;R-HSA-6802921
R-HSA-9649948	Signaling downstream of RAS mutants	1	47	0.00418261	0.94477	0.94477	5	7	0.000529021	0.00016562	1.7399	9606	Homo sapiens	P12931	P12931	R-HSA-6803233;R-HSA-6802926;R-HSA-6802925;R-HSA-6802924;R-HSA-6802922
R-HSA-6802955	Paradoxical activation of RAF signaling by kinase inactive BRAF	1	47	0.00418261	0.94477	0.94477	5	7	0.000529021	0.00016562	1.7399	9606	Homo sapiens	P12931	P12931	R-HSA-6802918;R-HSA-6803234;R-HSA-6802943;R-HSA-6802942;R-HSA-6802941
R-HSA-6802949	Signaling by RAS mutants	1	47	0.00418261	0.94477	0.94477	5	9	0.000680169	0.00016562	1.7399	9606	Homo sapiens	P12931	P12931	R-HSA-6803233;R-HSA-6802926;R-HSA-6802925;R-HSA-6802924;R-HSA-6802922
R-HSA-3214841	PKMTs methylate histone lysines	1	47	0.00418261	0.94477	0.94477	1	22	0.00166264	0.0011356	3.0833	9606	Homo sapiens	Q00653	Q00653	R-HSA-8865237
R-HSA-9707616	Heme signaling	1	47	0.00418261	0.94477	0.94477	1	25	0.00188936	0.0015739	2.8462	9606	Homo sapiens	O60907	O60907	R-HSA-1368065
R-HSA-427413	NoRC negatively regulates rRNA expression	2	75	0.00667438	0.944814	0.944814	4	6	0.000453446	0.0105111	3.34445	9606	Homo sapiens	Q13547;P19388	Q13547;P19388	R-HSA-427366;R-HSA-427409;R-HSA-5227490;R-HSA-433672
R-HSA-9013106	RHOC GTPase cycle	2	75	0.00667438	0.944814	0.944814	1	6	0.000453446	0.0023648	3.49925	9606	Homo sapiens	Q96PE2;Q12802	Q96PE2;Q12802	R-HSA-9013109
R-HSA-2187338	Visual phototransduction	3	100	0.00889917	0.945117	0.945117	4	82	0.0061971	0.000228552	4.1046	9606	Homo sapiens	P35052;P53582;P31431	P35052;P53582;P31431	R-HSA-2534096;R-HSA-2404131;R-HSA-2423785;R-HSA-2429643
R-HSA-176409	APC/C:Cdc20 mediated degradation of mitotic proteins	2	76	0.00676337	0.947554	0.947554	8	13	0.000982467	3.5161e-05	1.89205	9606	Homo sapiens	O75832;O43684	O75832;O43684	R-HSA-179410;R-HSA-174202;R-HSA-174171;R-HSA-174104;R-HSA-179417;R-HSA-174238;R-HSA-174255;R-HSA-179421
R-HSA-3000178	ECM proteoglycans	2	76	0.00676337	0.947554	0.947554	2	23	0.00173821	0.0063337	2.28965	9606	Homo sapiens	P53420;Q13332	P53420;Q13332	R-HSA-2467659;R-HSA-2465883
R-HSA-9670095	Inhibition of DNA recombination at telomere	1	48	0.0042716	0.948077	0.948077	1	4	0.000302297	0.020783	3.9043	9606	Homo sapiens	P19388	P19388	R-HSA-9670149
R-HSA-512988	Interleukin-3, Interleukin-5 and GM-CSF signaling	1	48	0.0042716	0.948077	0.948077	3	38	0.00287183	0.034386	3.9961	9606	Homo sapiens	P29350	P29350	R-HSA-909738;R-HSA-914036;R-HSA-913424
R-HSA-73893	DNA Damage Bypass	1	48	0.0042716	0.948077	0.948077	2	34	0.00256953	0.017712	1.5986	9606	Homo sapiens	P55072	P55072	R-HSA-5654989;R-HSA-5654985
R-HSA-1483249	Inositol phosphate metabolism	1	48	0.0042716	0.948077	0.948077	3	54	0.00408102	0.0095751	3.6211	9606	Homo sapiens	Q9UNW1	Q9UNW1	R-HSA-1855225;R-HSA-1855163;R-HSA-1855200
R-HSA-75893	TNF signaling	1	48	0.0042716	0.948077	0.948077	1	32	0.00241838	0.026187	1.5701	9606	Homo sapiens	Q9NY59	Q9NY59	R-HSA-5626981
R-HSA-73887	Death Receptor Signalling	5	148	0.0131708	0.949421	0.949421	3	93	0.00702842	0.00862377	2.9683	9606	Homo sapiens	Q13547;Q9NY59;Q96PE2;Q5VV41;Q12802	Q13547;Q9NY59;Q96PE2;Q5VV41;Q12802	R-HSA-5626981;R-HSA-205056;R-HSA-205039
R-HSA-5668541	TNFR2 non-canonical NF-kB pathway	3	102	0.00907716	0.949855	0.949855	8	43	0.0032497	0.000422491	2.35663	9606	Homo sapiens	Q00653;O75832;P63208	Q00653;O75832;P63208	R-HSA-5607731;R-HSA-5668481;R-HSA-5607725;R-HSA-5607741;R-HSA-5607726;R-HSA-5607720;R-HSA-5607723;R-HSA-5668520
R-HSA-176814	Activation of APC/C and APC/C:Cdc20 mediated degradation of mitotic proteins	2	77	0.00685236	0.950164	0.950164	8	15	0.00113362	3.5161e-05	1.89205	9606	Homo sapiens	O75832;O43684	O75832;O43684	R-HSA-179410;R-HSA-174202;R-HSA-174171;R-HSA-174104;R-HSA-179417;R-HSA-174238;R-HSA-174255;R-HSA-179421
R-HSA-195258	RHO GTPase Effectors	12	295	0.0262526	0.950641	0.950641	12	113	0.0085399	0.00495497	2.73832	9606	Homo sapiens	Q9HD26;P52948;O43684;Q8NFH3;O60341;Q9H0B6;P12830;Q9BW27;Q8NFH4;Q12769;P36873;P12931	Q9HD26;P12931-1;O43684;Q8NFH3;O60341;Q9H0B6;P12830;Q9BW27;Q8NFH4;Q12769;P36873;P52948-5	R-HSA-5627072;R-HSA-5672083;R-HSA-5672304;R-HSA-5666160;R-HSA-5666129;R-HSA-5627071;R-HSA-5625870;R-HSA-5625849;R-HSA-5625848;R-HSA-5627275;R-HSA-5666104;R-HSA-5666169
R-HSA-5693532	DNA Double-Strand Break Repair	5	149	0.0132598	0.951331	0.951331	80	110	0.00831318	0.00293456	4.28514	9606	Homo sapiens	P51530;P49959;P63279;Q9UIG0;Q9NY27	P51530;P49959;P63279;Q9UIG0;Q9NY27	R-HSA-69891;R-HSA-5684052;R-HSA-5686483;R-HSA-5685341;R-HSA-5683930;R-HSA-5687640;R-HSA-5683801;R-HSA-3785768;R-HSA-5686469;R-HSA-5682629;R-HSA-5685838;R-HSA-5687758;R-HSA-5683405;R-HSA-5686900;R-HSA-5686642;R-HSA-75172;R-HSA-5687664;R-HSA-5684081;R-HSA-75174;R-HSA-5693566;R-HSA-5683967;R-HSA-5693564;R-HSA-5683964;R-HSA-5682044;R-HSA-5687675;R-HSA-5693561;R-HSA-5687673;R-HSA-5693542;R-HSA-5684071…
R-HSA-5250941	Negative epigenetic regulation of rRNA expression	2	78	0.00694135	0.95265	0.95265	4	11	0.000831318	0.0105111	3.34445	9606	Homo sapiens	Q13547;P19388	Q13547;P19388	R-HSA-427366;R-HSA-427409;R-HSA-5227490;R-HSA-433672
R-HSA-69473	G2/M DNA damage checkpoint	2	78	0.00694135	0.95265	0.95265	3	12	0.000906892	2.5656e-05	5.1899	9606	Homo sapiens	P51530;P49959	P51530;P49959	R-HSA-5683735;R-HSA-69891;R-HSA-6799332
R-HSA-9010553	Regulation of expression of SLITs and ROBOs	6	172	0.0153066	0.953025	0.953025	3	19	0.00143591	0.00378468	2.35002	9606	Homo sapiens	P47914;O75832;Q09161;P62829;P62913;P62851	P47914;O75832;Q09161;P62829;P62913;P62851	R-HSA-9014652;R-HSA-9011313;R-HSA-9014610
R-HSA-71291	Metabolism of amino acids and derivatives	16	376	0.0334609	0.953214	0.953214	17	247	0.0186669	0.00791658	2.13665	9606	Homo sapiens	Q6YP21;O15382;O75832;P07814;P62829;O14561;P57772;Q9Y6N5;P12694;P47914;P41252;Q9P2J5;P11182;P40261;P62913;P62851	Q6YP21;O15382;O75832;P07814;P62829;O14561;P57772;Q9Y6N5;P12694;P47914;P41252;Q9P2J5;P11182;P40261;P62913;P62851	R-HSA-353125;R-HSA-1614618;R-HSA-901097;R-HSA-2408544;R-HSA-70724;R-HSA-2408546;R-HSA-5693148;R-HSA-6793590;R-HSA-1614665;R-HSA-508179;R-HSA-2408529;R-HSA-1614605;R-HSA-5693153;R-HSA-70713;R-HSA-2408509;R-HSA-6792572;R-HSA-5333615
R-HSA-211733	Regulation of activated PAK-2p34 by proteasome mediated degradation	1	50	0.00444959	0.954111	0.954111	1	2	0.000151149	1.9144e-05	2.2184	9606	Homo sapiens	O75832	O75832	R-HSA-211715
R-HSA-373752	Netrin-1 signaling	1	50	0.00444959	0.954111	0.954111	9	37	0.00279625	0.00016562	1.7399	9606	Homo sapiens	P12931	P12931	R-HSA-373716;R-HSA-418868;R-HSA-418850;R-HSA-418865;R-HSA-374701;R-HSA-418874;R-HSA-418858;R-HSA-418859;R-HSA-418856
R-HSA-1236978	Cross-presentation of soluble exogenous antigens (endosomes)	1	50	0.00444959	0.954111	0.954111	1	5	0.000377872	1.9144e-05	2.2184	9606	Homo sapiens	O75832	O75832	R-HSA-1236970
R-HSA-109704	PI3K Cascade	1	50	0.00444959	0.954111	0.954111	1	6	0.000453446	0.0012428	4.581	9606	Homo sapiens	Q9Y4H2	Q9Y4H2	R-HSA-109699
R-HSA-9006936	Signaling by TGFB family members	3	104	0.00925514	0.95421	0.95421	6	113	0.0085399	9.93071e-05	3.90367	9606	Homo sapiens	Q9UNE7;Q13547;P36873	Q9UNE7;Q13547;P36873	R-HSA-178178;R-HSA-2187368;R-HSA-2106586;R-HSA-2187375;R-HSA-2186607;R-HSA-178189
R-HSA-1236977	Endosomal/Vacuolar pathway	2	79	0.00703035	0.955017	0.955017	2	4	0.000302297	0.0276811	3.0881	9606	Homo sapiens	P07711;Q9UIQ6	P07711;Q9UIQ6	R-HSA-1236948;R-HSA-1236954
R-HSA-211945	Phase I - Functionalization of compounds	3	105	0.00934413	0.956252	0.956252	3	97	0.00733071	0.000255433	2.53547	9606	Homo sapiens	P10109;P00352;P01189	P10109;P00352;P01189	R-HSA-71691;R-HSA-193101;R-HSA-193997
R-HSA-5621481	C-type lectin receptors (CLRs)	6	174	0.0154846	0.956336	0.956336	13	68	0.00513906	0.00109653	2.57383	9606	Homo sapiens	Q00653;Q14643;O75832;P63208;P22694;P12931	Q00653;Q14643;O75832;P12931-1;P63208;P22694	R-HSA-5607728;R-HSA-5607731;R-HSA-5607741;R-HSA-5624473;R-HSA-169683;R-HSA-169680;R-HSA-5660965;R-HSA-5607750;R-HSA-5607725;R-HSA-5607724;R-HSA-5607726;R-HSA-5607720;R-HSA-5607723
R-HSA-350562	Regulation of ornithine decarboxylase (ODC)	1	51	0.00453858	0.95686	0.95686	1	4	0.000302297	1.9144e-05	2.2184	9606	Homo sapiens	O75832	O75832	R-HSA-353125
R-HSA-157858	Gap junction trafficking and regulation	1	51	0.00453858	0.95686	0.95686	3	24	0.00181378	0.00016562	1.7399	9606	Homo sapiens	P12931	P12931-2	R-HSA-191654;R-HSA-191636;R-HSA-191656
R-HSA-9009391	Extra-nuclear estrogen signaling	2	80	0.00711934	0.957271	0.957271	6	38	0.00287183	0.00344071	4.63225	9606	Homo sapiens	Q9Y243;P12931	Q9Y243;P12931	R-HSA-9021609;R-HSA-199298;R-HSA-9021660;R-HSA-9021596;R-HSA-9624526;R-HSA-9632412
R-HSA-5693571	Nonhomologous End-Joining (NHEJ)	1	52	0.00462757	0.959444	0.959444	4	13	0.000982467	1.8975e-05	2.7808	9606	Homo sapiens	P49959	P49959	R-HSA-5686900;R-HSA-5686704;R-HSA-5693599;R-HSA-5686685
R-HSA-69613	p53-Independent G1/S DNA damage checkpoint	1	52	0.00462757	0.959444	0.959444	1	4	0.000302297	1.9144e-05	2.2184	9606	Homo sapiens	O75832	O75832	R-HSA-69600
R-HSA-69601	Ubiquitin Mediated Degradation of Phosphorylated Cdc25A	1	52	0.00462757	0.959444	0.959444	1	4	0.000302297	1.9144e-05	2.2184	9606	Homo sapiens	O75832	O75832	R-HSA-69600
R-HSA-69610	p53-Independent DNA Damage Response	1	52	0.00462757	0.959444	0.959444	1	4	0.000302297	1.9144e-05	2.2184	9606	Homo sapiens	O75832	O75832	R-HSA-69600
R-HSA-349425	Autodegradation of the E3 ubiquitin ligase COP1	1	52	0.00462757	0.959444	0.959444	1	5	0.000377872	1.9144e-05	2.2184	9606	Homo sapiens	O75832	O75832	R-HSA-264458
R-HSA-75815	Ubiquitin-dependent degradation of Cyclin D	1	52	0.00462757	0.959444	0.959444	1	5	0.000377872	1.9144e-05	2.2184	9606	Homo sapiens	O75832	O75832	R-HSA-75825
R-HSA-69206	G1/S Transition	4	131	0.0116579	0.959998	0.959998	6	61	0.00461004	0.00177173	3.57395	9606	Homo sapiens	O75832;Q9Y243;Q13547;P63208	O75832;Q9Y243;Q13547;P63208	R-HSA-187552;R-HSA-187574;R-HSA-187575;R-HSA-198613;R-HSA-8961934;R-HSA-187545
R-HSA-1168372	Downstream signaling events of B Cell Receptor (BCR)	2	82	0.00729732	0.961458	0.961458	3	15	0.00113362	6.5937e-05	1.9933	9606	Homo sapiens	O75832;P63208	O75832;P63208	R-HSA-1168640;R-HSA-1168643;R-HSA-1168642
R-HSA-9635486	Infection with Mycobacterium tuberculosis	2	82	0.00729732	0.961458	0.961458	2	66	0.00498791	0.00115434	1.8934	9606	Homo sapiens	O14964;P23246	O14964;P23246	R-HSA-9635667;R-HSA-9635446
R-HSA-169911	Regulation of Apoptosis	1	53	0.00471656	0.961874	0.961874	1	5	0.000377872	1.9144e-05	2.2184	9606	Homo sapiens	O75832	O75832	R-HSA-211715
R-HSA-445717	Aquaporin-mediated transport	1	53	0.00471656	0.961874	0.961874	3	25	0.00188936	0.00383	4.5698	9606	Homo sapiens	P22694	P22694	R-HSA-111925;R-HSA-8951727;R-HSA-432232
R-HSA-9013405	RHOD GTPase cycle	1	53	0.00471656	0.961874	0.961874	1	9	0.000680169	0.019807	1.5377	9606	Homo sapiens	Q68EM7	Q68EM7	R-HSA-9013437
R-HSA-1660499	Synthesis of PIPs at the plasma membrane	1	53	0.00471656	0.961874	0.961874	2	33	0.00249395	0.024384	2.6716	9606	Homo sapiens	P48426	P48426	R-HSA-1676145;R-HSA-1675776
R-HSA-3214847	HATs acetylate histones	3	108	0.00961111	0.961879	0.961879	4	15	0.00113362	0.0129401	2.30097	9606	Homo sapiens	Q6IA86;O95163;Q5QNW6	Q6IA86;O95163;Q5QNW6	R-HSA-3301345;R-HSA-3697008;R-HSA-3662335;R-HSA-3318415
R-HSA-774815	Nucleosome assembly	1	54	0.00480555	0.964158	0.964158	1	4	0.000302297	0.00088348	1.8276	9606	Homo sapiens	Q96T23	Q96T23	R-HSA-606287
R-HSA-606279	Deposition of new CENPA-containing nucleosomes at the centromere	1	54	0.00480555	0.964158	0.964158	1	4	0.000302297	0.00088348	1.8276	9606	Homo sapiens	Q96T23	Q96T23	R-HSA-606287
R-HSA-5654736	Signaling by FGFR1	1	54	0.00480555	0.964158	0.964158	1	48	0.00362757	0.00016562	1.7399	9606	Homo sapiens	P12931	P12931-1	R-HSA-1295609
R-HSA-5617833	Cilium Assembly	7	202	0.0179763	0.965037	0.965037	27	50	0.00377872	0.00175529	3.06583	9606	Homo sapiens	O60645;Q99996;Q8IYI6;A6NIH7;Q9NV70;O43924;Q9BXC9	O60645;Q99996;Q8IYI6;A6NIH7;Q9NV70;O43924;Q9BXC9	R-HSA-5617815;R-HSA-5617816;R-HSA-5624133;R-HSA-5624132;R-HSA-5624129;R-HSA-5638016;R-HSA-5624131;R-HSA-5624130;R-HSA-5626699;R-HSA-5638006;R-HSA-5638007;R-HSA-5626228;R-HSA-5638004;R-HSA-5626227;R-HSA-5624125;R-HSA-5624956;R-HSA-5624127;R-HSA-5638012;R-HSA-5624126;R-HSA-5624953;R-HSA-5626681;R-HSA-5624954;R-HSA-5638009;R-HSA-5623524;R-HSA-5623527;R-HSA-5626220;R-HSA-5626223
R-HSA-5696399	Global Genome Nucleotide Excision Repair (GG-NER)	2	84	0.0074753	0.96525	0.96525	2	20	0.00151149	5.11505e-06	2.1183	9606	Homo sapiens	P63279;P61201	P63279;P61201	R-HSA-6790454;R-HSA-5691006
R-HSA-1430728	Metabolism	114	2148	0.191154	0.965805	0.965805	242	2019	0.152585	0.00482261	2.54991	9606	Homo sapiens	O95674;Q13510;P28161;P11166;P35658;Q96AT9;P50897;P47914;Q8N183;Q9P2J5;P41252;Q96EK7;Q13085;Q9HD34;P23786;Q9BW27;Q8NBJ7;P22694;P62913;P22059;P48449;O14561;Q9H7Z7;O95167;P11182;P05062;Q9NY59;P49247;P01189;Q6YP21;O15382;Q8TEM1;P56937;P31431;O76062;O60701;P40261;Q9BUE6;Q8NFH3;Q16134;P04062;Q8NFH4;Q9UBM7;P49914;P48426;O95741;Q96EY8;Q9Y2Z9;Q13822;P62829;P10109;Q8N1F7;P54803;Q6UB35;O96033;Q9BZF1;Q9Y5Y2;…	O95674;Q13510;P28161;P11166;P35658;Q96AT9;P50897;P47914;Q8N183;Q9P2J5;P41252;Q96EK7;Q13085;Q9HD34;P23786;Q9BW27;Q8NBJ7;P22694;P62913;P22059;P48449;O14561;Q9H7Z7;O95167;P11182;P05062;Q9NY59;P49247;P01189;Q6YP21;O15382;Q8TEM1;P56937;P31431;O76062;O60701;P40261;Q9BUE6;Q8NFH3;Q16134;P04062;Q8NFH4;Q9UBM7;P49914;P48426;O95741;Q96EY8;Q9Y2Z9;Q13822;P62829;P10109;Q8N1F7;P54803;Q6UB35;O96033;Q9BZF1;Q9Y5Y2;…	R-HSA-1655833;R-HSA-1655832;R-HSA-1614362;R-HSA-1655839;R-HSA-71691;R-HSA-1655827;R-HSA-1655826;R-HSA-5676637;R-HSA-1655828;R-HSA-2162225;R-HSA-1368065;R-HSA-1655823;R-HSA-1605632;R-HSA-1614336;R-HSA-2022919;R-HSA-1675776;R-HSA-2408509;R-HSA-193054;R-HSA-173597;R-HSA-9638064;R-HSA-8933547;R-HSA-2090043;R-HSA-9638075;R-HSA-193064;R-HSA-193065;R-HSA-2162187;R-HSA-193070;R-HSA-9638078;R-HSA-9638076;…
R-HSA-112399	IRS-mediated signalling	1	55	0.00489454	0.966306	0.966306	4	9	0.000680169	0.0012428	4.581	9606	Homo sapiens	Q9Y4H2	Q9Y4H2	R-HSA-74737;R-HSA-74736;R-HSA-109699;R-HSA-109817
R-HSA-9013409	RHOJ GTPase cycle	1	55	0.00489454	0.966306	0.966306	1	3	0.000226723	0.0038211	3.5937	9606	Homo sapiens	Q6IAA8	Q6IAA8	R-HSA-9017507
R-HSA-4641257	Degradation of AXIN	1	55	0.00489454	0.966306	0.966306	2	8	0.000604595	1.9144e-05	2.2184	9606	Homo sapiens	O75832	O75832	R-HSA-3640874;R-HSA-4641256
R-HSA-936837	Ion transport by P-type ATPases	1	55	0.00489454	0.966306	0.966306	2	16	0.00120919	8.548e-05	2.3564	9606	Homo sapiens	Q9NTI2	Q9NTI2	R-HSA-947591;R-HSA-939763
R-HSA-180585	Vif-mediated degradation of APOBEC3G	1	56	0.00498354	0.968325	0.968325	1	4	0.000302297	1.9144e-05	2.2184	9606	Homo sapiens	O75832	O75832	R-HSA-180603
R-HSA-450408	AUF1 (hnRNP D0) binds and destabilizes mRNA	1	56	0.00498354	0.968325	0.968325	1	4	0.000302297	1.9144e-05	2.2184	9606	Homo sapiens	O75832	O75832	R-HSA-450466
R-HSA-912446	Meiotic recombination	1	56	0.00498354	0.968325	0.968325	2	9	0.000680169	1.8975e-05	2.7808	9606	Homo sapiens	P49959	P49959	R-HSA-9023941;R-HSA-9023943
R-HSA-4641258	Degradation of DVL	1	57	0.00507253	0.970224	0.970224	2	7	0.000529021	1.9144e-05	2.2184	9606	Homo sapiens	O75832	O75832	R-HSA-1504193;R-HSA-4641260
R-HSA-8932339	ROS sensing by NFE2L2	1	57	0.00507253	0.970224	0.970224	1	8	0.000604595	1.9144e-05	2.2184	9606	Homo sapiens	O75832	O75832	R-HSA-8932355
R-HSA-69541	Stabilization of p53	1	57	0.00507253	0.970224	0.970224	1	15	0.00113362	1.9144e-05	2.2184	9606	Homo sapiens	O75832	O75832	R-HSA-264458
R-HSA-2151201	Transcriptional activation of mitochondrial biogenesis	1	57	0.00507253	0.970224	0.970224	1	32	0.00241838	0.0015739	2.8462	9606	Homo sapiens	O60907	O60907	R-HSA-1592238
R-HSA-2565942	Regulation of PLK1 Activity at G2/M Transition	2	87	0.00774228	0.970274	0.970274	6	12	0.000906892	6.8449e-05	2.2125	9606	Homo sapiens	Q99996;P63208	Q99996;P63208	R-HSA-3000319;R-HSA-3000335;R-HSA-2574845;R-HSA-3000310;R-HSA-3000339;R-HSA-2574840
R-HSA-69242	S Phase	5	162	0.0144167	0.970848	0.970848	15	54	0.00408102	0.00177766	4.3767	9606	Homo sapiens	O60216;P51530;O75832;Q9Y243;P63208	O60216;P51530;O75832;Q9Y243;P63208	R-HSA-2468039;R-HSA-187552;R-HSA-2473152;R-HSA-2468041;R-HSA-75825;R-HSA-68946;R-HSA-187574;R-HSA-68948;R-HSA-187575;R-HSA-198613;R-HSA-69142;R-HSA-69144;R-HSA-69016;R-HSA-2473151;R-HSA-187545
R-HSA-418346	Platelet homeostasis	2	88	0.00783127	0.971788	0.971788	3	30	0.00226723	0.0178511	3.02975	9606	Homo sapiens	Q14643;P29350	Q14643;P29350	R-HSA-210277;R-HSA-139854;R-HSA-418442
R-HSA-917937	Iron uptake and transport	1	58	0.00516152	0.972008	0.972008	3	34	0.00256953	0.00011273	1.7682	9606	Homo sapiens	P63208	P63208	R-HSA-5691108;R-HSA-5691167;R-HSA-5691176
R-HSA-2219530	Constitutive Signaling by Aberrant PI3K in Cancer	2	89	0.00792026	0.973226	0.973226	1	2	0.000151149	0.00070421	3.16045	9606	Homo sapiens	Q9Y4H2;P12931	Q9Y4H2;P12931	R-HSA-2400009
R-HSA-2428928	IRS-related events triggered by IGF1R	1	59	0.00525051	0.973686	0.973686	6	12	0.000906892	0.0012428	4.581	9606	Homo sapiens	Q9Y4H2	Q9Y4H2	R-HSA-74737;R-HSA-74736;R-HSA-109699;R-HSA-109817;R-HSA-2428926;R-HSA-2428922
R-HSA-68827	CDT1 association with the CDC6:ORC:origin complex	1	59	0.00525051	0.973686	0.973686	1	3	0.000226723	1.9144e-05	2.2184	9606	Homo sapiens	O75832	O75832	R-HSA-68825
R-HSA-351202	Metabolism of polyamines	1	59	0.00525051	0.973686	0.973686	1	15	0.00113362	1.9144e-05	2.2184	9606	Homo sapiens	O75832	O75832	R-HSA-353125
R-HSA-69620	Cell Cycle Checkpoints	10	275	0.0244727	0.973999	0.973999	12	56	0.00423216	0.00265964	3.15008	9606	Homo sapiens	P51530;P49959;O75832;P52948;O43684;Q8NFH3;Q9BW27;Q8NFH4;Q12769;P36873	P51530;P49959;O75832;O43684;Q8NFH3;Q9BW27;Q8NFH4;Q12769;P36873;P52948-5	R-HSA-5683735;R-HSA-69600;R-HSA-69891;R-HSA-6799332;R-HSA-141409;R-HSA-141431;R-HSA-8852354;R-HSA-141422;R-HSA-141439;R-HSA-141423;R-HSA-264458;R-HSA-141437
R-HSA-187037	Signaling by NTRK1 (TRKA)	3	117	0.010412	0.974948	0.974948	8	102	0.00770859	0.000475503	3.48437	9606	Homo sapiens	P51812;Q9Y4H2;P12931	P12931-1;P51812;Q9Y4H2	R-HSA-198211;R-HSA-171011;R-HSA-198295;R-HSA-199895;R-HSA-198315;R-HSA-198266;R-HSA-198746;R-HSA-170991
R-HSA-73772	RNA Polymerase I Promoter Escape	1	60	0.0053395	0.975264	0.975264	2	2	0.000151149	0.020783	3.9043	9606	Homo sapiens	P19388	P19388	R-HSA-73769;R-HSA-74986
R-HSA-6794361	Neurexins and neuroligins	1	60	0.0053395	0.975264	0.975264	2	19	0.00143591	0.0012531	2.5153	9606	Homo sapiens	P11171	P11171	R-HSA-6797553;R-HSA-6797568
R-HSA-201722	Formation of the beta-catenin:TCF transactivating complex	1	60	0.0053395	0.975264	0.975264	1	13	0.000982467	0.00023926	2.7846	9606	Homo sapiens	Q13547	Q13547	R-HSA-3299569
R-HSA-1852241	Organelle biogenesis and maintenance	11	298	0.0265195	0.975586	0.975586	30	86	0.0064994	0.00158023	3.24335	9606	Homo sapiens	O60645;Q99996;Q8IYI6;A6NIH7;P54619;O60907;Q9NV70;Q5XKP0;O75431;O43924;Q9BXC9	O60645;Q99996;Q8IYI6;A6NIH7;P54619;O60907;Q9NV70;Q5XKP0;O75431;O43924;Q9BXC9	R-HSA-5617815;R-HSA-5617816;R-HSA-5624133;R-HSA-5624132;R-HSA-5624129;R-HSA-5638016;R-HSA-5624131;R-HSA-5624130;R-HSA-5626699;R-HSA-5638006;R-HSA-5638007;R-HSA-8949609;R-HSA-5626228;R-HSA-5638004;R-HSA-5626227;R-HSA-5624125;R-HSA-5624956;R-HSA-5624127;R-HSA-5638012;R-HSA-5624126;R-HSA-1592244;R-HSA-5624953;R-HSA-5626681;R-HSA-5624954;R-HSA-5638009;R-HSA-5623524;R-HSA-5623527;R-HSA-1592238;R-HSA-5…
R-HSA-69052	Switching of origins to a post-replicative state	2	91	0.00809825	0.975895	0.975895	3	9	0.000680169	6.5937e-05	1.9933	9606	Homo sapiens	O75832;P63208	O75832;P63208	R-HSA-68946;R-HSA-68948;R-HSA-69016
R-HSA-6794362	Protein-protein interactions at synapses	2	91	0.00809825	0.975895	0.975895	6	33	0.00249395	0.00619105	2.5293	9606	Homo sapiens	P11171;Q13332	P11171;Q13332	R-HSA-6798258;R-HSA-6798257;R-HSA-6797553;R-HSA-8855648;R-HSA-6797568;R-HSA-388824
R-HSA-2559586	DNA Damage/Telomere Stress Induced Senescence	1	61	0.0054285	0.976747	0.976747	8	17	0.00128476	1.8975e-05	2.7808	9606	Homo sapiens	P49959	P49959	R-HSA-3785768;R-HSA-5682020;R-HSA-5693540;R-HSA-5682018;R-HSA-5682044;R-HSA-5693612;R-HSA-5682026;R-HSA-6792712
R-HSA-74751	Insulin receptor signalling cascade	1	61	0.0054285	0.976747	0.976747	10	25	0.00188936	0.0012428	4.581	9606	Homo sapiens	Q9Y4H2	Q9Y4H2	R-HSA-74737;R-HSA-74736;R-HSA-109699;R-HSA-74707;R-HSA-74711;R-HSA-109817;R-HSA-74712;R-HSA-74747;R-HSA-5686315;R-HSA-109823
R-HSA-198725	Nuclear Events (kinase and transcription factor activation)	1	61	0.0054285	0.976747	0.976747	2	48	0.00362757	1.8089e-05	4.1322	9606	Homo sapiens	P51812	P51812	R-HSA-199895;R-HSA-198746
R-HSA-2682334	EPH-Ephrin signaling	2	92	0.00818724	0.977131	0.977131	25	56	0.00423216	0.000144625	1.967	9606	Homo sapiens	O14672;P12931	P12931-1;O14672	R-HSA-3928633;R-HSA-3928639;R-HSA-3928627;R-HSA-3928625;R-HSA-3928631;R-HSA-3928628;R-HSA-3928623;R-HSA-3928615;R-HSA-3928614;R-HSA-3928602;R-HSA-3928607;R-HSA-4093336;R-HSA-3928604;R-HSA-3928594;R-HSA-3928660;R-HSA-3928651;R-HSA-4093327;R-HSA-3928648;R-HSA-3928584;R-HSA-3928642;R-HSA-3928641;R-HSA-3928640;R-HSA-3928583;R-HSA-3928645;R-HSA-3928580
R-HSA-2428924	IGF1R signaling cascade	1	62	0.00551749	0.978141	0.978141	6	17	0.00128476	0.0012428	4.581	9606	Homo sapiens	Q9Y4H2	Q9Y4H2	R-HSA-74737;R-HSA-74736;R-HSA-109699;R-HSA-109817;R-HSA-2428926;R-HSA-2428922
R-HSA-69239	Synthesis of DNA	3	120	0.010679	0.978265	0.978265	5	26	0.00196493	5.4737e-05	3.86187	9606	Homo sapiens	P51530;O75832;P63208	P51530;O75832;P63208	R-HSA-68946;R-HSA-68948;R-HSA-69142;R-HSA-69144;R-HSA-69016
R-HSA-163125	Post-translational modification: synthesis of GPI-anchored proteins	2	94	0.00836522	0.979421	0.979421	2	14	0.00105804	0.0056157	2.82515	9606	Homo sapiens	Q969N2;Q75T13	Q969N2;Q75T13	R-HSA-162836;R-HSA-162729
R-HSA-2404192	Signaling by Type 1 Insulin-like Growth Factor 1 Receptor (IGF1R)	1	63	0.00560648	0.979452	0.979452	6	19	0.00143591	0.0012428	4.581	9606	Homo sapiens	Q9Y4H2	Q9Y4H2	R-HSA-74737;R-HSA-74736;R-HSA-109699;R-HSA-109817;R-HSA-2428926;R-HSA-2428922
R-HSA-5625740	RHO GTPases activate PKNs	1	63	0.00560648	0.979452	0.979452	3	20	0.00151149	0.0082698	2.82	9606	Homo sapiens	O60341	O60341	R-HSA-5625870;R-HSA-5625849;R-HSA-5625848
R-HSA-983695	Antigen activates B Cell Receptor (BCR) leading to generation of second messengers	2	95	0.00845421	0.980481	0.980481	5	25	0.00188936	0.0178511	3.02975	9606	Homo sapiens	Q14643;P29350	Q14643;P29350	R-HSA-169683;R-HSA-983709;R-HSA-169680;R-HSA-983707;R-HSA-1168376
R-HSA-174084	Autodegradation of Cdh1 by Cdh1:APC/C	1	64	0.00569547	0.980684	0.980684	1	2	0.000151149	1.9144e-05	2.2184	9606	Homo sapiens	O75832	O75832	R-HSA-174058
R-HSA-983189	Kinesins	1	64	0.00569547	0.980684	0.980684	3	14	0.00105804	0.00014567	1.7746	9606	Homo sapiens	Q9H0B6	Q9H0B6	R-HSA-983259;R-HSA-983194;R-HSA-983266
R-HSA-4608870	Asymmetric localization of PCP proteins	1	64	0.00569547	0.980684	0.980684	1	7	0.000529021	1.9144e-05	2.2184	9606	Homo sapiens	O75832	O75832	R-HSA-4608855
R-HSA-9033241	Peroxisomal protein import	1	64	0.00569547	0.980684	0.980684	3	26	0.00196493	0.041145	1.7988	9606	Homo sapiens	P34913	P34913	R-HSA-9033233;R-HSA-9033235;R-HSA-9033236
R-HSA-9707564	Cytoprotection by HMOX1	3	123	0.010946	0.981161	0.981161	4	32	0.00241838	0.000568591	2.2776	9606	Homo sapiens	O75832;O60907;P63208	O75832;O60907;P63208	R-HSA-9708517;R-HSA-400143;R-HSA-9708525;R-HSA-8932355
R-HSA-421270	Cell-cell junction organization	1	65	0.00578446	0.981842	0.981842	2	21	0.00158706	3.6567e-05	4.2013	9606	Homo sapiens	P12830	P12830	R-HSA-419002;R-HSA-419001
R-HSA-913709	O-linked glycosylation of mucins	1	65	0.00578446	0.981842	0.981842	1	17	0.00128476	1.2501e-06	5.9763	9606	Homo sapiens	Q96EU7	Q96EU7	R-HSA-1964505
R-HSA-375276	Peptide ligand-binding receptors	6	198	0.0176204	0.982508	0.982508	8	77	0.00581923	0.00216224	2.16612	9606	Homo sapiens	P00734;P42892;P0DJI8;P01189;P22466;Q9NRV9	P00734;P42892;P0DJI8;P01189;P22466;Q9NRV9	R-HSA-388596;R-HSA-389463;R-HSA-8876868;R-HSA-389026;R-HSA-388605;R-HSA-444476;R-HSA-391913;R-HSA-374298
R-HSA-983168	Antigen processing: Ubiquitination & Proteasome degradation	11	309	0.0274984	0.98285	0.98285	7	9	0.000680169	0.00314228	2.61719	9606	Homo sapiens	Q9UNE7;O94874;Q5T4S7;Q9UIQ6;O75832;Q7Z6Z7;P63208;Q96J02;Q6UWE0;Q15345;P52888	Q9UNE7;O94874;Q5T4S7;Q9UIQ6;O75832;Q7Z6Z7;P63208;Q96J02;Q6UWE0;Q15345;P52888	R-HSA-983150;R-HSA-983147;R-HSA-983162;R-HSA-8940641;R-HSA-983157;R-HSA-983156;R-HSA-983140
R-HSA-1234176	Oxygen-dependent proline hydroxylation of Hypoxia-inducible Factor Alpha	1	66	0.00587345	0.982932	0.982932	1	12	0.000906892	1.9144e-05	2.2184	9606	Homo sapiens	O75832	O75832	R-HSA-1234159
R-HSA-69580	p53-Dependent G1/S DNA damage checkpoint	1	66	0.00587345	0.982932	0.982932	1	22	0.00166264	1.9144e-05	2.2184	9606	Homo sapiens	O75832	O75832	R-HSA-264458
R-HSA-69563	p53-Dependent G1 DNA Damage Response	1	66	0.00587345	0.982932	0.982932	1	22	0.00166264	1.9144e-05	2.2184	9606	Homo sapiens	O75832	O75832	R-HSA-264458
R-HSA-202733	Cell surface interactions at the vascular wall	8	246	0.021892	0.984129	0.984129	7	65	0.00491233	0.00875936	3.22261	9606	Homo sapiens	P35052;P16422;P00734;P29350;Q14393;P12931;Q9NRD5;P31431	P35052;P16422;P12931-1;P00734;P29350;Q14393;Q9NRD5;P31431	R-HSA-210291;R-HSA-141040;R-HSA-8858435;R-HSA-202710;R-HSA-210277;R-HSA-8870732;R-HSA-8867240
R-HSA-8939236	RUNX1 regulates transcription of genes involved in differentiation of HSCs	2	99	0.00881018	0.984217	0.984217	3	15	0.00113362	0.000215757	2.7422	9606	Homo sapiens	O75832;Q96J02	O75832;Q96J02	R-HSA-8956684;R-HSA-8956652;R-HSA-8957265
R-HSA-5576891	Cardiac conduction	3	127	0.0113019	0.984454	0.984454	5	27	0.00204051	0.000591823	3.11447	9606	Homo sapiens	Q14643;Q99996;P68106	Q14643;Q99996;P68106	R-HSA-169683;R-HSA-2855020;R-HSA-5226904;R-HSA-139854;R-HSA-5577050
R-HSA-174154	APC/C:Cdc20 mediated degradation of Securin	1	68	0.00605144	0.984918	0.984918	1	3	0.000226723	1.9144e-05	2.2184	9606	Homo sapiens	O75832	O75832	R-HSA-174202
R-HSA-69615	G1/S DNA Damage Checkpoints	1	68	0.00605144	0.984918	0.984918	2	26	0.00196493	1.9144e-05	2.2184	9606	Homo sapiens	O75832	O75832	R-HSA-69600;R-HSA-264458
R-HSA-9664323	FCGR3A-mediated IL10 synthesis	3	128	0.0113909	0.985187	0.985187	8	20	0.00151149	0.00177057	2.79103	9606	Homo sapiens	Q14643;P22694;P12931	Q14643;P12931-1;P22694	R-HSA-9664275;R-HSA-169683;R-HSA-169680;R-HSA-111925;R-HSA-111924;R-HSA-9664261;R-HSA-8951727;R-HSA-111919
R-HSA-15869	Metabolism of nucleotides	2	101	0.00898816	0.985815	0.985815	2	139	0.0105048	0.000242825	2.3007	9606	Homo sapiens	P00492;Q01433	P00492;Q01433	R-HSA-74215;R-HSA-76590
R-HSA-380284	Loss of proteins required for interphase microtubule organization from the centrosome	1	69	0.00614043	0.985823	0.985823	3	3	0.000226723	2.4168e-05	2.6568	9606	Homo sapiens	Q99996	Q99996	R-HSA-380294;R-HSA-380272;R-HSA-380303
R-HSA-380259	Loss of Nlp from mitotic centrosomes	1	69	0.00614043	0.985823	0.985823	2	2	0.000151149	2.4168e-05	2.6568	9606	Homo sapiens	Q99996	Q99996	R-HSA-380272;R-HSA-380303
R-HSA-5658442	Regulation of RAS by GAPs	1	69	0.00614043	0.985823	0.985823	1	5	0.000377872	1.9144e-05	2.2184	9606	Homo sapiens	O75832	O75832	R-HSA-5658430
R-HSA-6809371	Formation of the cornified envelope	3	129	0.0114799	0.985887	0.985887	9	27	0.00204051	0.00646094	1.83317	9606	Homo sapiens	Q14126;Q99959;P05783	Q14126;Q99959;P05783	R-HSA-6814695;R-HSA-6810357;R-HSA-6811539;R-HSA-6814387;R-HSA-8942224;R-HSA-6814734;R-HSA-6814764;R-HSA-6814298;R-HSA-6810937
R-HSA-9013148	CDC42 GTPase cycle	4	155	0.0137937	0.985942	0.985942	3	6	0.000453446	0.0092343	2.52997	9606	Homo sapiens	Q68EM7;Q96N67;Q6IAA8;Q5VV41	Q68EM7;Q96N67;Q6IAA8;Q5VV41	R-HSA-9013161;R-HSA-9013157;R-HSA-9013159
R-HSA-1500931	Cell-Cell communication	3	130	0.0115689	0.986555	0.986555	4	60	0.00453446	0.0115294	3.31243	9606	Homo sapiens	P29350;P12830;P12931	P12931-1;P29350;P12830	R-HSA-391156;R-HSA-391150;R-HSA-419002;R-HSA-419001
R-HSA-5690714	CD22 mediated BCR regulation	1	70	0.00622942	0.986673	0.986673	1	4	0.000302297	0.034386	3.9961	9606	Homo sapiens	P29350	P29350	R-HSA-5690701
R-HSA-5689880	Ub-specific processing proteases	6	205	0.0182433	0.986763	0.986763	5	40	0.00302297	0.00938348	2.33853	9606	Homo sapiens	P54578;Q9NZL9;O75832;O75886;Q5QNW6;O14964	P54578;Q9NZL9;O75832;O75886;Q5QNW6;O14964	R-HSA-6782628;R-HSA-5689539;R-HSA-5696960;R-HSA-5690080;R-HSA-5696872
R-HSA-109581	Apoptosis	5	182	0.0161965	0.987255	0.987255	10	141	0.010656	0.00516225	3.7051	9606	Homo sapiens	Q14126;O75832;Q9Y243;Q07812;P12830	Q14126;O75832;Q9Y243;Q07812;P12830	R-HSA-211715;R-HSA-351877;R-HSA-114307;R-HSA-114275;R-HSA-168849;R-HSA-198347;R-HSA-202939;R-HSA-114264;R-HSA-114284;R-HSA-139917
R-HSA-8854518	AURKA Activation by TPX2	1	72	0.0064074	0.988225	0.988225	2	2	0.000151149	2.4168e-05	2.6568	9606	Homo sapiens	Q99996	Q99996	R-HSA-8853405;R-HSA-8853419
R-HSA-9645723	Diseases of programmed cell death	1	72	0.0064074	0.988225	0.988225	1	28	0.00211608	0.00032079	3.4043	9606	Homo sapiens	Q08379	Q08379	R-HSA-8868260
R-HSA-174824	Plasma lipoprotein assembly, remodeling, and clearance	1	72	0.0064074	0.988225	0.988225	1	84	0.00634825	0.00383	4.5698	9606	Homo sapiens	P22694	P22694	R-HSA-5682101
R-HSA-69017	CDK-mediated phosphorylation and removal of Cdc6	1	73	0.0064964	0.988932	0.988932	1	4	0.000302297	1.9144e-05	2.2184	9606	Homo sapiens	O75832	O75832	R-HSA-69016
R-HSA-9711123	Cellular response to chemical stress	4	161	0.0143277	0.989282	0.989282	5	64	0.00483676	0.000813868	3.12155	9606	Homo sapiens	O75832;Q9NNW7;O60907;P63208	O75832;Q9NNW7;O60907;P63208	R-HSA-9708517;R-HSA-3323050;R-HSA-400143;R-HSA-9708525;R-HSA-8932355
R-HSA-174178	APC/C:Cdh1 mediated degradation of Cdc20 and other APC/C:Cdh1 targeted proteins in late mitosis/early G1	1	74	0.00658539	0.989596	0.989596	2	6	0.000453446	1.9144e-05	2.2184	9606	Homo sapiens	O75832	O75832	R-HSA-174105;R-HSA-188191
R-HSA-73884	Base Excision Repair	1	74	0.00658539	0.989596	0.989596	5	105	0.00793531	0.00034118	2.5536	9606	Homo sapiens	Q96T60	Q96T60	R-HSA-5649734;R-HSA-5649726;R-HSA-5649724;R-HSA-5649723;R-HSA-5649705
R-HSA-425393	Transport of inorganic cations/anions and amino acids/oligopeptides	2	107	0.00952211	0.98972	0.98972	2	75	0.00566808	9.57335e-05	2.8123	9606	Homo sapiens	Q9NRA2;Q9P2U8	Q9NRA2;Q9P2U8	R-HSA-428052;R-HSA-428585
R-HSA-1483257	Phospholipid metabolism	6	212	0.0188662	0.990032	0.990032	9	205	0.0154927	0.00647372	2.7992	9606	Homo sapiens	Q9BZF1;Q9Y259;O95741;O95674;Q9NPH0;P48426	Q9BZF1;Q9Y259;O95741;O95674;Q9NPH0;P48426	R-HSA-1483222;R-HSA-8867876;R-HSA-6811522;R-HSA-1676145;R-HSA-1675776;R-HSA-8878654;R-HSA-1483004;R-HSA-1483165;R-HSA-5333678
R-HSA-1234174	Cellular response to hypoxia	1	76	0.00676337	0.990807	0.990807	1	20	0.00151149	1.9144e-05	2.2184	9606	Homo sapiens	O75832	O75832	R-HSA-1234159
R-HSA-909733	Interferon alpha/beta signaling	3	138	0.0122809	0.990908	0.990908	6	22	0.00166264	0.019329	3.8433	9606	Homo sapiens	Q13325;P29350;Q00978	Q13325;P29350;Q00978	R-HSA-909725;R-HSA-909726;R-HSA-909721;R-HSA-1015702;R-HSA-1015699;R-HSA-997314
R-HSA-202403	TCR signaling	3	138	0.0122809	0.990908	0.990908	4	52	0.00392987	0.00556396	1.91537	9606	Homo sapiens	O75832;P63208;P08575	O75832;P63208;P08575	R-HSA-5607728;R-HSA-202214;R-HSA-5607724;R-HSA-202233
R-HSA-6785807	Interleukin-4 and Interleukin-13 signaling	2	111	0.00987808	0.991717	0.991717	1	47	0.003552	0.0037935	2.2247	9606	Homo sapiens	P0DJI8;P01189	P0DJI8;P01189	R-HSA-6789615
R-HSA-5357801	Programmed Cell Death	6	217	0.0193112	0.991883	0.991883	13	197	0.0148881	0.00430288	3.88048	9606	Homo sapiens	Q9UNE7;Q14126;O75832;Q9Y243;Q07812;P12830	Q9UNE7;Q14126;O75832;Q9Y243;Q07812;P12830	R-HSA-211715;R-HSA-351877;R-HSA-114307;R-HSA-114275;R-HSA-198347;R-HSA-9688831;R-HSA-114284;R-HSA-139917;R-HSA-168849;R-HSA-9688838;R-HSA-202939;R-HSA-5213462;R-HSA-114264
R-HSA-8852276	The role of GTSE1 in G2/M progression after G2 checkpoint	1	79	0.00703035	0.992366	0.992366	1	10	0.000755744	1.9144e-05	2.2184	9606	Homo sapiens	O75832	O75832	R-HSA-8852354
R-HSA-416476	G alpha (q) signalling events	6	219	0.0194892	0.992528	0.992528	8	35	0.0026451	0.00263186	2.78798	9606	Homo sapiens	Q8N2K0;Q14643;P00734;Q9BV23;P51812;P0DJI8	Q8N2K0;Q14643;P00734;Q9BV23;P51812;P0DJI8	R-HSA-749448;R-HSA-199895;R-HSA-139941;R-HSA-749452;R-HSA-5694462;R-HSA-198746;R-HSA-139854;R-HSA-379048
R-HSA-380287	Centrosome maturation	1	81	0.00720833	0.993255	0.993255	6	6	0.000453446	2.4168e-05	2.6568	9606	Homo sapiens	Q99996	Q99996	R-HSA-380311;R-HSA-380455;R-HSA-380294;R-HSA-380272;R-HSA-380303;R-HSA-380283
R-HSA-380270	Recruitment of mitotic centrosome proteins and complexes	1	81	0.00720833	0.993255	0.993255	3	3	0.000226723	2.4168e-05	2.6568	9606	Homo sapiens	Q99996	Q99996	R-HSA-380311;R-HSA-380455;R-HSA-380283
R-HSA-5683057	MAPK family signaling cascades	11	338	0.0300792	0.993574	0.993574	20	122	0.00922007	0.000963592	2.75731	9606	Homo sapiens	Q9HCE1;Q9UKV8;O75832;Q9H9G7;Q9UL18;Q9Y4H2;P22694;P36873;P12931;O43924;P11277	Q9HCE1;Q9UKV8;O75832;Q9H9G7;Q9UL18;Q9Y4H2;P22694;P36873;P12931;O43924;P11277	R-HSA-5672980;R-HSA-5672978;R-HSA-5687088;R-HSA-9654523;R-HSA-5658430;R-HSA-5687103;R-HSA-9657599;R-HSA-9654525;R-HSA-9657603;R-HSA-5672965;R-HSA-9657606;R-HSA-9654533;R-HSA-5672972;R-HSA-5672973;R-HSA-9657608;R-HSA-9658445;R-HSA-9656781;R-HSA-5687112;R-HSA-5687113;R-HSA-5672969
R-HSA-202424	Downstream TCR signaling	2	116	0.010323	0.993688	0.993688	2	24	0.00181378	6.5937e-05	1.9933	9606	Homo sapiens	O75832;P63208	O75832;P63208	R-HSA-5607728;R-HSA-5607724
R-HSA-1483255	PI Metabolism	1	84	0.0074753	0.994399	0.994399	3	84	0.00634825	0.024384	2.6716	9606	Homo sapiens	P48426	P48426	R-HSA-6811522;R-HSA-1676145;R-HSA-1675776
R-HSA-1236975	Antigen processing-Cross presentation	4	176	0.0156625	0.994639	0.994639	5	22	0.00166264	0.0210379	2.90055	9606	Homo sapiens	P07711;Q9UIQ6;Q9BV40;O75832	P07711;Q9UIQ6;Q9BV40;O75832	R-HSA-8863973;R-HSA-1236935;R-HSA-1236948;R-HSA-1236954;R-HSA-1236970
R-HSA-983705	Signaling by the B Cell Receptor (BCR)	4	176	0.0156625	0.994639	0.994639	9	44	0.00332527	0.00895849	2.51152	9606	Homo sapiens	Q14643;O75832;P29350;P63208	Q14643;O75832;P29350;P63208	R-HSA-1168640;R-HSA-169683;R-HSA-983709;R-HSA-169680;R-HSA-1168643;R-HSA-1168642;R-HSA-983707;R-HSA-1168376;R-HSA-5690701
R-HSA-74752	Signaling by Insulin receptor	1	85	0.0075643	0.994736	0.994736	10	34	0.00256953	0.0012428	4.581	9606	Homo sapiens	Q9Y4H2	Q9Y4H2	R-HSA-74737;R-HSA-74736;R-HSA-109699;R-HSA-74707;R-HSA-74711;R-HSA-109817;R-HSA-74712;R-HSA-74747;R-HSA-5686315;R-HSA-109823
R-HSA-73857	RNA Polymerase II Transcription	64	1380	0.122809	0.994783	0.994783	176	890	0.0672612	0.00641101	2.68602	9606	Homo sapiens	Q16629;Q9BY77;Q9UL18;Q8WUI4;P54619;Q06587;Q9NQ88;P12931;P13984;A5YKK6;Q7L523;Q5VT52;P33240;Q8IYB3;Q68E01;P84103;P63208;Q92696;P45973;Q92925;P07711;Q969G3;Q09161;O95965;Q96J02;P19388;Q8N7H5;O43809;Q05519;Q9HCE1;Q8NI27;Q07812;P42771;Q9Y5B9;P01189;Q8TAQ2;P29279;Q9UKV8;Q9Y243;O60907;O60508;P10451;Q9UKF6;Q96S44;P18615;P49959;Q9BVC4;Q8N684;P48426;P82979;P51530;O75832;Q9HB90;O94776;Q13547;Q6IAA8;O75152;…	Q16629;Q9BY77;Q9UL18;Q8WUI4;P54619;Q06587;Q9NQ88;P12931;P13984;A5YKK6;Q7L523;Q5VT52;P33240;Q8IYB3;Q68E01;P84103;P63208;Q92696;P45973;Q92925;P07711;Q969G3;Q09161;O95965;Q96J02;P19388;Q8N7H5;O43809;Q05519;Q9HCE1;Q8NI27;Q07812;P42771;Q9Y5B9;P01189;Q8TAQ2;P29279;Q9UKV8;Q9Y243;O60907;O60508;P10451;Q9UKF6;Q96S44;P18615;P49959;Q9BVC4;Q8N684;P48426;P82979;P51530;O75832;Q9HB90;O94776;Q13547;Q6IAA8;O75152;…	R-HSA-113409;R-HSA-112385;R-HSA-8936584;R-HSA-8937097;R-HSA-113411;R-HSA-113413;R-HSA-113412;R-HSA-113414;R-HSA-112392;R-HSA-112395;R-HSA-77069;R-HSA-8936068;R-HSA-77068;R-HSA-112396;R-HSA-77071;R-HSA-77073;R-HSA-3234081;R-HSA-8937113;R-HSA-6805620;R-HSA-77586;R-HSA-9009309;R-HSA-113429;R-HSA-9022365;R-HSA-9009308;R-HSA-3234084;R-HSA-8937118;R-HSA-113430;R-HSA-6810238;R-HSA-77592;R-HSA-6810235;R-…
R-HSA-195721	Signaling by WNT	9	299	0.0266085	0.994845	0.994845	27	157	0.0118652	0.000913116	2.09484	9606	Homo sapiens	P48729;Q14643;Q9HCE1;Q9UKV8;O75832;Q9H9G7;Q9UL18;Q13547;P63208	P48729;Q14643;Q9HCE1;Q9UKV8;O75832;Q9H9G7;Q9UL18;Q13547;P63208	R-HSA-3299569;R-HSA-2130279;R-HSA-3601585;R-HSA-4641231;R-HSA-195275;R-HSA-2130282;R-HSA-2130286;R-HSA-5229343;R-HSA-4608855;R-HSA-195283;R-HSA-169680;R-HSA-195280;R-HSA-195287;R-HSA-201685;R-HSA-1504193;R-HSA-4420052;R-HSA-3640874;R-HSA-3361751;R-HSA-195300;R-HSA-4641260;R-HSA-195304;R-HSA-4518575;R-HSA-5229348;R-HSA-4641256;R-HSA-195251;R-HSA-195318;R-HSA-4518585
R-HSA-8980692	RHOA GTPase cycle	3	150	0.0133488	0.994995	0.994995	2	6	0.000453446	0.00159119	3.0247	9606	Homo sapiens	Q96HY6;Q96PE2;Q12802	Q96HY6;Q96PE2;Q12802	R-HSA-9013004;R-HSA-8980691
R-HSA-69481	G2/M Checkpoints	3	151	0.0134378	0.995241	0.995241	4	24	0.00181378	2.34853e-05	4.1994	9606	Homo sapiens	P51530;P49959;O75832	P51530;P49959;O75832	R-HSA-5683735;R-HSA-69891;R-HSA-6799332;R-HSA-8852354
R-HSA-112314	Neurotransmitter receptors and postsynaptic signal transmission	5	208	0.0185103	0.995903	0.995903	16	109	0.00823761	0.00480705	3.62778	9606	Homo sapiens	P51812;P54619;P22694;P12931;Q9NRD5	P51812;P54619;P22694;P12931;Q9NRD5	R-HSA-442724;R-HSA-9619542;R-HSA-9619478;R-HSA-8951727;R-HSA-9612085;R-HSA-9619515;R-HSA-421007;R-HSA-111919;R-HSA-9619843;R-HSA-9029434;R-HSA-111925;R-HSA-111924;R-HSA-442739;R-HSA-9620004;R-HSA-416639;R-HSA-416985
R-HSA-5663205	Infectious disease	53	1193	0.106167	0.996344	0.996344	112	738	0.0557739	0.00558638	2.63671	9606	Homo sapiens	Q14643;Q16706;P12931;P35658;P13984;P48729;P47914;Q9BW27;P63208;P22694;P62913;P55072;P07711;Q09161;O75694;P19388;Q9UKM7;P37198;Q9Y5B9;P01189;Q13330;O75886;Q8TEM1;O60907;P12830;Q12769;Q9Y6Q5;P78406;Q00653;Q9Y2Z0;P18615;Q8NFH3;O60341;Q8NFH4;P62851;O14964;P61966;P42566;P23246;O75832;O94776;Q13547;P62829;Q5QNW6;Q8N1F7;O00410;P63279;P52948;Q7Z3B4;Q14241	P52948-3;P52948-4;Q14643;Q16706;P12931;P35658;P13984;P52948-5;P48729;P47914;P12931-1;Q9BW27;P63208;P22694;P62913;P55072;P07711;Q09161;O75694;P19388;Q9UKM7;P37198;Q9Y5B9;P01189;Q13330;O75886;Q8TEM1;O60907;P12830;Q12769;Q9Y6Q5;P78406;Q00653;Q9Y2Z0;P18615;Q8NFH3;O60341;Q8NFH4;P62851;O14964;P61966;P42566;P23246;O75832;O94776;Q13547;P62829;Q5QNW6;Q8N1F7;O00410;P63279;Q7Z3B4;Q14241	R-HSA-9685655;R-HSA-182279;R-HSA-9660824;R-HSA-182286;R-HSA-167181;R-HSA-8876948;R-HSA-167191;R-HSA-167192;R-HSA-167196;R-HSA-167197;R-HSA-9613490;R-HSA-167459;R-HSA-9686710;R-HSA-8951727;R-HSA-9613498;R-HSA-111919;R-HSA-167468;R-HSA-167474;R-HSA-111925;R-HSA-167478;R-HSA-111924;R-HSA-167477;R-HSA-9679787;R-HSA-9686699;R-HSA-167481;R-HSA-192830;R-HSA-167484;R-HSA-8876993;R-HSA-9614810;R-HSA-84461…
R-HSA-5619507	Activation of HOX genes during differentiation	1	91	0.00809825	0.996371	0.996371	27	43	0.0032497	0.020783	3.9043	9606	Homo sapiens	P19388	P19388	R-HSA-5617877;R-HSA-5617492;R-HSA-5617431;R-HSA-5621010;R-HSA-5617874;R-HSA-5617887;R-HSA-5617862;R-HSA-5617859;R-HSA-5617484;R-HSA-5617676;R-HSA-5693644;R-HSA-5617486;R-HSA-5617672;R-HSA-5617483;R-HSA-5617867;R-HSA-5621002;R-HSA-5617866;R-HSA-5617462;R-HSA-5617650;R-HSA-5617661;R-HSA-5617471;R-HSA-5617445;R-HSA-5617452;R-HSA-5617454;R-HSA-5617641;R-HSA-5617896;R-HSA-5617642
R-HSA-5617472	Activation of anterior HOX genes in hindbrain development during early embryogenesis	1	91	0.00809825	0.996371	0.996371	27	43	0.0032497	0.020783	3.9043	9606	Homo sapiens	P19388	P19388	R-HSA-5617877;R-HSA-5617492;R-HSA-5617431;R-HSA-5621010;R-HSA-5617874;R-HSA-5617887;R-HSA-5617862;R-HSA-5617859;R-HSA-5617484;R-HSA-5617676;R-HSA-5693644;R-HSA-5617486;R-HSA-5617672;R-HSA-5617483;R-HSA-5617867;R-HSA-5621002;R-HSA-5617866;R-HSA-5617462;R-HSA-5617650;R-HSA-5617661;R-HSA-5617471;R-HSA-5617445;R-HSA-5617452;R-HSA-5617454;R-HSA-5617641;R-HSA-5617896;R-HSA-5617642
R-HSA-446728	Cell junction organization	1	92	0.00818724	0.996589	0.996589	2	37	0.00279625	3.6567e-05	4.2013	9606	Homo sapiens	P12830	P12830	R-HSA-419002;R-HSA-419001
R-HSA-4086400	PCP/CE pathway	1	92	0.00818724	0.996589	0.996589	1	24	0.00181378	1.9144e-05	2.2184	9606	Homo sapiens	O75832	O75832	R-HSA-4608855
R-HSA-2173782	Binding and Uptake of Ligands by Scavenger Receptors	2	129	0.0114799	0.996907	0.996907	3	33	0.00249395	0.00380935	2.5137	9606	Homo sapiens	A1L4H1;P0DJI8	A1L4H1;P0DJI8	R-HSA-2512800;R-HSA-8878603;R-HSA-2197646
R-HSA-69306	DNA Replication	3	160	0.0142387	0.996983	0.996983	6	53	0.00400544	5.4737e-05	3.86187	9606	Homo sapiens	P51530;O75832;P63208	P51530;O75832;P63208	R-HSA-68946;R-HSA-68948;R-HSA-69142;R-HSA-68825;R-HSA-69144;R-HSA-69016
R-HSA-380320	Recruitment of NuMA to mitotic centrosomes	1	95	0.00845421	0.997168	0.997168	2	2	0.000151149	2.4168e-05	2.6568	9606	Homo sapiens	Q99996	Q99996	R-HSA-380316;R-HSA-380508
R-HSA-5689603	UCH proteinases	1	96	0.00854321	0.997338	0.997338	2	11	0.000831318	1.9144e-05	2.2184	9606	Homo sapiens	O75832	O75832	R-HSA-5665854;R-HSA-5665871
R-HSA-5620912	Anchoring of the basal body to the plasma membrane	1	97	0.0086322	0.997498	0.997498	8	9	0.000680169	2.4168e-05	2.6568	9606	Homo sapiens	Q99996	Q99996	R-HSA-5626228;R-HSA-5626227;R-HSA-5626220;R-HSA-5626223;R-HSA-5626681;R-HSA-5617816;R-HSA-5626699;R-HSA-5638009
R-HSA-977606	Regulation of Complement cascade	2	135	0.0120139	0.997781	0.997781	5	42	0.00317412	0.00682865	2.03585	9606	Homo sapiens	P00734;P10643	P00734;P10643	R-HSA-8852580;R-HSA-2530453;R-HSA-2530429;R-HSA-2530445;R-HSA-8852716
R-HSA-9660821	ADORA2B mediated anti-inflammatory cytokines production	2	136	0.0121029	0.997901	0.997901	5	12	0.000906892	0.00197101	3.6422	9606	Homo sapiens	P22694;P01189	P22694;P01189	R-HSA-111925;R-HSA-111924;R-HSA-8951727;R-HSA-9660824;R-HSA-111919
R-HSA-68867	Assembly of the pre-replicative complex	1	100	0.00889917	0.997923	0.997923	1	18	0.00136034	1.9144e-05	2.2184	9606	Homo sapiens	O75832	O75832	R-HSA-68825
R-HSA-397014	Muscle contraction	4	196	0.0174424	0.997932	0.997932	13	42	0.00317412	0.000443982	3.3313	9606	Homo sapiens	Q14643;Q99996;P68106;P06753	Q14643;Q99996;P68106;P06753	R-HSA-390597;R-HSA-445700;R-HSA-390598;R-HSA-390593;R-HSA-445699;R-HSA-390595;R-HSA-2855020;R-HSA-139854;R-HSA-445704;R-HSA-445705;R-HSA-5577050;R-HSA-169683;R-HSA-5226904
R-HSA-2029481	FCGR activation	1	101	0.00898816	0.998048	0.998048	1	6	0.000453446	0.00016562	1.7399	9606	Homo sapiens	P12931	P12931-1	R-HSA-2029459
R-HSA-877300	Interferon gamma signaling	3	172	0.0153066	0.998371	0.998371	3	16	0.00120919	0.018778	3.95823	9606	Homo sapiens	O00635;P29350;Q00978	O00635;P29350;Q00978	R-HSA-877308;R-HSA-873918;R-HSA-1031716
R-HSA-5688426	Deubiquitination	7	283	0.0251847	0.998578	0.998578	9	77	0.00581923	0.0105733	2.23283	9606	Homo sapiens	P54578;Q9NZL9;O75832;O75886;Q5QNW6;O14964;P55072	P54578;Q9NZL9;O75832;O75886;Q5QNW6;O14964;P55072	R-HSA-6782628;R-HSA-5688834;R-HSA-5689539;R-HSA-5696960;R-HSA-5690080;R-HSA-6781953;R-HSA-5665854;R-HSA-5665871;R-HSA-5696872
R-HSA-422475	Axon guidance	19	558	0.0496574	0.998628	0.998628	70	297	0.0224456	0.00332867	2.65629	9606	Homo sapiens	P53420;Q13740;O75832;Q09161;O14672;P62829;Q9Y4H2;P51812;P12931;P11277;P35052;P47914;P08575;P22694;P62913;P62851;Q14563;P47736	P53420;Q13740;O75832;Q09161;O14672;P62829;Q9Y4H2;P51812;P12931;P11277;P35052;P47914;P12931-1;P08575;P22694;P62913;P62851;Q14563;P47736	R-HSA-443780;R-HSA-3928633;R-HSA-3928639;R-HSA-3928627;R-HSA-3928625;R-HSA-3928631;R-HSA-3928628;R-HSA-3928623;R-HSA-445084;R-HSA-3928615;R-HSA-3928614;R-HSA-9011241;R-HSA-3928602;R-HSA-418850;R-HSA-3928607;R-HSA-4093336;R-HSA-3928604;R-HSA-374701;R-HSA-3928594;R-HSA-392751;R-HSA-418858;R-HSA-374696;R-HSA-418859;R-HSA-418856;R-HSA-4093327;R-HSA-418868;R-HSA-3928584;R-HSA-418865;R-HSA-399934;R-HSA…
R-HSA-2672351	Stimuli-sensing channels	1	107	0.00952211	0.998655	0.998655	1	28	0.00211608	0.0004352	4.6232	9606	Homo sapiens	P68106	P68106	R-HSA-2855020
R-HSA-166658	Complement cascade	2	146	0.0129928	0.998799	0.998799	9	71	0.00536578	0.00682865	2.03585	9606	Homo sapiens	P00734;P10643	P00734;P10643	R-HSA-8852580;R-HSA-2530453;R-HSA-173723;R-HSA-173720;R-HSA-2530429;R-HSA-2530445;R-HSA-8852716;R-HSA-173725;R-HSA-173709
R-HSA-8951664	Neddylation	5	236	0.021002	0.998864	0.998864	16	31	0.00234281	0.00209659	2.4991	9606	Homo sapiens	O75832;Q9BTE7;P63208;P61201;Q15345	O75832;Q9BTE7;P63208;P61201;Q15345	R-HSA-8956040;R-HSA-8956200;R-HSA-8955241;R-HSA-8956106;R-HSA-8952618;R-HSA-8952620;R-HSA-8952044;R-HSA-8956140;R-HSA-8956045;R-HSA-8956099;R-HSA-8956103;R-HSA-8952039;R-HSA-8956184;R-HSA-8955289;R-HSA-8952638;R-HSA-8952639
R-HSA-418555	G alpha (s) signalling events	2	147	0.0130818	0.998865	0.998865	6	18	0.00136034	0.000138815	2.22725	9606	Homo sapiens	P12931;P01189	P12931;P01189	R-HSA-379044;R-HSA-8964252;R-HSA-8964287;R-HSA-744887;R-HSA-744886;R-HSA-8964278
R-HSA-2029485	Role of phospholipids in phagocytosis	1	114	0.0101451	0.999129	0.999129	2	12	0.000906892	0.0013161	2.0634	9606	Homo sapiens	Q14643	Q14643	R-HSA-169683;R-HSA-169680
R-HSA-9013149	RAC1 GTPase cycle	3	185	0.0164635	0.999172	0.999172	3	6	0.000453446	0.00832473	2.21053	9606	Homo sapiens	Q68EM7;Q96N67;Q6IAA8	Q68EM7;Q96N67;Q6IAA8	R-HSA-9013145;R-HSA-9013144;R-HSA-9013143
R-HSA-109582	Hemostasis	26	726	0.064608	0.99927	0.99927	75	334	0.0252418	0.00416119	2.89106	9606	Homo sapiens	Q8N2K0;Q14643;O43852;P29350;P12931;Q9NRW7;P31431;P16422;Q96N67;P00748;O00391;O60341;Q9H0B6;Q14393;P22694;P45973;Q99969;Q96C24;Q13685;Q13547;Q9BV23;P35052;P00734;O14498;Q9NRD5	Q8N2K0;Q14643;O43852;P29350;P12931;Q9NRW7;P31431;P16422;Q96N67;P00748;O00391;P12931-1;O60341;Q9H0B6;Q14393;P22694;P45973;Q99969;Q96C24;Q13685;Q13547;Q9BV23;P35052;P00734;O14498;Q9NRD5	R-HSA-443910;R-HSA-1011598;R-HSA-418176;R-HSA-429441;R-HSA-443905;R-HSA-114697;R-HSA-418442;R-HSA-481044;R-HSA-983194;R-HSA-5684801;R-HSA-158357;R-HSA-354066;R-HSA-354077;R-HSA-140696;R-HSA-354073;R-HSA-443418;R-HSA-350745;R-HSA-418200;R-HSA-140700;R-HSA-5684169;R-HSA-1011600;R-HSA-354087;R-HSA-139941;R-HSA-5694462;R-HSA-377644;R-HSA-443439;R-HSA-140840;R-HSA-377641;R-HSA-377640;R-HSA-377643;R-HS…
R-HSA-2871809	FCERI mediated Ca+2 mobilization	1	117	0.010412	0.999277	0.999277	2	11	0.000831318	0.0013161	2.0634	9606	Homo sapiens	Q14643	Q14643	R-HSA-169683;R-HSA-169680
R-HSA-69002	DNA Replication Pre-Initiation	1	117	0.010412	0.999277	0.999277	1	27	0.00204051	1.9144e-05	2.2184	9606	Homo sapiens	O75832	O75832	R-HSA-68825
R-HSA-983169	Class I MHC mediated antigen processing & presentation	13	448	0.0398683	0.99939	0.99939	12	47	0.003552	0.00837877	2.60174	9606	Homo sapiens	O94874;P07711;Q5T4S7;Q9UIQ6;Q9BV40;O75832;Q96J02;Q6UWE0;P52888;Q9UNE7;Q7Z6Z7;P63208;Q15345	O94874;P07711;Q5T4S7;Q9UIQ6;Q9BV40;O75832;Q96J02;Q6UWE0;P52888;Q9UNE7;Q7Z6Z7;P63208;Q15345	R-HSA-983150;R-HSA-8863973;R-HSA-983147;R-HSA-983162;R-HSA-1236935;R-HSA-1236948;R-HSA-1236954;R-HSA-1236970;R-HSA-8940641;R-HSA-983157;R-HSA-983156;R-HSA-983140
R-HSA-9675108	Nervous system development	19	584	0.0519712	0.99942	0.99942	70	323	0.0244105	0.00332867	2.65629	9606	Homo sapiens	P53420;Q13740;O75832;Q09161;O14672;P62829;Q9Y4H2;P51812;P12931;P11277;P35052;P47914;P08575;P22694;P62913;P62851;Q14563;P47736	P53420;Q13740;O75832;Q09161;O14672;P62829;Q9Y4H2;P51812;P12931;P11277;P35052;P47914;P12931-1;P08575;P22694;P62913;P62851;Q14563;P47736	R-HSA-443780;R-HSA-3928633;R-HSA-3928639;R-HSA-3928627;R-HSA-3928625;R-HSA-3928631;R-HSA-3928628;R-HSA-3928623;R-HSA-445084;R-HSA-3928615;R-HSA-3928614;R-HSA-9011241;R-HSA-3928602;R-HSA-418850;R-HSA-3928607;R-HSA-4093336;R-HSA-3928604;R-HSA-374701;R-HSA-3928594;R-HSA-392751;R-HSA-418858;R-HSA-374696;R-HSA-418859;R-HSA-418856;R-HSA-4093327;R-HSA-418868;R-HSA-3928584;R-HSA-418865;R-HSA-399934;R-HSA…
R-HSA-1236974	ER-Phagosome pathway	2	160	0.0142387	0.999454	0.999454	2	10	0.000755744	0.0143946	2.713	9606	Homo sapiens	Q9BV40;O75832	Q9BV40;O75832	R-HSA-8863973;R-HSA-1236935
R-HSA-69275	G2/M Transition	3	198	0.0176204	0.999583	0.999583	21	78	0.0058948	5.2014e-05	2.21447	9606	Homo sapiens	Q99996;O75832;P63208	Q99996;O75832;P63208	R-HSA-380455;R-HSA-3000335;R-HSA-380294;R-HSA-8854052;R-HSA-8854051;R-HSA-8852354;R-HSA-380303;R-HSA-8853419;R-HSA-8854071;R-HSA-3000319;R-HSA-380311;R-HSA-380272;R-HSA-8853405;R-HSA-2574845;R-HSA-3000310;R-HSA-8854044;R-HSA-380283;R-HSA-3000339;R-HSA-8854041;R-HSA-2574840;R-HSA-8853496
R-HSA-1643685	Disease	92	2022	0.179941	0.999622	0.999622	245	1612	0.121826	0.00508194	2.89476	9606	Homo sapiens	Q14643;Q16706;Q6ZMP0;Q13439;Q8WUI4;O14672;P12931;P11166;P35658;P13984;P48729;P47914;P00748;Q13085;P15291;Q9BW27;P63208;P22694;P62913;P55072;P07711;Q09161;Q9Y4H2;O75694;P35442;P19388;Q9UKM7;Q06210;P35052;P37198;Q99996;P00734;P05062;P49247;P42771;P07686;P06753;P01189;Q9Y5B9;Q13330;Q9Y243;O75886;Q8TEM1;O60907;P12830;Q12769;P33897;Q8WZA1;O00400;Q9Y6Q5;P10253;P31431;P78406;P51688;Q00653;Q9Y2Z0;P18615;…	P52948-3;P52948-4;Q14643;Q16706;Q6ZMP0;Q13439;Q8WUI4;O14672;P12931;P11166;P35658;P13984;P52948-5;P48729;P47914;P00748;P12931-1;Q13085;P15291;Q9BW27;P63208;P22694;P62913;P55072;P07711;Q09161;Q9Y4H2;O75694;P35442;P19388;Q9UKM7;Q06210;P35052;P37198;Q99996;P00734;P05062;P49247;P42771;P07686;P06753;P01189;Q9Y5B9;Q13330;Q9Y243;O75886;Q8TEM1;O60907;P12830;Q12769;P33897;Q8WZA1;O00400;Q9Y6Q5;P10253;P31431…	R-HSA-9685655;R-HSA-182279;R-HSA-3656254;R-HSA-182286;R-HSA-5339713;R-HSA-3656230;R-HSA-4793949;R-HSA-9613490;R-HSA-167459;R-HSA-9035949;R-HSA-9686710;R-HSA-9035950;R-HSA-9613498;R-HSA-5387386;R-HSA-4793956;R-HSA-167468;R-HSA-5387389;R-HSA-167474;R-HSA-167478;R-HSA-167477;R-HSA-9686699;R-HSA-167481;R-HSA-167484;R-HSA-3662344;R-HSA-2769007;R-HSA-9035983;R-HSA-9035982;R-HSA-5577244;R-HSA-9630921;R-…
R-HSA-453274	Mitotic G2-G2/M phases	3	200	0.0177983	0.999625	0.999625	21	80	0.00604595	5.2014e-05	2.21447	9606	Homo sapiens	Q99996;O75832;P63208	Q99996;O75832;P63208	R-HSA-380455;R-HSA-3000335;R-HSA-380294;R-HSA-8854052;R-HSA-8854051;R-HSA-8852354;R-HSA-380303;R-HSA-8853419;R-HSA-8854071;R-HSA-3000319;R-HSA-380311;R-HSA-380272;R-HSA-8853405;R-HSA-2574845;R-HSA-3000310;R-HSA-8854044;R-HSA-380283;R-HSA-3000339;R-HSA-8854041;R-HSA-2574840;R-HSA-8853496
R-HSA-2871837	FCERI mediated NF-kB activation	2	167	0.0148616	0.999633	0.999633	2	19	0.00143591	6.5937e-05	1.9933	9606	Homo sapiens	O75832;P63208	O75832;P63208	R-HSA-5607728;R-HSA-5607724
R-HSA-201681	TCF dependent signaling in response to WNT	3	202	0.0179763	0.999663	0.999663	8	71	0.00536578	0.000514268	2.2026	9606	Homo sapiens	P48729;O75832;Q13547	P48729;O75832;Q13547	R-HSA-3299569;R-HSA-3361751;R-HSA-201685;R-HSA-1504193;R-HSA-3601585;R-HSA-4641260;R-HSA-3640874;R-HSA-4641256
R-HSA-418594	G alpha (i) signalling events	7	317	0.0282104	0.999681	0.999681	20	74	0.0055925	0.00186905	2.45777	9606	Homo sapiens	Q14643;P22694;P12931;P0DJI8;P01189;P22466;Q9NRV9	Q14643;P22694;P12931;P0DJI8;P01189;P22466;Q9NRV9	R-HSA-167427;R-HSA-8964329;R-HSA-749454;R-HSA-177284;R-HSA-8951727;R-HSA-167429;R-HSA-112042;R-HSA-380073;R-HSA-111919;R-HSA-112271;R-HSA-169683;R-HSA-167408;R-HSA-169680;R-HSA-111925;R-HSA-111924;R-HSA-177275;R-HSA-167419;R-HSA-8964242;R-HSA-749456;R-HSA-8964311
R-HSA-5673001	RAF/MAP kinase cascade	6	292	0.0259856	0.999705	0.999705	16	75	0.00566808	0.00025385	2.89107	9606	Homo sapiens	O75832;Q9Y4H2;P36873;P12931;O43924;P11277	O75832;Q9Y4H2;P36873;P12931;O43924;P11277	R-HSA-5672980;R-HSA-5672978;R-HSA-9654523;R-HSA-5658430;R-HSA-9657599;R-HSA-9654525;R-HSA-9657603;R-HSA-5672965;R-HSA-9657606;R-HSA-9654533;R-HSA-5672972;R-HSA-5672973;R-HSA-9657608;R-HSA-9658445;R-HSA-9656781;R-HSA-5672969
R-HSA-1280215	Cytokine Signaling in Immune system	28	804	0.0715493	0.999761	0.999761	53	708	0.0535067	0.00707892	3.09421	9606	Homo sapiens	Q9Y243;Q8TEM1;P29350;Q12769;P35658;P78406;Q00653;Q8NFH3;Q8NFH4;Q9BW27;P63208;Q00978;P01236;O00635;Q13325;Q6L8Q7;O75832;Q9Y4H2;P51812;O75694;Q8N1F7;P37198;P52948;Q7Z3B4;P0DJI8;P01189	P52948-3;P52948-4;Q9Y243;Q8TEM1;P29350;Q12769;P35658;P78406;P52948-5;Q00653;Q8NFH3;Q8NFH4;Q9BW27;P63208;Q00978;P01236;O00635;Q13325;Q6L8Q7;O75832;Q9Y4H2;P51812;O75694;Q8N1F7;P37198;Q7Z3B4;P0DJI8;P01189	R-HSA-6789615;R-HSA-1369114;R-HSA-1369115;R-HSA-909725;R-HSA-1370500;R-HSA-1671691;R-HSA-909726;R-HSA-909721;R-HSA-982810;R-HSA-9009950;R-HSA-1015702;R-HSA-1015699;R-HSA-913424;R-HSA-1370505;R-HSA-1671687;R-HSA-209063;R-HSA-209061;R-HSA-909738;R-HSA-8985123;R-HSA-1031716;R-HSA-873918;R-HSA-1169188;R-HSA-1168423;R-HSA-448703;R-HSA-1675473;R-HSA-5684250;R-HSA-997314;R-HSA-168140;R-HSA-5684248;R-HSA…
R-HSA-2029480	Fcgamma receptor (FCGR) dependent phagocytosis	2	175	0.0155736	0.999768	0.999768	3	42	0.00317412	0.00074086	1.90165	9606	Homo sapiens	Q14643;P12931	Q14643;P12931-1	R-HSA-169683;R-HSA-169680;R-HSA-2029459
R-HSA-5684996	MAPK1/MAPK3 signaling	6	299	0.0266085	0.999788	0.999788	16	82	0.0061971	0.00025385	2.89107	9606	Homo sapiens	O75832;Q9Y4H2;P36873;P12931;O43924;P11277	O75832;Q9Y4H2;P36873;P12931;O43924;P11277	R-HSA-5672980;R-HSA-5672978;R-HSA-9654523;R-HSA-5658430;R-HSA-9657599;R-HSA-9654525;R-HSA-9657603;R-HSA-5672965;R-HSA-9657606;R-HSA-9654533;R-HSA-5672972;R-HSA-5672973;R-HSA-9657608;R-HSA-9658445;R-HSA-9656781;R-HSA-5672969
R-HSA-112315	Transmission across Chemical Synapses	5	273	0.0242947	0.999807	0.999807	16	158	0.0119407	0.00480705	3.62778	9606	Homo sapiens	P51812;P54619;P22694;P12931;Q9NRD5	P51812;P54619;P22694;P12931;Q9NRD5	R-HSA-442724;R-HSA-9619542;R-HSA-9619478;R-HSA-8951727;R-HSA-9612085;R-HSA-9619515;R-HSA-421007;R-HSA-111919;R-HSA-9619843;R-HSA-9029434;R-HSA-111925;R-HSA-111924;R-HSA-442739;R-HSA-9620004;R-HSA-416639;R-HSA-416985
R-HSA-6805567	Keratinization	3	217	0.0193112	0.999849	0.999849	16	34	0.00256953	0.00646094	1.83317	9606	Homo sapiens	Q14126;Q99959;P05783	Q14126;Q99959;P05783	R-HSA-6814695;R-HSA-6806629;R-HSA-6805573;R-HSA-6814734;R-HSA-6814764;R-HSA-6805546;R-HSA-6806613;R-HSA-6810357;R-HSA-6811539;R-HSA-6814387;R-HSA-6806610;R-HSA-6809393;R-HSA-6809663;R-HSA-8942224;R-HSA-6814298;R-HSA-6810937
R-HSA-2454202	Fc epsilon receptor (FCERI) signaling	3	218	0.0194002	0.999857	0.999857	4	65	0.00491233	0.000482658	2.01667	9606	Homo sapiens	Q14643;O75832;P63208	Q14643;O75832;P63208	R-HSA-169683;R-HSA-169680;R-HSA-5607728;R-HSA-5607724
R-HSA-425407	SLC-mediated transmembrane transport	4	250	0.0222479	0.999861	0.999861	6	190	0.0143591	0.0114424	2.6582	9606	Homo sapiens	P11166;O00400;Q9NRA2;Q9P2U8	P11166;O00400;Q9NRA2;Q9P2U8	R-HSA-428052;R-HSA-727759;R-HSA-5339524;R-HSA-450092;R-HSA-450088;R-HSA-428585
R-HSA-983712	Ion channel transport	2	184	0.0163745	0.999861	0.999861	3	45	0.00340085	0.00026034	3.4898	9606	Homo sapiens	P68106;Q9NTI2	P68106;Q9NTI2	R-HSA-2855020;R-HSA-947591;R-HSA-939763
R-HSA-9664417	Leishmania phagocytosis	1	149	0.0132598	0.999901	0.999901	2	27	0.00204051	0.00016562	1.7399	9606	Homo sapiens	P12931	P12931-1	R-HSA-9664275;R-HSA-9664261
R-HSA-9664422	FCGR3A-mediated phagocytosis	1	149	0.0132598	0.999901	0.999901	2	27	0.00204051	0.00016562	1.7399	9606	Homo sapiens	P12931	P12931-1	R-HSA-9664275;R-HSA-9664261
R-HSA-9664407	Parasite infection	1	149	0.0132598	0.999901	0.999901	2	27	0.00204051	0.00016562	1.7399	9606	Homo sapiens	P12931	P12931-1	R-HSA-9664275;R-HSA-9664261
R-HSA-9664433	Leishmania parasite growth and survival	4	259	0.0230489	0.999913	0.999913	9	40	0.00302297	0.00135593	2.77192	9606	Homo sapiens	Q14643;P22694;P12931;P01189	Q14643;P12931-1;P22694;P01189	R-HSA-9664275;R-HSA-169683;R-HSA-169680;R-HSA-111925;R-HSA-111924;R-HSA-9664261;R-HSA-8951727;R-HSA-9660824;R-HSA-111919
R-HSA-9662851	Anti-inflammatory response favouring Leishmania parasite infection	4	259	0.0230489	0.999913	0.999913	9	40	0.00302297	0.00135593	2.77192	9606	Homo sapiens	Q14643;P22694;P12931;P01189	Q14643;P12931-1;P22694;P01189	R-HSA-9664275;R-HSA-169683;R-HSA-169680;R-HSA-111925;R-HSA-111924;R-HSA-9664261;R-HSA-8951727;R-HSA-9660824;R-HSA-111919
R-HSA-168249	Innate Immune System	44	1191	0.105989	0.999957	0.999957	66	675	0.0510127	0.00715102	2.5144	9606	Homo sapiens	Q14643;Q13510;O14672;P29350;P12931;P10253;Q7RTR2;Q12905;Q00653;P17213;Q9Y2Z0;P49959;P06280;O00391;Q7Z6Z7;Q9BT09;P29508;Q13162;P15291;P63208;P22694;P55072;P07711;Q5T4S7;Q9BV40;Q13685;P10645;O75832;Q96PD5;Q6IAA8;P51812;Q8IUR7;Q9H7Z7;P34059;P10643;Q96J02;P19388;P68104;P00734;P08575;P07686;P09668;P0DJI8;Q92820	Q14643;Q13510;O14672;P29350;P10253;Q7RTR2;Q12905;Q00653;P17213;Q9Y2Z0;P49959;P06280;O00391;P12931-1;Q7Z6Z7;Q9BT09;P29508;Q13162;P15291;P63208;P22694;P55072;P07711;Q5T4S7;Q9BV40;Q13685;P10645;O75832;Q96PD5;Q6IAA8;P51812;Q8IUR7;Q9H7Z7;P34059;P10643;Q96J02;P19388;P68104;P00734;P08575;P07686;P09668;P0DJI8;Q92820	R-HSA-688137;R-HSA-6799981;R-HSA-2029459;R-HSA-6799977;R-HSA-173709;R-HSA-879362;R-HSA-6799350;R-HSA-6808566;R-HSA-9604480;R-HSA-9676160;R-HSA-5607750;R-HSA-844440;R-HSA-173723;R-HSA-173720;R-HSA-1678981;R-HSA-173725;R-HSA-1834939;R-HSA-2530445;R-HSA-990526;R-HSA-2530453;R-HSA-1296421;R-HSA-879411;R-HSA-6807585;R-HSA-844612;R-HSA-5624473;R-HSA-5684250;R-HSA-6800426;R-HSA-168140;R-HSA-844610;R-HSA…
R-HSA-373076	Class A/1 (Rhodopsin-like receptors)	6	333	0.0296342	0.999958	0.999958	8	160	0.0120919	0.00216224	2.16612	9606	Homo sapiens	P00734;P42892;P0DJI8;P01189;P22466;Q9NRV9	P00734;P42892;P0DJI8;P01189;P22466;Q9NRV9	R-HSA-388596;R-HSA-389463;R-HSA-8876868;R-HSA-389026;R-HSA-388605;R-HSA-444476;R-HSA-391913;R-HSA-374298
R-HSA-9658195	Leishmania infection	6	345	0.0307021	0.999977	0.999977	16	95	0.00717956	0.00118124	2.66127	9606	Homo sapiens	Q00653;Q14643;Q9Y2Z0;P22694;P12931;P01189	Q00653;Q14643;Q9Y2Z0;P12931-1;P22694;P01189	R-HSA-9664275;R-HSA-8951727;R-HSA-844612;R-HSA-874087;R-HSA-9660824;R-HSA-111919;R-HSA-844610;R-HSA-1306876;R-HSA-169683;R-HSA-169680;R-HSA-873951;R-HSA-9603905;R-HSA-111925;R-HSA-111924;R-HSA-9664261;R-HSA-448703
R-HSA-212436	Generic Transcription Pathway	46	1258	0.111952	0.99998	0.99998	122	829	0.0626511	0.00620124	2.83622	9606	Homo sapiens	Q8TAQ2;P29279;Q9UKV8;Q9Y243;Q9UL18;Q8WUI4;P54619;O60907;Q06587;Q9NQ88;P12931;P10451;P13984;A5YKK6;Q96S44;Q7L523;P18615;P49959;Q9BVC4;P63208;Q92696;P45973;P48426;Q92925;P07711;Q969G3;P51530;O75832;Q9HB90;O94776;Q13547;O95965;Q6IAA8;Q96J02;P19388;Q9UNE7;Q9HCE1;P63279;Q9H9G7;P17936;Q07812;Q14241;P42771;Q9Y5B9;P01189;Q9NZN8	Q8TAQ2;P29279;Q9UKV8;Q9Y243;Q9UL18;Q8WUI4;P54619;O60907;Q06587;Q9NQ88;P12931;P10451;P13984;A5YKK6;Q96S44;Q7L523;P18615;P49959;Q9BVC4;P63208;Q92696;P45973;P48426;Q92925;P07711;Q969G3;P51530;O75832;Q9HB90;O94776;Q13547;O95965;Q6IAA8;Q96J02;P19388;Q9UNE7;Q9HCE1;P63279;Q9H9G7;P17936;Q07812;Q14241;P42771;Q9Y5B9;P01189;Q9NZN8	R-HSA-8936584;R-HSA-8937097;R-HSA-8936068;R-HSA-3234081;R-HSA-8937113;R-HSA-6805620;R-HSA-9009309;R-HSA-9022365;R-HSA-9009308;R-HSA-3234084;R-HSA-8937118;R-HSA-9022359;R-HSA-9615501;R-HSA-8936599;R-HSA-3234094;R-HSA-8939688;R-HSA-9005995;R-HSA-6805061;R-HSA-6805059;R-HSA-8937134;R-HSA-8936608;R-HSA-8935864;R-HSA-8939706;R-HSA-8939963;R-HSA-380979;R-HSA-9007283;R-HSA-8936628;R-HSA-8938440;R-HSA-96…
R-HSA-9709957	Sensory Perception	3	288	0.0256296	0.999997	0.999997	4	128	0.00967352	0.000228552	4.1046	9606	Homo sapiens	P35052;P53582;P31431	P35052;P53582;P31431	R-HSA-2534096;R-HSA-2404131;R-HSA-2423785;R-HSA-2429643
R-HSA-388396	GPCR downstream signalling	15	631	0.0561538	0.999997	0.999997	36	168	0.0126965	0.00289946	3.2097	9606	Homo sapiens	Q8N2K0;Q14643;Q9Y243;Q9BV23;P51812;Q5VV41;Q12802;P12931;Q9NRV9;P00734;Q96PE2;P22694;P0DJI8;P01189;P22466	Q8N2K0;Q14643;Q9Y243;Q9BV23;P51812;Q5VV41;Q12802;P12931;Q9NRV9;P00734;Q96PE2;P22694;P0DJI8;P01189;P22466	R-HSA-167427;R-HSA-749448;R-HSA-749454;R-HSA-177284;R-HSA-167429;R-HSA-749452;R-HSA-139854;R-HSA-112271;R-HSA-169683;R-HSA-169680;R-HSA-199895;R-HSA-8964252;R-HSA-419166;R-HSA-198746;R-HSA-8964242;R-HSA-749456;R-HSA-9603279;R-HSA-8964311;R-HSA-379044;R-HSA-8964329;R-HSA-8951727;R-HSA-139941;R-HSA-5694462;R-HSA-112042;R-HSA-380073;R-HSA-379048;R-HSA-111919;R-HSA-167408;R-HSA-111925;R-HSA-111924;R-…
R-HSA-112316	Neuronal System	7	419	0.0372875	0.999997	0.999997	22	211	0.0159462	0.00520248	3.31393	9606	Homo sapiens	P11171;P51812;P54619;P22694;P12931;Q13332;Q9NRD5	P11171;P51812;P54619;P22694;P12931;Q13332;Q9NRD5	R-HSA-442724;R-HSA-9619542;R-HSA-9619478;R-HSA-8951727;R-HSA-8855648;R-HSA-6797568;R-HSA-9612085;R-HSA-9619515;R-HSA-421007;R-HSA-111919;R-HSA-9619843;R-HSA-9029434;R-HSA-111925;R-HSA-111924;R-HSA-442739;R-HSA-6798258;R-HSA-9620004;R-HSA-6798257;R-HSA-6797553;R-HSA-416639;R-HSA-388824;R-HSA-416985
R-HSA-449147	Signaling by Interleukins	8	457	0.0406692	0.999998	0.999998	17	493	0.0372582	0.00556267	3.02858	9606	Homo sapiens	Q00653;O75832;P51812;Q9Y4H2;P29350;P63208;P0DJI8;P01189	Q00653;O75832;P51812;Q9Y4H2;P29350;P63208;P0DJI8;P01189	R-HSA-168166;R-HSA-209063;R-HSA-209061;R-HSA-209125;R-HSA-909738;R-HSA-6789615;R-HSA-5684250;R-HSA-168140;R-HSA-5684248;R-HSA-8983003;R-HSA-199895;R-HSA-9008894;R-HSA-198746;R-HSA-914036;R-HSA-9630923;R-HSA-448703;R-HSA-913424
R-HSA-1280218	Adaptive Immune System	27	951	0.0846311	0.999999	0.999999	48	263	0.0198761	0.00765579	2.79553	9606	Homo sapiens	Q14643;Q9Y243;P12830;P29350;P12931;Q9Y6Q5;Q9UJW0;Q7Z6Z7;Q9BVC4;Q9H0B6;P63208;P22694;Q15345;P61966;P47736;P07711;O94874;Q5T4S7;Q9UIQ6;Q9BV40;O75832;Q96J02;Q6UWE0;P52888;Q9UNE7;P08575;P09668	Q14643;Q9Y243;P12830;P29350;Q9Y6Q5;Q9UJW0;P12931-1;Q7Z6Z7;Q9BVC4;Q9H0B6;P63208;P22694;Q15345;P61966;P47736;P07711;O94874;Q5T4S7;Q9UIQ6;Q9BV40;O75832;Q96J02;Q6UWE0;P52888;Q9UNE7;P08575;P09668	R-HSA-913996;R-HSA-8951498;R-HSA-392513;R-HSA-1236948;R-HSA-1236954;R-HSA-2130349;R-HSA-1168640;R-HSA-169683;R-HSA-983709;R-HSA-169680;R-HSA-1168643;R-HSA-1168642;R-HSA-983707;R-HSA-2213236;R-HSA-1236935;R-HSA-388829;R-HSA-388831;R-HSA-5690701;R-HSA-2130619;R-HSA-2317314;R-HSA-2213248;R-HSA-983150;R-HSA-8863973;R-HSA-983147;R-HSA-199079;R-HSA-388833;R-HSA-5607728;R-HSA-202214;R-HSA-2130504;R-HSA-…
R-HSA-372790	Signaling by GPCR	16	706	0.0628282	1	1	44	355	0.0268289	0.00275743	3.17052	9606	Homo sapiens	Q8N2K0;Q14643;Q9Y243;Q9BV23;P51812;Q5VV41;Q12802;P12931;Q9NRV9;P00734;Q96PE2;P22694;P42892;P0DJI8;P01189;P22466	Q8N2K0;Q14643;Q9Y243;Q9BV23;P51812;Q5VV41;Q12802;P12931;Q9NRV9;P00734;Q96PE2;P22694;P42892;P0DJI8;P01189;P22466	R-HSA-167427;R-HSA-8876868;R-HSA-749448;R-HSA-749454;R-HSA-177284;R-HSA-167429;R-HSA-749452;R-HSA-139854;R-HSA-112271;R-HSA-169683;R-HSA-169680;R-HSA-389463;R-HSA-199895;R-HSA-8964252;R-HSA-419166;R-HSA-198746;R-HSA-8964242;R-HSA-749456;R-HSA-9603279;R-HSA-374298;R-HSA-8964311;R-HSA-379044;R-HSA-8964329;R-HSA-8951727;R-HSA-389026;R-HSA-139941;R-HSA-5694462;R-HSA-112042;R-HSA-380073;R-HSA-391913;R…
R-HSA-382551	Transport of small molecules	16	731	0.065053	1	1	28	441	0.0333283	0.00576927	2.68861	9606	Homo sapiens	P02144;Q08495;O75439;O75832;P11166;O00400;P33897;Q9P2U8;P68106;Q9NTI2;P63208;P22694;P20042;P40855;P55072;Q9NRA2	P02144;Q08495;O75439;O75832;P11166;O00400;P33897;Q9P2U8;P68106;Q9NTI2;P63208;P22694;P20042;P40855;P55072;Q9NRA2	R-HSA-727759;R-HSA-2855020;R-HSA-947591;R-HSA-5691167;R-HSA-5227009;R-HSA-382613;R-HSA-428052;R-HSA-5339524;R-HSA-8949649;R-HSA-5682101;R-HSA-8951727;R-HSA-8866542;R-HSA-382575;R-HSA-450092;R-HSA-5226979;R-HSA-432232;R-HSA-450088;R-HSA-428585;R-HSA-8981606;R-HSA-8866551;R-HSA-5691108;R-HSA-111925;R-HSA-8866546;R-HSA-5226999;R-HSA-939763;R-HSA-8866553;R-HSA-5691176;R-HSA-8981622
R-HSA-500792	GPCR ligand binding	6	469	0.0417371	1	1	8	187	0.0141324	0.00216224	2.16612	9606	Homo sapiens	P00734;P42892;P0DJI8;P01189;P22466;Q9NRV9	P00734;P42892;P0DJI8;P01189;P22466;Q9NRV9	R-HSA-388596;R-HSA-389463;R-HSA-8876868;R-HSA-389026;R-HSA-388605;R-HSA-444476;R-HSA-391913;R-HSA-374298
R-HSA-198933	Immunoregulatory interactions between a Lymphoid and a non-Lymphoid cell	1	297	0.0264305	1	1	1	44	0.00332527	3.6567e-05	4.2013	9606	Homo sapiens	P12830	P12830	R-HSA-199079
R-HSA-1266738	Developmental Biology	27	1110	0.0987808	1	1	124	555	0.0419438	0.00416112	2.74459	9606	Homo sapiens	Q14126;P53420;Q9Y243;O14672;O60907;P12931;P47914;Q96EK7;P22694;P62913;P62851;P47736;Q13740;O75832;Q09161;P62829;Q9Y4H2;P51812;P19388;P11277;P35052;P08575;Q99959;P05783;Q14563;Q9Y2W1	Q14126;P53420;Q9Y243;O14672;O60907;P12931;P47914;P12931-1;Q96EK7;P22694;P62913;P62851;P47736;Q13740;O75832;Q09161;P62829;Q9Y4H2;P51812;P19388;P11277;P35052;P08575;Q99959;P05783;Q14563;Q9Y2W1	R-HSA-5617492;R-HSA-6806629;R-HSA-3928633;R-HSA-3928639;R-HSA-3928627;R-HSA-1183003;R-HSA-3928625;R-HSA-3928631;R-HSA-3928628;R-HSA-3928623;R-HSA-8942224;R-HSA-5617484;R-HSA-5617486;R-HSA-3928615;R-HSA-3928614;R-HSA-5617483;R-HSA-3928602;R-HSA-6805573;R-HSA-418850;R-HSA-3928607;R-HSA-3928604;R-HSA-3928594;R-HSA-392751;R-HSA-418858;R-HSA-418859;R-HSA-418856;R-HSA-6806613;R-HSA-418868;R-HSA-3928584…
R-HSA-162582	Signal Transduction	96	2574	0.229065	1	1	468	2450	0.185157	0.00455033	2.80864	9606	Homo sapiens	Q8N2K0;Q14643;Q14126;Q9UL18;Q8WUI4;P29373;O14672;P54619;Q5VV41;Q06587;P12931;P13984;Q68EM7;Q8WWQ0;P48729;Q7L523;Q8IZL8;Q9UH62;Q8IYB3;P15291;Q9BW27;P63208;Q96PE2;P22694;Q15345;P55072;Q96HY6;Q13685;Q9Y6X4;O75976;Q09161;O43684;Q9Y4H2;Q01085;Q5VTR2;P35443;P35442;P19388;Q96J02;O43924;O60216;Q9HCE1;Q9HD26;P00734;P11182;Q9NY59;Q07812;P42892;Q13332;P0DJI8;P06753;P01189;Q13330;P22466;P53420;Q9UKV8;Q9Y243;…	Q8N2K0;Q14643;Q14126;Q9UL18;Q8WUI4;P29373;O14672;P54619;Q5VV41;Q06587;P12931;P13984;P52948-5;Q68EM7;Q8WWQ0;P48729;Q7L523;Q8IZL8;Q9UH62;P12931-1;Q8IYB3;P15291;Q9BW27;P63208;Q96PE2;P22694;Q15345;P55072;Q96HY6;Q13685;Q9Y6X4;O75976;Q09161;O43684;Q9Y4H2;Q01085;Q5VTR2;P35443;P35442;P19388;Q96J02;O43924;O60216;Q9HCE1;Q9HD26;P00734;P11182;Q9NY59;Q07812;P42892;Q13332;P0DJI8;P06753;P01189;Q13330;P22466;P53…	R-HSA-178178;R-HSA-171011;R-HSA-1606682;R-HSA-1562641;R-HSA-380930;R-HSA-178189;R-HSA-380949;R-HSA-8964252;R-HSA-9021596;R-HSA-9701507;R-HSA-8964242;R-HSA-6803527;R-HSA-9021609;R-HSA-2317314;R-HSA-6803523;R-HSA-9014433;R-HSA-9701565;R-HSA-9017507;R-HSA-8943780;R-HSA-5626981;R-HSA-9021627;R-HSA-9013437;R-HSA-380979;R-HSA-2317332;R-HSA-8964287;R-HSA-9014449;R-HSA-9604264;R-HSA-444476;R-HSA-8964278;…
R-HSA-168256	Immune System	79	2249	0.200142	1	1	150	1587	0.119937	0.00663537	2.7268	9606	Homo sapiens	Q14643;Q13510;O14672;P12931;P35658;Q7RTR2;Q12905;Q9UJW0;O00391;Q9BT09;Q13162;P15291;Q9BW27;P63208;P22694;P01236;Q15345;P55072;O00635;P07711;Q13325;O94874;Q9UIQ6;Q9BV40;Q13685;Q6L8Q7;P10645;Q96PD5;Q9Y4H2;Q8IUR7;Q9H7Z7;O75694;P10643;P19388;Q96J02;P52888;P37198;P68104;P00734;P08575;P07686;P09668;P0DJI8;P01189;Q9Y243;Q8TEM1;P29350;P12830;Q12769;Q9Y6Q5;P10253;P78406;Q00653;P17213;Q9Y2Z0;P49959;P06280;…	P52948-3;P52948-4;Q14643;Q13510;O14672;P35658;Q7RTR2;Q12905;P52948-5;Q9UJW0;O00391;P12931-1;Q9BT09;Q13162;P15291;Q9BW27;P63208;P22694;P01236;Q15345;P55072;O00635;P07711;Q13325;O94874;Q9UIQ6;Q9BV40;Q13685;Q6L8Q7;P10645;Q96PD5;Q9Y4H2;Q8IUR7;Q9H7Z7;O75694;P10643;P19388;Q96J02;P52888;P37198;P68104;P00734;P08575;P07686;P09668;P0DJI8;P01189;Q9Y243;Q8TEM1;P29350;P12830;Q12769;Q9Y6Q5;P10253;P78406;Q00653…	R-HSA-688137;R-HSA-6799981;R-HSA-6799977;R-HSA-1369114;R-HSA-1369115;R-HSA-879362;R-HSA-1168640;R-HSA-9604480;R-HSA-1671691;R-HSA-1168643;R-HSA-9676160;R-HSA-1168642;R-HSA-5607750;R-HSA-982810;R-HSA-5690701;R-HSA-913424;R-HSA-1671687;R-HSA-2317314;R-HSA-1031716;R-HSA-389941;R-HSA-990526;R-HSA-2130706;R-HSA-1169188;R-HSA-1168423;R-HSA-1296421;R-HSA-2317332;R-HSA-879411;R-HSA-913996;R-HSA-8951498;R…

## Sheet: Posterior Pathway with FC
	Table S10.B.- Excel sheet containing pathway analysis of differentially significant proteins from Posterior lobe of Pituitary.
Pathway identifier	Pathway name	#Entities found	#Entities total	Entities ratio	Entities pValue	Entities FDR	#Reactions found	#Reactions total	Reactions ratio	raw.pval	log2(FC)	Species identifier	Species name	Submitted entities found	Mapped entities	Found reaction identifiers
R-HSA-9013106	RHOC GTPase cycle	15	75	0.00667438	0.000275712	0.292945	4	6	0.000453446	0.00623923	-2.83235	9606	Homo sapiens	P28288;Q8TCU6;Q16512;Q15836;Q14739;Q96PY5;Q03135;P11274;Q9UDY2;Q8N392;P43121;P27986;Q92888;Q14254;P27105	P28288;Q8TCU6;Q16512;Q15836;Q14739;Q96PY5;Q03135;P11274;Q9UDY2;Q8N392;P43121;P27986;Q92888;Q14254;P27105	R-HSA-9013109;R-HSA-9714361;R-HSA-9013111;R-HSA-9013110
R-HSA-9013409	RHOJ GTPase cycle	12	55	0.00489454	0.000517493	0.292945	3	3	0.000226723	0.00469633	-3.15845	9606	Homo sapiens	P17302;Q8TCU6;P42768;Q14160;Q15836;Q96RU3;Q14161;Q03135;P27986;Q14155;Q13153;P27105	P17302;Q8TCU6;P42768;Q14160;Q15836;Q96RU3;Q14161;Q03135;P27986;Q14155;Q13153;P27105	R-HSA-9017488;R-HSA-9017507;R-HSA-9017491
R-HSA-8856828	Clathrin-mediated endocytosis	22	145	0.0129038	0.000567723	0.292945	29	35	0.0026451	0.000925735	-3.00203	9606	Homo sapiens	Q15811;P01185;Q9BY11;Q15836;Q9UBC2;O43426;Q9Y6I3;O75061;P51809;P11142;Q99963;P21579;O60641;Q99961;P63010;Q96RU3;Q9Y5X1;Q9BQI5;P09496;Q96RF0;Q8NFH8;P49407	Q15811;P01185;Q9BY11;Q15836;Q9UBC2;O43426;Q9Y6I3;O75061;P51809;P11142;Q99963;P21579;O60641;Q99961;P63010;Q96RU3;Q9Y5X1;Q9BQI5;P09496;Q96RF0;Q8NFH8;P49407	R-HSA-8868230;R-HSA-9681616;R-HSA-8868236;R-HSA-8862280;R-HSA-8867613;R-HSA-8866269;R-HSA-8871196;R-HSA-8866268;R-HSA-8871194;R-HSA-8871193;R-HSA-8868071;R-HSA-8866279;R-HSA-8863463;R-HSA-8863718;R-HSA-8866277;R-HSA-8866275;R-HSA-8856813;R-HSA-8867756;R-HSA-8868651;R-HSA-8866283;R-HSA-8867754;R-HSA-8856808;R-HSA-8868072;R-HSA-8868648;R-HSA-8868661;R-HSA-8868660;R-HSA-8868659;R-HSA-8868658;R-HSA-8…
R-HSA-9013406	RHOQ GTPase cycle	12	59	0.00525051	0.000942522	0.32852	3	5	0.000377872	0.00460928	-3.11673	9606	Homo sapiens	Q15811;P17302;Q8TCU6;Q14160;Q15836;Q96RU3;Q14161;Q03135;O75044;Q14155;Q13153;P27105	Q15811;P17302;Q8TCU6;Q14160;Q15836;Q96RU3;Q14161;Q03135;O75044;Q14155;Q13153;P27105	R-HSA-9018745;R-HSA-9018747;R-HSA-9018746
R-HSA-432720	Lysosome Vesicle Biogenesis	9	37	0.00329269	0.00120295	0.32852	6	8	0.000604595	0.000326987	-2.98071	9606	Homo sapiens	O75061;P51809;P11142;Q8NBS9;P56377;P09496;O43633;P49407	O75061;P51809;P11142;Q8NBS9;P56377;P09496-1;P09496;O43633;P49407	R-HSA-5671702;R-HSA-432706;R-HSA-432707;R-HSA-432688;R-HSA-5333658;R-HSA-432712
R-HSA-5357801	Programmed Cell Death	28	217	0.0193112	0.0013053	0.32852	35	197	0.0148881	0.00172439	-2.80274	9606	Homo sapiens	P07305;Q96FZ7;P52294;P28065;Q9H444;Q9NQS1;O43633;Q05397;Q96GX9;P35611;P63167;Q9Y3E7;Q9UDY2;P62195;P40306;P08246;Q14254;O15294;P31946;Q15628;Q9BZF9;O00232;Q9UKG1;P16402;Q99436;P08670;P49721;P43686	P07305;Q96FZ7;P52294;P28065;Q9H444;Q9NQS1;O43633;Q05397;Q96GX9;P35611;P63167;Q9Y3E7;Q9UDY2;P62195;P40306;P08246;Q14254;O15294;P31946;Q15628;Q9BZF9;O00232;Q9UKG1;P16402;Q99436;P08670;P49721;P43686	R-HSA-211715;R-HSA-139906;R-HSA-373700;R-HSA-211206;R-HSA-9687828;R-HSA-201608;R-HSA-6804652;R-HSA-139918;R-HSA-9710106;R-HSA-9647619;R-HSA-373717;R-HSA-114256;R-HSA-6804596;R-HSA-3371360;R-HSA-5357828;R-HSA-5675456;R-HSA-5213462;R-HSA-9688456;R-HSA-418845;R-HSA-3465448;R-HSA-201628;R-HSA-201634;R-HSA-3465429;R-HSA-211239;R-HSA-6805507;R-HSA-141159;R-HSA-350319;R-HSA-9029667;R-HSA-350318;R-HSA-21…
R-HSA-199991	Membrane Trafficking	64	635	0.0565097	0.00148652	0.32852	125	219	0.0165508	0.00242416	-3.24954	9606	Homo sapiens	Q96FZ7;Q15811;Q9H2M9;Q13637;Q9H444;Q7Z4S6;O43633;Q9Y3E7;P63167;Q99963;O60641;O00194;Q99961;Q92572;Q96RU3;P09496;Q92734;Q5H9R7;O95721;Q12955;Q96A65;Q9UBC2;Q01484;Q01082;Q8IWJ2;O75061;P11142;Q9NZ32;P21579;Q96CN9;P63010;Q92845;P49407;P02792;P01185;Q9BY11;P56377;Q15836;Q9Y6I3;Q9ULP9;P84085;P51809;P20338;Q5VIR6;Q8TEH3;Q9Y5X1;Q15286;Q9BQI5;Q9UJY4;Q8NFH8;O43264;P31946;Q9NRZ7;O43426;Q9Y3P9;Q9NQT8;P17302;…	Q96FZ7;Q15811;Q9H2M9;Q13637;Q9H444;Q7Z4S6;O43633;Q9Y3E7;P63167;Q99963;O60641;O00194;Q99961;Q92572;Q96RU3;P09496;Q92734;Q5H9R7;O95721;Q12955;Q96A65;Q9UBC2;Q01484;Q01082;Q8IWJ2;O75061;P11142;Q9NZ32;P21579;Q96CN9;P63010;P09496-1;Q92845;P49407;P02792;P01185;Q9BY11;P56377;Q15836;Q9Y6I3;Q9ULP9;P84085;P51809;P20338;Q5VIR6;Q8TEH3;Q9Y5X1;Q15286;Q9BQI5;Q9UJY4;Q8NFH8;O43264;P31946;Q9NRZ7;O43426;Q9Y3P9;Q9NQT…	R-HSA-8868230;R-HSA-8868236;R-HSA-1445149;R-HSA-2316347;R-HSA-8854173;R-HSA-376357;R-HSA-6807877;R-HSA-6807875;R-HSA-8877475;R-HSA-6807872;R-HSA-8877998;R-HSA-8867756;R-HSA-8867754;R-HSA-190519;R-HSA-432688;R-HSA-190520;R-HSA-190782;R-HSA-8847544;R-HSA-6811431;R-HSA-5671702;R-HSA-8849350;R-HSA-9681616;R-HSA-432706;R-HSA-6811427;R-HSA-190790;R-HSA-6811426;R-HSA-432707;R-HSA-8849345;R-HSA-190788;R-…
R-HSA-373760	L1CAM interactions	18	121	0.010768	0.00212962	0.392553	39	54	0.00408102	0.000302645	-2.87996	9606	Homo sapiens	P78357;P05556;P07942;P36507;Q12860;Q12955;Q01484;Q01082;P32004;P17677;P11142;P13591;P35241;P63010;O14786;P09496;P26038;Q13153	P78357;P05556;P07942;P36507;Q12860;Q12955;Q01484;Q01082;P32004;P17677;P11142;P13591;P35241;P63010;O14786;P09496;P26038;Q13153	R-HSA-443783;R-HSA-443780;R-HSA-443778;R-HSA-443779;R-HSA-374669;R-HSA-445071;R-HSA-445069;R-HSA-443784;R-HSA-374677;R-HSA-445079;R-HSA-445076;R-HSA-445077;R-HSA-374673;R-HSA-374672;R-HSA-445072;R-HSA-374675;R-HSA-8933328;R-HSA-445087;R-HSA-445084;R-HSA-374686;R-HSA-374681;R-HSA-374680;R-HSA-445083;R-HSA-374683;R-HSA-373733;R-HSA-445088;R-HSA-445089;R-HSA-109862;R-HSA-392749;R-HSA-437230;R-HSA-39…
R-HSA-8964616	G beta:gamma signalling through CDC42	6	20	0.00177983	0.00281805	0.392553	6	6	0.000453446	0.0123814	-3.30265	9606	Homo sapiens	Q9UBI6;Q9HAV0;P63218;O60262;P63215;Q13153	Q9UBI6;Q9HAV0;P63218;O60262;P63215;Q13153	R-HSA-8964634;R-HSA-8964619;R-HSA-8964604;R-HSA-8964605;R-HSA-8964614;R-HSA-8964599
R-HSA-9012999	RHO GTPase cycle	47	452	0.0402243	0.00346792	0.392553	56	91	0.00687727	0.00408491	-3.10888	9606	Homo sapiens	Q15811;P28288;Q2M1Z3;Q8TCU6;Q15836;Q96C19;Q9NYB9;Q03135;O75044;P11274;Q9Y2A7;Q9UDY2;P42768;P15153;Q96RU3;P61604;P27986;Q14254;Q14155;P80723;P27105;P05556;Q9UPY6;O95202;Q16512;Q9BZF9;Q8WUW1;P62070;Q14739;Q01082;Q96PY5;P34897;O60879;Q86UP2;Q3V6T2;P17302;Q9P0I2;Q8N392;Q14160;P08670;P43121;Q17R89;Q14161;Q92888;Q15311;Q13153	Q15811;P28288;Q2M1Z3;Q8TCU6;Q15836;Q96C19;Q9NYB9;Q03135;O75044;P11274;Q9Y2A7;Q9UDY2;P42768;P15153;Q96RU3;P61604;P27986;Q14254;Q14155;P80723;P27105;P05556;Q9UPY6;O95202;Q16512;Q9BZF9;Q8WUW1;P62070;Q14739;Q01082;Q96PY5;P34897;O60879;Q86UP2;Q3V6T2;P17302;Q9P0I2;O60879-3;Q8N392;Q14160;P08670;P43121;Q17R89;Q14161;Q92888;Q15311;Q13153	R-HSA-9013004;R-HSA-9018766;R-HSA-8981637;R-HSA-9018758;R-HSA-9013145;R-HSA-9013144;R-HSA-9014296;R-HSA-9014424;R-HSA-9018778;R-HSA-9013023;R-HSA-9013022;R-HSA-9714691;R-HSA-9013009;R-HSA-9696266;R-HSA-9017488;R-HSA-9692809;R-HSA-9017491;R-HSA-9696271;R-HSA-9014293;R-HSA-9693198;R-HSA-9014420;R-HSA-9014295;R-HSA-9013143;R-HSA-9696268;R-HSA-9014294;R-HSA-9013161;R-HSA-9018794;R-HSA-9714480;R-HSA-9…
R-HSA-9013404	RAC2 GTPase cycle	14	88	0.00783127	0.00356075	0.392553	10	10	0.000755744	0.00534154	-2.83692	9606	Homo sapiens	P05556;Q8TCU6;Q15836;Q8WUW1;Q14739;Q9NYB9;Q03135;P11274;Q9Y2A7;P15153;P43121;Q14161;P27986;Q13153	P05556;Q8TCU6;Q15836;Q8WUW1;Q14739;Q9NYB9;Q03135;P11274;Q9Y2A7;P15153;P43121;Q14161;P27986;Q13153	R-HSA-9014296;R-HSA-9014424;R-HSA-9714480;R-HSA-9714481;R-HSA-9714483;R-HSA-9714477;R-HSA-9014293;R-HSA-9014420;R-HSA-9014295;R-HSA-9014294
R-HSA-500657	Presynaptic function of Kainate receptors	6	21	0.00186883	0.00356866	0.392553	2	2	0.000151149	0.012346	-3.32078	9606	Homo sapiens	Q9UBI6;Q13003;Q9HAV0;P63218;O60262;P63215	Q9UBI6;Q13003;Q9HAV0;P63218;O60262;P63215	R-HSA-500708;R-HSA-500717
R-HSA-442982	Ras activation upon Ca2+ influx through NMDA receptor	6	21	0.00186883	0.00356866	0.392553	2	2	0.000151149	0.00224491	-3.46053	9606	Homo sapiens	Q15700;P07196;Q13557;O15399;P01116-2;Q9UQM7	Q15700;P07196;Q13557;O15399;P01116-2;Q9UQM7	R-HSA-442732;R-HSA-442760
R-HSA-445144	Signal transduction by L1	6	21	0.00186883	0.00356866	0.392553	8	11	0.000831318	0.00045601	-3.24533	9606	Homo sapiens	P05556;P36507;P13591;O14786;P32004;Q13153	P05556;P36507;P13591;O14786;P32004;Q13153	R-HSA-392752;R-HSA-445072;R-HSA-109862;R-HSA-374669;R-HSA-437230;R-HSA-374686;R-HSA-445069;R-HSA-374681
R-HSA-199992	trans-Golgi Network Vesicle Budding	12	74	0.00658539	0.00577259	0.402149	13	19	0.00143591	0.000606732	-3.03808	9606	Homo sapiens	O75061;P51809;P02792;P11142;Q8NBS9;P56377;Q92572;Q9Y5X1;P09496;O43633;P49407	O75061;P51809;P02792;P11142;Q8NBS9;P56377;Q92572;Q9Y5X1;P09496-1;P09496;O43633;P49407	R-HSA-376357;R-HSA-5671702;R-HSA-421831;R-HSA-432706;R-HSA-432707;R-HSA-421836;R-HSA-5333658;R-HSA-421835;R-HSA-432712;R-HSA-421833;R-HSA-429815;R-HSA-432688;R-HSA-434362
R-HSA-9013408	RHOG GTPase cycle	12	74	0.00658539	0.00577259	0.402149	4	6	0.000453446	0.00458567	-2.28082	9606	Homo sapiens	Q15811;P05556;O95202;Q8TCU6;Q15836;P43121;Q14739;Q03135;P61604;P27986;Q86UP2;P34897	Q15811;P05556;O95202;Q8TCU6;Q15836;P43121;Q14739;Q03135;P61604;P27986;Q86UP2;P34897	R-HSA-9014449;R-HSA-9014433;R-HSA-9014467;R-HSA-9014434
R-HSA-3858494	Beta-catenin independent WNT signaling	19	144	0.0128148	0.00581104	0.402149	19	51	0.00385429	0.00463133	-2.77354	9606	Homo sapiens	Q9UBI6;Q9HAV0;P28065;O00232;Q9UQM7;Q99436;P15153;Q14160;P62195;P17252;P63010;P63218;P40306;P09496;P49721;P01116-2;O60262;P43686;P63215	Q9UBI6;Q9HAV0;P28065;O00232;Q9UQM7;Q99436;P15153;Q14160;P62195;P17252;P63010;P63218;P40306;P09496;P49721;P01116-2;O60262;P43686;P63215	R-HSA-4332390;R-HSA-4332358;R-HSA-4608866;R-HSA-5140747;R-HSA-4332359;R-HSA-4332356;R-HSA-4332388;R-HSA-4332363;R-HSA-5138432;R-HSA-5138433;R-HSA-4608855;R-HSA-3858475;R-HSA-5138459;R-HSA-398193;R-HSA-3965444;R-HSA-4608862;R-HSA-3965447;R-HSA-3965441;R-HSA-398040
R-HSA-432722	Golgi Associated Vesicle Biogenesis	10	56	0.00498354	0.00594746	0.402149	6	7	0.000529021	0.000716379	-2.9533	9606	Homo sapiens	O75061;P51809;P02792;P11142;Q8NBS9;P56377;Q92572;Q9Y5X1;P09496;P49407	O75061;P51809;P02792;P11142;Q8NBS9;P56377;Q92572;Q9Y5X1;P09496-1;P49407	R-HSA-421831;R-HSA-429815;R-HSA-421836;R-HSA-434362;R-HSA-421835;R-HSA-421833
R-HSA-9013148	CDC42 GTPase cycle	20	155	0.0137937	0.00599344	0.402149	5	6	0.000453446	0.00524395	-3.32245	9606	Homo sapiens	Q15811;Q2M1Z3;Q8TCU6;Q15836;Q14739;Q96PY5;Q03135;O75044;Q86UP2;P11274;P42768;Q14160;Q96RU3;Q17R89;Q14161;P27986;Q15311;Q14155;Q13153;P27105	Q15811;Q2M1Z3;Q8TCU6;Q15836;Q14739;Q96PY5;Q03135;O75044;Q86UP2;P11274;P42768;Q14160;Q96RU3;Q17R89;Q14161;P27986;Q15311;Q14155;Q13153;P27105	R-HSA-9013161;R-HSA-9692809;R-HSA-9013157;R-HSA-9013159;R-HSA-9013158
R-HSA-9013423	RAC3 GTPase cycle	14	94	0.00836522	0.00622524	0.402149	4	6	0.000453446	0.00862743	-2.82869	9606	Homo sapiens	P05556;Q8TCU6;Q15836;Q8WUW1;Q14739;Q9NYB9;Q03135;O75044;P11274;Q9Y2A7;P43121;Q14161;P27986;Q13153	P05556;Q8TCU6;Q15836;Q8WUW1;Q14739;Q9NYB9;Q03135;O75044;P11274;Q9Y2A7;P43121;Q14161;P27986;Q13153	R-HSA-9018808;R-HSA-9714691;R-HSA-9018804;R-HSA-9018806
R-HSA-6798695	Neutrophil degranulation	48	480	0.042716	0.00640675	0.402149	10	10	0.000755744	0.00359363	-2.72021	9606	Homo sapiens	Q6GTX8;P26022;P02792;P05107;P06737;P05109;O94886;Q10589;O75787;P11169;O43759;O00764;P13473;P63167;P17900;P09110;P01833;P61225;P02788;O95716;P02765;P41218;P04066;P49913;P08246;P27105;P06744;O95721;P03973;P80511;Q14019;Q9Y2J8;O00232;Q7Z3J2;Q99436;P16278;P11142;Q9NZ32;Q8NBS9;P25815;Q01432;P17858;P19838;Q5JS37;P05164;P16070;P02775;P25774	Q6GTX8;P26022;P02792;P05107;P06737;P05109;O94886;Q10589;O75787;P11169;O43759;O00764;P13473;P63167;P17900;P09110;P01833;P61225;P02788;O95716;P02765;P41218;P04066;P49913;P08246;P27105;P06744;O95721;P03973;P80511;Q14019;Q9Y2J8;O00232;Q7Z3J2;Q99436;P16278;P11142;Q9NZ32;Q8NBS9;P25815;Q01432;P17858;P19838;Q5JS37;P05164;P16070;P02775;P25774	R-HSA-6798743;R-HSA-6799350;R-HSA-6798739;R-HSA-6800434;R-HSA-6798751;R-HSA-6798749;R-HSA-6798748;R-HSA-6798747;R-HSA-6800426;R-HSA-6798745
R-HSA-9725370	Signaling by ALK fusions and activated point mutants	10	57	0.00507253	0.0066904	0.402149	16	29	0.00219166	0.00438233	-2.97928	9606	Homo sapiens	P49792;Q13501;P19174;Q9HC35;Q13616;P26038;P27986;Q92734;Q8IWJ2;Q9P2E9	P49792;Q13501;P19174;Q9HC35;Q13616;P26038;P27986;Q92734;Q8IWJ2;Q9P2E9	R-HSA-9712084;R-HSA-9712085;R-HSA-9700181;R-HSA-9712086;R-HSA-9701810;R-HSA-9712083;R-HSA-9700179;R-HSA-9700190;R-HSA-9725023;R-HSA-9710917;R-HSA-9725030;R-HSA-9700193;R-HSA-9710914;R-HSA-9724099;R-HSA-9712078;R-HSA-9712079
R-HSA-9700206	Signaling by ALK in cancer	10	57	0.00507253	0.0066904	0.402149	17	37	0.00279625	0.00438233	-2.97928	9606	Homo sapiens	P49792;Q13501;P19174;Q9HC35;Q13616;P26038;P27986;Q92734;Q8IWJ2;Q9P2E9	P49792;Q13501;P19174;Q9HC35;Q13616;P26038;P27986;Q92734;Q8IWJ2;Q9P2E9	R-HSA-9712084;R-HSA-9712085;R-HSA-9700181;R-HSA-9712086;R-HSA-9701810;R-HSA-9712083;R-HSA-9700179;R-HSA-9700190;R-HSA-9725023;R-HSA-9710917;R-HSA-9725030;R-HSA-9700193;R-HSA-9710914;R-HSA-9700131;R-HSA-9724099;R-HSA-9712078;R-HSA-9712079
R-HSA-9694676	Translation of Replicase and Assembly of the Replication Transcription Complex	5	17	0.00151286	0.0067462	0.402149	1	28	0.00211608	0.0072724	-3.03856	9606	Homo sapiens	Q96FZ7;Q9Y3E7;Q9H444;Q99570;O43633	Q96FZ7;Q9Y3E7;Q9H444;Q99570;O43633	R-HSA-9698265
R-HSA-9679504	Translation of Replicase and Assembly of the Replication Transcription Complex	5	17	0.00151286	0.0067462	0.402149	1	30	0.00226723	0.0072724	-3.03856	9606	Homo sapiens	Q96FZ7;Q9Y3E7;Q9H444;Q99570;O43633	Q96FZ7;Q9Y3E7;Q9H444;Q99570;O43633	R-HSA-9687435
R-HSA-8856825	Cargo recognition for clathrin-mediated endocytosis	15	105	0.00934413	0.00681608	0.402149	10	15	0.00113362	0.000844566	-2.91986	9606	Homo sapiens	Q15811;P01185;Q15836;Q9UBC2;Q9Y6I3;P51809;Q99963;P21579;O60641;Q99961;P63010;Q9BQI5;P09496;Q8NFH8;P49407	Q15811;P01185;Q15836;Q9UBC2;Q9Y6I3;P51809;Q99963;P21579;O60641;Q99961;P63010;Q9BQI5;P09496;Q8NFH8;P49407	R-HSA-8866279;R-HSA-8863463;R-HSA-8863718;R-HSA-8866277;R-HSA-9681616;R-HSA-8866275;R-HSA-8867613;R-HSA-8866269;R-HSA-8866268;R-HSA-8866283
R-HSA-5653656	Vesicle-mediated transport	70	761	0.0677227	0.00783789	0.44676	133	252	0.0190447	0.00227356	-3.28807	9606	Homo sapiens	Q96FZ7;Q15811;Q9H2M9;Q13637;Q9H444;Q7Z4S6;O43633;Q9Y3E7;P63167;P01718;Q99963;O60641;O00194;Q99961;Q92572;Q96RU3;P01877;P09496;Q92734;Q5H9R7;O95721;P01591;Q12955;Q96A65;Q9UBC2;Q01484;Q01082;Q8IWJ2;O75061;P11142;Q9NZ32;P21579;Q96CN9;P63010;Q92845;P49407;P02792;P01185;Q9BY11;P56377;Q15836;Q9Y6I3;Q9ULP9;P84085;P51809;P20338;Q5VIR6;Q8TEH3;Q9Y5X1;Q15286;Q9BQI5;Q9UJY4;Q8NFH8;O43264;P02461;P31946;Q9NRZ7;…	Q96FZ7;Q15811;Q9H2M9;Q13637;Q9H444;Q7Z4S6;O43633;Q9Y3E7;P63167;P01718;Q99963;O60641;O00194;Q99961;Q92572;Q96RU3;P01877;P09496;Q92734;Q5H9R7;O95721;P01591;Q12955;Q96A65;Q9UBC2;Q01484;Q01082;Q8IWJ2;O75061;P11142;Q9NZ32;P21579;Q96CN9;P63010;P09496-1;Q92845;P49407;P02792;P01185;Q9BY11;P56377;Q15836;Q9Y6I3;Q9ULP9;P84085;P51809;P20338;Q5VIR6;Q8TEH3;Q9Y5X1;Q15286;Q9BQI5;Q9UJY4;Q8NFH8;O43264;P02461;P3194…	R-HSA-8868230;R-HSA-8868236;R-HSA-1445149;R-HSA-2168883;R-HSA-2316347;R-HSA-8854173;R-HSA-376357;R-HSA-6807877;R-HSA-2187266;R-HSA-6807875;R-HSA-8877475;R-HSA-6807872;R-HSA-8877998;R-HSA-8867756;R-HSA-8867754;R-HSA-190519;R-HSA-432688;R-HSA-190520;R-HSA-190782;R-HSA-2299677;R-HSA-8847544;R-HSA-6811431;R-HSA-5671702;R-HSA-8849350;R-HSA-9681616;R-HSA-432706;R-HSA-6811427;R-HSA-190790;R-HSA-6811426;…
R-HSA-8964315	G beta:gamma signalling through BTK	5	18	0.00160185	0.00849847	0.455586	3	3	0.000226723	0.0145987	-3.62868	9606	Homo sapiens	Q9UBI6;Q9HAV0;P63218;O60262;P63215	Q9UBI6;Q9HAV0;P63218;O60262;P63215	R-HSA-8964317;R-HSA-8964271;R-HSA-8964241
R-HSA-8980692	RHOA GTPase cycle	19	150	0.0133488	0.00871875	0.455586	4	6	0.000453446	0.0058253	-2.86093	9606	Homo sapiens	P28288;Q2M1Z3;Q8TCU6;Q16512;Q15836;Q14739;Q03135;Q86UP2;Q9P0I2;P11274;Q9UDY2;Q8N392;P43121;Q17R89;P27986;Q92888;Q14155;Q14254;P27105	P28288;Q2M1Z3;Q8TCU6;Q16512;Q15836;Q14739;Q03135;Q86UP2;Q9P0I2;P11274;Q9UDY2;Q8N392;P43121;Q17R89;P27986;Q92888;Q14155;Q14254;P27105	R-HSA-9013004;R-HSA-9013009;R-HSA-8980691;R-HSA-8981637
R-HSA-9656223	Signaling by RAF1 mutants	8	42	0.00373765	0.00920168	0.455586	6	7	0.000529021	0.0025676	-2.90176	9606	Homo sapiens	P36507;P31946;Q13557;P01116-2;Q7Z5R6;Q9UQM7;P49407;P10398	P36507;P31946;Q13557;P01116-2;Q7Z5R6;Q9UQM7;P49407;P10398	R-HSA-9656211;R-HSA-9656209;R-HSA-9656215;R-HSA-9656214;R-HSA-9656213;R-HSA-9656212
R-HSA-194315	Signaling by Rho GTPases	63	678	0.0603364	0.00929768	0.455586	117	203	0.0153416	0.00421099	-2.9399	9606	Homo sapiens	Q15811;P28288;Q2M1Z3;Q14008;Q99570;P63167;Q96RU3;P27986;Q14254;P27105;O95202;Q16512;Q13526;Q15746;Q14739;Q01082;Q96PY5;Q3V6T2;Q17R89;Q92888;Q15311;Q8TCU6;Q15836;P05109;Q96C19;Q9NYB9;Q03135;O75044;Q05397;Q96EE3;P11274;Q9Y2A7;Q9UDY2;P42768;P15153;P17252;P61604;Q14155;P80723;P49792;P35749;P05556;O43264;Q9UPY6;P31946;Q9BZF9;Q8WUW1;P62070;Q7L7X3;P34897;O60879;Q86UP2;P17302;Q9P0I2;Q8N392;Q14160;P08670;…	Q15811;P28288;Q2M1Z3;Q14008;Q99570;P63167;Q96RU3;P27986;Q96EE3-1;Q14254;P27105;O95202;Q16512;Q13526;Q15746;Q14739;Q01082;Q96PY5;Q3V6T2;O60879-2;O60879-3;Q17R89;Q92888;Q15311;Q8TCU6;Q15836;P05109;Q96C19;Q9NYB9;Q03135;O75044;Q05397;P11274;Q9Y2A7;Q9UDY2;P42768;P15153;P17252;P61604;Q14155;P80723;P49792;P35749;P05556;O43264;Q9UPY6;P31946;Q9BZF9;Q8WUW1;P62070;Q7L7X3;P34897;O60879;Q86UP2;P17302;Q9P0I2;Q…	R-HSA-5668947;R-HSA-5623632;R-HSA-5671763;R-HSA-5666129;R-HSA-9018766;R-HSA-75016;R-HSA-8981637;R-HSA-9018758;R-HSA-9013145;R-HSA-9013144;R-HSA-9014424;R-HSA-5668932;R-HSA-9018778;R-HSA-5623622;R-HSA-5671749;R-HSA-9017488;R-HSA-9692809;R-HSA-9017491;R-HSA-9014420;R-HSA-9013143;R-HSA-9013161;R-HSA-5625717;R-HSA-9018794;R-HSA-5668978;R-HSA-5666160;R-HSA-5623667;R-HSA-9014433;R-HSA-5627775;R-HSA-901…
R-HSA-71064	Lysine catabolism	4	12	0.0010679	0.00982681	0.459552	4	12	0.000906892	0.000179823	-3.0466	9606	Homo sapiens	P36957;Q9UDR5;Q14894;P09622	P36957;Q9UDR5;Q14894;P09622	R-HSA-5693347;R-HSA-70938;R-HSA-71037;R-HSA-70940
R-HSA-9013149	RAC1 GTPase cycle	22	185	0.0164635	0.0100015	0.459552	4	6	0.000453446	0.00581732	-3.11197	9606	Homo sapiens	P05556;Q2M1Z3;Q9UPY6;Q8TCU6;Q16512;Q15836;Q8WUW1;Q14739;Q9NYB9;Q03135;O75044;Q86UP2;P11274;Q9Y2A7;P42768;P43121;Q17R89;Q14161;P27986;Q15311;Q14155;Q13153	P05556;Q2M1Z3;Q9UPY6;Q8TCU6;Q16512;Q15836;Q8WUW1;Q14739;Q9NYB9;Q03135;O75044;Q86UP2;P11274;Q9Y2A7;P42768;P43121;Q17R89;Q14161;P27986;Q15311;Q14155;Q13153	R-HSA-9013145;R-HSA-9013144;R-HSA-9691174;R-HSA-9013143
R-HSA-6806834	Signaling by MET	12	80	0.00711934	0.0102633	0.459552	15	51	0.00385429	0.0103064	-2.88962	9606	Homo sapiens	P20338;P05556;P07942;P02461;Q99963;P05997;Q99961;P18031;P01116-2;P27986;Q05397;P26006	P20338;P05556;P07942;P02461;Q99963;P05997;Q99961;P18031;P01116-2;P27986;Q05397;P26006	R-HSA-8851877;R-HSA-8874083;R-HSA-8874082;R-HSA-8875490;R-HSA-8874080;R-HSA-8875659;R-HSA-8875531;R-HSA-8852019;R-HSA-8851827;R-HSA-6807027;R-HSA-8851954;R-HSA-8874079;R-HSA-8874078;R-HSA-8851899;R-HSA-8875482
R-HSA-9013026	RHOB GTPase cycle	11	71	0.00631841	0.0109602	0.459552	3	6	0.000453446	0.00507583	-2.62901	9606	Homo sapiens	P11274;Q8TCU6;Q9UDY2;Q16512;Q15836;P43121;Q03135;P27986;Q92888;Q14254;P27105	P11274;Q8TCU6;Q9UDY2;Q16512;Q15836;P43121;Q03135;P27986;Q92888;Q14254;P27105	R-HSA-9013023;R-HSA-9013022;R-HSA-9013024
R-HSA-432040	Vasopressin regulates renal water homeostasis via Aquaporins	8	44	0.00391564	0.0118907	0.459552	6	15	0.00113362	0.00974288	-3.79729	9606	Homo sapiens	Q9UBI6;P01185;Q9HAV0;P55087;P63218;Q9ULV0;O60262;P63215	Q9UBI6;P01185;Q9HAV0;P55087;P63218;Q9ULV0;O60262;P63215	R-HSA-392263;R-HSA-432195;R-HSA-432067;R-HSA-422320;R-HSA-432188;R-HSA-432237
R-HSA-9020702	Interleukin-1 signaling	14	102	0.00907716	0.0120313	0.459552	19	47	0.003552	0.00199233	-3.09607	9606	Homo sapiens	Q13501;P80511;P28065;Q13616;O00232;Q99436;P62195;P19838;Q9Y6K9;P04271;P40306;P49721;P45985;P43686	Q13501;P80511;P28065;Q13616;O00232;Q99436;P62195;P19838;Q9Y6K9;P04271;P40306;P49721;P45985;P43686	R-HSA-507719;R-HSA-209063;R-HSA-168166;R-HSA-5684275;R-HSA-209061;R-HSA-209125;R-HSA-451649;R-HSA-5684273;R-HSA-2730894;R-HSA-5684250;R-HSA-5684248;R-HSA-168140;R-HSA-451561;R-HSA-5684261;R-HSA-451634;R-HSA-5609665;R-HSA-9630923;R-HSA-168184;R-HSA-5684267
R-HSA-418217	G beta:gamma signalling through PLC beta	5	20	0.00177983	0.0129002	0.459552	2	2	0.000151149	0.0145987	-3.62868	9606	Homo sapiens	Q9UBI6;Q9HAV0;P63218;O60262;P63215	Q9UBI6;Q9HAV0;P63218;O60262;P63215	R-HSA-398193;R-HSA-398040
R-HSA-392851	Prostacyclin signalling through prostacyclin receptor	5	20	0.00177983	0.0129002	0.459552	3	4	0.000302297	0.0145987	-3.62868	9606	Homo sapiens	Q9UBI6;Q9HAV0;P63218;O60262;P63215	Q9UBI6;Q9HAV0;P63218;O60262;P63215	R-HSA-392852;R-HSA-392870;R-HSA-392874
R-HSA-9716542	Signaling by Rho GTPases, Miro GTPases and RHOBTB3	63	694	0.0617603	0.014605	0.459552	117	212	0.0160218	0.00421099	-2.9399	9606	Homo sapiens	Q15811;P28288;Q2M1Z3;Q14008;Q99570;P63167;Q96RU3;P27986;Q14254;P27105;O95202;Q16512;Q13526;Q15746;Q14739;Q01082;Q96PY5;Q3V6T2;Q17R89;Q92888;Q15311;Q8TCU6;Q15836;P05109;Q96C19;Q9NYB9;Q03135;O75044;Q05397;Q96EE3;P11274;Q9Y2A7;Q9UDY2;P42768;P15153;P17252;P61604;Q14155;P80723;P49792;P35749;P05556;O43264;Q9UPY6;P31946;Q9BZF9;Q8WUW1;P62070;Q7L7X3;P34897;O60879;Q86UP2;P17302;Q9P0I2;Q8N392;Q14160;P08670;…	Q15811;P28288;Q2M1Z3;Q14008;Q99570;P63167;Q96RU3;P27986;Q96EE3-1;Q14254;P27105;O95202;Q16512;Q13526;Q15746;Q14739;Q01082;Q96PY5;Q3V6T2;O60879-2;O60879-3;Q17R89;Q92888;Q15311;Q8TCU6;Q15836;P05109;Q96C19;Q9NYB9;Q03135;O75044;Q05397;P11274;Q9Y2A7;Q9UDY2;P42768;P15153;P17252;P61604;Q14155;P80723;P49792;P35749;P05556;O43264;Q9UPY6;P31946;Q9BZF9;Q8WUW1;P62070;Q7L7X3;P34897;O60879;Q86UP2;P17302;Q9P0I2;Q…	R-HSA-5668947;R-HSA-5623632;R-HSA-5671763;R-HSA-5666129;R-HSA-9018766;R-HSA-75016;R-HSA-8981637;R-HSA-9018758;R-HSA-9013145;R-HSA-9013144;R-HSA-9014424;R-HSA-5668932;R-HSA-9018778;R-HSA-5623622;R-HSA-5671749;R-HSA-9017488;R-HSA-9692809;R-HSA-9017491;R-HSA-9014420;R-HSA-9013143;R-HSA-9013161;R-HSA-5625717;R-HSA-9018794;R-HSA-5668978;R-HSA-5666160;R-HSA-5623667;R-HSA-9014433;R-HSA-5627775;R-HSA-901…
R-HSA-3371556	Cellular response to heat stress	13	95	0.00845421	0.0154871	0.459552	16	29	0.00219166	0.000796091	-2.63452	9606	Homo sapiens	P49792;Q96EE3;P27694;P11142;P54652;Q13315;Q13557;O95817;O95816;P49137;Q9UQM7;P25685	P49792;P27694;P54652;Q13315;Q13557;Q9UQM7;P11142;O95817;O95816;P49137;P25685;Q96EE3-1;Q96EE3-2	R-HSA-5251955;R-HSA-5251959;R-HSA-5333051;R-HSA-5082369;R-HSA-3371518;R-HSA-3371554;R-HSA-4793819;R-HSA-5251942;R-HSA-3371467;R-HSA-5252041;R-HSA-5082356;R-HSA-3371567;R-HSA-5082384;R-HSA-5082387;R-HSA-4793911;R-HSA-5252079
R-HSA-8873719	RAB geranylgeranylation	10	65	0.00578446	0.0155103	0.459552	5	5	0.000377872	0.0064497	-3.05802	9606	Homo sapiens	P20338;Q9BZG1;Q13637;O00194;Q8WUD1;Q12974;Q15286;O95716;Q9ULC3;P53611	P20338;Q9BZG1;Q13637;O00194;Q8WUD1;Q12974;Q15286;O95716;Q9ULC3;P53611	R-HSA-8870469;R-HSA-8870466;R-HSA-8870465;R-HSA-8870461;R-HSA-8870457
R-HSA-438066	Unblocking of NMDA receptors, glutamate binding and activation	5	21	0.00186883	0.0155901	0.459552	5	5	0.000377872	0.00263403	-3.60896	9606	Homo sapiens	Q15700;P07196;Q13557;O15399;Q9UQM7	Q15700;P07196;Q13557;O15399;Q9UQM7	R-HSA-432164;R-HSA-438037;R-HSA-432162;R-HSA-432172;R-HSA-9614185
R-HSA-9617324	Negative regulation of NMDA receptor-mediated neuronal transmission	5	21	0.00186883	0.0155901	0.459552	2	4	0.000302297	0.00263403	-3.60896	9606	Homo sapiens	Q15700;P07196;Q13557;O15399;Q9UQM7	Q15700;P07196;Q13557;O15399;Q9UQM7	R-HSA-9619449;R-HSA-9617326
R-HSA-109581	Apoptosis	21	182	0.0161965	0.0157312	0.459552	26	141	0.010656	0.00152397	-2.67292	9606	Homo sapiens	P07305;P31946;Q15628;P52294;P28065;Q9BZF9;Q9NQS1;O00232;Q9UKG1;P16402;Q05397;Q96GX9;P35611;Q99436;P63167;Q9UDY2;P62195;P08670;P40306;P49721;P43686	P07305;P31946;Q15628;P52294;P28065;Q9BZF9;Q9NQS1;O00232;Q9UKG1;P16402;Q05397;Q96GX9;P35611;Q99436;P63167;Q9UDY2;P62195;P08670;P40306;P49721;P43686	R-HSA-211715;R-HSA-139906;R-HSA-373700;R-HSA-211206;R-HSA-201608;R-HSA-6804652;R-HSA-139918;R-HSA-373717;R-HSA-114256;R-HSA-6804596;R-HSA-3371360;R-HSA-418845;R-HSA-3465448;R-HSA-201628;R-HSA-201634;R-HSA-211239;R-HSA-6805507;R-HSA-141159;R-HSA-350319;R-HSA-9029667;R-HSA-350318;R-HSA-211247;R-HSA-139952;R-HSA-211191;R-HSA-139899;R-HSA-351871
R-HSA-216083	Integrin cell surface interactions	12	85	0.0075643	0.015754	0.459552	41	55	0.00415659	0.00345687	-3.46273	9606	Homo sapiens	P26012;P05556;P02461;P05997;P05107;Q02388;P57087;P19320;P16070;Q13683;Q03692;P26006	P26012;P05556;P02461;P05997;P05107;Q02388;P57087;P19320;P16070;Q13683;Q03692;P26006	R-HSA-2484965;R-HSA-114563;R-HSA-2473511;R-HSA-216064;R-HSA-216069;R-HSA-4539779;R-HSA-216068;R-HSA-2467436;R-HSA-199050;R-HSA-4084912;R-HSA-216076;R-HSA-4084910;R-HSA-265428;R-HSA-204434;R-HSA-265429;R-HSA-216082;R-HSA-202706;R-HSA-202704;R-HSA-265424;R-HSA-2752125;R-HSA-4084903;R-HSA-2752115;R-HSA-202718;R-HSA-198941;R-HSA-2752118;R-HSA-4088220;R-HSA-202727;R-HSA-4085083;R-HSA-216043;R-HSA-2160…
R-HSA-442742	CREB1 phosphorylation through NMDA receptor-mediated activation of RAS signaling	6	29	0.00258076	0.0157868	0.459552	2	7	0.000529021	0.00224491	-3.46053	9606	Homo sapiens	Q15700;P07196;Q13557;O15399;P01116-2;Q9UQM7	Q15700;P07196;Q13557;O15399;P01116-2;Q9UQM7	R-HSA-442732;R-HSA-442760
R-HSA-3371453	Regulation of HSF1-mediated heat shock response	11	75	0.00667438	0.0157931	0.459552	10	14	0.00105804	0.000226259	-2.71866	9606	Homo sapiens	P49792;Q96EE3;P27694;P11142;P54652;Q13315;O95817;O95816;P49137;P25685	P49792;P27694;P11142;P54652;Q13315;O95817;O95816;P49137;P25685;Q96EE3-1;Q96EE3-2	R-HSA-5251955;R-HSA-5251942;R-HSA-5251959;R-HSA-3371467;R-HSA-5252041;R-HSA-5333051;R-HSA-3371567;R-HSA-3371518;R-HSA-4793911;R-HSA-5252079
R-HSA-6814122	Cooperation of PDCL (PhLP1) and TRiC/CCT in G-protein beta folding	7	38	0.00338169	0.0168964	0.459552	10	11	0.000831318	0.0109014	-3.07043	9606	Homo sapiens	Q9UBI6;P17987;Q9HAV0;P63218;O60262;P48643;P63215	Q9UBI6;P17987;Q9HAV0;P63218;O60262;P48643;P63215	R-HSA-6814119;R-HSA-8850534;R-HSA-6814418;R-HSA-8850529;R-HSA-8850560;R-HSA-8850527;R-HSA-6814124;R-HSA-8850539;R-HSA-6814121;R-HSA-6814120
R-HSA-9649948	Signaling downstream of RAS mutants	8	47	0.00418261	0.0169494	0.459552	7	7	0.000529021	0.0025676	-2.90176	9606	Homo sapiens	P36507;P31946;Q13557;P01116-2;Q7Z5R6;Q9UQM7;P49407;P10398	P36507;P31946;Q13557;P01116-2;Q7Z5R6;Q9UQM7;P49407;P10398	R-HSA-6803233;R-HSA-6802926;R-HSA-6802925;R-HSA-6802924;R-HSA-6802908;R-HSA-6802922;R-HSA-6803240
R-HSA-6802955	Paradoxical activation of RAF signaling by kinase inactive BRAF	8	47	0.00418261	0.0169494	0.459552	6	7	0.000529021	0.0025676	-2.90176	9606	Homo sapiens	P36507;P31946;Q13557;P01116-2;Q7Z5R6;Q9UQM7;P49407;P10398	P36507;P31946;Q13557;P01116-2;Q7Z5R6;Q9UQM7;P49407;P10398	R-HSA-6802918;R-HSA-8936731;R-HSA-6803234;R-HSA-6802943;R-HSA-6802942;R-HSA-6802941
R-HSA-6802946	Signaling by moderate kinase activity BRAF mutants	8	47	0.00418261	0.0169494	0.459552	6	7	0.000529021	0.0025676	-2.90176	9606	Homo sapiens	P36507;P31946;Q13557;P01116-2;Q7Z5R6;Q9UQM7;P49407;P10398	P36507;P31946;Q13557;P01116-2;Q7Z5R6;Q9UQM7;P49407;P10398	R-HSA-6802919;R-HSA-6802916;R-HSA-6802914;R-HSA-6803230;R-HSA-8936676;R-HSA-6802921
R-HSA-6802949	Signaling by RAS mutants	8	47	0.00418261	0.0169494	0.459552	7	9	0.000680169	0.0025676	-2.90176	9606	Homo sapiens	P36507;P31946;Q13557;P01116-2;Q7Z5R6;Q9UQM7;P49407;P10398	P36507;P31946;Q13557;P01116-2;Q7Z5R6;Q9UQM7;P49407;P10398	R-HSA-6803233;R-HSA-6802926;R-HSA-6802925;R-HSA-6802924;R-HSA-6802908;R-HSA-6802922;R-HSA-6803240
R-HSA-6802952	Signaling by BRAF and RAF1 fusions	10	66	0.00587345	0.0170362	0.459552	5	5	0.000377872	0.00243044	-2.86403	9606	Homo sapiens	Q96PU8;P36507;P31946;Q13557;Q9NRY5;P01116-2;Q7Z5R6;Q9UQM7;P49407;P10398	Q96PU8;P36507;P31946;Q13557;Q9NRY5;P01116-2;Q7Z5R6;Q9UQM7;P49407;P10398	R-HSA-6802935;R-HSA-6802934;R-HSA-6802933;R-HSA-6802932;R-HSA-6802927
R-HSA-8874081	MET activates PTK2 signaling	6	30	0.00266975	0.0182978	0.459552	5	5	0.000377872	0.00648635	-2.67812	9606	Homo sapiens	P05556;P07942;P02461;P05997;Q05397;P26006	P05556;P07942;P02461;P05997;Q05397;P26006	R-HSA-8874083;R-HSA-8874082;R-HSA-8874080;R-HSA-8874079;R-HSA-8874078
R-HSA-451326	Activation of kainate receptors upon glutamate binding	6	30	0.00266975	0.0182978	0.459552	4	6	0.000453446	0.012346	-3.32078	9606	Homo sapiens	Q9UBI6;Q13003;Q9HAV0;P63218;O60262;P63215	Q9UBI6;Q13003;Q9HAV0;P63218;O60262;P63215	R-HSA-500708;R-HSA-451283;R-HSA-451311;R-HSA-500717
R-HSA-392170	ADP signalling through P2Y purinoceptor 12	5	22	0.00195782	0.0186304	0.459552	3	4	0.000302297	0.0145987	-3.62868	9606	Homo sapiens	Q9UBI6;Q9HAV0;P63218;O60262;P63215	Q9UBI6;Q9HAV0;P63218;O60262;P63215	R-HSA-392195;R-HSA-392187;R-HSA-392202
R-HSA-168799	Neurotoxicity of clostridium toxins	5	22	0.00195782	0.0186304	0.459552	19	40	0.00302297	0.00306933	-2.60436	9606	Homo sapiens	Q7L0J3;P21579;P61266;Q16623;Q496J9	Q7L0J3;P21579;P61266;Q16623;Q496J9	R-HSA-5244402;R-HSA-5244404;R-HSA-5244500;R-HSA-5244503;R-HSA-5250616;R-HSA-5244506;R-HSA-5250875;R-HSA-5250972;R-HSA-5244415;R-HSA-5250880;R-HSA-5250979;R-HSA-5250884;R-HSA-5244424;R-HSA-5250600;R-HSA-5250986;R-HSA-5244428;R-HSA-5244397;R-HSA-181567;R-HSA-5250607
R-HSA-71403	Citric acid cycle (TCA cycle)	5	22	0.00195782	0.0186304	0.459552	5	17	0.00128476	4.27658e-05	-3.0538	9606	Homo sapiens	P36957;Q99798;Q16798;P09622;Q6P587	P36957;Q99798;Q16798;P09622;Q6P587	R-HSA-9012349;R-HSA-71401;R-HSA-450975;R-HSA-9012016;R-HSA-70971
R-HSA-1169091	Activation of NF-kappaB in B cells	10	67	0.00596245	0.0186704	0.459552	7	10	0.000755744	0.000460318	-3.10364	9606	Homo sapiens	Q99436;P62195;P19838;Q9Y6K9;P28065;P40306;P49721;Q13616;O00232;P43686	Q99436;P62195;P19838;Q9Y6K9;P28065;P40306;P49721;Q13616;O00232;P43686	R-HSA-1168641;R-HSA-1168640;R-HSA-1168643;R-HSA-1168642;R-HSA-1168633;R-HSA-1168637;R-HSA-1168638
R-HSA-450531	Regulation of mRNA stability by proteins that bind AU-rich elements	12	88	0.00783127	0.0199742	0.459552	11	26	0.00196493	0.000611792	-2.50077	9606	Homo sapiens	Q99436;P11142;P31946;P62195;P17252;P28065;Q92973;P40306;P49721;P49137;O00232;P43686	Q99436;P11142;P31946;P62195;P17252;P28065;Q92973;P40306;P49721;P49137;O00232;P43686	R-HSA-450550;R-HSA-450406;R-HSA-450551;R-HSA-450580;R-HSA-482788;R-HSA-450466;R-HSA-450400;R-HSA-450463;R-HSA-450431;R-HSA-450394;R-HSA-450474
R-HSA-9013420	RHOU GTPase cycle	7	40	0.00355967	0.0215991	0.459552	1	4	0.000302297	0.0127695	-2.97721	9606	Homo sapiens	Q2M1Z3;Q01082;Q14161;P27986;O75044;Q13153;Q14155	Q2M1Z3;Q01082;Q14161;P27986;O75044;Q13153;Q14155	R-HSA-9018766
R-HSA-212676	Dopamine Neurotransmitter Release Cycle	5	23	0.00204681	0.0220369	0.459552	3	4	0.000302297	0.00338826	-2.38302	9606	Homo sapiens	P21579;Q13136;Q16623;Q9NUP9;O14910	P21579;Q13136;Q16623;Q9NUP9;O14910	R-HSA-380869;R-HSA-5336443;R-HSA-380574
R-HSA-1236978	Cross-presentation of soluble exogenous antigens (endosomes)	8	50	0.00444959	0.0233982	0.459552	5	5	0.000377872	0.000460611	-2.45866	9606	Homo sapiens	Q99436;P62195;P28065;P40306;P49721;O00232;Q9UBG0;P43686	Q99436;P62195;P28065;P40306;P49721;O00232;Q9UBG0;P43686	R-HSA-1236970;R-HSA-1236939;R-HSA-1236955;R-HSA-1236940;R-HSA-1236941
R-HSA-397795	G-protein beta:gamma signalling	6	32	0.00284774	0.0241116	0.459552	13	15	0.00113362	0.0123814	-3.30265	9606	Homo sapiens	Q9UBI6;Q9HAV0;P63218;O60262;P63215;Q13153	Q9UBI6;Q9HAV0;P63218;O60262;P63215;Q13153	R-HSA-392295;R-HSA-8964619;R-HSA-8964271;R-HSA-392300;R-HSA-8964614;R-HSA-8964634;R-HSA-8964604;R-HSA-8964605;R-HSA-8964317;R-HSA-398193;R-HSA-8964241;R-HSA-398040;R-HSA-8964599
R-HSA-456926	Thrombin signalling through proteinase activated receptors (PARs)	6	32	0.00284774	0.0241116	0.459552	10	15	0.00113362	0.0122892	-3.4218	9606	Homo sapiens	Q9UBI6;Q9HAV0;P63218;O60262;P49407;P63215	Q9UBI6;Q9HAV0;P63218;O60262;P49407;P63215	R-HSA-396996;R-HSA-397891;R-HSA-418163;R-HSA-418158;R-HSA-114552;R-HSA-396941;R-HSA-418170;R-HSA-397835;R-HSA-418091;R-HSA-114558
R-HSA-6794361	Neurexins and neuroligins	9	60	0.0053395	0.0241741	0.459552	14	19	0.00143591	0.00153942	-3.38063	9606	Homo sapiens	Q9H4G0;Q15700;P21579;Q16623;Q9NUP9;O15399;Q9Y2J2;Q96HC4;O14910	Q9H4G0;Q15700;P21579;Q16623;Q9NUP9;O15399;Q9Y2J2;Q96HC4;O14910	R-HSA-6794338;R-HSA-6797568;R-HSA-6794336;R-HSA-6794349;R-HSA-6794348;R-HSA-6794345;R-HSA-6794344;R-HSA-6794357;R-HSA-6794356;R-HSA-6794354;R-HSA-6797554;R-HSA-6797553;R-HSA-6794353;R-HSA-6794352
R-HSA-977347	Serine biosynthesis	3	9	0.000800926	0.0245776	0.459552	5	7	0.000529021	0.00835151	-2.96907	9606	Homo sapiens	Q9GZT4;Q9NRX5;Q9Y617	Q9GZT4;Q9NRX5;Q9Y617	R-HSA-9034539;R-HSA-9014766;R-HSA-977333;R-HSA-9014741;R-HSA-8932980
R-HSA-447041	CHL1 interactions	3	9	0.000800926	0.0245776	0.459552	3	5	0.000377872	7.52922e-05	-3.4846	9606	Homo sapiens	P05556;P11142;O14786	P05556;P11142;O14786	R-HSA-445088;R-HSA-445087;R-HSA-445083
R-HSA-6794362	Protein-protein interactions at synapses	12	91	0.00809825	0.0249837	0.459552	20	33	0.00249395	0.00457412	-2.96124	9606	Homo sapiens	Q9H4G0;Q15700;Q13136;P21579;Q16623;Q96PX8;Q9NUP9;O15399;Q9Y2J2;Q96HC4;Q14254;O14910	Q9H4G0;Q15700;Q13136;P21579;Q16623;Q96PX8;Q9NUP9;O15399;Q9Y2J2;Q96HC4;Q14254;O14910	R-HSA-6794338;R-HSA-6797568;R-HSA-6794336;R-HSA-6794349;R-HSA-6794348;R-HSA-6797803;R-HSA-6794345;R-HSA-6794344;R-HSA-8849878;R-HSA-6794357;R-HSA-8849908;R-HSA-6794356;R-HSA-6794354;R-HSA-6797554;R-HSA-8849906;R-HSA-6797553;R-HSA-6794353;R-HSA-6794352;R-HSA-388824;R-HSA-8849881
R-HSA-5684264	MAP3K8 (TPL2)-dependent MAPK1/3 activation	4	16	0.00142387	0.0251676	0.459552	8	8	0.000604595	0.00293809	-4.06062	9606	Homo sapiens	P19838;Q9Y6K9;Q13616;P45985	P19838;Q9Y6K9;Q13616;P45985	R-HSA-5684261;R-HSA-451634;R-HSA-5684275;R-HSA-451649;R-HSA-5684273;R-HSA-5684250;R-HSA-5684267;R-HSA-5684248
R-HSA-202040	G-protein activation	5	24	0.0021358	0.0258239	0.459552	5	6	0.000453446	0.0145987	-3.62868	9606	Homo sapiens	Q9UBI6;Q9HAV0;P63218;O60262;P63215	Q9UBI6;Q9HAV0;P63218;O60262;P63215	R-HSA-167408;R-HSA-167429;R-HSA-167419;R-HSA-167433;R-HSA-112271
R-HSA-3371571	HSF1-dependent transactivation	5	24	0.0021358	0.0258239	0.459552	5	8	0.000604595	0.00157318	-2.34794	9606	Homo sapiens	P11142;P54652;Q13557;Q9UQM7;P25685	P11142;P54652;Q13557;Q9UQM7;P25685	R-HSA-3371554;R-HSA-5082356;R-HSA-5082369;R-HSA-5082384;R-HSA-5082387
R-HSA-5668599	RHO GTPases Activate NADPH Oxidases	5	24	0.0021358	0.0258239	0.459552	6	14	0.00105804	0.00777676	-1.9181	9606	Homo sapiens	P15153;Q13526;P05109;P17252;Q99570	P15153;Q13526;P05109;P17252;Q99570	R-HSA-9626816;R-HSA-9626848;R-HSA-9626817;R-HSA-5668629;R-HSA-6798174;R-HSA-5668605
R-HSA-350562	Regulation of ornithine decarboxylase (ODC)	8	51	0.00453858	0.0258858	0.459552	2	4	0.000302297	0.00557598	-2.39452	9606	Homo sapiens	Q99436;P62195;P28065;P40306;P15559;P49721;O00232;P43686	Q99436;P62195;P28065;P40306;P15559;P49721;O00232;P43686	R-HSA-353125;R-HSA-350578
R-HSA-4086400	PCP/CE pathway	12	92	0.00818724	0.0268419	0.459552	8	24	0.00181378	0.000591061	-2.43715	9606	Homo sapiens	Q99436;Q14160;P15153;P62195;P63010;P17252;P28065;P09496;P40306;P49721;O00232;P43686	Q99436;Q14160;P15153;P62195;P63010;P17252;P28065;P09496;P40306;P49721;O00232;P43686	R-HSA-4608855;R-HSA-3858475;R-HSA-4608866;R-HSA-5140747;R-HSA-5138459;R-HSA-4608862;R-HSA-5138432;R-HSA-5138433
R-HSA-9035034	RHOF GTPase cycle	7	42	0.00373765	0.0271399	0.459552	2	3	0.000226723	0.0138094	-2.1776	9606	Homo sapiens	Q15836;P43121;Q03135;P27986;O75044;P80723;O60879	Q15836;P43121;Q03135;P27986;O75044;P80723;O60879	R-HSA-9693282;R-HSA-9693125
R-HSA-418990	Adherens junctions interactions	6	33	0.00293673	0.0274345	0.459552	10	16	0.00120919	0.000582201	-3.23442	9606	Homo sapiens	P55287;Q92692;P19022;Q8N3J6;P55290;Q8N126	P55287;Q92692;P19022;Q8N3J6;P55290;Q8N126	R-HSA-420582;R-HSA-419011;R-HSA-420592;R-HSA-420591;R-HSA-433711;R-HSA-419002;R-HSA-420586;R-HSA-419003;R-HSA-420584;R-HSA-419001
R-HSA-1168372	Downstream signaling events of B Cell Receptor (BCR)	11	82	0.00729732	0.0278592	0.459552	8	15	0.00113362	0.000445683	-3.06862	9606	Homo sapiens	Q99436;P62195;P19838;Q9Y6K9;P28065;P01116-2;P40306;P49721;Q13616;O00232;P43686	Q99436;P62195;P19838;Q9Y6K9;P28065;P01116-2;P40306;P49721;Q13616;O00232;P43686	R-HSA-1168641;R-HSA-1168640;R-HSA-1168643;R-HSA-1168642;R-HSA-1168633;R-HSA-1168637;R-HSA-1168636;R-HSA-1168638
R-HSA-349425	Autodegradation of the E3 ubiquitin ligase COP1	8	52	0.00462757	0.0285519	0.459552	2	5	0.000377872	0.000429228	-2.64958	9606	Homo sapiens	Q99436;P62195;Q13315;P28065;P40306;P49721;O00232;P43686	Q99436;P62195;Q13315;P28065;P40306;P49721;O00232;P43686	R-HSA-349444;R-HSA-264458
R-HSA-177929	Signaling by EGFR	8	52	0.00462757	0.0285519	0.459552	18	49	0.00370314	0.00537667	-3.50721	9606	Homo sapiens	Q99963;Q99961;P19174;Q9UBC2;Q9Y6I3;P01116-2;P27986;Q14155	Q99963;Q99961;P19174;Q9UBC2;Q9Y6I3;P01116-2;P27986;Q14155	R-HSA-8867047;R-HSA-212706;R-HSA-183072;R-HSA-8867044;R-HSA-177927;R-HSA-212710;R-HSA-8867041;R-HSA-182986;R-HSA-8951490;R-HSA-212713;R-HSA-182990;R-HSA-183084;R-HSA-177938;R-HSA-182994;R-HSA-177939;R-HSA-183094;R-HSA-183002;R-HSA-177945
R-HSA-71291	Metabolism of amino acids and derivatives	36	376	0.0334609	0.0292728	0.459552	39	247	0.0186669	0.00473198	-2.7304	9606	Homo sapiens	P08559;Q8WWI5;P28065;P50135;Q96GX9;P42766;P62195;P04181;P32929;P40306;Q96GA7;P08243;Q14894;Q14353;P30038;Q07020;P36957;P31327;Q9GZT4;O00330;Q9NRX5;P15559;O00232;Q9Y617;Q8N9F0;Q99436;Q9UDR5;P61313;P49721;P46777;P05386;P43686;P05388;P09622;P61513;Q969Q0	P08559;Q8WWI5;P28065;P50135;Q96GX9;P42766;P62195;P04181;P32929;P40306;Q96GA7;P08243;Q14894;Q14353;P30038;Q07020;P36957;P31327;Q9GZT4;O00330;Q9NRX5;P15559;O00232;Q9Y617;Q8N9F0;Q99436;Q9UDR5;P61313;P49721;P46777;P05386;P43686;P05388;P09622;P61513;Q969Q0	R-HSA-2408544;R-HSA-70599;R-HSA-1237140;R-HSA-5693148;R-HSA-70666;R-HSA-1614614;R-HSA-5694018;R-HSA-70679;R-HSA-70555;R-HSA-70938;R-HSA-6792572;R-HSA-9014741;R-HSA-70940;R-HSA-353125;R-HSA-9034539;R-HSA-6797956;R-HSA-9014766;R-HSA-1614591;R-HSA-6784399;R-HSA-9014627;R-HSA-8954468;R-HSA-1614583;R-HSA-2408529;R-HSA-5693347;R-HSA-350578;R-HSA-71286;R-HSA-5693153;R-HSA-70713;R-HSA-175993;R-HSA-977333…
R-HSA-9620244	Long-term potentiation	5	25	0.00222479	0.0300033	0.459552	5	7	0.000529021	0.00263403	-3.60896	9606	Homo sapiens	Q15700;P07196;Q13557;O15399;Q9UQM7	Q15700;P07196;Q13557;O15399;Q9UQM7	R-HSA-445367;R-HSA-442725;R-HSA-9612085;R-HSA-9618750;R-HSA-9617583
R-HSA-392451	G beta:gamma signalling through PI3Kgamma	5	25	0.00222479	0.0300033	0.459552	2	4	0.000302297	0.0145987	-3.62868	9606	Homo sapiens	Q9UBI6;Q9HAV0;P63218;O60262;P63215	Q9UBI6;Q9HAV0;P63218;O60262;P63215	R-HSA-392295;R-HSA-392300
R-HSA-418592	ADP signalling through P2Y purinoceptor 1	5	25	0.00222479	0.0300033	0.459552	3	7	0.000529021	0.0145987	-3.62868	9606	Homo sapiens	Q9UBI6;Q9HAV0;P63218;O60262;P63215	Q9UBI6;Q9HAV0;P63218;O60262;P63215	R-HSA-418581;R-HSA-418579;R-HSA-418576
R-HSA-210991	Basigin interactions	5	25	0.00222479	0.0300033	0.459552	3	10	0.000755744	0.0074938	-2.402	9606	Homo sapiens	P05556;P54709;Q03135;P32004;P26006	P05556;P54709;Q03135;P32004;P26006	R-HSA-204434;R-HSA-204549;R-HSA-375133
R-HSA-202403	TCR signaling	16	138	0.0122809	0.0308258	0.459552	29	52	0.00392987	0.00614683	-3.1529	9606	Homo sapiens	P62837;P19174;P28065;O00232;Q13616;Q99436;P42768;P62195;P19838;Q9Y6K9;P40306;P49721;P27986;P43686;Q13153;Q30154	P62837;P19174;P28065;O00232;Q13616;Q99436;P42768;P62195;P19838;Q9Y6K9;P40306;P49721;P27986;P43686;Q13153;Q30154	R-HSA-202307;R-HSA-202245;R-HSA-202500;R-HSA-202248;R-HSA-8855381;R-HSA-202203;R-HSA-202331;R-HSA-213407;R-HSA-213406;R-HSA-430183;R-HSA-430180;R-HSA-202407;R-HSA-202214;R-HSA-5607728;R-HSA-202534;R-HSA-2730894;R-HSA-202212;R-HSA-202216;R-HSA-202344;R-HSA-202541;R-HSA-8852200;R-HSA-202291;R-HSA-202354;R-HSA-202165;R-HSA-5607724;R-HSA-202233;R-HSA-202168;R-HSA-202174;R-HSA-202365
[truncated: 1,337 more rows]
