# Supplementary material for: The First Pituitary Proteome Landscape From Matched Anterior and Posterior Lobes for a Better Understanding of the Pituitary Gland
Source: Mol Cell Proteomics. 2022 Dec 5;22(1):100478. doi: 10.1016/j.mcpro.2022.100478 (PMC9877467; doi:10.1016/j.mcpro.2022.100478)
Supplement: Table S11 [file mmc19.xlsx]

## Sheet: DEPs
Table S11.A.Differentially expressed proteins taken for functional clustering
Gene	log2(FC)	t.stat	p.value		Gene	log2(FC)	t.stat	p.value
COQ6	2.00668	-6.0268	0.00031389		NGFR	-11.2779	8.5037	2.8065e-05
PPT1	2.00732	-13.155	1.0609e-06		RIC8A	-10.2639	16.406	1.9207e-07
PNPT1	2.01155	-4.2818	0.002681		MYH7	-9.97498	15.886	2.4674e-07
SELENOH	2.01767	-5.3306	0.00070205		KIAA1614	-9.91601	32.539	8.6747e-10
MRPL37	2.0183	-5.3588	0.00067864		GCC1	-9.37112	22.247	1.7621e-08
TM9SF1	2.01984	-4.0927	0.0034725		MAST4	-8.63291	5.2683	0.00075684
ZNF207	2.03097	-6.7636	0.00014305		ELL2	-8.47271	18.004	9.2933e-08
LTBP4	2.03144	-6.4867	0.00019076		SERPINA4	-8.18627	26.272	4.7344e-09
COL4A4	2.03599	-4.7015	0.0015384		RAB3GAP2	-7.85442	23.279	1.232e-08
DNAJB11	2.04042	-5.6011	0.00050959		COMMD6	-7.64591	22.248	1.7611e-08
SLC17A5	2.04598	-6.5522	0.00017806		PHYHD1	-7.55914	15.772	2.6093e-07
BORCS6	2.04767	-2.6599	0.028812		SLC44A1	-7.40596	11.171	3.6922e-06
CPT2	2.05591	-7.4154	7.5082e-05		GRIN2D	-7.34652	20.126	3.8772e-08
TRIM47	2.05744	-2.4414	0.040478		IKBKG	-7.25611	12.121	1.9864e-06
EIPR1	2.0611	-4.7949	0.0013644		CCDC88A	-7.20128	7.4037	7.5927e-05
ITPR1	2.06344	-4.8231	0.0013161		HTT	-6.81427	8.9434	1.941e-05
MIB1	2.06664	-4.1878	0.0030468		FABP6	-6.79173	8.1055	3.9733e-05
UBXN6	2.06749	-6.6851	0.00015507		MYCBP2	-6.76114	12.531	1.5399e-06
FAM120B	2.07187	-6.5253	0.00018316		FNBP1	-6.51465	15.468	3.0361e-07
DDRGK1	2.07565	-7.9925	4.3965e-05		IGLL1	-6.47605	12.876	1.2511e-06
MRPL49	2.0771	-6.3727	0.00021532		C16orf70	-6.44055	10.626	5.3864e-06
FNDC3A	2.07729	-9.1898	1.5891e-05		GAPDH	-6.42899	3.4235	0.0090408
ASCC3	2.07836	-4.576	0.0018115		COL10A1	-6.33325	11.402	3.1612e-06
KIF5C	2.08718	-2.5944	0.031892		LARP4B	-6.32302	16.804	1.5931e-07
CNPY3	2.08828	-4.2884	0.0026572		PLCG1	-6.30354	5.7606	0.0004238
ARFGEF2	2.08843	-3.2506	0.01169		SYNPR	-6.20156	7.8158	5.1622e-05
LRRC41	2.08968	-4.1942	0.0030203		PCM1	-6.17322	13.733	7.6233e-07
HUWE1	2.09195	-10.028	8.3122e-06		PDLIM7	-6.11288	32.803	8.1338e-10
GLA	2.09405	-6.0853	0.0002942		CPN2	-6.06644	17.492	1.1647e-07
MOV10	2.09803	-7.0231	0.00011008		OXT	-6.03687	15.364	3.1991e-07
COG7	2.09847	-8.0261	4.2657e-05		ASPH	-6.0361	27.226	3.5695e-09
TM7SF2	2.10119	-4.3841	0.002336		TRIM21	-6.01209	12.967	1.1856e-06
SF3B5	2.10293	-6.2305	0.00025096		CETN2	-5.98482	18.348	8.0141e-08
ISOC2	2.10328	-2.5408	0.03467		SIPA1	-5.94201	26.897	3.9303e-09
SUMF2	2.10498	-6.014	0.00031839		BDH1	-5.88283	18.43	7.7365e-08
CLPX	2.10678	-3.9743	0.0040942		MRPL47	-5.8767	9.5841	1.1645e-05
MAT2B	2.1081	-7.8986	4.7862e-05		EMILIN3	-5.85687	10.429	6.1975e-06
HNRNPR	2.11161	-7.4839	7.0342e-05		THTPA	-5.76136	14.576	4.8118e-07
THYN1	2.11268	-10.626	5.3834e-06		EIF1AX	-5.74719	33.491	6.8969e-10
CAVIN3	2.11583	-4.6793	0.0015833		ALG5	-5.73776	8.8942	2.0212e-05
SMARCA1	2.12507	-4.8874	0.001213		PWP1	-5.6958	8.2495	3.4983e-05
NUP43	2.13096	-3.0157	0.016668		CDH11	-5.6244	17.32	1.2582e-07
DDX23	2.13137	-4.2979	0.0026231		RAP2B	-5.59934	19.649	4.6816e-08
MACF1	2.13252	-4.7349	0.0014735		REEP6	-5.57808	9.7953	9.9032e-06
MTA2	2.13405	-5.2594	0.00076503		PRKAA1	-5.57755	14.617	4.7088e-07
SF3A1	2.13643	-6.7215	0.00014936		ARHGEF1	-5.51739	7.9317	4.6446e-05
MRPS16	2.13706	-4.3859	0.0023302		AK5	-5.51702	48.306	3.7315e-11
MLST8	2.14066	-5.9606	0.00033796		NCKAP1	-5.44773	10.091	7.9306e-06
COMTD1	2.14434	-2.7912	0.023514		ELANE	-5.42743	19.678	4.628e-08
NUDT14	2.1499	-7.7088	5.6972e-05		NRP1	-5.3915	6.7851	0.00013994
NUDT21	2.15171	-13.757	7.5215e-07		ARHGAP31	-5.37836	9.1104	1.6941e-05
IGFBP5	2.15684	-3.4408	0.0088133		ABCA8	-5.37227	17.623	1.0987e-07
HPRT1	2.16829	-6.3794	0.00021378		GSTK1	-5.36683	16.499	1.8373e-07
PLBD2	2.16928	-8.605	2.5744e-05		PCCA	-5.35829	16.973	1.473e-07
MMAB	2.16941	-3.766	0.0054968		GYS1	-5.34799	9.679	1.0824e-05
ACP6	2.17316	-4.1683	0.0031294		HNRNPF	-5.34473	28.245	2.6677e-09
RPL11	2.17605	-7.7547	5.4601e-05		RNF31	-5.33764	5.4544	0.00060555
DDX42	2.1761	-5.8819	0.00036923		DRG1	-5.29837	7.1653	9.5641e-05
RER1	2.17656	-5.0203	0.0010265		S100A12	-5.27949	14.011	6.5324e-07
EIF2S2	2.17718	-3.4742	0.0083906		TESC	-5.23186	16.376	1.9481e-07
RPIA	2.17785	-2.9052	0.019733		BBS7	-5.19142	9.7544	1.0217e-05
SGTB	2.17863	-7.3492	8.0001e-05		ANK3	-5.15359	21.912	1.9857e-08
BAG5	2.18158	-5.0601	0.00097698		SLC39A7	-5.13318	6.2964	0.00023369
RABGGTA	2.18331	-3.7585	0.0055559		CRMP1	-5.12883	23.651	1.0869e-08
HGS	2.18941	-4.3954	0.0023008		CAMSAP2	-5.11636	8.3347	3.2472e-05
NFU1	2.19272	-4.295	0.0026336		TMEM63A	-5.07245	12.745	1.3528e-06
ADAM10	2.19414	-6.9072	0.00012363		PIAS4	-5.07004	5.7265	0.00044072
KYAT3	2.19625	-4.3827	0.0023405		PDLIM1	-5.06822	9.9073	9.0993e-06
H2AFY2	2.19704	-5.1599	0.00086379		SPR	-5.06391	24.732	7.635e-09
CDKN2C	2.19801	-6.3391	0.00022319		MAN1A2	-5.03804	7.2826	8.5309e-05
RRP12	2.20041	-3.6852	0.0061727		FSIP2	-5.03435	13.794	7.3687e-07
FAM210B	2.21495	-3.2467	0.011758		ENDOD1	-5.03094	11.748	2.5204e-06
MAN2B2	2.21643	-2.6864	0.02765		TPPP	-5.02178	15.686	2.7237e-07
HIST2H2BF	2.21717	-3.7842	0.0053562		NAGLU	-5.0187	5.982	0.00032996
PSMD10	2.21835	-8.9602	1.9144e-05		RPL36AL	-5.00413	19.799	4.4103e-08
COPE	2.2203	-5.5428	0.00054558		PLBD1	-4.9882	7.3845	7.7332e-05
TTLL12	2.22175	-5.1507	0.00087352		ERMN	-4.97524	4.588	0.0017831
UFM1	2.22308	-10.89	4.4746e-06		GNB4	-4.97333	8.5383	2.7247e-05
BCKDHA	2.22473	-6.3652	0.00021706		CRAT	-4.97	15.502	2.985e-07
HID1	2.23019	-3.7323	0.0057684		EIF2B2	-4.96195	13.332	9.5768e-07
SUPT16H	2.23391	-4.6088	0.0017354		ARF5	-4.90471	11.49	2.9827e-06
CA8	2.2342	-2.347	0.046898		DNAJC8	-4.86973	21.276	2.5046e-08
ARHGAP36	2.24631	-7.7321	5.5757e-05		COL3A1	-4.84941	11.916	2.2621e-06
BCS1L	2.25166	-3.2705	0.011349		NDRG2	-4.78725	12.888	1.2422e-06
PPP4R3A	2.26272	-3.3324	0.010348		KDM5D	-4.77012	7.9871	4.4177e-05
NUFIP2	2.26849	-2.5084	0.036462		EFHD2	-4.76551	28.714	2.341e-09
CISD2	2.27317	-4.6367	0.0016733		MYO5B	-4.76382	17.496	1.1623e-07
DCTN4	2.27552	-9.3642	1.3831e-05		UBE2Z	-4.71626	22.198	1.7927e-08
USO1	2.27575	-7.4171	7.4959e-05		PTPN1	-4.66619	17.335	1.2497e-07
YIPF6	2.27836	-2.6836	0.027772		KHDRBS3	-4.65569	6.4035	0.00020835
DMTN	2.27932	-4.7181	0.0015059		AMPD3	-4.6292	18.401	7.8335e-08
SART3	2.28368	-10.774	4.8513e-06		CHMP2A	-4.62774	7.3346	8.1136e-05
CLSTN1	2.28793	-6.0294	0.000313		REPS2	-4.6264	5.1556	0.00086836
RAE1	2.29023	-18.17	8.6477e-08		IFIT2	-4.6142	9.7291	1.0416e-05
CSTF2	2.29166	-3.8899	0.0046102		FSD1	-4.61123	7.6673	5.9208e-05
LSM4	2.29215	-8.5863	2.6155e-05		CRYM	-4.60558	7.3324	8.1303e-05
HTRA1	2.30145	-6.0854	0.00029416		KIF13A	-4.60231	3.4143	0.0091641
SGPL1	2.30256	-5.224	0.00079866		GIT2	-4.56879	5.5795	0.00052258
DBR1	2.3054	-5.2001	0.00082229		EIF4G3	-4.56782	7.5016	6.9171e-05
DDX19A	2.31211	-2.4151	0.042173		FKBP10	-4.56644	11.678	2.6366e-06
PGLYRP2	2.3138	-8.2183	3.5956e-05		UACA	-4.55815	6.92	0.00012204
CRABP2	2.31956	-5.7705	0.00041907		ROGDI	-4.5487	7.4464	7.2896e-05
CPQ	2.32866	-8.3123	3.3113e-05		JAM2	-4.51713	15.516	2.9639e-07
RPS25	2.3336	-6.7928	0.00013884		NCDN	-4.50887	15.226	3.4315e-07
HSPA13	2.33526	-8.3758	3.1334e-05		SLC9A6	-4.4954	9.7303	1.0406e-05
TCOF1	2.33855	-2.92	0.019292		LBR	-4.49225	9.1918	1.5866e-05
ATP8A2	2.35636	-7.2806	8.548e-05		PSMB10	-4.48565	10.7	5.1116e-06
RTRAF	2.36932	-5.019	0.0010281		CIAO1	-4.48156	7.0432	0.0001079
RAP1GAP	2.38205	-3.1186	0.014258		MAP2K2	-4.45541	16.253	2.0663e-07
PDXDC1	2.38364	-2.4256	0.041489		NEXN	-4.43311	14.08	6.2871e-07
COCH	2.38689	-5.3853	0.00065745		NEFH	-4.43125	8.7804	2.2213e-05
EPCAM	2.38696	-3.3362	0.010289		GFRA2	-4.4297	4.2201	0.0029155
FAM169A	2.39284	-6.7598	0.00014361		AP1S2	-4.42393	4.5973	0.0017616
HS2ST1	2.39311	-6.1206	0.00028299		ADD2	-4.42094	10.374	6.4483e-06
SRSF3	2.39884	-7.2501	8.8047e-05		EPB41L1	-4.41124	14.012	6.5283e-07
CDV3	2.4049	-8.1337	3.875e-05		PRPH	-4.40572	8.7145	2.3473e-05
TMX4	2.40603	-5.3115	0.00071832		TCEAL2	-4.39792	9.6453	1.1108e-05
THOC2	2.41319	-2.508	0.036482		CGN	-4.3967	9.3456	1.4036e-05
CDKN2AIP	2.41864	-5.6098	0.00050443		GNG5	-4.36553	15.838	2.5266e-07
STAM2	2.42416	-6.3037	0.00023186		MUSTN1	-4.35596	7.052	0.00010696
AMPD2	2.43308	-6.1571	0.00027187		VCAM1	-4.33767	11.61	2.756e-06
ZBTB20	2.43576	-2.4728	0.038541		YWHAB	-4.30212	10.399	6.3346e-06
PLEKHB1	2.4368	-3.7081	0.0059729		ATOX1	-4.28397	33.444	6.9742e-10
RTCA	2.43948	-6.4097	0.00020698		NYAP1	-4.27048	7.7122	5.6793e-05
COL8A1	2.44066	-4.6795	0.0015829		ALPL	-4.26635	14.988	3.8767e-07
KIAA0513	2.4452	-2.7653	0.024472		MRPS22	-4.26531	10.771	4.8636e-06
IGFBP3	2.44955	-2.7049	0.026869		FMNL2	-4.24681	5.3257	0.00070614
NCOA7	2.46236	-9.7894	9.9476e-06		CMPK2	-4.23918	8.948	1.9338e-05
OCIAD1	2.46247	-23.309	1.2196e-08		RARRES1	-4.23705	10.878	4.5142e-06
COPS2	2.47034	-12.479	1.5902e-06		EMC1	-4.236	6.6676	0.00015791
OSBPL8	2.47611	-7.065	0.00010559		VASN	-4.23177	19.73	4.5329e-08
NELFE	2.47841	-6.6319	0.00016386		AFM	-4.20821	6.7345	0.00014737
TIMM44	2.48072	-4.1693	0.0031253		COL7A1	-4.19775	11.071	3.9508e-06
CEP170B	2.48486	-2.6884	0.027567		TMEM65	-4.19571	6.6149	0.00016678
COPB2	2.48818	-3.5265	0.0077718		FAHD1	-4.18685	12.79	1.3171e-06
PSPC1	2.48826	-3.5162	0.0078894		TMEM109	-4.17421	3.5614	0.0073855
C7	2.48912	-3.4204	0.0090825		TIMM29	-4.17368	21.511	2.2972e-08
ABCF3	2.49918	-9.194	1.5838e-05		PCDH1	-4.16162	5.0961	0.00093433
TRUB1	2.5029	-2.7213	0.026197		AVP	-4.15763	5.403	0.00064372
POLDIP2	2.50677	-2.4141	0.042234		FAM98A	-4.15623	11.667	2.6558e-06
DDX3Y	2.51301	-3.0051	0.016939		MPO	-4.13836	17.068	1.4105e-07
GADD45GIP1	2.51334	-2.6949	0.027289		CD99L2	-4.13273	7.5806	6.4209e-05
EPB41	2.51533	-4.8617	0.0012531		LIN7A	-4.12948	4.1738	0.0031058
IGSF1	2.52138	-4.9078	0.0011821		F3	-4.11419	5.1295	0.0008966
NUP85	2.52312	-5.5732	0.00052645		NFKB1	-4.10286	4.9963	0.0010577
HSD17B7	2.52569	-7.4163	7.5014e-05		MAX	-4.10009	4.4406	0.0021661
ERMP1	2.53688	-11.837	2.3789e-06		S100P	-4.08032	4.4586	0.0021149
PPP4R2	2.53774	-6.1707	0.00026786		LRP1B	-4.07933	7.0047	0.00011212
TMEM165	2.54177	-3.4594	0.0085753		KPNA1	-4.07206	10.416	6.2572e-06
PTPRS	2.5433	-3.2835	0.011129		TANC1	-4.06392	5.4219	0.00062939
GGH	2.54396	-2.5383	0.034802		KIFAP3	-4.04643	10.619	5.4112e-06
HEXB	2.55143	-6.6552	0.00015994		CEP89	-4.04124	9.3258	1.4258e-05
EPB42	2.55233	-5.9268	0.000351		SNTB1	-4.03985	21.806	2.0628e-08
BCAT2	2.55277	-7.326	8.1809e-05		MYH11	-4.02294	6.0113	0.00031937
PNKP	2.55362	-5.9521	0.00034118		SEPHS1	-4.01088	9.8983	9.161e-06
TM9SF2	2.55598	-7.7473	5.4978e-05		ATM	-4.00666	28.57	2.4358e-09
C8orf82	2.55675	-5.3622	0.00067593		PGM2L1	-4.00083	14.199	5.8926e-07
IPO5	2.55989	-12.436	1.6325e-06		MYO15A	-3.99125	8.9253	1.9701e-05
YIPF4	2.56617	-3.1616	0.013363		WASF3	-3.98989	6.403	0.00020847
CNOT2	2.56992	-10.386	6.3936e-06		ITGB8	-3.98846	14.188	5.9281e-07
GAL	2.57135	-11.214	3.5863e-06		TRADD	-3.98671	10.639	5.3366e-06
NUP98	2.57538	-4.1703	0.0031207		SV2A	-3.96328	25.771	5.5136e-09
RPL29	2.57727	-3.0719	0.015304		MARCKS	-3.94803	16.482	1.8522e-07
NDNF	2.57838	-7.2608	8.7139e-05		GNG7	-3.94562	2.5889	0.03217
ECE1	2.58276	-5.4251	0.00062697		PSMB9	-3.91541	6.55	0.00017847
LYSMD2	2.589	-2.6677	0.028465		ANXA4	-3.90843	17.774	1.0277e-07
EFEMP1	2.58967	-4.2087	0.0029611		DNAH6	-3.90059	3.6551	0.0064467
COA3	2.59371	-15.676	2.7361e-07		STAU1	-3.89176	2.6266	0.030336
TBC1D23	2.59972	-5.1044	0.00092477		CNTNAP1	-3.87954	15.138	3.5889e-07
TMF1	2.60034	-6.6253	0.00016498		RRBP1	-3.8735	15.453	3.0584e-07
PTRHD1	2.60894	-7.469	7.1347e-05		ATP2B3	-3.86944	4.5237	0.0019404
GATD1	2.61947	-6.1139	0.00028508		ZSWIM9	-3.84438	6.1531	0.00027307
FYCO1	2.62554	-8.3189	3.2924e-05		VSNL1	-3.82809	6.3528	0.00021996
NPTX2	2.63	-8.5605	2.6736e-05		PLXNC1	-3.82633	8.399	3.0711e-05
AGAP3	2.63205	-3.5912	0.0070722		NRSN1	-3.81963	8.8308	2.1301e-05
ARFIP1	2.63945	-4.7458	0.0014531		WAS	-3.81902	3.6635	0.0063687
MRPL58	2.64008	-3.5688	0.0073062		PPIF	-3.81596	16.695	1.6763e-07
ITGBL1	2.64189	-7.5123	6.8474e-05		STC1	-3.79743	6.1217	0.00028265
MON2	2.64398	-9.8288	9.6549e-06		HBS1L	-3.79123	6.2655	0.00024161
FAT1	2.64414	-3.4439	0.0087737		SCRIB	-3.76973	8.5678	2.6571e-05
SEMA3A	2.64792	-8.5277	2.7495e-05		SH3GL1	-3.76752	12.938	1.2058e-06
NUP93	2.6488	-4.4213	0.0022227		RAB27B	-3.76166	5.8479	0.00038367
TSPAN13	2.65511	-6.032	0.0003121		LYNX1	-3.75236	11.188	3.6501e-06
AKAP9	2.65685	-8.6797	2.4168e-05		SH3GL3	-3.74887	5.9946	0.00032536
NDUFAB1	2.66149	-6.7901	0.00013922		FBXO7	-3.74086	8.7303	2.3163e-05
WRNIP1	2.6643	-6.769	0.00014226		NEFM	-3.73829	8.4104	3.0409e-05
PIP4K2A	2.67163	-2.7677	0.024384		LIMCH1	-3.73067	4.3133	0.0025693
EIF1AY	2.68244	-4.3212	0.0025421		DENND1A	-3.72043	4.242	0.0028299
NLRC3	2.68247	-2.4229	0.041663		RALBP1	-3.7173	7.7115	5.6828e-05
MAL2	2.68911	-7.8532	4.9884e-05		JCHAIN	-3.7139	8.3499	3.2045e-05
PTGES2	2.70033	-8.8985	2.0141e-05		GALT	-3.70788	5.259	0.00076542
ELP2	2.70188	-6.9882	0.00011398		SEH1L	-3.70641	12.626	1.4537e-06
RPRD1A	2.70682	-3.939	0.0043022		GTF3C1	-3.70621	5.0813	0.00095155
ISY1	2.70892	-4.9415	0.0011329		ATAD1	-3.70485	7.3903	7.6908e-05
POMC	2.71463	-7.0056	0.00011201		SLC27A6	-3.70437	12.961	1.1893e-06
POLDIP3	2.74101	-8.3263	3.2712e-05		CAP2	-3.70378	4.3022	0.0026078
EXOC3	2.74695	-3.3516	0.010056		RAB2B	-3.69915	9.9849	8.5843e-06
PDGFD	2.74976	-9.8497	9.5035e-06		FAM114A2	-3.69818	4.1694	0.0031248
NDUFAF2	2.75482	-3.2291	0.012072		PGAM2	-3.6948	12.535	1.5363e-06
GHITM	2.75615	-4.195	0.0030169		UBE2D2	-3.68986	9.283	1.4751e-05
CLCC1	2.75784	-10.576	5.5797e-06		2005-03-01	-3.68504	8.0829	4.0542e-05
HACD3	2.76278	-4.9471	0.001125		FBLN2	-3.6636	3.4683	0.0084641
PRKRA	2.76397	-2.8252	0.022316		PPP6R3	-3.65696	14.132	6.1111e-07
RAD21	2.77333	-4.4977	0.0020083		EXOC4	-3.64443	8.5911	2.6049e-05
TMEM126A	2.77642	-3.6724	0.0062876		SNX9	-3.642	7.0588	0.00010624
WDR18	2.7804	-4.932	0.0011466		PLCL1	-3.63808	9.4388	1.3042e-05
MRE11	2.78076	-8.9711	1.8975e-05		GPM6A	-3.63747	7.8644	4.9374e-05
HDAC1	2.78459	-6.2746	0.00023926		HERC4	-3.63403	9.2721	1.4879e-05
NUDT16L1	2.79206	-3.2521	0.011664		AKAP17A	-3.6325	2.7722	0.024215
EEF1A1	2.79297	-7.0769	0.00010435		IZUMO1	-3.62572	4.2581	0.0027685
ARMC8	2.79793	-5.4011	0.00064514		DLG2	-3.62428	3.796	0.0052663
RALGAPB	2.79823	-5.2315	0.00079141		AP3S1	-3.61124	9.1687	1.6162e-05
NUP160	2.80392	-4.7301	0.0014827		TNRC18	-3.61034	6.6622	0.00015878
F12	2.80394	-4.3501	0.0024449		OPLAH	-3.60637	3.9636	0.0041558
FXR2	2.80457	-4.3981	0.0022925		SFRP4	-3.60092	17.628	1.0959e-07
MFAP1	2.80582	-4.9994	0.0010536		RAB35	-3.60062	30.115	1.604e-09
CTSH	2.80588	-3.1554	0.013489		NT5C	-3.59216	8.4648	2.9017e-05
RBM22	2.80659	-3.2417	0.011847		EPN1	-3.54862	8.8509	2.0949e-05
AGO1	2.80661	-6.2759	0.00023893		HMGN4	-3.54634	6.2404	0.00024828
PDE6D	2.80886	-9.8421	9.5583e-06		STK39	-3.54027	10.767	4.8777e-06
EXOC8	2.81057	-5.5241	0.00055767		PLEKHA5	-3.53796	13.004	1.1596e-06
GOLGA4	2.81086	-14.785	4.3095e-07		CLNS1A	-3.53136	3.9675	0.0041333
ECPAS	2.81142	-5.0378	0.0010044		DLD	-3.52418	18.906	6.3358e-08
PPP1R8	2.81156	-6.5372	0.00018089		OAT	-3.52106	15.355	3.2132e-07
RBM17	2.8166	-5.0896	0.00094187		CLIP2	-3.51965	20.493	3.3636e-08
KDM1A	2.81998	-3.4841	0.0082698		CHMP4B	-3.50895	13.351	9.4696e-07
PGAM5	2.82507	-6.2999	0.00023282		MSR1	-3.49565	4.2491	0.0028025
SEC11C	2.84367	-3.0162	0.016656		PKN1	-3.49429	6.2695	0.00024057
TBL1X	2.84618	-4.6839	0.0015739		TIMM13	-3.49323	7.9146	4.7174e-05
MAPRE2	2.84876	-13.832	7.2123e-07		SGSM1	-3.49171	6.9244	0.0001215
AP1S1	2.84954	-9.1643	1.622e-05		CORO1B	-3.46795	8.3174	3.2966e-05
NUBPL	2.84988	-3.5722	0.0072699		BCR	-3.44475	4.7053	0.001531
GSTA4	2.86716	-5.221	0.00080157		SCAMP2	-3.43965	3.9282	0.0043676
B4GALT4	2.86787	-4.6161	0.0017189		GJA1	-3.43811	5.4373	0.00061794
VPS11	2.86901	-7.5137	6.8388e-05		SPATS2L	-3.42532	9.9476	8.8278e-06
ZNF326	2.8692	-5.4214	0.00062974		SVIL	-3.41035	3.2223	0.012197
TMEM256	2.86994	-3.637	0.0066176		MED15	-3.39801	2.3815	0.044444
SUN1	2.87379	-6.9251	0.00012142		SLC1A3	-3.39665	5.6583	0.00047682
USP14	2.87386	-2.3276	0.048345		L1CAM	-3.39317	4.8984	0.0011962
PPIL4	2.8746	-2.665	0.028583		CAB39L	-3.3827	2.7584	0.024737
C16orf58	2.88762	-6.3395	0.0002231		CADM2	-3.37956	14.335	5.4746e-07
MARK2	2.90394	-4.9374	0.0011387		GGA2	-3.37408	6.1084	0.00028681
SNX17	2.91395	-3.4147	0.0091593		ZG16B	-3.37158	11.512	2.9403e-06
SYTL4	2.91788	-12.869	1.2562e-06		MPP6	-3.36566	4.3086	0.0025854
BBS2	2.92271	-5.8166	0.00039757		ARGLU1	-3.35211	10.65	5.2939e-06
FDX1	2.92935	-5.6735	0.00046851		CHD5	-3.32878	4.7563	0.0014336
PMVK	2.92938	-4.1368	0.0032677		MRPS23	-3.32779	4.9912	0.0010645
NT5DC2	2.93224	-3.5331	0.0076974		ARHGAP44	-3.31637	6.4886	0.00019038
IDI1	2.93228	-9.6333	1.1211e-05		AQP4	-3.3135	3.9384	0.0043057
BAX	2.93258	-7.6227	6.1724e-05		INF2	-3.30536	4.2989	0.0026195
HMGN5	2.93567	-3.1675	0.013244		SERINC1	-3.29737	4.8071	0.0013433
SLC38A10	2.94713	-8.5001	2.8152e-05		LSAMP	-3.29453	8.8081	2.1708e-05
NCBP1	2.94772	-4.2404	0.0028358		NDUFV2	-3.28366	8.4789	2.8667e-05
MRPL9	2.96505	-6.6299	0.0001642		HIST2H2AB	-3.28255	4.3252	0.0025284
NUP54	2.98658	-11.741	2.5306e-06		CEND1	-3.27961	9.3969	1.3479e-05
STON2	2.98668	-2.9544	0.018302		ALDH1L2	-3.27142	8.0363	4.2268e-05
CFAP20	2.99079	-2.4642	0.039062		GCC2	-3.26744	4.9004	0.0011931
TIAL1	2.99806	-4.6085	0.001736		EPS15L1	-3.26021	5.5308	0.00055334
TM9SF4	2.9993	-9.3268	1.4246e-05		SNCG	-3.25817	5.9431	0.00034462
GGPS1	3.00013	-3.8792	0.0046804		ACADS	-3.25356	5.9001	0.00036171
MSH6	3.01815	-2.4876	0.037664		PDHA1	-3.2496	8.7266	2.3236e-05
HSPA1L	3.02743	-2.4122	0.042361		DPYSL4	-3.24545	7.7385	5.5426e-05
EPS15	3.04432	-2.884	0.020385		C16orf45	-3.24489	9.4331	1.31e-05
CHERP	3.04618	-5.2926	0.00073496		COL4A3BP	-3.23711	6.5967	0.00016997
RTF2	3.05639	-12.188	1.9044e-06		ITPA	-3.22493	4.7093	0.0015231
HDAC7	3.06075	-3.0056	0.016927		ACO2	-3.2154	13.123	1.0811e-06
NUP210	3.06462	-6.8092	0.00013654		STMN1	-3.19208	10.987	4.1852e-06
GALNS	3.06966	-8.7684	2.2438e-05		CHMP3	-3.17678	7.3824	7.7494e-05
BUD31	3.07375	-7.6047	6.2775e-05		DCAF8	-3.15304	4.3397	0.0024795
NHP2	3.07854	-7.7968	5.2528e-05		GNG3	-3.14523	2.4374	0.040732
NFKB2	3.08334	-4.9396	0.0011356		ARHGAP18	-3.1379	4.0341	0.0037663
RARRES2	3.10009	-3.2694	0.011367		DNAJC6	-3.11509	8.2957	3.3597e-05
TMEM192	3.1093	-4.5722	0.0018205		OAS3	-3.11239	3.4527	0.0086599
BNIP1	3.11113	-8.6466	2.4854e-05		SLC4A4	-3.11222	3.5151	0.0079023
COA6	3.11199	-5.3221	0.00070925		PPL	-3.11122	16.01	2.3228e-07
PEG10	3.11494	-6.4729	0.00019356		ANK2	-3.10968	12.628	1.4519e-06
PELP1	3.12215	-3.0015	0.017033		MNDA	-3.10578	6.2028	0.00025864
LRSAM1	3.12485	-2.8877	0.020269		ITIH1	-3.10413	5.5561	0.00053711
RING1	3.12674	-4.0531	0.0036686		RAB32	-3.10024	3.1947	0.012714
NUP37	3.13453	-3.8877	0.0046243		CRP	-3.09609	3.313	0.010651
ABHD12	3.13562	-4.3692	0.0023832		GBP2	-3.09476	6.6532	0.00016027
PMM2	3.14769	-3.7933	0.0052866		SLC2A3	-3.09331	8.802	2.1817e-05
MAN2A1	3.15421	-5.4401	0.00061592		UBA6	-3.0908	5.0571	0.00098061
GTF2F2	3.15786	-11.868	2.3324e-06		CTH	-3.08693	6.3941	0.00021045
RTL8C	3.16693	-6.2709	0.0002402		NOMO2	-3.08451	6.8081	0.00013669
COG3	3.16834	-3.3864	0.0095514		MSN	-3.0828	8.7542	2.2706e-05
PAIP1	3.18617	-3.117	0.014293		CGREF1	-3.07539	7.0517	0.00010699
LTBP3	3.19321	-9.3626	1.3849e-05		CWC15	-3.06395	3.224	0.012166
VAMP8	3.20759	-2.6608	0.02877		TFG	-3.04753	15.506	2.9785e-07
CRELD2	3.21385	-7.6415	6.065e-05		HIST3H3	-3.02786	8.7486	2.281e-05
TCF25	3.21502	-8.8522	2.0927e-05		MRPS11	-3.01174	4.5166	0.0019588
SLC25A25	3.22064	-19.549	4.8733e-08		PSAT1	-3.01054	5.5867	0.00051824
IRF2BPL	3.22312	-5.3172	0.00071345		FDPS	-3.00705	9.5178	1.2261e-05
MTHFD1L	3.23996	-3.7339	0.0057554		USP30	-2.99415	6.8131	0.000136
PMPCB	3.25218	-4.4143	0.0022436		MEST	-2.98953	3.4509	0.0086839
ZSCAN18	3.25348	-6.8872	0.00012615		UBR5	-2.98747	4.4139	0.0022448
SEC16A	3.25514	-6.2615	0.00024267		LAMB1	-2.98737	13.655	7.963e-07
EXOC1	3.2589	-5.7747	0.00041702		CLPTM1	-2.9858	5.4533	0.00060634
POGLUT1	3.26397	-3.2784	0.011215		RPA1	-2.98159	12.697	1.393e-06
ITCH	3.26604	-5.7845	0.00041237		CBR3	-2.95474	5.7727	0.00041799
HTATSF1	3.28054	-15.423	3.1054e-07		THY1	-2.94771	22.299	1.7298e-08
CARS2	3.28508	-3.0873	0.014951		PGM5	-2.93676	10.571	5.6002e-06
SSC5D	3.29263	-6.7592	0.0001437		SIRT5	-2.9132	2.6977	0.027171
POFUT2	3.29589	-7.1833	9.3969e-05		SLC12A2	-2.89758	10.388	6.3861e-06
GOLPH3L	3.29596	-2.5199	0.035812		KIAA1217	-2.89643	3.9179	0.0044313
FAM50A	3.29837	-5.1039	0.00092539		ARHGEF7	-2.89268	7.0964	0.00010235
RABAC1	3.29937	-5.4473	0.00061064		CPS1	-2.89146	4.3411	0.0024749
PHIP	3.30774	-8.9078	1.9987e-05		APPL1	-2.88726	10.623	5.3973e-06
UXS1	3.31283	-7.4757	7.089e-05		SYNGR3	-2.88134	5.8386	0.00038778
RNF20	3.31492	-4.2303	0.0028752		PDLIM5	-2.87306	6.984	0.00011445
DRG2	3.32141	-8.7938	2.1966e-05		MATK	-2.86592	3.5964	0.0070192
PTPA	3.32774	-16.325	1.9958e-07		HNRNPA1	-2.86485	10.191	7.3682e-06
SPIRE1	3.33018	-11.757	2.5049e-06		CELF1	-2.86209	7.2478	8.8245e-05
CHP1	3.33712	-10.435	6.1725e-06		DTYMK	-2.85945	5.024	0.0010218
ZC3H11A	3.34146	-3.2258	0.012134		PTX3	-2.85515	2.8633	0.021044
ASPM	3.34197	-5.9103	0.00035758		SPOCK1	-2.85305	9.109	1.696e-05
MYCBP	3.34894	-8.4873	2.8461e-05		DHX29	-2.85072	4.9086	0.0011809
FARSA	3.35866	-12.744	1.3539e-06		CADM3	-2.84473	6.3993	0.00020929
RRAGC	3.36458	-8.78	2.2221e-05		ITGA7	-2.84054	3.8807	0.0046704
METTL26	3.36558	-16.117	2.2052e-07		LMF2	-2.8353	4.0621	0.0036229
ARMCX3	3.37841	-6.3947	0.00021031		NDUFS6	-2.83232	15.577	2.8756e-07
VPS45	3.38693	-11.859	2.3454e-06		STRN4	-2.82809	4.4162	0.0022377
WDR82	3.39209	-6.1634	0.00026999		ZMPSTE24	-2.82456	11.23	3.5468e-06
TAPBPL	3.40315	-6.9212	0.00012189		HEATR1	-2.82278	3.5114	0.0079454
GOLGA2	3.40428	-6.0073	0.00032079		ALDH4A1	-2.81574	12.064	2.0593e-06
ENPP1	3.40797	-20.639	3.1816e-08		TRAP1	-2.81131	8.6521	2.4737e-05
GOLT1B	3.4104	-7.5993	6.3088e-05		GPI	-2.80929	15.686	2.7238e-07
CBLN4	3.41138	-3.1106	0.014433		STOM	-2.79724	18.343	8.0301e-08
UAP1	3.41694	-5.0631	0.00097325		NHLRC3	-2.79596	6.4381	0.00020083
ISCA1	3.41945	-4.4895	0.00203		ABCC1	-2.7956	9.5009	1.2423e-05
GOPC	3.42138	-2.7695	0.024316		ACYP2	-2.78867	14.909	4.0402e-07
METAP1	3.42243	-7.9727	4.4756e-05		SNAP91	-2.78601	4.4651	0.0020969
MTX2	3.44555	-4.1366	0.0032686		LAIR1	-2.78523	3.1157	0.014322
FAM20B	3.44726	-11.825	2.3977e-06		UQCC2	-2.78345	5.657	0.00047753
PICK1	3.469	-2.8959	0.020016		SCAMP5	-2.78273	18.958	6.2007e-08
ABI3BP	3.47212	-2.3339	0.047868		BCLAF1	-2.78145	17.972	9.4217e-08
CPSF3	3.47797	-3.154	0.013516		VAMP7	-2.77795	7.8464	5.0197e-05
ARHGEF16	3.48831	-3.2352	0.011963		SEC61B	-2.77794	6.4828	0.00019154
SLC33A1	3.49477	-2.6196	0.03067		IFIT1	-2.77749	5.1005	0.00092923
GALC	3.5014	-11.316	3.3479e-06		STX1B	-2.77257	4.743	0.0014583
PBDC1	3.50386	-7.896	4.7974e-05		CORO2B	-2.76785	7.0704	0.00010502
B4GALT1	3.51287	-11.276	3.4403e-06		ZW10	-2.76502	3.1373	0.013862
TBC1D8B	3.51684	-9.0637	1.7595e-05		GRSF1	-2.76252	5.1463	0.00087827
IRF9	3.52478	-3.2576	0.011569		CFDP1	-2.761	3.7924	0.0052934
MYO1D	3.5264	-2.5703	0.033114		RAC2	-2.75814	6.9565	0.00011765
INTS3	3.53657	-7.4345	7.3723e-05		GGT1	-2.7493	7.0998	0.00010201
GAR1	3.55518	-4.5727	0.0018193		MYO1B	-2.74697	4.7151	0.0015117
CDS2	3.55663	-21.875	2.0124e-08		DIAPH2	-2.7433	5.9045	0.00035993
FBLL1	3.5621	-9.6107	1.1408e-05		2003-09-01	-2.74177	7.3227	8.2066e-05
ZC3H18	3.56418	-5.6165	0.00050053		LTBP2	-2.73864	5.8428	0.00038591
TRMT6	3.56464	-2.9585	0.018189		ABI2	-2.73469	2.917	0.019381
COPG2	3.57068	-10.333	6.6431e-06		GLB1	-2.73071	5.6423	0.00048573
SLC17A6	3.57859	-9.4037	1.3407e-05		NEFL	-2.73062	8.0046	4.3489e-05
MACROD1	3.58494	-5.7685	0.00042001		ACTR10	-2.72773	6.1556	0.00027231
LAMTOR1	3.59374	-4.0238	0.0038211		NUDCD3	-2.72718	4.194	0.0030212
LGALSL	3.59698	-8.7949	2.1946e-05		RPLP1	-2.72306	3.4681	0.008466
MINPP1	3.62112	-3.3847	0.0095751		RAB11FIP5	-2.72161	5.4984	0.00057483
LARS	3.64484	-2.6965	0.027222		IGSF8	-2.72109	14.369	5.3755e-07
NDUFA3	3.66942	-5.6524	0.00048008		SYNM	-2.71979	10.503	5.8789e-06
THBS2	3.6768	-14.188	5.9275e-07		FAAH	-2.71669	3.6999	0.0060432
PDE12	3.68161	-5.0766	0.0009572		MZB1	-2.7152	3.3586	0.0099518
DARS2	3.68545	-9.9979	8.5014e-06		SGIP1	-2.71433	6.9533	0.00011802
AAMP	3.69183	-3.8333	0.0049941		STAMBP	-2.71188	3.209	0.012444
TIGAR	3.6944	-6.3429	0.0002223		CDH13	-2.70328	4.1553	0.0031856
C19orf70	3.69645	-6.2435	0.00024745		BPIFB1	-2.69828	6.6798	0.00015593
GAS6	3.7149	-11.742	2.5298e-06		RBBP7	-2.68989	7.0638	0.00010571
COG1	3.72143	-11.515	2.9337e-06		IL16	-2.6843	7.4563	7.2212e-05
PHF5A	3.72882	-7.5943	6.339e-05		SPART	-2.67975	10.986	4.1896e-06
BLOC1S2	3.73092	-11.471	3.0201e-06		VCAN	-2.67732	7.293	8.446e-05
POU1F1	3.76978	-9.2039	1.5713e-05		SYK	-2.67133	5.3602	0.00067753
BPI	3.7771	-3.8511	0.0048699		RPL37A	-2.67068	2.7232	0.026117
MRPL18	3.79108	-4.2271	0.0028877		SDK1	-2.66952	12.779	1.3259e-06
PGAP1	3.81297	-3.7309	0.0057801		C7orf50	-2.66743	4.5654	0.0018368
ABCD1	3.82134	-3.261	0.011511		AOC3	-2.6647	4.2243	0.002899
TARSL2	3.83203	-2.381	0.044477		ALG9	-2.66048	5.0302	0.0010139
FAM120C	3.84844	-6.1891	0.00026253		NME3	-2.64882	11.543	2.8798e-06
MRPL50	3.85521	-3.2452	0.011786		SRGAP2	-2.64289	2.3577	0.04612
NUBP2	3.85546	-5.6609	0.0004754		LGI1	-2.63688	3.8422	0.0049315
TENM4	3.86622	-8.5872	2.6135e-05		TLN2	-2.63616	7.5436	6.648e-05
CBX5	3.8724	-9.8376	9.5908e-06		RNF185	-2.63029	8.1587	3.79e-05
GET4	3.87883	-3.0359	0.016163		PYGL	-2.62514	11.561	2.8457e-06
USE1	3.8792	-5.1878	0.00083474		TMA7	-2.62221	3.7647	0.005507
LYRM4	3.89707	-12.93	1.2116e-06		SNAP29	-2.61124	3.3555	0.0099979
POLR2E	3.90431	-2.8714	0.020783		DYNLL1	-2.60515	3.7731	0.0054417
CPNE6	3.9207	-15.269	3.3573e-07		ERAP2	-2.6004	3.1296	0.014025
2010-09-01	3.92335	-6.4317	0.00020221		SRR	-2.59928	2.8001	0.023193
SIL1	3.93076	-4.5882	0.0017828		PPBP	-2.59443	3.287	0.011072
DCUN1D5	3.94889	-3.5667	0.0073292		HSPA2	-2.5936	14.577	4.8103e-07
BAG1	3.95209	-6.8534	0.00013054		CHMP1A	-2.59089	3.0724	0.015293
TMEM175	3.95738	-6.396	0.00021002		BDH2	-2.59046	10.612	5.439e-06
TRMT112	3.96353	-10.331	6.6515e-06		S100B	-2.58999	3.208	0.012462
LRRC1	3.97246	-3.9776	0.0040755		CAMK2A	-2.58957	3.5409	0.0076097
TPM3	3.98183	-14.654	4.6171e-07		ZNF185	-2.58682	4.4488	0.0021426
ENPP2	3.98183	-9.9938	8.5277e-06		ARAF	-2.58548	6.3491	0.00022083
GSTM2	3.9837	-11.903	2.281e-06		CDH2	-2.58472	7.6427	6.0583e-05
HOOK3	3.99535	-4.1125	0.0033792		GDAP1L1	-2.58372	3.3058	0.010765
PTPN6	3.99607	-2.546	0.034386		HNRNPU	-2.58291	15.921	2.4259e-07
EPDR1	3.99824	-8.8436	2.1076e-05		CC2D1A	-2.5657	10.979	4.2085e-06
PRPF40A	3.99966	-9.1719	1.6121e-05		CD44	-2.5609	6.6513	0.00016059
MTA1	4.00302	-10.763	4.8898e-06		HDHD3	-2.55589	4.3959	0.0022995
IFIT5	4.00901	-3.2314	0.012032		PDXK	-2.55025	7.2097	9.1582e-05
HAX1	4.0211	-9.9162	9.0385e-06		GOLPH3	-2.54972	3.0292	0.01633
RRAGA	4.03501	-14.689	4.5321e-07		MROH1	-2.53776	3.2894	0.011032
ABHD6	4.07934	-8.6889	2.3982e-05		CTSS	-2.53754	12.788	1.3185e-06
SRA1	4.09113	-4.1707	0.003119		HSPA8	-2.53458	14.429	5.2053e-07
ARMCX1	4.10284	-6.5452	0.00017937		ITGB1	-2.52765	7.2813	8.5416e-05
SDC4	4.11273	-7.5507	6.604e-05		DCAKD	-2.52498	8.7375	2.3024e-05
CTBS	4.11837	-3.5491	0.0075192		GABARAPL2	-2.52457	9.3658	1.3814e-05
RPS6KA3	4.1322	-9.0296	1.8089e-05		FUCA1	-2.52134	9.3129	1.4404e-05
NEMF	4.14017	-9.3811	1.3647e-05		OSBPL3	-2.51839	4.5185	0.0019539
APPL2	4.15079	-2.4861	0.037753		DNAJB4	-2.50633	9.7926	9.9236e-06
NUP155	4.16889	-6.7978	0.00013814		METTL7B	-2.50334	5.6706	0.00047009
PPP1CC	4.16901	-7.7944	5.2645e-05		TBC1D24	-2.50082	10.575	5.5839e-06
MRPL43	4.16954	-3.4681	0.0084661		MRRF	-2.5001	5.4595	0.00060191
CDH1	4.20126	-8.1992	3.6566e-05		AP3M2	-2.49825	23.817	1.0284e-08
HSDL1	4.20517	-15.55	2.9136e-07		S100A6	-2.49511	9.4467	1.2962e-05
NFAT5	4.21364	-2.5621	0.033538		LRRC57	-2.49511	7.7	5.7436e-05
PRKAG1	4.22804	-10.583	5.5498e-06		ITSN1	-2.49331	5.6328	0.00049112
BMPER	4.24454	-9.969	8.6871e-06		RABL6	-2.49055	9.7363	1.0359e-05
TTC37	4.25351	-7.5428	6.653e-05		CUL1	-2.4875	7.0268	0.00010967
UNC119B	4.25598	-5.1974	0.00082503		DLST	-2.48406	15.201	3.4756e-07
SON	4.31499	-12.228	1.8568e-06		LRRC8D	-2.47979	10.261	6.9998e-06
SORL1	4.32456	-14.698	4.5111e-07		MRC2	-2.47942	6.2301	0.00025107
LNPEP	4.3503	-3.3708	0.0097733		SLC27A1	-2.47081	4.4317	0.0021921
COG5	4.35034	-4.0583	0.0036419		MAPKAPK2	-2.47052	5.822	0.00039516
TRIM38	4.35377	-3.3304	0.010379		GIGYF2	-2.46974	3.415	0.0091548
SRSF10	4.35393	-11.649	2.6873e-06		SYAP1	-2.46209	6.2038	0.00025834
SOGA3	4.40863	-3.8797	0.0046771		MAN2C1	-2.4516	3.2699	0.011359
DNAJB9	4.41342	-18.49	7.5426e-08		CD151	-2.45152	7.4077	7.5638e-05
RAB13	4.41744	-3.1797	0.013003		ECHDC1	-2.44893	6.0795	0.00029608
FMC1	4.4468	-6.3826	0.00021306		LPP	-2.44745	10.31	6.7544e-06
KLK11	4.47383	-7.4067	7.571e-05		SLPI	-2.43764	5.7715	0.00041857
CUTA	4.5074	-8.6373	2.5049e-05		CDK11A	-2.43315	3.4703	0.0084386
EDIL3	4.54775	-5.1866	0.00083603		APBB1IP	-2.42194	3.2667	0.011412
RBM42	4.55879	-6.8093	0.00013653		2009-09-01	-2.41042	9.3763	1.3699e-05
PRKACB	4.56982	-4.0221	0.00383		MYLK	-2.40282	3.7338	0.0057567
IRS2	4.58098	-4.8682	0.0012428		H1F0	-2.39648	8.0871	4.0391e-05
TVP23C	4.5868	-8.6039	2.5768e-05		MAP2K4	-2.39602	3.3173	0.010583
ROMO1	4.60107	-18.964	6.1856e-08		ARRB1	-2.38745	5.285	0.00074173
FKBP1B	4.62325	-5.7375	0.0004352		PTPRU	-2.38719	5.8798	0.00037009
TSTA3	4.73737	-3.454	0.0086435		PREX1	-2.38074	4.6201	0.00171
STUB1	4.75742	-10.47	6.0164e-06		FTL	-2.37744	3.9535	0.0042155
GPC1	4.77875	-5.4983	0.00057486		CAV1	-2.37255	10.081	7.9925e-06
COLGALT1	4.81822	-5.5756	0.00052502		ACOX1	-2.36845	3.3125	0.010659
LSM2	4.8709	-24.096	9.3815e-09		TXNDC5	-2.36721	6.4309	0.00020238
BET1L	4.94883	-8.9899	1.8685e-05		POLR2A	-2.36556	2.9478	0.018487
MRPL53	4.97133	-7.1612	9.6033e-05		ISCA2	-2.36539	2.3079	0.049849
GLT8D1	5.00751	-4.7661	0.0014157		SNX18	-2.36109	5.9868	0.00032819
THEM6	5.01235	-3.9084	0.0044912		SCAMP3	-2.35493	8.9061	2.0015e-05
KIAA2013	5.03843	-8.0165	4.3025e-05		CALB1	-2.34911	3.0007	0.017053
TGFBR3L	5.06885	-7.302	8.3729e-05		TBCC	-2.34489	5.4114	0.00063726
SEZ6L2	5.09359	-13.051	1.1278e-06		KIAA1210	-2.34336	6.776	0.00014124
AKAP13	5.1845	-12.284	1.7939e-06		ANXA3	-2.34153	3.6225	0.0067584
CFC1B	5.22968	-18.547	7.363e-08		SCRN2	-2.33348	6.4722	0.0001937
DIS3	5.26463	-5.1197	0.00090757		DHRS4	-2.32406	11.267	3.4609e-06
WDFY1	5.30188	-8.5481	2.702e-05		LARP1	-2.32402	4.9951	0.0010593
PAAF1	5.30373	-2.4123	0.042354		LSM14A	-2.3206	2.8678	0.0209
SNRPD1	5.49026	-16.651	1.7111e-07		OFD1	-2.32019	4.1389	0.0032583
TCP11L1	5.61983	-10.025	8.3297e-06		VAT1L	-2.31941	4.459	0.002114
TXNRD2	5.65342	-4.6959	0.0015497		DNAJB2	-2.31881	4.8982	0.0011966
NOVA1	5.66884	-7.9673	4.4973e-05		MGEA5	-2.3111	7.1914	9.3232e-05
ZCCHC11	5.74221	-3.9301	0.0043564		PTPRZ1	-2.30834	4.2552	0.0027796
POTEJ	5.75543	-12.793	1.3146e-06		STX1A	-2.30541	9.789	9.9508e-06
C1GALT1C1	5.97625	-12.877	1.2501e-06		NTPCR	-2.30282	7.668	5.917e-05
SCAF4	6.08143	-3.1182	0.014267		IFI35	-2.30117	3.8921	0.0045953
CPD	6.62279	-15.679	2.7327e-07		PFKL	-2.29794	7.8517	4.9951e-05
STARD9	6.7365	-2.9101	0.019586		CLTA	-2.29628	8.2213	3.5861e-05
BAZ1B	6.7419	-3.1146	0.014345		APIP	-2.28434	3.5018	0.0080577
ALDOB	7.42979	-11.482	2.9982e-06		2008-09-01	-2.28174	3.8236	0.0050635
AKT3	7.52455	-3.6268	0.0067158		EMC3	-2.27814	2.9846	0.017476
DNA2	7.59902	-8.3395	3.2337e-05		RAB3D	-2.27805	4.7816	0.0013878
NGRN	7.75726	-9.9042	9.1205e-06		STAG2	-2.27451	10.223	7.1997e-06
MAN1B1	7.78359	-14.046	6.4065e-07		NECTIN2	-2.26977	8.184	3.706e-05
PIH1D1	8.91187	-3.9666	0.0041386		DNAJB1	-2.26813	10.867	4.5467e-06
					SV2C	-2.26038	3.2568	0.011582
					RPL15	-2.25771	6.6805	0.0001558
					KTN1	-2.25358	9.4619	1.2808e-05
					NDUFA13	-2.24981	12.889	1.2415e-06
					STXBP5	-2.24668	6.6805	0.00015582
					NUMBL	-2.24582	6.1329	0.00027918
					CD163	-2.24203	4.9657	0.001099
					PCK1	-2.23774	5.7522	0.00042794
					2005-09-01	-2.2277	6.3817	0.00021325
					CBFB	-2.22725	7.9102	4.7361e-05
					TFE3	-2.22688	5.4739	0.00059168
					CPSF6	-2.22441	6.7734	0.00014161
					PACSIN1	-2.21937	3.5875	0.0071104
					RPL18	-2.21907	10.297	6.817e-06
					AZGP1	-2.21666	9.5696	1.1777e-05
					TROVE2	-2.20075	4.6421	0.0016617
					CTNND2	-2.20041	4.7492	0.0014468
					GSK3A	-2.19736	4.8358	0.0012951
					PTK2	-2.19599	4.3637	0.0024007
					DGLUCY	-2.19346	6.5224	0.00018372
					GAP43	-2.18533	4.4125	0.0022489
					AVEN	-2.17722	5.2014	0.00082099
					BASP1	-2.16885	7.1573	9.6395e-05
					KIF21A	-2.16718	3.9526	0.0042208
					NRBP2	-2.16636	4.5518	0.00187
					RPL5	-2.16204	4.8968	0.0011986
					C4B	-2.14067	4.4882	0.0020335
					NCEH1	-2.14026	7.1698	9.5227e-05
					RAB23	-2.14021	4.1879	0.0030464
					GAMT	-2.1382	5.6013	0.00050945
					PDHX	-2.13426	3.6383	0.0066055
					RABGGTB	-2.1287	3.9872	0.0040211
					CROCC	-2.11986	3.6383	0.0066047
					NT5E	-2.1186	8.0015	4.3608e-05
					RANBP2	-2.11491	5.5911	0.00051558
					REEP5	-2.11075	13.019	1.1491e-06
					STRN3	-2.11066	10.166	7.5081e-06
					HLA-DRB5	-2.10717	2.3827	0.044357
					TRAPPC12	-2.10711	2.8174	0.022584
					LIN7C	-2.10672	8.4591	2.9158e-05
					HSDL2	-2.10461	7.7071	5.706e-05
					LAP3	-2.10053	6.7017	0.00015243
					CHMP6	-2.09963	4.5098	0.0019764
					ASNS	-2.08829	4.0289	0.0037936
					VIM	-2.08235	4.7801	0.0013905
					AK4	-2.08226	6.7956	0.00013844
					RPL35	-2.07242	6.7844	0.00014004
					TOM1L2	-2.07182	3.9048	0.0045142
					TAOK1	-2.07088	3.7273	0.0058106
					DUT	-2.06937	4.5742	0.0018157
					KPNA3	-2.06595	6.098	0.00029011
					FSD1L	-2.06453	3.9029	0.0045263
					NAT8L	-2.06358	2.4665	0.038924
					TJP2	-2.0635	4.4593	0.0021131
					SRP72	-2.0616	9.1636	1.623e-05
					CSTF1	-2.05895	6.7526	0.00014466
					PSMD12	-2.05661	5.4165	0.00063346
					ODR4	-2.0543	3.1052	0.014552
					PCMT1	-2.05396	5.6008	0.00050977
					GC	-2.0531	7.8142	5.1698e-05
					PURB	-2.05041	7.5719	6.4736e-05
					TES	-2.04603	7.3464	8.0213e-05
					SQSTM1	-2.04309	6.2573	0.00024376
					RDX	-2.03229	5.9474	0.00034296
					NCAM1	-2.03169	8.9381	1.9496e-05
					CAVIN2	-2.0284	3.2233	0.012178
					CSRP2	-2.02714	3.3309	0.01037
					DUSP3	-2.02228	5.6095	0.00050462
					ATP1B3	-2.01842	5.5185	0.0005614
					LAMP2	-2.01671	5.6825	0.00046366
					FHL2	-2.01316	3.1663	0.013268
					DPM1	-2.01051	4.3862	0.0023294
					BAG3	-2.00837	5.0012	0.0010513
					AIF1L	-2.00417	4.5339	0.0019144
					BRK1	-2.00169	8.59	2.6072e-05
					ATP6AP2	-2.00138	6.5481	0.00017884
					SPCS2	-2.00003	8.5016	2.8116e-05

## Sheet: Anterior_Enriched_Pathway
Table S11.B. Anterior lobe enriched pathway
Sl.No.	Category	Term	Count	%	PValue	Genes	List Total	Pop Hits	Pop Total	Fold Enrichment	Bonferroni	Benjamini	FDR
1	Annotation Cluster 1	Enrichment Score: 8.096190904991154	NA	NA	NA	NA	NA	NA	NA	NA	NA	NA	NA
2	GOTERM_BP_DIRECT	GO:0015031~protein transport	32	6.88172	2.12541e-08	HS.414418, HS.191539, HS.162852, HS.3873, HS.744107, HS.522500, HS.16187, HS.155827, HS.443750, HS.475525, HS.554892, HS.10326, HS.356198, HS.661056, HS.524750, HS.510375, HS.714302, HS.83722, HS.103555, HS.643526, HS.239631, HS.362817, HS.269665, HS.470728, HS.515283, HS.17200, HS.229988, HS.481464, HS.444276, HS.389378, HS.62275, HS.602063, HS.276878, HS.62578	434	439	19256	3.23416	4.52276e-05	2.26143e-05	2.24868e-05
3	Annotation Cluster 2	Enrichment Score: 5.643125476286617	NA	NA	NA	NA	NA	NA	NA	NA	NA	NA	NA
4	GOTERM_BP_DIRECT	GO:0000398~mRNA splicing, via spliceosome	23	4.94624	1.11722e-09	HS.3530, HS.406277, HS.213198, HS.110695, HS.405144, HS.512661, HS.464734, HS.707800, HS.515255, HS.595669, HS.373763, HS.505597, HS.498548, HS.584842, HS.61418, HS.686479, HS.380233, HS.477700, HS.5086, HS.643580, HS.130098, HS.31588, HS.204475, HS.474980, HS.713564, HS.103106	434	202	19256	5.05188	2.37744e-06	2.37744e-06	2.36403e-06
5	Annotation Cluster 3	Enrichment Score: 5.110275037471834	NA	NA	NA	NA	NA	NA	NA	NA	NA	NA	NA
6	GOTERM_CC_DIRECT	GO:0005739~mitochondrion	63	13.5484	3.75682e-07	HS.713644, HS.34906, HS.131555, HS.624291, HS.352341, HS.288936, HS.584908, HS.465784, HS.744, HS.534527, HS.443430, HS.388733, HS.567261, HS.715556, HS.143736, HS.421848, HS.592225, HS.562154, HS.352656, HS.713535, HS.512670, HS.180312, HS.78016, HS.572993, HS.16059, HS.470728, HS.555992, HS.135471, HS.189716, HS.591343, HS.416998, HS.595669, HS.136905, HS.481898, HS.241543, HS.113823, HS.718441…	456	1437	20472	1.96825	0.000191204	3.18703e-05	3.01798e-05
7	Annotation Cluster 4	Enrichment Score: 3.942849720352827	NA	NA	NA	NA	NA	NA	NA	NA	NA	NA	NA
8	GOTERM_BP_DIRECT	GO:0006913~nucleocytoplasmic transport	10	2.15054	2.11276e-06	HS.444276, HS.475525, HS.362817, HS.524750, HS.430435, HS.547696, HS.510375, HS.276878, HS.744107, HS.643526, HS.371698	434	52	19256	8.53244	0.00448586	0.00112399	0.00111765
9	Annotation Cluster 7	Enrichment Score: 2.705391712404894	NA	NA	NA	NA	NA	NA	NA	NA	NA	NA	NA
10	GOTERM_BP_DIRECT	GO:0070085~glycosylation	6	1.29032	3.7791e-05	HS.13225, HS.239631, HS.272011, HS.507948, HS.103555, HS.185807	434	18	19256	14.7896	0.077272	0.0160839	0.0159932
11	Annotation Cluster 8	Enrichment Score: 2.6627361958650955	NA	NA	NA	NA	NA	NA	NA	NA	NA	NA	NA
12	GOTERM_CC_DIRECT	GO:0005684~U2-type spliceosomal complex	5	1.07527	0.000715988	HS.505597, HS.204475, HS.406277, HS.110695, HS.61418, HS.707800, HS.474980	456	19	20472	11.8144	0.305504	0.0202466	0.0191726
13	Annotation Cluster 9	Enrichment Score: 2.2631573861098584	NA	NA	NA	NA	NA	NA	NA	NA	NA	NA	NA
14	GOTERM_CC_DIRECT	GO:0005762~mitochondrial large ribosomal subunit	9	1.93548	3.56119e-05	HS.534527, HS.744882, HS.515164, HS.288224, HS.713644, HS.416998, HS.407955, HS.288936, HS.584908, HS.421848	456	57	20472	7.08864	0.0179635	0.00181265	0.00171649
15	Annotation Cluster 12	Enrichment Score: 2.0345206520902877	NA	NA	NA	NA	NA	NA	NA	NA	NA	NA	NA
16	GOTERM_CC_DIRECT	GO:0005783~endoplasmic reticulum	45	9.67742	0.000280048	HS.267632, HS.156178, HS.6421, HS.492925, HS.624291, HS.352341, HS.522500, HS.373763, HS.430849, HS.279696, HS.231750, HS.512973, HS.732494, HS.370781, HS.6314, HS.525527, HS.468099, HS.471975, HS.658489, HS.62275, HS.567295, HS.715765, HS.405662, HS.368592, HS.406234, HS.16187, HS.31130, HS.592081, HS.741182, HS.126857, HS.483521, HS.211282, HS.317192, HS.712822, HS.82719, HS.121260, HS.744877, …	456	1142	20472	1.76906	0.132868	0.00913008	0.00864577
17	Annotation Cluster 13	Enrichment Score: 1.609865674319675	NA	NA	NA	NA	NA	NA	NA	NA	NA	NA	NA
18	GOTERM_CC_DIRECT	GO:0071005~U2-type precatalytic spliceosome	7	1.50538	0.000809864	HS.505597, HS.406277, HS.110695, HS.464734, HS.61418, HS.707800, HS.515255, HS.474980, HS.103106	456	50	20472	6.28526	0.337932	0.020611	0.0195177
19	Annotation Cluster 14	Enrichment Score: 1.5367139776774448	NA	NA	NA	NA	NA	NA	NA	NA	NA	NA	NA
20	GOTERM_BP_DIRECT	GO:0032008~positive regulation of TOR signaling	6	1.29032	0.00104556	HS.498292, HS.731528, HS.743260, HS.532461, HS.646346, HS.29203	434	35	19256	7.60606	0.892052	0.14833	0.147493
21	Annotation Cluster 15	Enrichment Score: 1.52635148293509	NA	NA	NA	NA	NA	NA	NA	NA	NA	NA	NA
22	GOTERM_BP_DIRECT	GO:0016226~iron-sulfur cluster assembly	6	1.29032	0.00119206	HS.189716, HS.288981, HS.449291, HS.430439, HS.387755, HS.256549	434	36	19256	7.39478	0.920992	0.150778	0.149928
23	Annotation Cluster 17	Enrichment Score: 1.4698170051096608	NA	NA	NA	NA	NA	NA	NA	NA	NA	NA	NA
24	GOTERM_MF_DIRECT	GO:0005520~insulin-like growth factor binding	3	0.645161	0.100469	HS.607212, HS.501280, HS.450230	442	23	18811	5.55115	1	1	1
25	Annotation Cluster 18	Enrichment Score: 1.4238391531892407	NA	NA	NA	NA	NA	NA	NA	NA	NA	NA	NA
26	GOTERM_MF_DIRECT	GO:0005509~calcium ion binding	23	4.94624	0.168054	HS.189716, HS.351798, HS.481371, HS.732348, HS.5476, HS.406234, HS.461086, HS.76224, HS.371147, HS.692278, HS.6132, HS.83722, HS.472475, HS.482730, HS.190977, HS.211282, HS.1321, HS.729700, HS.289019, HS.466766, HS.279881, HS.745372, HS.567295, HS.715765, HS.646346, HS.563491, HS.527295, HS.29665	442	752	18811	1.30167	1	1	1
27	Annotation Cluster 19	Enrichment Score: 1.3490899586990723	NA	NA	NA	NA	NA	NA	NA	NA	NA	NA	NA
28	GOTERM_BP_DIRECT	GO:0006891~intra-Golgi vesicle-mediated transport	6	1.29032	0.00104556	HS.239631, HS.10326, HS.6421, HS.507948, HS.103555, HS.681616	434	35	19256	7.60606	0.892052	0.14833	0.147493
29	Annotation Cluster 21	Enrichment Score: 1.2796928814177584	NA	NA	NA	NA	NA	NA	NA	NA	NA	NA	NA
30	GOTERM_MF_DIRECT	GO:0016887~ATPase activity	15	3.22581	0.0380105	HS.130098, HS.435557, HS.159546, HS.599723, HS.656037, HS.352341, HS.702010, HS.113823, HS.532446, HS.690634, HS.471401, HS.236828, HS.733060, HS.486031, HS.99120, HS.444957, HS.514941, HS.660699	442	351	18811	1.81875	1	1	1
	Annotation Cluster 22	Enrichment Score: 1.2340818453341742	NA	NA	NA	NA	NA	NA	NA	NA	NA	NA	NA
	GOTERM_BP_DIRECT	GO:0006904~vesicle docking involved in exocytosis	5	1.07527	0.0076093	HS.151536, HS.554892, HS.234282, HS.356198, HS.269665, HS.481464	434	35	19256	6.33838	1	0.628948	0.625402
	GOTERM_BP_DIRECT	GO:0090148~membrane fission	5	1.07527	0.0121668	HS.554892, HS.356198, HS.269665, HS.661056, HS.17200, HS.481464	434	40	19256	5.54608	1	0.784576	0.780152
	GOTERM_BP_DIRECT	GO:0090522~vesicle tethering involved in exocytosis	3	0.645161	0.0163573	HS.554892, HS.356198, HS.269665, HS.481464	434	9	19256	14.7896	1	0.892523	0.88749
	GOTERM_CC_DIRECT	GO:0000145~exocyst	3	0.645161	0.059653	HS.554892, HS.356198, HS.269665, HS.481464	456	18	20472	7.48246	1	0.553186	0.523843
	GOTERM_BP_DIRECT	GO:0000281~mitotic cytokinesis	4	0.860215	0.191149	HS.554892, HS.356198, HS.269665, HS.517262, HS.481464, HS.656725	434	67	19256	2.64888	1	1	0.994828
	GOTERM_BP_DIRECT	GO:0006887~exocytosis	5	1.07527	0.259618	HS.592224, HS.554892, HS.356198, HS.269665, HS.62578, HS.481464	434	115	19256	1.92907	1	1	0.994828
	Annotation Cluster 23	Enrichment Score: 1.2211740486084017	NA	NA	NA	NA	NA	NA	NA	NA	NA	NA	NA
	Annotation Cluster 24	Enrichment Score: 1.159744439656954	NA	NA	NA	NA	NA	NA	NA	NA	NA	NA	NA
	GOTERM_BP_DIRECT	GO:0090503~RNA phosphodiester bond hydrolysis, exonucleolytic	5	1.07527	0.0076093	HS.388733, HS.133350, HS.515972, HS.572993, HS.730666, HS.744104	434	35	19256	6.33838	1	0.628948	0.625402
	GOTERM_MF_DIRECT	GO:0000175~3'-5'-exoribonuclease activity	3	0.645161	0.172268	HS.388733, HS.572993, HS.744104	442	32	18811	3.98989	1	1	1
	Annotation Cluster 25	Enrichment Score: 1.131099692332004	NA	NA	NA	NA	NA	NA	NA	NA	NA	NA	NA
	GOTERM_CC_DIRECT	GO:0005847~mRNA cleavage and polyadenylation specificity factor complex	3	0.645161	0.0784185	HS.515972, HS.528834, HS.132370	456	21	20472	6.41353	1	0.633572	0.599964
	GOTERM_BP_DIRECT	GO:0006378~mRNA polyadenylation	3	0.645161	0.185583	HS.515972, HS.528834, HS.132370	434	35	19256	3.80303	1	1	0.994828
	Annotation Cluster 26	Enrichment Score: 1.114325694271101	NA	NA	NA	NA	NA	NA	NA	NA	NA	NA	NA
	Annotation Cluster 27	Enrichment Score: 1.0735587283805326	NA	NA	NA	NA	NA	NA	NA	NA	NA	NA	NA
	GOTERM_BP_DIRECT	GO:2000736~regulation of stem cell differentiation	4	0.860215	0.00968566	HS.525629, HS.518750, HS.88556, HS.173043	434	20	19256	8.87373	1	0.73611	0.731959
	GOTERM_CC_DIRECT	GO:0000118~histone deacetylase complex	5	1.07527	0.0188404	HS.200063, HS.349283, HS.88556, HS.495656, HS.173043	456	46	20472	4.87986	0.999938	0.228086	0.215987
	GOTERM_BP_DIRECT	GO:0016575~histone deacetylation	5	1.07527	0.0310945	HS.525629, HS.200063, HS.88556, HS.495656, HS.173043	434	53	19256	4.18572	1	1	0.994828
	GOTERM_BP_DIRECT	GO:0042659~regulation of cell fate specification	3	0.645161	0.0334045	HS.525629, HS.88556, HS.173043	434	13	19256	10.2389	1	1	0.994828
	GOTERM_CC_DIRECT	GO:0016581~NuRD complex	3	0.645161	0.0537962	HS.525629, HS.88556, HS.173043	456	17	20472	7.9226	1	0.516647	0.489241
	GOTERM_MF_DIRECT	GO:0004407~histone deacetylase activity	3	0.645161	0.0789442	HS.200063, HS.88556, HS.173043	442	20	18811	6.38382	1	1	1
	GOTERM_MF_DIRECT	GO:0003714~transcription corepressor activity	8	1.72043	0.178176	HS.525629, HS.200063, HS.179260, HS.745194, HS.415342, HS.88556, HS.369614, HS.495656, HS.173043	442	196	18811	1.73709	1	1	1
	GOTERM_BP_DIRECT	GO:0006338~chromatin remodeling	6	1.29032	0.349343	HS.525629, HS.5245, HS.743372, HS.88556, HS.173043, HS.152292	434	173	19256	1.5388	1	1	0.994828
	GOTERM_MF_DIRECT	GO:0042826~histone deacetylase binding	5	1.07527	0.374244	HS.525629, HS.349283, HS.528834, HS.88556, HS.173043	442	132	18811	1.61208	1	1	1
	GOTERM_BP_DIRECT	GO:0045892~negative regulation of transcription, DNA-templated	8	1.72043	0.980345	HS.525629, HS.213198, HS.631989, HS.349283, HS.591518, HS.88556, HS.646346, HS.173043	434	590	19256	0.601609	1	1	0.994828
	Annotation Cluster 28	Enrichment Score: 1.066318016473192	NA	NA	NA	NA	NA	NA	NA	NA	NA	NA	NA
	GOTERM_MF_DIRECT	GO:0005484~SNAP receptor activity	4	0.860215	0.0668306	HS.414418, HS.714302, HS.16187, HS.145726	442	40	18811	4.25588	1	1	1
	GOTERM_CC_DIRECT	GO:0031201~SNARE complex	4	0.860215	0.0995878	HS.414418, HS.714302, HS.16187, HS.145726	456	50	20472	3.59158	1	0.734641	0.695671
	Annotation Cluster 29	Enrichment Score: 1.0601159281681587	NA	NA	NA	NA	NA	NA	NA	NA	NA	NA	NA
	Annotation Cluster 30	Enrichment Score: 1.0249091679600117	NA	NA	NA	NA	NA	NA	NA	NA	NA	NA	NA
	GOTERM_MF_DIRECT	GO:0004812~aminoacyl-tRNA ligase activity	3	0.645161	0.0470749	HS.647707, HS.23111, HS.508725	442	15	18811	8.51176	1	1	1
	Annotation Cluster 31	Enrichment Score: 1.013647873970149	NA	NA	NA	NA	NA	NA	NA	NA	NA	NA	NA
	GOTERM_BP_DIRECT	GO:0005975~carbohydrate metabolic process	6	1.29032	0.344889	HS.279881, HS.13225, HS.272011, HS.69089, HS.432822, HS.69293	434	172	19256	1.54774	1	1	0.994828
	Annotation Cluster 32	Enrichment Score: 1.0106722767220495	NA	NA	NA	NA	NA	NA	NA	NA	NA	NA	NA
	Annotation Cluster 33	Enrichment Score: 1.0000271726928296	NA	NA	NA	NA	NA	NA	NA	NA	NA	NA	NA
	GOTERM_MF_DIRECT	GO:0004386~helicase activity	4	0.860215	0.201507	HS.532446, HS.733060, HS.486031, HS.656037, HS.152292	442	66	18811	2.57932	1	1	1
	GOTERM_MF_DIRECT	GO:0003724~RNA helicase activity	4	0.860215	0.263647	HS.130098, HS.656037, HS.99120, HS.702010	442	76	18811	2.23994	1	1	1
	Annotation Cluster 34	Enrichment Score: 0.994300301067465	NA	NA	NA	NA	NA	NA	NA	NA	NA	NA	NA
	Annotation Cluster 35	Enrichment Score: 0.9690498751634997	NA	NA	NA	NA	NA	NA	NA	NA	NA	NA	NA
	GOTERM_BP_DIRECT	GO:0006749~glutathione metabolic process	3	0.645161	0.285389	HS.485557, HS.279837, HS.495219	434	47	19256	2.83204	1	1	0.994828
	Annotation Cluster 36	Enrichment Score: 0.9293734686036562	NA	NA	NA	NA	NA	NA	NA	NA	NA	NA	NA
	GOTERM_MF_DIRECT	GO:0003755~peptidyl-prolyl cis-trans isomerase activity	3	0.645161	0.293411	HS.400740, HS.709461, HS.744238	442	46	18811	2.77558	1	1	1
	Annotation Cluster 37	Enrichment Score: 0.8835088125083015	NA	NA	NA	NA	NA	NA	NA	NA	NA	NA	NA
	GOTERM_BP_DIRECT	GO:0006695~cholesterol biosynthetic process	4	0.860215	0.0499511	HS.31130, HS.604449, HS.492925, HS.30954, HS.283652, HS.661502	434	37	19256	4.79661	1	1	0.994828
	Annotation Cluster 38	Enrichment Score: 0.7406327867601251	NA	NA	NA	NA	NA	NA	NA	NA	NA	NA	NA
	GOTERM_MF_DIRECT	GO:0003743~translation initiation factor activity	3	0.645161	0.444568	HS.22867, HS.429180, HS.656677, HS.461178	442	64	18811	1.99494	1	1	1
	Annotation Cluster 39	Enrichment Score: 0.7257984577976359	NA	NA	NA	NA	NA	NA	NA	NA	NA	NA	NA
	GOTERM_BP_DIRECT	GO:0031047~gene silencing by RNA	3	0.645161	0.268646	HS.133350, HS.22867, HS.686479, HS.595669, HS.730666, HS.656677	434	45	19256	2.95791	1	1	0.994828
	Annotation Cluster 40	Enrichment Score: 0.7101537804128254	NA	NA	NA	NA	NA	NA	NA	NA	NA	NA	NA
	Annotation Cluster 41	Enrichment Score: 0.7072626603359284	NA	NA	NA	NA	NA	NA	NA	NA	NA	NA	NA
	GOTERM_BP_DIRECT	GO:0006633~fatty acid biosynthetic process	3	0.645161	0.335267	HS.530862, HS.189716, HS.512973	434	53	19256	2.51143	1	1	0.994828
	Annotation Cluster 42	Enrichment Score: 0.7053306728282078	NA	NA	NA	NA	NA	NA	NA	NA	NA	NA	NA
	Annotation Cluster 43	Enrichment Score: 0.6510497311584253	NA	NA	NA	NA	NA	NA	NA	NA	NA	NA	NA
	Annotation Cluster 44	Enrichment Score: 0.6149648076288182	NA	NA	NA	NA	NA	NA	NA	NA	NA	NA	NA
	GOTERM_MF_DIRECT	GO:0061629~RNA polymerase II sequence-specific DNA binding transcription factor binding	8	1.72043	0.153974	HS.333738, HS.525629, HS.591654, HS.471975, HS.591518, HS.88556, HS.173043, HS.152292	442	188	18811	1.81101	1	1	1
	GOTERM_BP_DIRECT	GO:0043044~ATP-dependent chromatin remodeling	3	0.645161	0.185583	HS.88556, HS.173043, HS.152292	434	35	19256	3.80303	1	1	0.994828
	GOTERM_BP_DIRECT	GO:0006338~chromatin remodeling	6	1.29032	0.349343	HS.525629, HS.5245, HS.743372, HS.88556, HS.173043, HS.152292	434	173	19256	1.5388	1	1	0.994828
	Annotation Cluster 45	Enrichment Score: 0.6096266749080143	NA	NA	NA	NA	NA	NA	NA	NA	NA	NA	NA
	Annotation Cluster 46	Enrichment Score: 0.5961442440713808	NA	NA	NA	NA	NA	NA	NA	NA	NA	NA	NA
	GOTERM_CC_DIRECT	GO:0000776~kinetochore	9	1.93548	0.0243472	HS.444276, HS.362817, HS.349283, HS.524750, HS.675564, HS.500775, HS.510375, HS.744107, HS.79081, HS.643526	456	157	20472	2.57358	0.999996	0.258182	0.244487
	GOTERM_BP_DIRECT	GO:0007049~cell cycle	11	2.36559	0.293805	HS.515164, HS.643580, HS.708933, HS.712722, HS.525324, HS.371698, HS.506603, HS.175437, HS.444276, HS.445387, HS.510375, HS.79081, HS.532824	434	359	19256	1.35949	1	1	0.994828
	GOTERM_BP_DIRECT	GO:0051301~cell division	9	1.93548	0.630266	HS.175437, HS.444276, HS.643580, HS.708933, HS.81848, HS.712722, HS.500775, HS.510375, HS.79081, HS.371698, HS.532824	434	382	19256	1.04534	1	1	0.994828
	Annotation Cluster 47	Enrichment Score: 0.5780721280727483	NA	NA	NA	NA	NA	NA	NA	NA	NA	NA	NA
	Annotation Cluster 48	Enrichment Score: 0.5471112681520458	NA	NA	NA	NA	NA	NA	NA	NA	NA	NA	NA
	GOTERM_MF_DIRECT	GO:0030170~pyridoxal phosphate binding	3	0.645161	0.395857	HS.370781, HS.481898, HS.499984	442	58	18811	2.20132	1	1	1
	Annotation Cluster 49	Enrichment Score: 0.5359480579618302	NA	NA	NA	NA	NA	NA	NA	NA	NA	NA	NA
	GOTERM_BP_DIRECT	GO:0006281~DNA repair	8	1.72043	0.491723	HS.516522, HS.532446, HS.192649, HS.592081, HS.213724, HS.438723, HS.78016, HS.136905, HS.445052	434	294	19256	1.20731	1	1	0.994828
	Annotation Cluster 50	Enrichment Score: 0.5016226724410617	NA	NA	NA	NA	NA	NA	NA	NA	NA	NA	NA
	Annotation Cluster 51	Enrichment Score: 0.4647848913620671	NA	NA	NA	NA	NA	NA	NA	NA	NA	NA	NA
	Annotation Cluster 52	Enrichment Score: 0.45226581255017567	NA	NA	NA	NA	NA	NA	NA	NA	NA	NA	NA
	Annotation Cluster 53	Enrichment Score: 0.4349868855578773	NA	NA	NA	NA	NA	NA	NA	NA	NA	NA	NA
	GOTERM_MF_DIRECT	GO:0008017~microtubule binding	9	1.93548	0.287188	HS.406234, HS.435557, HS.162852, HS.745372, HS.692278, HS.500775, HS.122061, HS.660699, HS.371698, HS.155827, HS.532824, HS.472475	442	266	18811	1.43996	1	1	1
	GOTERM_CC_DIRECT	GO:0005874~microtubule	10	2.15054	0.300278	HS.532755, HS.525629, HS.533721, HS.655341, HS.435557, HS.162852, HS.692278, HS.500775, HS.660699, HS.155827, HS.532824, HS.472475	456	326	20472	1.37714	1	1	0.948819
	Annotation Cluster 54	Enrichment Score: 0.4235331817456521	NA	NA	NA	NA	NA	NA	NA	NA	NA	NA	NA
	Annotation Cluster 55	Enrichment Score: 0.3943175501805226	NA	NA	NA	NA	NA	NA	NA	NA	NA	NA	NA
	Annotation Cluster 56	Enrichment Score: 0.35471265809314095	NA	NA	NA	NA	NA	NA	NA	NA	NA	NA	NA
	Annotation Cluster 57	Enrichment Score: 0.3534910745256774	NA	NA	NA	NA	NA	NA	NA	NA	NA	NA	NA
	Annotation Cluster 58	Enrichment Score: 0.3349810390509178	NA	NA	NA	NA	NA	NA	NA	NA	NA	NA	NA
	Annotation Cluster 59	Enrichment Score: 0.31660236903060607	NA	NA	NA	NA	NA	NA	NA	NA	NA	NA	NA
	Annotation Cluster 60	Enrichment Score: 0.27890830220821883	NA	NA	NA	NA	NA	NA	NA	NA	NA	NA	NA
	GOTERM_BP_DIRECT	GO:0090630~activation of GTPase activity	5	1.07527	0.325088	HS.351798, HS.87435, HS.148178, HS.647075, HS.598850	434	128	19256	1.73315	1	1	0.994828
	GOTERM_MF_DIRECT	GO:0005096~GTPase activator activity	7	1.50538	0.661335	HS.102558, HS.351798, HS.148178, HS.647075, HS.512973, HS.22905, HS.598850	442	285	18811	1.0453	1	1	1
	Annotation Cluster 61	Enrichment Score: 0.2566820042900216	NA	NA	NA	NA	NA	NA	NA	NA	NA	NA	NA
	Annotation Cluster 62	Enrichment Score: 0.2508159213315183	NA	NA	NA	NA	NA	NA	NA	NA	NA	NA	NA
	GOTERM_BP_DIRECT	GO:0000209~protein polyubiquitination	7	1.50538	0.195233	HS.632272, HS.527199, HS.495188, HS.656905, HS.592081, HS.729085, HS.136905, HS.584851, HS.742026	434	173	19256	1.79526	1	1	0.994828
	GOTERM_MF_DIRECT	GO:0061630~ubiquitin protein ligase activity	9	1.93548	0.506721	HS.632272, HS.179260, HS.495188, HS.631989, HS.592081, HS.234282, HS.729085, HS.745194, HS.136905, HS.584851, HS.742026	442	328	18811	1.16777	1	1	1
	GOTERM_BP_DIRECT	GO:0051865~protein autoubiquitination	3	0.645161	0.512456	HS.632272, HS.495188, HS.592081	434	76	19256	1.75139	1	1	0.994828
	GOTERM_MF_DIRECT	GO:0004842~ubiquitin-protein transferase activity	7	1.50538	0.546977	HS.632272, HS.140903, HS.495188, HS.592081, HS.729085, HS.136905, HS.293660	442	253	18811	1.17752	1	1	1
	GOTERM_BP_DIRECT	GO:0016567~protein ubiquitination	10	2.15054	0.78788	HS.632272, HS.502770, HS.140903, HS.179260, HS.592081, HS.234282, HS.745194, HS.136905, HS.144941, HS.293660, HS.584851, HS.742026	434	496	19256	0.89453	1	1	0.994828
	Annotation Cluster 63	Enrichment Score: 0.2455238527604455	NA	NA	NA	NA	NA	NA	NA	NA	NA	NA	NA
	Annotation Cluster 64	Enrichment Score: 0.2362169618192984	NA	NA	NA	NA	NA	NA	NA	NA	NA	NA	NA
	GOTERM_BP_DIRECT	GO:0006508~proteolysis	10	2.15054	0.5734	HS.527199, HS.57771, HS.156178, HS.148641, HS.656905, HS.1321, HS.524750, HS.501280, HS.591078, HS.495656, HS.113823	434	409	19256	1.08481	1	1	0.994828
	GOTERM_MF_DIRECT	GO:0004252~serine-type endopeptidase activity	5	1.07527	0.670126	HS.57771, HS.148641, HS.690840, HS.1321, HS.45107, HS.501280	442	194	18811	1.09688	1	1	1
	Annotation Cluster 65	Enrichment Score: 0.2284500609961844	NA	NA	NA	NA	NA	NA	NA	NA	NA	NA	NA
	GOTERM_CC_DIRECT	GO:0070161~anchoring junction	10	2.15054	0.745355	HS.191539, HS.14248, HS.180871, HS.744928, HS.11417, HS.597422, HS.126141, HS.741877, HS.242821, HS.62578, HS.29665	456	481	20472	0.933363	1	1	0.948819
	Annotation Cluster 66	Enrichment Score: 0.22806249612352936	NA	NA	NA	NA	NA	NA	NA	NA	NA	NA	NA
	GOTERM_MF_DIRECT	GO:0061630~ubiquitin protein ligase activity	9	1.93548	0.506721	HS.632272, HS.179260, HS.495188, HS.631989, HS.592081, HS.234282, HS.729085, HS.745194, HS.136905, HS.584851, HS.742026	442	328	18811	1.16777	1	1	1
	Annotation Cluster 67	Enrichment Score: 0.22097254798884508	NA	NA	NA	NA	NA	NA	NA	NA	NA	NA	NA
	Annotation Cluster 68	Enrichment Score: 0.21210929547648058	NA	NA	NA	NA	NA	NA	NA	NA	NA	NA	NA
	Annotation Cluster 69	Enrichment Score: 0.1864671429703663	NA	NA	NA	NA	NA	NA	NA	NA	NA	NA	NA
	Annotation Cluster 70	Enrichment Score: 0.17450924748197813	NA	NA	NA	NA	NA	NA	NA	NA	NA	NA	NA
	Annotation Cluster 71	Enrichment Score: 0.16626994892314595	NA	NA	NA	NA	NA	NA	NA	NA	NA	NA	NA
	GOTERM_CC_DIRECT	GO:0015629~actin cytoskeleton	8	1.72043	0.34556	HS.106124, HS.252839, HS.710656, HS.654421, HS.461086, HS.535581, HS.199625, HS.578978, HS.602063, HS.692278, HS.644306, HS.459211, HS.472475	456	258	20472	1.39208	1	1	0.948819
	GOTERM_CC_DIRECT	GO:0005856~cytoskeleton	11	2.36559	0.766157	HS.333738, HS.180871, HS.708933, HS.651221, HS.712722, HS.654421, HS.515283, HS.535581, HS.175437, HS.516808, HS.578978, HS.692278, HS.607896, HS.368642, HS.644306, HS.79081, HS.472475	456	541	20472	0.912832	1	1	0.948819
	GOTERM_MF_DIRECT	GO:0051015~actin filament binding	5	1.07527	0.776533	HS.180871, HS.106124, HS.578978, HS.602063, HS.692278, HS.654421, HS.644306, HS.535581, HS.472475	442	225	18811	0.945752	1	1	1
	GOTERM_MF_DIRECT	GO:0003779~actin binding	7	1.50538	0.809647	HS.180871, HS.708933, HS.106124, HS.712722, HS.654421, HS.515283, HS.535581, HS.175437, HS.578978, HS.602063, HS.692278, HS.644306, HS.472475	442	339	18811	0.878796	1	1	1
	GOTERM_BP_DIRECT	GO:0030036~actin cytoskeleton organization	3	0.645161	0.918337	HS.175437, HS.708933, HS.106124, HS.712722, HS.515283	434	182	19256	0.731352	1	1	0.994828
	Annotation Cluster 72	Enrichment Score: 0.15062672996294632	NA	NA	NA	NA	NA	NA	NA	NA	NA	NA	NA
	GOTERM_BP_DIRECT	GO:0045087~innate immune response	14	3.01075	0.586793	HS.707058, HS.213198, HS.647064, HS.464416, HS.252839, HS.1321, HS.554182, HS.517670, HS.742026, HS.632272, HS.78065, HS.529019, HS.236828, HS.282244, HS.414099, HS.584851, HS.669878	434	597	19256	1.04047	1	1	0.994828
	Annotation Cluster 73	Enrichment Score: 0.1494368713761298	NA	NA	NA	NA	NA	NA	NA	NA	NA	NA	NA
	GOTERM_CC_DIRECT	GO:0005576~extracellular region	52	11.1828	0.303753	HS.156178, HS.591645, HS.3873, HS.744868, HS.69293, HS.741877, HS.1897, HS.76224, HS.371147, HS.654548, HS.252451, HS.745122, HS.61418, HS.3281, HS.669878, HS.368402, HS.78619, HS.740617, HS.696554, HS.740613, HS.289019, HS.271383, HS.352298, HS.527199, HS.13225, HS.529019, HS.607212, HS.646346, HS.63489, HS.563491, HS.660998, HS.21016, HS.656905, HS.732348, HS.368592, HS.136905, HS.461086, HS.12…	456	2127	20472	1.09757	1	1	0.948819
	GOTERM_CC_DIRECT	GO:0005615~extracellular space	42	9.03226	0.652478	HS.156178, HS.591645, HS.554182, HS.1897, HS.741877, HS.76224, HS.446079, HS.319247, HS.654548, HS.252451, HS.745122, HS.669878, HS.78619, HS.740617, HS.179260, HS.740613, HS.352298, HS.57771, HS.529019, HS.745194, HS.513557, HS.607212, HS.646346, HS.660998, HS.558829, HS.732348, HS.416998, HS.368592, HS.126141, HS.709520, HS.78065, HS.148641, HS.586423, HS.483521, HS.535192, HS.190977, HS.647064…	456	1936	20472	0.973956	1	1	0.948819
	Annotation Cluster 74	Enrichment Score: 0.148603400048285	NA	NA	NA	NA	NA	NA	NA	NA	NA	NA	NA
	Annotation Cluster 75	Enrichment Score: 0.14733567651882234	NA	NA	NA	NA	NA	NA	NA	NA	NA	NA	NA
	Annotation Cluster 76	Enrichment Score: 0.12669389385766613	NA	NA	NA	NA	NA	NA	NA	NA	NA	NA	NA
	GOTERM_BP_DIRECT	GO:0007156~homophilic cell adhesion via plasma membrane adhesion molecules	3	0.645161	0.901872	HS.481371, HS.461086, HS.29665	434	172	19256	0.773872	1	1	0.994828
	Annotation Cluster 77	Enrichment Score: 0.12417533899021599	NA	NA	NA	NA	NA	NA	NA	NA	NA	NA	NA
	GOTERM_BP_DIRECT	GO:0018105~peptidyl-serine phosphorylation	5	1.07527	0.583393	HS.445387, HS.498292, HS.567261, HS.624291, HS.646346	434	181	19256	1.22565	1	1	0.994828
	GOTERM_MF_DIRECT	GO:0004672~protein kinase activity	4	0.860215	0.993959	HS.530862, HS.445387, HS.498292, HS.567261	442	379	18811	0.44917	1	1	1
	GOTERM_MF_DIRECT	GO:0004674~protein serine/threonine kinase activity	4	0.860215	0.99531	HS.445387, HS.498292, HS.567261, HS.487325	442	392	18811	0.434274	1	1	1
	Annotation Cluster 78	Enrichment Score: 0.10527298367687096	NA	NA	NA	NA	NA	NA	NA	NA	NA	NA	NA
	Annotation Cluster 79	Enrichment Score: 0.10364426326991699	NA	NA	NA	NA	NA	NA	NA	NA	NA	NA	NA
	Annotation Cluster 80	Enrichment Score: 0.10056803203164787	NA	NA	NA	NA	NA	NA	NA	NA	NA	NA	NA
	Annotation Cluster 81	Enrichment Score: 0.09108594175846443	NA	NA	NA	NA	NA	NA	NA	NA	NA	NA	NA
	Annotation Cluster 82	Enrichment Score: 0.0848930517750464	NA	NA	NA	NA	NA	NA	NA	NA	NA	NA	NA
	GOTERM_MF_DIRECT	GO:0046872~metal ion binding	61	13.1183	0.627022	HS.156178, HS.604449, HS.631989, HS.515972, HS.732801, HS.592414, HS.710656, HS.432822, HS.5737, HS.279696, HS.200063, HS.526432, HS.586567, HS.3281, HS.578508, HS.625732, HS.93670, HS.179260, HS.592224, HS.234282, HS.180871, HS.732516, HS.729085, HS.572993, HS.271383, HS.661491, HS.508725, HS.13225, HS.172028, HS.745194, HS.368359, HS.732388, HS.647075, HS.82927, HS.195080, HS.188464, HS.500775,…	442	2642	18811	0.982622	1	1	1
	Annotation Cluster 83	Enrichment Score: 0.08240410136479895	NA	NA	NA	NA	NA	NA	NA	NA	NA	NA	NA
	GOTERM_BP_DIRECT	GO:0007601~visual perception	5	1.07527	0.70184	HS.333738, HS.732348, HS.377992, HS.516808, HS.3873, HS.76224	434	211	19256	1.05139	1	1	0.994828
	Annotation Cluster 84	Enrichment Score: 0.07915513340221565	NA	NA	NA	NA	NA	NA	NA	NA	NA	NA	NA
	GOTERM_MF_DIRECT	GO:0016491~oxidoreductase activity	5	1.07527	0.819825	HS.443430, HS.492925, HS.555992, HS.591518, HS.131555	442	241	18811	0.882963	1	1	1
	Annotation Cluster 85	Enrichment Score: 0.0629960486493212	NA	NA	NA	NA	NA	NA	NA	NA	NA	NA	NA
	Annotation Cluster 86	Enrichment Score: 0.05756612689851546	NA	NA	NA	NA	NA	NA	NA	NA	NA	NA	NA
	Annotation Cluster 87	Enrichment Score: 0.05182420555592554	NA	NA	NA	NA	NA	NA	NA	NA	NA	NA	NA
	GOTERM_MF_DIRECT	GO:0003924~GTPase activity	7	1.50538	0.834565	HS.151536, HS.78582, HS.535192, HS.148178, HS.745122, HS.647075, HS.743260, HS.532461, HS.586423	442	351	18811	0.848751	1	1	1
	GOTERM_MF_DIRECT	GO:0005525~GTP binding	6	1.29032	0.959131	HS.151536, HS.78582, HS.535192, HS.745122, HS.647075, HS.743260, HS.532461, HS.586423	442	399	18811	0.639982	1	1	1
	Annotation Cluster 88	Enrichment Score: 0.016847499380954215	NA	NA	NA	NA	NA	NA	NA	NA	NA	NA	NA
	Annotation Cluster 89	Enrichment Score: 2.1706314437019283E-4	NA	NA	NA	NA	NA	NA	NA	NA	NA	NA	NA
	GOTERM_CC_DIRECT	GO:0016021~integral component of membrane	93	20	0.999213	HS.432822, HS.371987, HS.164595, HS.478936, HS.592225, HS.352656, HS.712722, HS.632267, HS.503716, HS.469264, HS.172028, HS.730789, HS.607896, HS.62275, HS.744928, HS.368592, HS.195080, HS.159546, HS.136905, HS.461086, HS.16187, HS.364544, HS.475525, HS.476454, HS.692278, HS.743280, HS.495219, HS.45107, HS.190977, HS.82719, HS.729700, HS.242821, HS.591078, HS.229988, HS.743389, HS.504597, HS.2798…	456	5406	20472	0.772329	1	1	0.999213
	Annotation Cluster 90	Enrichment Score: 1.5860819945695087E-4	NA	NA	NA	NA	NA	NA	NA	NA	NA	NA	NA
	GOTERM_MF_DIRECT	GO:0003700~transcription factor activity, sequence-specific DNA binding	5	1.07527	0.999145	HS.591654, HS.644077, HS.592508, HS.371987, HS.1706, HS.73090	442	554	18811	0.384105	1	1	1
	GOTERM_MF_DIRECT	GO:1990837~sequence-specific double-stranded DNA binding	5	1.07527	0.999177	HS.591654, HS.732516, HS.592414, HS.202577, HS.744879, HS.371987, HS.661491, HS.1706, HS.655108, HS.73090	442	556	18811	0.382723	1	1	1
	GOTERM_MF_DIRECT	GO:0001228~transcriptional activator activity, RNA polymerase II transcription regulatory region sequence-specific binding	3	0.645161	0.999853	HS.591654, HS.371987, HS.73090	442	473	18811	0.269929	1	1	1
	GOTERM_MF_DIRECT	GO:0000978~RNA polymerase II core promoter proximal region sequence-specific DNA binding	8	1.72043	1	HS.235390, HS.525629, HS.591654, HS.732516, HS.592414, HS.202577, HS.744879, HS.371987, HS.661491, HS.1706, HS.655108, HS.88556, HS.73090	442	1207	18811	0.28208	1	1	1
	GOTERM_MF_DIRECT	GO:0000981~RNA polymerase II transcription factor activity, sequence-specific DNA binding	5	1.07527	1	HS.235390, HS.591654, HS.371987, HS.1706, HS.73090	442	1279	18811	0.166375	1	1	1
	Annotation Cluster 91	Enrichment Score: 1.125402111940001E-4	NA	NA	NA	NA	NA	NA	NA	NA	NA	NA	NA
	Annotation Cluster 92	Enrichment Score: 1.1483946459841039E-5	NA	NA	NA	NA	NA	NA	NA	NA	NA	NA	NA
	Annotation Cluster 93	Enrichment Score: 4.176475258481416E-10	NA	NA	NA	NA	NA	NA	NA	NA	NA	NA	NA

## Sheet: Posterior_Enriched_Pathway
		Table S11.C. Posterior lobe enriched pathway
Sl.No.	Category	Term	Count	%	PValue	Genes	List Total	Pop Hits	Pop Total	Fold Enrichment	Bonferroni	Benjamini	FDR
1	Annotation Cluster 1	Enrichment Score: 8.843320905275275	NA	NA	NA	NA	NA	NA	NA	NA	NA	NA	NA
2	GOTERM_CC_DIRECT	GO:0070161~anchoring junction	31	5.77281	8.67901e-06	GPM6A, DENND1A, ROGDI, SYAP1, CAMK2A, ITSN1, STRN4, C4B, SCAMP5, ARHGAP44, SYNPR, SV2C, STXBP5, NCDN, SRGAP2, PACSIN1, SH3GL1, ATAD1, LGI1, CADM2, ATP6AP2, ATP2B3, SYNGR3, GRIN2D, BCR, TANC1, SDK1, GAP43, VAMP7, TBC1D24, STX1A	529	481	20472	2.49414	0.00531476	0.000532891	0.00047561
3	Annotation Cluster 3	Enrichment Score: 3.231191703095747	NA	NA	NA	NA	NA	NA	NA	NA	NA	NA	NA
4	GOTERM_CC_DIRECT	GO:0005739~mitochondrion	64	11.9181	2.47733e-05	ISCA2, NDUFA13, GSK3A, SLC44A1, MRPS11, ARAF, DCAF8, ALDH1L2, GJA1, USP30, ACADS, FBXO7, GSTK1, PDHX, HSDL2, RALBP1, MAP2K2, MRPS22, MRPS23, SIRT5, ANK2, MRPL47, DYNLL1, RAB32, PCCA, BDH1, PPIF, CMPK2, NAT8L, SQSTM1, DLD, MRRF, DTYMK, OAT, CAMK2A, HEATR1, TIMM13, DLST, CEND1, AK4, TMEM65, STOM, TNRC18, TPPP, CRYM, PCK1, NDUFV2, ARGLU1, RAB11FIP5, RANBP2, TRAP1, DUT, PDHA1, FAHD1, UQCC2, CWC15, VA…	529	1437	20472	1.72357	0.0150959	0.00108649	0.000969697
5	Annotation Cluster 4	Enrichment Score: 2.862484594612908	NA	NA	NA	NA	NA	NA	NA	NA	NA	NA	NA
6	GOTERM_MF_DIRECT	GO:0051015~actin filament binding	16	2.97952	0.00164102	SVIL, ZNF185, NEXN, CORO2B, CORO1B, ERMN, AIF1L, ADD2, MYO1B, MARCKS, FMNL2, MYO15A, MYO5B, MYH11, TLN2, MYH7	524	225	18811	2.55281	0.720881	0.0980824	0.0965676
7	Annotation Cluster 7	Enrichment Score: 2.5288071085183494	NA	NA	NA	NA	NA	NA	NA	NA	NA	NA	NA
8	GOTERM_BP_DIRECT	GO:1901673~regulation of mitotic spindle assembly	7	1.30354	3.00485e-05	CHMP1A, CHMP2A, DRG1, CHMP4B, CHMP3, HNRNPU, CHMP6	511	24	19256	10.9909	0.078039	0.0270837	0.0268834
9	Annotation Cluster 8	Enrichment Score: 2.16639504482368	NA	NA	NA	NA	NA	NA	NA	NA	NA	NA	NA
10	GOTERM_BP_DIRECT	GO:2000601~positive regulation of Arp2/3 complex-mediated actin nucleation	5	0.931099	8.99489e-05	NCKAP1, ABI2, WAS, BRK1, WASF3	511	10	19256	18.8415	0.215911	0.0486444	0.0482846
11	Annotation Cluster 9	Enrichment Score: 2.139763690196368	NA	NA	NA	NA	NA	NA	NA	NA	NA	NA	NA
12	GOTERM_MF_DIRECT	GO:0005509~calcium ion binding	35	6.51769	0.00385192	CRP, FKBP10, CETN2, ITSN1, LTBP2, ITIH1, FBLN2, SRR, CALB1, CDH2, MAN1A2, EFHD2, REPS2, S100A12, SPOCK1, PLCG1, PCDH1, AOC3, CGREF1, ANXA3, TESC, ANXA4, EPS15L1, S100B, LRP1B, AIF1L, VCAN, VSNL1, CPS1, ASPH, CDH11, S100A6, CDH13, ALPL, S100P	524	752	18811	1.67082	0.950149	0.176056	0.173337
13	Annotation Cluster 10	Enrichment Score: 2.119704783261593	NA	NA	NA	NA	NA	NA	NA	NA	NA	NA	NA
14	GOTERM_MF_DIRECT	GO:0004550~nucleoside diphosphate kinase activity	5	0.931099	0.00200796	DTYMK, NME3, CMPK2, AK4, AK5	524	20	18811	8.97471	0.790232	0.104012	0.102406
15	Annotation Cluster 11	Enrichment Score: 2.0833158791349353	NA	NA	NA	NA	NA	NA	NA	NA	NA	NA	NA
16	GOTERM_BP_DIRECT	GO:0061061~muscle structure development	3	0.558659	0.03287	PDLIM1, PDLIM5, PDLIM7	511	11	19256	10.2772	1	1	0.992971
17	Annotation Cluster 12	Enrichment Score: 2.036718228255428	NA	NA	NA	NA	NA	NA	NA	NA	NA	NA	NA
18	GOTERM_BP_DIRECT	GO:0016197~endosomal transport	9	1.67598	0.000564156	SNX18, MYO5B, ITSN1, RAB35, REPS2, WAS, SNX9, EPS15L1, SQSTM1	511	71	19256	4.77672	0.782577	0.117345	0.116477
19	Annotation Cluster 14	Enrichment Score: 2.016165284909067	NA	NA	NA	NA	NA	NA	NA	NA	NA	NA	NA
20	GOTERM_BP_DIRECT	GO:0061732~mitochondrial acetyl-CoA biosynthetic process from pyruvate	3	0.558659	0.00663909	PDHX, PDHA1, DLD	511	5	19256	22.6098	1	0.407452	0.404438
21	Annotation Cluster 15	Enrichment Score: 1.9731071954816195	NA	NA	NA	NA	NA	NA	NA	NA	NA	NA	NA
22	GOTERM_MF_DIRECT	GO:0004550~nucleoside diphosphate kinase activity	5	0.931099	0.00200796	DTYMK, NME3, CMPK2, AK4, AK5	524	20	18811	8.97471	0.790232	0.104012	0.102406
23	Annotation Cluster 16	Enrichment Score: 1.7852344534939482	NA	NA	NA	NA	NA	NA	NA	NA	NA	NA	NA
24	GOTERM_MF_DIRECT	GO:0005200~structural constituent of cytoskeleton	13	2.42086	4.23908e-05	SYNM, MSN, ANK2, ANK3, PPL, ADD2, CROCC, NEFL, NEFM, VIM, TLN2, NEFH, PRPH	524	107	18811	4.36154	0.0324018	0.00548961	0.00540483
25	Annotation Cluster 17	Enrichment Score: 1.7326797286090425	NA	NA	NA	NA	NA	NA	NA	NA	NA	NA	NA
26	GOTERM_BP_DIRECT	GO:0051056~regulation of small GTPase mediated signal transduction	11	2.04842	0.00103369	BCR, ARHGAP44, PREX1, RALBP1, ARHGAP31, INF2, ITSN1, ARHGAP18, ARHGEF1, SRGAP2, SIPA1	511	116	19256	3.57339	0.93898	0.149713	0.148606
27	Annotation Cluster 18	Enrichment Score: 1.674150020144551	NA	NA	NA	NA	NA	NA	NA	NA	NA	NA	NA
28	GOTERM_MF_DIRECT	GO:0003924~GTPase activity	19	3.53818	0.00973529	RAB2B, HBS1L, RAB3D, TBCC, RAB27B, NTPCR, RAB32, GNG3, RAP2B, GNG5, RAB23, RAB35, RAC2, TBC1D24, DRG1, TPPP, GBP2, ARF5, RABL6	524	351	18811	1.94324	0.9995	0.328884	0.323804
29	Annotation Cluster 19	Enrichment Score: 1.6640362752509832	NA	NA	NA	NA	NA	NA	NA	NA	NA	NA	NA
30	GOTERM_CC_DIRECT	GO:0016459~myosin complex	6	1.11732	0.0083926	MYO1B, MYO15A, MYO5B, MYH11, CGN, MYH7	529	49	20472	4.73871	0.994343	0.0745007	0.0664925
		Term	Count	%	PValue	Genes	List Total	Pop Hits	Pop Total	Fold Enrichment	Bonferroni	Benjamini	FDR
	Annotation Cluster 20	Enrichment Score: 1.631684867640248	NA	NA	NA	NA	NA	NA	NA	NA	NA	NA	NA
	GOTERM_CC_DIRECT	GO:0008021~synaptic vesicle	10	1.8622	0.00920513	STX1B, SYNPR, SV2C, SV2A, RAB3D, ROGDI, STXBP5, SYNGR3, STX1A, SNAP91	529	137	20472	2.82478	0.99658	0.078192	0.069787
	GOTERM_CC_DIRECT	GO:0030285~integral component of synaptic vesicle membrane	5	0.931099	0.0176362	SYNPR, SV2C, VAMP7, SV2A, STX1A	529	39	20472	4.96147	0.999982	0.120318	0.107385
	Annotation Cluster 21	Enrichment Score: 1.4864642069698886	NA	NA	NA	NA	NA	NA	NA	NA	NA	NA	NA
	GOTERM_CC_DIRECT	GO:0031225~anchored component of membrane	8	1.48976	0.0249335	LYNX1, NT5E, LSAMP, CDH13, ALPL, NCAM1, THY1, GFRA2	529	111	20472	2.78915	1	0.166404	0.148517
	Annotation Cluster 22	Enrichment Score: 1.477203612189171	NA	NA	NA	NA	NA	NA	NA	NA	NA	NA	NA
	GOTERM_CC_DIRECT	GO:0022625~cytosolic large ribosomal subunit	7	1.30354	0.00440857	RPL5, RPL36AL, RPLP1, RPL37A, RPL35, RPL15, RPL18	529	60	20472	4.51493	0.933652	0.04667	0.0416534
	GOTERM_BP_DIRECT	GO:0002181~cytoplasmic translation	8	1.48976	0.00990908	RPL5, RPLP1, RPL37A, TMA7, DRG1, RPL35, RPL15, RPL18	511	90	19256	3.3496	1	0.50555	0.501811
	GOTERM_BP_DIRECT	GO:0006412~translation	12	2.23464	0.0358821	RPL5, HBS1L, RPL36AL, RPLP1, MRPS11, MRPS23, RPL37A, RPL35, RRBP1, RPL15, RPL18, MRRF	511	223	19256	2.02778	1	1	0.992971
	GOTERM_CC_DIRECT	GO:0005840~ribosome	10	1.8622	0.0380874	RPL5, RPLP1, MRPS22, MRPS11, MRPS23, RPL37A, RPL35, RRBP1, RPL15, RPL18	529	175	20472	2.2114	1	0.232688	0.207676
	GOTERM_MF_DIRECT	GO:0003735~structural constituent of ribosome	11	2.04842	0.0389257	RPL5, RPL36AL, RPLP1, MRPS22, MRPS11, MRPS23, RPL37A, RPL35, MRPL47, RPL15, RPL18	524	189	18811	2.08935	1	0.817439	0.804814
	GOTERM_CC_DIRECT	GO:0022626~cytosolic ribosome	6	1.11732	0.0487206	RPL5, RPLP1, RPL37A, RPL35, RPL15, RPL18	529	77	20472	3.01554	1	0.277307	0.247498
	GOTERM_BP_DIRECT	GO:0032543~mitochondrial translation	4	0.744879	0.469245	MRPS22, MRPS11, MRPS23, MRPL47	511	96	19256	1.57012	1	1	0.992971
	Annotation Cluster 23	Enrichment Score: 1.467837385933859	NA	NA	NA	NA	NA	NA	NA	NA	NA	NA	NA
	GOTERM_BP_DIRECT	GO:0010807~regulation of synaptic vesicle priming	3	0.558659	0.0134597	STX1B, STXBP5, STX1A	511	7	19256	16.1498	1	0.596639	0.592226
	GOTERM_CC_DIRECT	GO:0031201~SNARE complex	5	0.931099	0.0396594	STX1B, VAMP7, STXBP5, SNAP29, STX1A	529	50	20472	3.86994	1	0.238734	0.213072
	GOTERM_BP_DIRECT	GO:0017157~regulation of exocytosis	4	0.744879	0.0739788	STX1B, RAB3D, STXBP5, STX1A	511	37	19256	4.07384	1	1	0.992971
	Annotation Cluster 24	Enrichment Score: 1.4632548232186164	NA	NA	NA	NA	NA	NA	NA	NA	NA	NA	NA
	GOTERM_MF_DIRECT	GO:0008092~cytoskeletal protein binding	7	1.30354	0.00631159	DUSP3, EPB41L1, RDX, MSN, ANK3, LIN7C, PACSIN1	524	60	18811	4.1882	0.992698	0.234895	0.231267
	Annotation Cluster 25	Enrichment Score: 1.444804400964318	NA	NA	NA	NA	NA	NA	NA	NA	NA	NA	NA
	Annotation Cluster 26	Enrichment Score: 1.4397915382125939	NA	NA	NA	NA	NA	NA	NA	NA	NA	NA	NA
	GOTERM_CC_DIRECT	GO:0030119~AP-type membrane coat adaptor complex	3	0.558659	0.012794	AP3M2, AP1S2, AP3S1	529	7	20472	16.5855	0.999632	0.0986662	0.0880604
	Annotation Cluster 27	Enrichment Score: 1.3779442346191249	NA	NA	NA	NA	NA	NA	NA	NA	NA	NA	NA
	Annotation Cluster 28	Enrichment Score: 1.3307123819816393	NA	NA	NA	NA	NA	NA	NA	NA	NA	NA	NA
	GOTERM_MF_DIRECT	GO:0048306~calcium-dependent protein binding	7	1.30354	0.0431602	ANXA3, ANXA4, S100A6, S100A12, S100P, S100B, STX1A	524	92	18811	2.73143	1	0.835096	0.822198
	Annotation Cluster 29	Enrichment Score: 1.305806398184939	NA	NA	NA	NA	NA	NA	NA	NA	NA	NA	NA
	Annotation Cluster 30	Enrichment Score: 1.2767745376825663	NA	NA	NA	NA	NA	NA	NA	NA	NA	NA	NA
	Annotation Cluster 31	Enrichment Score: 1.2568217214807704	NA	NA	NA	NA	NA	NA	NA	NA	NA	NA	NA
	GOTERM_CC_DIRECT	GO:0016459~myosin complex	6	1.11732	0.0083926	MYO1B, MYO15A, MYO5B, MYH11, CGN, MYH7	529	49	20472	4.73871	0.994343	0.0745007	0.0664925
	GOTERM_MF_DIRECT	GO:0000146~microfilament motor activity	5	0.931099	0.0188929	MYO1B, MYO15A, MYO5B, MYH11, MYH7	524	37	18811	4.8512	1	0.506199	0.498381
	GOTERM_BP_DIRECT	GO:0030050~vesicle transport along actin filament	3	0.558659	0.0890275	MYO1B, MYO15A, MYO5B	511	19	19256	5.94994	1	1	0.992971
	GOTERM_MF_DIRECT	GO:0003774~motor activity	4	0.744879	0.14847	MYO1B, MYO5B, MYH11, MYH7	524	48	18811	2.99157	1	1	0.985825
	Annotation Cluster 32	Enrichment Score: 1.2537054400384626	NA	NA	NA	NA	NA	NA	NA	NA	NA	NA	NA
	GOTERM_CC_DIRECT	GO:0031201~SNARE complex	5	0.931099	0.0396594	STX1B, VAMP7, STXBP5, SNAP29, STX1A	529	50	20472	3.86994	1	0.238734	0.213072
	GOTERM_BP_DIRECT	GO:0031629~synaptic vesicle fusion to presynaptic active zone membrane	3	0.558659	0.0450243	STX1B, SNAP29, STX1A	511	13	19256	8.69607	1	1	0.992971
	GOTERM_MF_DIRECT	GO:0005484~SNAP receptor activity	4	0.744879	0.0992588	STX1B, VAMP7, SNAP29, STX1A	524	40	18811	3.58989	1	1	0.985825
	GOTERM_BP_DIRECT	GO:0006906~vesicle fusion	4	0.744879	0.0994336	STX1B, VAMP7, SNAP29, STX1A	511	42	19256	3.58885	1	1	0.992971
	GOTERM_MF_DIRECT	GO:0000149~SNARE binding	5	0.931099	0.106786	GABARAPL2, STX1B, VAMP7, STX1A, SNAP91	524	65	18811	2.76145	1	1	0.985825
	Annotation Cluster 33	Enrichment Score: 1.2500132778316897	NA	NA	NA	NA	NA	NA	NA	NA	NA	NA	NA
	GOTERM_CC_DIRECT	GO:0043202~lysosomal lumen	9	1.67598	0.00338398	HSPA8, VCAN, NAGLU, GLB1, FUCA1, LAMP2, GC, CTSS, TXNDC5	529	96	20472	3.62807	0.875231	0.0390661	0.0348668
	GOTERM_BP_DIRECT	GO:0006027~glycosaminoglycan catabolic process	3	0.558659	0.0387641	NAGLU, GLB1, FUCA1	511	12	19256	9.42074	1	1	0.992971
	Annotation Cluster 34	Enrichment Score: 1.228552338808244	NA	NA	NA	NA	NA	NA	NA	NA	NA	NA	NA
	GOTERM_CC_DIRECT	GO:0005643~nuclear pore	9	1.67598	0.00277842	RANBP2, SEH1L, CHMP1A, CHMP2A, CHMP4B, CHMP3, CHMP6, KPNA3, KPNA1	529	93	20472	3.74511	0.818831	0.0362968	0.0323952
	GOTERM_BP_DIRECT	GO:0006607~NLS-bearing protein import into nucleus	3	0.558659	0.0972464	RANBP2, KPNA3, KPNA1	511	20	19256	5.65245	1	1	0.992971
	Annotation Cluster 35	Enrichment Score: 1.1982346701898443	NA	NA	NA	NA	NA	NA	NA	NA	NA	NA	NA
	GOTERM_CC_DIRECT	GO:0098839~postsynaptic density membrane	4	0.744879	0.0936328	DLG2, LIN7A, LIN7C, GRIN2D	529	42	20472	3.68566	1	0.463633	0.413797
	Annotation Cluster 36	Enrichment Score: 1.1797867938285267	NA	NA	NA	NA	NA	NA	NA	NA	NA	NA	NA
	GOTERM_MF_DIRECT	GO:0005524~ATP binding	60	11.1732	0.00777629	NDUFA13, GSK3A, MAST4, UBE2D2, ARAF, CHD5, HNRNPU, PYGL, UBE2Z, OPLAH, MYLK, NRBP2, KIF13A, KIF21A, SEPHS1, MAP2K4, ABCC1, RALBP1, MAP2K2, SYK, DCAKD, MATK, NME3, BCR, PCCA, OAS3, MAPKAPK2, CMPK2, MYH7, DTYMK, PRKAA1, PDXK, UBA6, CAMK2A, DNAH6, STK39, AK4, AK5, NTPCR, SRR, MYH11, ATAD1, TRAP1, HSPA8, CDK11A, EIF2B2, ASNS, ATP2B3, HSPA2, ABCA8, PTK2, MYO1B, PFKL, CPS1, MYO15A, MYO5B, TAOK1, ATM, P…	524	1544	18811	1.39503	0.997679	0.274644	0.270403
	GOTERM_BP_DIRECT	GO:0035556~intracellular signal transduction	19	3.53818	0.0555935	PRKAA1, SYK, MAST4, CAB39L, PLCL1, ITSN1, ARAF, STK39, BCR, PREX1, NRBP2, TAOK1, MAPKAPK2, STMN1, PKN1, PLCG1, ARHGEF7, SQSTM1, SIPA1	511	450	19256	1.59106	1	1	0.992971
	GOTERM_MF_DIRECT	GO:0004674~protein serine/threonine kinase activity	17	3.16574	0.0801306	MAP2K4, CDK11A, GSK3A, PRKAA1, MAP2K2, SYK, MAST4, CAMK2A, ARAF, STK39, BCR, NRBP2, TAOK1, MAPKAPK2, ATM, PKN1, SQSTM1	524	392	18811	1.55684	1	1	0.985825
	GOTERM_BP_DIRECT	GO:0046777~protein autophosphorylation	9	1.67598	0.1089	BCR, SYK, TAOK1, MAPKAPK2, CAMK2A, STK39, ATM, THY1, PTK2	511	181	19256	1.87374	1	1	0.992971
	GOTERM_BP_DIRECT	GO:0018105~peptidyl-serine phosphorylation	9	1.67598	0.1089	GSK3A, SYK, MAST4, MAPKAPK2, CAMK2A, STK39, ATM, PKN1, PCK1	511	181	19256	1.87374	1	1	0.992971
	GOTERM_MF_DIRECT	GO:0004672~protein kinase activity	15	2.7933	0.168252	MAP2K4, CDK11A, GSK3A, PRKAA1, MAP2K2, SYK, ARAF, STK39, PTK2, MYLK, NRBP2, TAOK1, MAPKAPK2, AVP, PKN1	524	379	18811	1.4208	1	1	0.985825
	GOTERM_BP_DIRECT	GO:0006468~protein phosphorylation	17	3.16574	0.253481	CDK11A, GSK3A, PRKAA1, SYK, CAMK2A, MATK, ARAF, STK39, PTK2, MYLK, BCR, NRBP2, TAOK1, MAPKAPK2, ATM, PKN1, SQSTM1	511	501	19256	1.27866	1	1	0.992971
	Annotation Cluster 37	Enrichment Score: 1.1570721926592429	NA	NA	NA	NA	NA	NA	NA	NA	NA	NA	NA
	GOTERM_BP_DIRECT	GO:0006457~protein folding	11	2.04842	0.0131706	RANBP2, HSPA8, TRAP1, DNAJB1, FKBP10, NUDCD3, BAG3, DNAJB4, PPIF, TBCC, TXNDC5	511	166	19256	2.49706	1	0.596639	0.592226
	GOTERM_BP_DIRECT	GO:0090084~negative regulation of inclusion body assembly	3	0.558659	0.0273664	DNAJB2, DNAJB1, HSPA2	511	10	19256	11.3049	1	0.95562	0.948552
	GOTERM_MF_DIRECT	GO:0051087~chaperone binding	8	1.48976	0.0338926	DNAJB2, SLC12A2, HSPA8, DNAJB1, BAG3, DNAJB4, TBCC, HSPA2	524	110	18811	2.61083	1	0.774545	0.762583
	GOTERM_MF_DIRECT	GO:0001671~ATPase activator activity	4	0.744879	0.0418414	DNAJB2, DNAJB1, DNAJB4, ATP1B3	524	28	18811	5.12841	1	0.835096	0.822198
	GOTERM_BP_DIRECT	GO:0006986~response to unfolded protein	5	0.931099	0.0575653	DNAJB2, HSPA8, DNAJB1, DNAJB4, HSPA2	511	55	19256	3.42572	1	1	0.992971
	GOTERM_BP_DIRECT	GO:0051085~chaperone mediated protein folding requiring cofactor	4	0.744879	0.0603245	HSPA8, DNAJB1, DNAJB4, HSPA2	511	34	19256	4.43329	1	1	0.992971
	GOTERM_BP_DIRECT	GO:0042026~protein refolding	3	0.558659	0.141083	DNAJB2, HSPA8, HSPA2	511	25	19256	4.52196	1	1	0.992971
	GOTERM_MF_DIRECT	GO:0051082~unfolded protein binding	7	1.30354	0.158353	DNAJB2, HSPA8, TRAP1, DNAJB1, NUDCD3, DNAJB4, HSPA2	524	131	18811	1.91826	1	1	0.985825
	GOTERM_MF_DIRECT	GO:0044183~protein binding involved in protein folding	3	0.558659	0.336808	HSPA8, DNAJB1, HSPA2	524	43	18811	2.50457	1	1	0.985825
	GOTERM_MF_DIRECT	GO:0030544~Hsp70 protein binding	3	0.558659	0.377208	DNAJB2, DNAJB1, DNAJC8	524	47	18811	2.29142	1	1	0.985825
	Annotation Cluster 38	Enrichment Score: 1.1510059233477845	NA	NA	NA	NA	NA	NA	NA	NA	NA	NA	NA
	GOTERM_BP_DIRECT	GO:0006096~glycolytic process	4	0.744879	0.104897	GPI, PFKL, PGAM2, GAPDH	511	43	19256	3.50539	1	1	0.992971
	Annotation Cluster 39	Enrichment Score: 1.1460234691923321	NA	NA	NA	NA	NA	NA	NA	NA	NA	NA	NA
	Annotation Cluster 40	Enrichment Score: 1.133949187506563	NA	NA	NA	NA	NA	NA	NA	NA	NA	NA	NA
	GOTERM_MF_DIRECT	GO:0005085~guanyl-nucleotide exchange factor activity	11	2.04842	0.118695	RIC8A, BCR, CCDC88A, PREX1, EIF2B2, DENND1A, ITSN1, MYCBP2, RAB3GAP2, ARHGEF1, ARHGEF7	524	234	18811	1.68755	1	1	0.985825
	Annotation Cluster 41	Enrichment Score: 1.077896477580915	NA	NA	NA	NA	NA	NA	NA	NA	NA	NA	NA
	GOTERM_MF_DIRECT	GO:0016491~oxidoreductase activity	9	1.67598	0.355357	ALDH4A1, GSTK1, HSDL2, BDH2, BDH1, NDUFV2, VAT1L, DHRS4, CBR3	524	241	18811	1.34062	1	1	0.985825
	Annotation Cluster 42	Enrichment Score: 1.036274503307107	NA	NA	NA	NA	NA	NA	NA	NA	NA	NA	NA
	GOTERM_BP_DIRECT	GO:0006099~tricarboxylic acid cycle	3	0.558659	0.217329	PDHA1, DLST, ACO2	511	33	19256	3.42572	1	1	0.992971
	Annotation Cluster 43	Enrichment Score: 0.9746648166677794	NA	NA	NA	NA	NA	NA	NA	NA	NA	NA	NA
	Annotation Cluster 44	Enrichment Score: 0.9512128352095951	NA	NA	NA	NA	NA	NA	NA	NA	NA	NA	NA
	Annotation Cluster 45	Enrichment Score: 0.9323797612130733	NA	NA	NA	NA	NA	NA	NA	NA	NA	NA	NA
	GOTERM_CC_DIRECT	GO:0005782~peroxisomal matrix	6	1.11732	0.0116178	GSTK1, ACOX1, ATM, CRYM, CRAT, DHRS4	529	53	20472	4.38107	0.999235	0.0938599	0.0837708
	GOTERM_CC_DIRECT	GO:0005777~peroxisome	6	1.11732	0.16351	GSTK1, HSDL2, ACOX1, VIM, CRAT, DHRS4	529	112	20472	2.07318	1	0.656176	0.585642
	Annotation Cluster 46	Enrichment Score: 0.8317933674341309	NA	NA	NA	NA	NA	NA	NA	NA	NA	NA	NA
	GOTERM_BP_DIRECT	GO:0007186~G-protein coupled receptor signaling pathway	8	1.48976	0.999997	RIC8A, PREX1, GNG3, GNG5, GNG7, GNB4, RAC2, ARHGEF1	511	947	19256	0.318336	1	1	0.999997
	Annotation Cluster 47	Enrichment Score: 0.8239877209471961	NA	NA	NA	NA	NA	NA	NA	NA	NA	NA	NA
	GOTERM_MF_DIRECT	GO:0030170~pyridoxal phosphate binding	6	1.11732	0.0223123	SRR, PDXK, OAT, PSAT1, CTH, PYGL	524	58	18811	3.71367	1	0.577888	0.568963
	Annotation Cluster 48	Enrichment Score: 0.7828023760656512	NA	NA	NA	NA	NA	NA	NA	NA	NA	NA	NA
	Annotation Cluster 49	Enrichment Score: 0.7455212162853994	NA	NA	NA	NA	NA	NA	NA	NA	NA	NA	NA
	GOTERM_BP_DIRECT	GO:2000811~negative regulation of anoikis	3	0.558659	0.0890275	ITGB1, CAV1, PTK2	511	19	19256	5.94994	1	1	0.992971
	Annotation Cluster 50	Enrichment Score: 0.7412506963429945	NA	NA	NA	NA	NA	NA	NA	NA	NA	NA	NA
	Annotation Cluster 51	Enrichment Score: 0.7408081509292292	NA	NA	NA	NA	NA	NA	NA	NA	NA	NA	NA
	GOTERM_BP_DIRECT	GO:0006413~translational initiation	4	0.744879	0.165223	LARP1, EIF2B2, EIF1AX, EIF4G3	511	53	19256	2.844	1	1	0.992971
	GOTERM_MF_DIRECT	GO:0003743~translation initiation factor activity	4	0.744879	0.262893	EIF2B2, EIF1AX, DHX29, EIF4G3	524	64	18811	2.24368	1	1	0.985825
	Annotation Cluster 52	Enrichment Score: 0.7312757922623144	NA	NA	NA	NA	NA	NA	NA	NA	NA	NA	NA
	GOTERM_BP_DIRECT	GO:0007229~integrin-mediated signaling pathway	8	1.48976	0.0270467	ITGB1, NRP1, COL3A1, SYK, ITGB8, ITGA7, THY1, PTK2	511	110	19256	2.74058	1	0.95562	0.948552
	GOTERM_BP_DIRECT	GO:0007160~cell-matrix adhesion	7	1.30354	0.0649669	ITGB1, COL3A1, VCAM1, ITGB8, ITGA7, L1CAM, CD44	511	107	19256	2.46524	1	1	0.992971
	GOTERM_CC_DIRECT	GO:0008305~integrin complex	3	0.558659	0.162159	ITGB1, ITGB8, ITGA7	529	28	20472	4.14637	1	0.655039	0.584628
	GOTERM_BP_DIRECT	GO:0033627~cell adhesion mediated by integrin	3	0.558659	0.286371	ITGB1, ITGB8, ITGA7	511	40	19256	2.82622	1	1	0.992971
	Annotation Cluster 53	Enrichment Score: 0.7243732550324739	NA	NA	NA	NA	NA	NA	NA	NA	NA	NA	NA
	GOTERM_MF_DIRECT	GO:0008559~xenobiotic-transporting ATPase activity	3	0.558659	0.0638003	RALBP1, ABCC1, ABCA8	524	15	18811	7.17977	1	0.901324	0.887404
	GOTERM_BP_DIRECT	GO:0055085~transmembrane transport	9	1.67598	0.29491	RALBP1, ABCC1, SV2C, SLC44A1, SV2A, AQP4, ABCA8, RNF185, SLC4A4	511	238	19256	1.42499	1	1	0.992971
	GOTERM_MF_DIRECT	GO:0042626~ATPase activity, coupled to transmembrane movement of substances	3	0.558659	0.48219	RALBP1, ABCC1, ABCA8	524	58	18811	1.85684	1	1	0.985825
	Annotation Cluster 54	Enrichment Score: 0.6718357406326206	NA	NA	NA	NA	NA	NA	NA	NA	NA	NA	NA
	Annotation Cluster 55	Enrichment Score: 0.6578430643417454	NA	NA	NA	NA	NA	NA	NA	NA	NA	NA	NA
	GOTERM_MF_DIRECT	GO:0016746~transferase activity, transferring acyl groups	3	0.558659	0.435751	PDHX, DLST, CRAT	524	53	18811	2.03201	1	1	0.985825
	Annotation Cluster 56	Enrichment Score: 0.6561223369514766	NA	NA	NA	NA	NA	NA	NA	NA	NA	NA	NA
	Annotation Cluster 57	Enrichment Score: 0.6522172754070259	NA	NA	NA	NA	NA	NA	NA	NA	NA	NA	NA
	GOTERM_MF_DIRECT	GO:0036002~pre-mRNA binding	3	0.558659	0.0638003	CELF1, HNRNPU, HNRNPA1	524	15	18811	7.17977	1	0.901324	0.887404
	GOTERM_BP_DIRECT	GO:0000381~regulation of alternative mRNA splicing, via spliceosome	4	0.744879	0.233154	KHDRBS3, CELF1, HNRNPU, HNRNPA1	511	63	19256	2.39257	1	1	0.992971
	GOTERM_MF_DIRECT	GO:0003730~mRNA 3'-UTR binding	6	1.11732	0.742818	RPL5, LARP1, CELF1, HNRNPU, LARP4B, HNRNPA1	524	222	18811	0.970239	1	1	0.985825
	Annotation Cluster 58	Enrichment Score: 0.635798095974406	NA	NA	NA	NA	NA	NA	NA	NA	NA	NA	NA
	GOTERM_MF_DIRECT	GO:0051287~NAD binding	3	0.558659	0.305998	BDH2, GAPDH, DLD	524	40	18811	2.69241	1	1	0.985825
	Annotation Cluster 59	Enrichment Score: 0.6190371984357854	NA	NA	NA	NA	NA	NA	NA	NA	NA	NA	NA
	GOTERM_BP_DIRECT	GO:0010951~negative regulation of endopeptidase activity	9	1.67598	0.0407319	C4B, SLPI, COL7A1, RARRES1, SPOCK1, UBE2Z, ITIH1, GAPDH, SERPINA4	511	146	19256	2.32292	1	1	0.992971
	GOTERM_MF_DIRECT	GO:0004867~serine-type endopeptidase inhibitor activity	5	0.931099	0.321712	SLPI, COL7A1, SPOCK1, ITIH1, SERPINA4	524	103	18811	1.74266	1	1	0.985825
	Annotation Cluster 60	Enrichment Score: 0.6147212870142061	NA	NA	NA	NA	NA	NA	NA	NA	NA	NA	NA
	GOTERM_CC_DIRECT	GO:0031680~G-protein beta/gamma-subunit complex	3	0.558659	0.0429135	GNG3, GNG5, GNG7	529	13	20472	8.93064	1	0.248575	0.221855
	GOTERM_CC_DIRECT	GO:0005834~heterotrimeric G-protein complex	4	0.744879	0.060756	GNG3, GNG5, GNG7, GNB4	529	35	20472	4.42279	1	0.32723	0.292055
	GOTERM_MF_DIRECT	GO:0031681~G-protein beta-subunit binding	3	0.558659	0.123811	GNG3, GNG5, GNG7	524	22	18811	4.8953	1	1	0.985825
	GOTERM_BP_DIRECT	GO:0007186~G-protein coupled receptor signaling pathway	8	1.48976	0.999997	RIC8A, PREX1, GNG3, GNG5, GNG7, GNB4, RAC2, ARHGEF1	511	947	19256	0.318336	1	1	0.999997
	Annotation Cluster 61	Enrichment Score: 0.6137063803809795	NA	NA	NA	NA	NA	NA	NA	NA	NA	NA	NA
	GOTERM_CC_DIRECT	GO:0036064~ciliary basal body	8	1.48976	0.144671	OFD1, CCDC88A, PCM1, CETN2, BBS7, KIFAP3, PTK2, CAMSAP2	529	168	20472	1.84283	1	0.594038	0.530183
	GOTERM_CC_DIRECT	GO:0005814~centriole	7	1.30354	0.228334	OFD1, CCDC88A, PCM1, CROCC, CETN2, HTT, CEP89	529	159	20472	1.70375	1	0.788915	0.704113
	Annotation Cluster 62	Enrichment Score: 0.5844247854353778	NA	NA	NA	NA	NA	NA	NA	NA	NA	NA	NA
	Annotation Cluster 63	Enrichment Score: 0.5825752112783372	NA	NA	NA	NA	NA	NA	NA	NA	NA	NA	NA
	GOTERM_BP_DIRECT	GO:0038095~Fc-epsilon receptor signaling pathway	3	0.558659	0.123062	MAP2K4, SYK, PLCG1	511	23	19256	4.91517	1	1	0.992971
	Annotation Cluster 64	Enrichment Score: 0.5535854277298925	NA	NA	NA	NA	NA	NA	NA	NA	NA	NA	NA
	GOTERM_BP_DIRECT	GO:0007229~integrin-mediated signaling pathway	8	1.48976	0.0270467	ITGB1, NRP1, COL3A1, SYK, ITGB8, ITGA7, THY1, PTK2	511	110	19256	2.74058	1	0.95562	0.948552
	GOTERM_BP_DIRECT	GO:0001525~angiogenesis	5	0.931099	0.904141	NRP1, SYK, CAV1, THY1, PTK2	511	252	19256	0.747678	1	1	0.992971
	Annotation Cluster 65	Enrichment Score: 0.546818828110446	NA	NA	NA	NA	NA	NA	NA	NA	NA	NA	NA
	Annotation Cluster 66	Enrichment Score: 0.521521761544279	NA	NA	NA	NA	NA	NA	NA	NA	NA	NA	NA
	GOTERM_BP_DIRECT	GO:0090303~positive regulation of wound healing	3	0.558659	0.159618	ITGB1, PTK2, MYLK	511	27	19256	4.187	1	1	0.992971
	Annotation Cluster 67	Enrichment Score: 0.5126251504406442	NA	NA	NA	NA	NA	NA	NA	NA	NA	NA	NA
	GOTERM_CC_DIRECT	GO:0005741~mitochondrial outer membrane	9	1.67598	0.122017	ATAD1, RAB32, SPART, GJA1, SLC44A1, RAC2, USP30, RNF185, RAB11FIP5	529	191	20472	1.82353	1	0.525916	0.469385
	Annotation Cluster 68	Enrichment Score: 0.5035449896380719	NA	NA	NA	NA	NA	NA	NA	NA	NA	NA	NA
	GOTERM_CC_DIRECT	GO:0005576~extracellular region	68	12.6629	0.0491833	GPI, OXT, AQP4, PYGL, MPO, SERPINA4, CTSS, JCHAIN, C4B, EMILIN3, COL10A1, OFD1, MAP2K2, NHLRC3, IL16, AMPD3, SFRP4, AZGP1, VCAN, SLPI, S100A6, MZB1, PLBD1, CDH13, AVP, STX1A, FTL, CRP, PSMD12, PDXK, ENDOD1, AFM, STC1, LTBP2, THY1, ITIH1, FBLN2, UACA, CPN2, PTPRZ1, S100A12, SPOCK1, NCAM1, GC, ELANE, TXNDC5, LGI1, CGREF1, NGFR, HSPA8, CD163, FUCA1, LSAMP, LAMB1, PPBP, S100B, NFKB1, COL3A1, PFKL, BP…	529	2127	20472	1.23722	1	0.277307	0.247498
	GOTERM_CC_DIRECT	GO:0005615~extracellular space	49	9.12477	0.636655	GPI, NRP1, OXT, IFI35, MPO, SERPINA4, CTSS, JCHAIN, C4B, LAMP2, COL10A1, GGT1, IL16, F3, SFRP4, AZGP1, VCAN, SLPI, OAS3, PLBD1, CDH13, AVP, CRP, AFM, STC1, LTBP2, CPN2, S100A12, SPOCK1, STOM, GC, ELANE, CBR3, LGI1, HSPA8, VCAM1, ZG16B, RARRES1, RDX, MSN, LAMB1, PPBP, S100B, VASN, COL3A1, BPIFB1, COL7A1, ALPL, PTX3	529	1936	20472	0.979479	1	1	0.893964
	Annotation Cluster 69	Enrichment Score: 0.4926366073964716	NA	NA	NA	NA	NA	NA	NA	NA	NA	NA	NA
	GOTERM_BP_DIRECT	GO:0051028~mRNA transport	5	0.931099	0.210244	RANBP2, BCLAF1, SEH1L, CETN2, HNRNPA1	511	89	19256	2.11702	1	1	0.992971
	Annotation Cluster 70	Enrichment Score: 0.4681412132531224	NA	NA	NA	NA	NA	NA	NA	NA	NA	NA	NA
	GOTERM_MF_DIRECT	GO:0004725~protein tyrosine phosphatase activity	6	1.11732	0.177599	PTPN1, PTPRU, DUSP3, PTPRZ1, DNAJC6, PTK2	524	107	18811	2.01302	1	1	0.985825
	GOTERM_BP_DIRECT	GO:0035335~peptidyl-tyrosine dephosphorylation	3	0.558659	0.266613	PTPN1, DUSP3, PTPRZ1	511	38	19256	2.97497	1	1	0.992971
	GOTERM_BP_DIRECT	GO:0006470~protein dephosphorylation	4	0.744879	0.781998	PTPN1, PTPRU, NCEH1, PTPRZ1	511	155	19256	0.972464	1	1	0.992971
	Annotation Cluster 71	Enrichment Score: 0.46220250995973133	NA	NA	NA	NA	NA	NA	NA	NA	NA	NA	NA
	GOTERM_BP_DIRECT	GO:0071356~cellular response to tumor necrosis factor	5	0.931099	0.526691	VCAM1, TRADD, PCK1, GBP2, NFKB1	511	143	19256	1.31759	1	1	0.992971
	Annotation Cluster 72	Enrichment Score: 0.4594545780060165	NA	NA	NA	NA	NA	NA	NA	NA	NA	NA	NA
	GOTERM_CC_DIRECT	GO:1990904~ribonucleoprotein complex	12	2.23464	0.00343578	GTF3C1, HSPA8, RPL5, CPSF6, CELF1, HNRNPF, HNRNPU, VIM, HNRNPA1, GRSF1, TRIM21, GAPDH	529	163	20472	2.84904	0.87915	0.0390661	0.0348668
	GOTERM_BP_DIRECT	GO:0043484~regulation of RNA splicing	5	0.931099	0.152224	CELF1, HNRNPF, AKAP17A, HNRNPA1, GRSF1	511	78	19256	2.41558	1	1	0.992971
	GOTERM_MF_DIRECT	GO:0003676~nucleic acid binding	6	1.11732	0.938246	CPSF6, TMEM63A, HNRNPF, ENDOD1, AKAP17A, HNRNPA1	524	313	18811	0.688157	1	1	0.985825
	Annotation Cluster 73	Enrichment Score: 0.4547097892029278	NA	NA	NA	NA	NA	NA	NA	NA	NA	NA	NA
	Annotation Cluster 74	Enrichment Score: 0.4484237252517419	NA	NA	NA	NA	NA	NA	NA	NA	NA	NA	NA
	GOTERM_MF_DIRECT	GO:0050660~flavin adenine dinucleotide binding	3	0.558659	0.56761	ACOX1, ACADS, DLD	524	68	18811	1.58377	1	1	0.985825
	Annotation Cluster 75	Enrichment Score: 0.44583413172444664	NA	NA	NA	NA	NA	NA	NA	NA	NA	NA	NA
	GOTERM_BP_DIRECT	GO:0046718~viral entry into host cell	6	1.11732	0.130237	ITGB1, NRP1, NCAM1, AVP, KPNA3, NECTIN2	511	101	19256	2.23859	1	1	0.992971
	GOTERM_MF_DIRECT	GO:0001618~virus receptor activity	3	0.558659	0.628297	ITGB1, NCAM1, NECTIN2	524	76	18811	1.41706	1	1	0.985825
	Annotation Cluster 76	Enrichment Score: 0.44466295537090544	NA	NA	NA	NA	NA	NA	NA	NA	NA	NA	NA
	GOTERM_MF_DIRECT	GO:0030020~extracellular matrix structural constituent conferring tensile strength	3	0.558659	0.316305	COL3A1, COL7A1, COL10A1	524	41	18811	2.62675	1	1	0.985825
	GOTERM_CC_DIRECT	GO:0005581~collagen trimer	4	0.744879	0.42465	MSR1, COL3A1, COL7A1, COL10A1	529	92	20472	1.68258	1	1	0.893964
	Annotation Cluster 77	Enrichment Score: 0.43739928578625636	NA	NA	NA	NA	NA	NA	NA	NA	NA	NA	NA
	GOTERM_BP_DIRECT	GO:0006695~cholesterol biosynthetic process	3	0.558659	0.256728	FDPS, PRKAA1, LBR	511	37	19256	3.05538	1	1	0.992971
	Annotation Cluster 78	Enrichment Score: 0.4249501179764631	NA	NA	NA	NA	NA	NA	NA	NA	NA	NA	NA
	GOTERM_BP_DIRECT	GO:0018108~peptidyl-tyrosine phosphorylation	7	1.30354	0.164042	BCR, MAP2K4, MAP2K2, SYK, ABI2, MATK, PTK2	511	139	19256	1.8977	1	1	0.992971
	GOTERM_MF_DIRECT	GO:0004713~protein tyrosine kinase activity	6	1.11732	0.206464	BCR, MAP2K4, MAP2K2, SYK, MATK, PTK2	524	113	18811	1.90613	1	1	0.985825
	GOTERM_MF_DIRECT	GO:0004715~non-membrane spanning protein tyrosine kinase activity	3	0.558659	0.367196	SYK, MATK, PTK2	524	46	18811	2.34123	1	1	0.985825
	GOTERM_MF_DIRECT	GO:0004714~transmembrane receptor protein tyrosine kinase activity	5	0.931099	0.403905	MAP2K4, MAP2K2, SYK, MATK, PTK2	524	116	18811	1.54736	1	1	0.985825
	Annotation Cluster 79	Enrichment Score: 0.4219844718968918	NA	NA	NA	NA	NA	NA	NA	NA	NA	NA	NA
	GOTERM_BP_DIRECT	GO:0006883~cellular sodium ion homeostasis	3	0.558659	0.141083	SLC12A2, SLC1A3, ATP1B3	511	25	19256	4.52196	1	1	0.992971
	Annotation Cluster 80	Enrichment Score: 0.41777018800016347	NA	NA	NA	NA	NA	NA	NA	NA	NA	NA	NA
	GOTERM_BP_DIRECT	GO:0007156~homophilic cell adhesion via plasma membrane adhesion molecules	11	2.04842	0.0165214	ITGB1, SDK1, CADM3, CDH2, CADM2, CDH11, CDH13, NEXN, L1CAM, PCDH1, NECTIN2	511	172	19256	2.40996	1	0.709108	0.703863
	GOTERM_CC_DIRECT	GO:0016342~catenin complex	3	0.558659	0.199425	CDH2, CDH11, CDH13	529	32	20472	3.62807	1	0.748218	0.667791
	GOTERM_BP_DIRECT	GO:0098742~cell-cell adhesion via plasma-membrane adhesion molecules	3	0.558659	0.276496	CDH2, CDH11, CDH13	511	39	19256	2.89869	1	1	0.992971
	GOTERM_BP_DIRECT	GO:0016339~calcium-dependent cell-cell adhesion via plasma membrane cell adhesion molecules	3	0.558659	0.315885	CDH2, CDH11, CDH13	511	43	19256	2.62904	1	1	0.992971
	Annotation Cluster 81	Enrichment Score: 0.39246401865271524	NA	NA	NA	NA	NA	NA	NA	NA	NA	NA	NA
	Annotation Cluster 82	Enrichment Score: 0.3784598856200263	NA	NA	NA	NA	NA	NA	NA	NA	NA	NA	NA
	GOTERM_BP_DIRECT	GO:0060271~cilium assembly	8	1.48976	0.37453	OFD1, PCM1, NUDCD3, RAB23, BBS7, DYNLL1, SNAP29, CEP89	511	222	19256	1.35795	1	1	0.992971
	GOTERM_BP_DIRECT	GO:1905515~non-motile cilium assembly	3	0.558659	0.447925	PCM1, BBS7, CEP89	511	57	19256	1.98331	1	1	0.992971
	Annotation Cluster 83	Enrichment Score: 0.3781197866865075	NA	NA	NA	NA	NA	NA	NA	NA	NA	NA	NA
	Annotation Cluster 84	Enrichment Score: 0.37496822589682266	NA	NA	NA	NA	NA	NA	NA	NA	NA	NA	NA
	GOTERM_MF_DIRECT	GO:0022857~transmembrane transporter activity	6	1.11732	0.517959	RALBP1, SV2C, SLC44A1, SV2A, SLC2A3, SLC4A4	524	171	18811	1.25961	1	1	0.985825
	Annotation Cluster 85	Enrichment Score: 0.36575713763161166	NA	NA	NA	NA	NA	NA	NA	NA	NA	NA	NA
	Annotation Cluster 86	Enrichment Score: 0.35883042460701614	NA	NA	NA	NA	NA	NA	NA	NA	NA	NA	NA
	GOTERM_BP_DIRECT	GO:0043484~regulation of RNA splicing	5	0.931099	0.152224	CELF1, HNRNPF, AKAP17A, HNRNPA1, GRSF1	511	78	19256	2.41558	1	1	0.992971
	GOTERM_MF_DIRECT	GO:0003727~single-stranded RNA binding	4	0.744879	0.175505	HNRNPF, HNRNPU, HNRNPA1, LSM14A	524	52	18811	2.76145	1	1	0.985825
	GOTERM_CC_DIRECT	GO:0005681~spliceosomal complex	5	0.931099	0.397748	HSPA8, CLNS1A, AKAP17A, CWC15, HNRNPA1	529	124	20472	1.56046	1	1	0.893964
	GOTERM_CC_DIRECT	GO:0071013~catalytic step 2 spliceosome	4	0.744879	0.403923	HNRNPF, HNRNPU, CWC15, HNRNPA1	529	89	20472	1.7393	1	1	0.893964
	GOTERM_BP_DIRECT	GO:0006397~mRNA processing	7	1.30354	0.528623	HSPA8, BCLAF1, KHDRBS3, CPSF6, CELF1, AKAP17A, HNRNPA1	511	220	19256	1.199	1	1	0.992971
	GOTERM_BP_DIRECT	GO:0000398~mRNA splicing, via spliceosome	5	0.931099	0.786023	HSPA8, HNRNPF, HNRNPU, CWC15, HNRNPA1	511	202	19256	0.932747	1	1	0.992971
	GOTERM_BP_DIRECT	GO:0008380~RNA splicing	4	0.744879	0.902507	HSPA8, BCLAF1, AKAP17A, HNRNPA1	511	200	19256	0.753659	1	1	0.992971
	Annotation Cluster 87	Enrichment Score: 0.34946594455597635	NA	NA	NA	NA	NA	NA	NA	NA	NA	NA	NA
	Annotation Cluster 88	Enrichment Score: 0.3350474435755406	NA	NA	NA	NA	NA	NA	NA	NA	NA	NA	NA
	GOTERM_BP_DIRECT	GO:0006511~ubiquitin-dependent protein catabolic process	10	1.8622	0.331129	HERC4, UBA6, UBE2D2, CUL1, ARRB1, USP30, UBE2Z, FBXO7, RNF185, SQSTM1	511	282	19256	1.33628	1	1	0.992971
	GOTERM_BP_DIRECT	GO:0070936~protein K48-linked ubiquitination	3	0.558659	0.508472	UBE2D2, UBR5, CUL1	511	64	19256	1.76639	1	1	0.992971
	GOTERM_MF_DIRECT	GO:0004842~ubiquitin-protein transferase activity	7	1.30354	0.708994	RNF31, HERC4, UBE2D2, UBR5, CUL1, FBXO7, TRIM21	524	253	18811	0.993249	1	1	0.985825
	GOTERM_BP_DIRECT	GO:0016567~protein ubiquitination	10	1.8622	0.912139	HERC4, UBA6, UBE2D2, MYCBP2, CUL1, DCAF8, ARRB1, UBE2Z, FBXO7, TRIM21	511	496	19256	0.759737	1	1	0.992971
	Annotation Cluster 89	Enrichment Score: 0.3319110042925867	NA	NA	NA	NA	NA	NA	NA	NA	NA	NA	NA
	GOTERM_CC_DIRECT	GO:0000502~proteasome complex	3	0.558659	0.434405	PSMD12, PSMB10, PSMB9	529	57	20472	2.03681	1	1	0.893964
	GOTERM_BP_DIRECT	GO:0043161~proteasome-mediated ubiquitin-dependent protein catabolic process	7	1.30354	0.484917	DNAJB2, GSK3A, PSMD12, NHLRC3, ARRB1, PSMB10, PSMB9	511	210	19256	1.2561	1	1	0.992971
	Annotation Cluster 90	Enrichment Score: 0.3150248387019529	NA	NA	NA	NA	NA	NA	NA	NA	NA	NA	NA
	GOTERM_BP_DIRECT	GO:0051301~cell division	11	2.04842	0.559893	SPART, SEH1L, STAG2, CETN2, ZW10, KIF13A, CHMP1A, HNRNPU, CLTA, FSD1, TPPP	511	382	19256	1.08511	1	1	0.992971
	Annotation Cluster 91	Enrichment Score: 0.31355754612725506	NA	NA	NA	NA	NA	NA	NA	NA	NA	NA	NA
	Annotation Cluster 92	Enrichment Score: 0.30759359291093713	NA	NA	NA	NA	NA	NA	NA	NA	NA	NA	NA
	Annotation Cluster 93	Enrichment Score: 0.30107427239121537	NA	NA	NA	NA	NA	NA	NA	NA	NA	NA	NA
	Annotation Cluster 94	Enrichment Score: 0.2995779120356688	NA	NA	NA	NA	NA	NA	NA	NA	NA	NA	NA
	GOTERM_BP_DIRECT	GO:0035725~sodium ion transmembrane transport	4	0.744879	0.541775	SLC12A2, STK39, ATP1B3, SLC4A4	511	107	19256	1.40871	1	1	0.992971
	GOTERM_BP_DIRECT	GO:0006814~sodium ion transport	3	0.558659	0.692769	SLC12A2, ATP1B3, SLC4A4	511	90	19256	1.2561	1	1	0.992971
	Annotation Cluster 95	Enrichment Score: 0.2944934237967086	NA	NA	NA	NA	NA	NA	NA	NA	NA	NA	NA
	GOTERM_BP_DIRECT	GO:0009615~response to virus	6	1.11732	0.171849	OAS3, STMN1, ITGB8, IKBKG, IFIT1, IFIT2	511	111	19256	2.03692	1	1	0.992971
	GOTERM_BP_DIRECT	GO:0051607~defense response to virus	5	0.931099	0.864087	RAB2B, OAS3, IFIT1, RNF185, IFIT2	511	231	19256	0.815649	1	1	0.992971
	Annotation Cluster 96	Enrichment Score: 0.2902513076554462	NA	NA	NA	NA	NA	NA	NA	NA	NA	NA	NA
	GOTERM_BP_DIRECT	GO:0007049~cell cycle	7	1.30354	0.916745	CGREF1, KIF13A, HNRNPU, CLTA, FSD1, TRIM21, APPL1	511	359	19256	0.734766	1	1	0.992971
	Annotation Cluster 97	Enrichment Score: 0.26478509138933515	NA	NA	NA	NA	NA	NA	NA	NA	NA	NA	NA
	GOTERM_CC_DIRECT	GO:0031012~extracellular matrix	9	1.67598	0.349906	COL3A1, VCAN, COL10A1, ALPL, LTBP2, PTX3, FBLN2, CPN2, VASN	529	259	20472	1.34477	1	1	0.893964
	GOTERM_MF_DIRECT	GO:0005201~extracellular matrix structural constituent	5	0.931099	0.537024	COL3A1, COL10A1, LTBP2, LAMB1, FBLN2	524	138	18811	1.30068	1	1	0.985825
	GOTERM_BP_DIRECT	GO:0030198~extracellular matrix organization	4	0.744879	0.816319	COL3A1, COL10A1, PTX3, FBLN2	511	165	19256	0.913527	1	1	0.992971
	Annotation Cluster 98	Enrichment Score: 0.2628719904635618	NA	NA	NA	NA	NA	NA	NA	NA	NA	NA	NA
	GOTERM_MF_DIRECT	GO:0008137~NADH dehydrogenase (ubiquinone) activity	3	0.558659	0.336808	NDUFA13, NDUFS6, NDUFV2	524	43	18811	2.50457	1	1	0.985825
	GOTERM_CC_DIRECT	GO:0005747~mitochondrial respiratory chain complex I	3	0.558659	0.370928	NDUFA13, NDUFS6, NDUFV2	529	50	20472	2.32197	1	1	0.893964
	GOTERM_BP_DIRECT	GO:0042776~mitochondrial ATP synthesis coupled proton transport	3	0.558659	0.516763	NDUFA13, NDUFS6, NDUFV2	511	65	19256	1.73921	1	1	0.992971
	GOTERM_BP_DIRECT	GO:0009060~aerobic respiration	3	0.558659	0.5568	NDUFA13, NDUFS6, NDUFV2	511	70	19256	1.61498	1	1	0.992971
	Annotation Cluster 99	Enrichment Score: 0.2578601606395969	NA	NA	NA	NA	NA	NA	NA	NA	NA	NA	NA
	GOTERM_BP_DIRECT	GO:0006486~protein glycosylation	4	0.744879	0.697661	DPM1, ALG9, MAN1A2, ALG5	511	135	19256	1.11653	1	1	0.992971
	Annotation Cluster 100	Enrichment Score: 0.24664530137776483	NA	NA	NA	NA	NA	NA	NA	NA	NA	NA	NA
	Annotation Cluster 101	Enrichment Score: 0.24621626080245568	NA	NA	NA	NA	NA	NA	NA	NA	NA	NA	NA
	Annotation Cluster 102	Enrichment Score: 0.24398239136399033	NA	NA	NA	NA	NA	NA	NA	NA	NA	NA	NA
	GOTERM_MF_DIRECT	GO:0004175~endopeptidase activity	5	0.931099	0.223177	ERAP2, CPS1, PSMB10, ELANE, PSMB9	524	87	18811	2.06315	1	1	0.985825
	Annotation Cluster 103	Enrichment Score: 0.22066348889043524	NA	NA	NA	NA	NA	NA	NA	NA	NA	NA	NA
	Annotation Cluster 104	Enrichment Score: 0.18835755860785677	NA	NA	NA	NA	NA	NA	NA	NA	NA	NA	NA
	Annotation Cluster 105	Enrichment Score: 0.18493011139900117	NA	NA	NA	NA	NA	NA	NA	NA	NA	NA	NA
	GOTERM_BP_DIRECT	GO:0000209~protein polyubiquitination	6	1.11732	0.485322	RNF31, CBFB, NHLRC3, UBE2D2, UBR5, TRIM21	511	173	19256	1.30692	1	1	0.992971
	GOTERM_MF_DIRECT	GO:0004842~ubiquitin-protein transferase activity	7	1.30354	0.708994	RNF31, HERC4, UBE2D2, UBR5, CUL1, FBXO7, TRIM21	524	253	18811	0.993249	1	1	0.985825
	GOTERM_MF_DIRECT	GO:0061630~ubiquitin protein ligase activity	8	1.48976	0.810098	RNF31, HERC4, NHLRC3, UBE2D2, MYCBP2, UBR5, TRIM21, RNF185	524	328	18811	0.875582	1	1	0.985825
	Annotation Cluster 106	Enrichment Score: 0.1701506269240947	NA	NA	NA	NA	NA	NA	NA	NA	NA	NA	NA
	Annotation Cluster 107	Enrichment Score: 0.12830022058643611	NA	NA	NA	NA	NA	NA	NA	NA	NA	NA	NA
	GOTERM_CC_DIRECT	GO:0016021~integral component of membrane	114	21.2291	0.996981	NCKAP1, FAAH, NDUFA13, SLC27A1, ITSN1, HNRNPU, AQP4, SLC4A4, SCAMP5, SYNPR, GJA1, CDH2, LAMP2, SLC39A7, GGT1, NOMO2, ALG9, ALG5, SCAMP3, ERMN, SCAMP2, STX1B, SLC9A6, SLC27A6, STX1A, IGSF8, GPM6A, CD151, TMEM63A, UBA6, CEND1, SLC1A3, CD99L2, NDRG2, GIGYF2, ZMPSTE24, UBR5, MSR1, FDPS, NGFR, CADM3, HLA-DRB5, CD163, VCAM1, CADM2, CAV1, RARRES1, ABCA8, L1CAM, VASN, LRP1B, GRIN2D, SDK1, NCEH1, REEP5, E…	529	5406	20472	0.816081	1	1	0.996981
	Annotation Cluster 108	Enrichment Score: 0.126377874534736	NA	NA	NA	NA	NA	NA	NA	NA	NA	NA	NA
	Annotation Cluster 109	Enrichment Score: 0.10738673043311017	NA	NA	NA	NA	NA	NA	NA	NA	NA	NA	NA
	Annotation Cluster 110	Enrichment Score: 0.10345087044202528	NA	NA	NA	NA	NA	NA	NA	NA	NA	NA	NA
	Annotation Cluster 111	Enrichment Score: 0.09176690872036379	NA	NA	NA	NA	NA	NA	NA	NA	NA	NA	NA
	Annotation Cluster 112	Enrichment Score: 0.06419009049655498	NA	NA	NA	NA	NA	NA	NA	NA	NA	NA	NA
	GOTERM_BP_DIRECT	GO:0006974~cellular response to DNA damage stimulus	8	1.48976	0.599204	UBA6, TAOK1, UBR5, MAPKAPK2, RPA1, ATM, MNDA, IKBKG	511	276	19256	1.09226	1	1	0.992971
	GOTERM_BP_DIRECT	GO:0006281~DNA repair	5	0.931099	0.954323	TAOK1, UBR5, RPA1, ATM, ZMPSTE24	511	294	19256	0.640867	1	1	0.992971
	Annotation Cluster 113	Enrichment Score: 0.06278816021121274	NA	NA	NA	NA	NA	NA	NA	NA	NA	NA	NA
	GOTERM_BP_DIRECT	GO:0006325~chromatin organization	7	1.30354	0.667875	HMGN4, PRKAA1, CHD5, HNRNPU, PKN1, RBBP7, ZMPSTE24	511	254	19256	1.03851	1	1	0.992971
	GOTERM_MF_DIRECT	GO:0003682~chromatin binding	9	1.67598	0.949934	HMGN4, PRKAA1, STAG2, CHD5, HNRNPU, TNRC18, PKN1, MPO, NFKB1	524	467	18811	0.691841	1	1	0.985825
	GOTERM_MF_DIRECT	GO:0042393~histone binding	3	0.558659	0.968777	CHD5, PKN1, RBBP7	524	188	18811	0.572854	1	1	0.985825
	Annotation Cluster 114	Enrichment Score: 0.021524462892906313	NA	NA	NA	NA	NA	NA	NA	NA	NA	NA	NA
	GOTERM_MF_DIRECT	GO:0061630~ubiquitin protein ligase activity	8	1.48976	0.810098	RNF31, HERC4, NHLRC3, UBE2D2, MYCBP2, UBR5, TRIM21, RNF185	524	328	18811	0.875582	1	1	0.985825
	Annotation Cluster 115	Enrichment Score: 0.005756501377805066	NA	NA	NA	NA	NA	NA	NA	NA	NA	NA	NA
	Annotation Cluster 116	Enrichment Score: 0.0027688658689050717	NA	NA	NA	NA	NA	NA	NA	NA	NA	NA	NA
	GOTERM_MF_DIRECT	GO:0046872~metal ion binding	59	10.987	0.981588	ITGB1, NRP1, TES, KDM5D, ITSN1, APIP, FHL2, ARAF, CHD5, MPO, MYLK, CSRP2, PHYHD1, COL10A1, MAN2C1, IKBKG, SEPHS1, MAP2K2, LIMCH1, NME3, AMPD3, RABGGTB, PGM2L1, PCCA, OAS3, RPL37A, ITGA7, STAMBP, RNF31, PRKAA1, MYCBP2, CAMK2A, ENDOD1, TIMM13, SLC1A3, LPP, ZMPSTE24, PDLIM1, NT5C, NT5E, POLR2A, PDLIM5, NDUFV2, PDLIM7, RANBP2, FDPS, GIT2, ZNF185, FAHD1, RPA1, ATP2B3, ATOX1, COL3A1, PFKL, CPS1, ALPL, …	524	2642	18811	0.801678	1	1	0.985825
	Annotation Cluster 117	Enrichment Score: 7.240620561993292E-4	NA	NA	NA	NA	NA	NA	NA	NA	NA	NA	NA
	GOTERM_MF_DIRECT	GO:0001227~transcriptional repressor activity, RNA polymerase II transcription regulatory region sequence-specific binding	4	0.744879	0.995375	PURB, MAX, NFKB1, CC2D1A	524	331	18811	0.433823	1	1	0.995375
	GOTERM_MF_DIRECT	GO:0000977~RNA polymerase II regulatory region sequence-specific DNA binding	3	0.558659	0.999634	PURB, MAX, NFKB1	524	364	18811	0.29587	1	1	0.999634
	GOTERM_MF_DIRECT	GO:0000981~RNA polymerase II transcription factor activity, sequence-specific DNA binding	5	0.931099	1	PURB, MAX, TFE3, NFKB1, CC2D1A	524	1279	18811	0.14034	1	1	1
	Category	Term	Count	%	PValue	Genes	List Total	Pop Hits	Pop Total	Fold Enrichment	Bonferroni	Benjamini	FDR
	UP_KW_CELLULAR_COMPONENT	KW-0965~Cell junction	67	12.4767	5.18272e-14	ITGB1, PTPRU, SYNM, CNTNAP1, TES, CTNND2, DENND1A, ROGDI, ITSN1, SYAP1, SCAMP5, ARHGAP44, C4B, SYNPR, GJA1, CDH2, PGM5, SH3GL1, ATP6AP2, ANK2, SCRIB, ANK3, SYNGR3, BCR, APBB1IP, TANC1, GAP43, VAMP7, TBC1D24, TLN2, ARHGEF7, STX1A, GPM6A, CAMK2A, NEXN, CD99L2, LIN7A, LIN7C, LPP, PPL, STRN4, SV2C, SV2A, STXBP5, NCDN, SRGAP2, PCDH1, PDLIM5, JAM2, PACSIN1, ATAD1, LGI1, SVIL, NGFR, CADM3, ZNF185, CADM2…	484	868	17543	2.79778	2.48868e-12	2.48771e-12	2.12492e-12
	UP_KW_CELLULAR_COMPONENT	KW-0770~Synapse	40	7.44879	6.56159e-09	GPM6A, DENND1A, ROGDI, SYAP1, CAMK2A, ITSN1, LIN7A, LIN7C, STRN4, C4B, SCAMP5, ARHGAP44, SYNPR, SV2C, SV2A, STXBP5, NCDN, SRGAP2, PDLIM5, PACSIN1, ATAD1, LGI1, NGFR, CADM2, ATP6AP2, ATP2B3, SCRIB, ANK2, ANK3, SYNGR3, GRIN2D, BCR, TANC1, SDK1, GAP43, DLG2, VAMP7, TBC1D24, TLN2, STX1A	484	504	17543	2.87666	3.14956e-07	7.87391e-08	6.72563e-08
	NA	NA	NA	NA	NA	NA	NA	NA	NA	NA	NA	NA	NA
	Category	Term	Count	%	PValue	Genes	List Total	Pop Hits	Pop Total	Fold Enrichment	Bonferroni	Benjamini	FDR
	UP_SEQ_FEATURE	DOMAIN:PDZ	14	2.60708	0.000162823	MAST4, IL16, LIN7A, SCRIB, LIN7C, PDLIM1, PREX1, DLG2, KIAA1614, PDLIM5, PDLIM7, SNTB1, SIPA1, TJP2	530	152	20495	3.56169	0.341317	0.13916	0.139051
	INTERPRO	IPR001478:PDZ domain	14	2.60708	0.000457081	MAST4, IL16, LIN7A, SCRIB, LIN7C, PDLIM1, PREX1, DLG2, KIAA1614, PDLIM5, PDLIM7, SNTB1, SIPA1, TJP2	526	159	19116	3.19994	0.388276	0.218472	0.218268
	SMART	SM00228:PDZ	14	2.60708	0.00055015	MAST4, IL16, LIN7A, SCRIB, LIN7C, PDLIM1, PREX1, DLG2, KIAA1614, PDLIM5, PDLIM7, SNTB1, SIPA1, TJP2	298	156	10337	3.11302	0.12324	0.131486	0.131486
	NA	NA	NA	NA	NA	NA	NA	NA	NA	NA	NA	NA	NA
	Category	Term	Count	%	PValue	Genes	List Total	Pop Hits	Pop Total	Fold Enrichment	Bonferroni	Benjamini	FDR
	UP_KW_DOMAIN	KW-0809~Transit peptide	29	5.40037	0.000922768	ISCA2, OAT, MRPS11, DLST, ALDH1L2, TMEM65, DGLUCY, NDUFV2, ACADS, TRAP1, PDHX, DUT, TIMM29, FAHD1, PDHA1, UQCC2, SIRT5, MRPL47, ALDH4A1, CPS1, PCCA, BDH1, NDUFS6, PPIF, CMPK2, ACO2, GRSF1, DLD, MRRF	390	566	14922	1.9604	0.0228155	0.0057673	0.00530592
	UP_SEQ_FEATURE	TRANSIT:Mitochondrion	27	5.02793	0.00243787	ISCA2, MRPS11, DLST, TMEM65, DGLUCY, NDUFV2, ACADS, TRAP1, PDHX, DUT, TIMM29, FAHD1, PDHA1, UQCC2, SIRT5, MRPL47, ALDH4A1, CPS1, PCCA, BDH1, NDUFS6, PPIF, CMPK2, ACO2, GRSF1, DLD, MRRF	530	551	20495	1.89489	0.998086	0.682414	0.681881
	UP_KW_CELLULAR_COMPONENT	KW-0496~Mitochondrion	50	9.31099	0.0150293	ISCA2, NRP1, NDUFA13, SLC44A1, MRPS11, ALDH1L2, USP30, ACADS, FBXO7, PDHX, RALBP1, TIMM29, MRPS22, MRPS23, SIRT5, ANK2, MRPL47, DYNLL1, RAB32, PCCA, BDH1, NDUFS6, PPIF, CMPK2, NAT8L, DLD, MRRF, OAT, TIMM13, DLST, AK4, TMEM65, DGLUCY, NDUFV2, RAB11FIP5, ATAD1, TRAP1, DUT, PDHA1, FAHD1, UQCC2, ALDH4A1, GOLPH3, CPS1, ALPL, ACO2, GRSF1, RNF185, CRAT, CEP89	484	1300	17543	1.39407	0.516585	0.0801561	0.0684667
	NA	NA	NA	NA	NA	NA	NA	NA	NA	NA	NA	NA	NA
	Category	Term	Count	%	PValue	Genes	List Total	Pop Hits	Pop Total	Fold Enrichment	Bonferroni	Benjamini	FDR
	UP_KW_MOLECULAR_FUNCTION	KW-0009~Actin-binding	20	3.72439	0.000213782	SVIL, RDX, NEXN, CORO2B, CORO1B, ERMN, AIF1L, ADD2, MYLK, MYO1B, MARCKS, INF2, MYO15A, EPB41L1, MYO5B, MYH11, GC, SNTB1, WASF3, MYH7	308	287	11655	2.637	0.0167488	0.0084444	0.00812373
	NA	NA	NA	NA	NA	NA	NA	NA	NA	NA	NA	NA	NA
	Category	Term	Count	%	PValue	Genes	List Total	Pop Hits	Pop Total	Fold Enrichment	Bonferroni	Benjamini	FDR
	UP_SEQ_FEATURE	DOMAIN:SH3	16	2.97952	0.000512959	SH3GL3, FNBP1, ITSN1, MATK, PPL, SNX18, DLG2, ABI2, MYO15A, SNX9, PLCG1, ARHGEF7, SRGAP2, TJP2, PACSIN1, SH3GL1	530	216	20495	2.86443	0.731677	0.26994	0.269729
	UP_KW_DOMAIN	KW-0728~SH3 domain	16	2.97952	0.000842854	SH3GL3, FNBP1, ITSN1, MATK, PPL, SNX18, DLG2, ABI2, MYO15A, SNX9, PLCG1, ARHGEF7, SRGAP2, TJP2, PACSIN1, SH3GL1	390	225	14922	2.72082	0.0208596	0.0057673	0.00530592
	INTERPRO	IPR027267:Arfaptin homology (AH) domain/BAR domain	9	1.67598	0.00133358	ARHGAP44, SH3GL3, SNX18, FNBP1, SNX9, SRGAP2, SH3GL1, PACSIN1, APPL1	526	78	19116	4.19333	0.761778	0.238933	0.23871
	INTERPRO	IPR001452:Src homology-3 domain	16	2.97952	0.0017317	SH3GL3, FNBP1, ITSN1, MATK, PPL, SNX18, DLG2, ABI2, MYO15A, SNX9, PLCG1, ARHGEF7, SRGAP2, TJP2, PACSIN1, SH3GL1	526	229	19116	2.53919	0.844824	0.26594	0.265693
	SMART	SM00326:SH3	14	2.60708	0.00702228	SH3GL3, FNBP1, ITSN1, MATK, SNX18, DLG2, ABI2, MYO15A, SNX9, PLCG1, ARHGEF7, SRGAP2, PACSIN1, SH3GL1	298	208	10337	2.33476	0.814416	0.419581	0.419581
	NA	NA	NA	NA	NA	NA	NA	NA	NA	NA	NA	NA	NA
	Category	Term	Count	%	PValue	Genes	List Total	Pop Hits	Pop Total	Fold Enrichment	Bonferroni	Benjamini	FDR
	UP_KW_BIOLOGICAL_PROCESS	KW-0254~Endocytosis	14	2.60708	4.75497e-05	MSR1, SH3GL3, FNBP1, SGIP1, ITSN1, ANK2, EPS15L1, EPN1, LRP1B, MRC2, SNX18, SNX9, PACSIN1, SH3GL1	305	129	11187	3.98063	0.00568985	0.00164519	0.00159035
	INTERPRO	IPR027267:Arfaptin homology (AH) domain/BAR domain	9	1.67598	0.00133358	ARHGAP44, SH3GL3, SNX18, FNBP1, SNX9, SRGAP2, SH3GL1, PACSIN1, APPL1	526	78	19116	4.19333	0.761778	0.238933	0.23871
	UP_KW_LIGAND	KW-0446~Lipid-binding	12	2.23464	0.176374	SH3GL3, GOLPH3, SNX18, CAVIN2, FNBP1, FABP6, DENND1A, OSBPL3, SNX9, EPN1, SH3GL1, PACSIN1	209	263	6822	1.48933	0.998877	0.881869	0.881869
	NA	NA	NA	NA	NA	NA	NA	NA	NA	NA	NA	NA	NA
	Category	Term	Count	%	PValue	Genes	List Total	Pop Hits	Pop Total	Fold Enrichment	Bonferroni	Benjamini	FDR
	INTERPRO	IPR005024:Snf7	5	0.931099	0.000452143	CHMP1A, CHMP2A, CHMP4B, CHMP3, CHMP6	526	14	19116	12.9794	0.385019	0.218472	0.218268
	UP_SEQ_FEATURE	MUTAGEN:Missing: Membrane association; releases autoinhibition.	3	0.558659	0.00385445	CHMP2A, CHMP3, CHMP6	530	4	20495	29.0024	0.99995	0.705915	0.705364
	UP_SEQ_FEATURE	MOTIF:MIT-interacting motif	3	0.558659	0.00931029	CHMP1A, CHMP2A, CHMP3	530	6	20495	19.3349	1	0.794271	0.793651
	KEGG_PATHWAY	hsa04217:Necroptosis	11	2.04842	0.0669977	RNF31, TRADD, CAMK2A, CHMP1A, CHMP2A, CHMP4B, CHMP3, PYGL, CHMP6, SQSTM1, FTL	300	159	8156	1.88084	1	0.908934	0.896814
	NA	NA	NA	NA	NA	NA	NA	NA	NA	NA	NA	NA	NA
	Category	Term	Count	%	PValue	Genes	List Total	Pop Hits	Pop Total	Fold Enrichment	Bonferroni	Benjamini	FDR
	BIOCARTA	h_actinYPathway:Y branching of actin filaments	3	0.558659	0.297023	NCKAP1, ABI2, WASF3	85	21	1623	2.72773	1	1	1
	NA	NA	NA	NA	NA	NA	NA	NA	NA	NA	NA	NA	NA
	Category	Term	Count	%	PValue	Genes	List Total	Pop Hits	Pop Total	Fold Enrichment	Bonferroni	Benjamini	FDR
	INTERPRO	IPR011992:EF-hand-like domain	19	3.53818	0.000812918	FKBP10, CGREF1, CETN2, TESC, PLCL1, ITSN1, EPS15L1, S100B, AIF1L, CALB1, VSNL1, REPS2, S100A6, EFHD2, SPOCK1, S100A12, S100P, TPPP, PLCG1	526	281	19116	2.4573	0.582822	0.218472	0.218268
	INTERPRO	IPR002048:EF-hand domain	16	2.97952	0.00251385	FKBP10, CGREF1, CETN2, TESC, ITSN1, EPS15L1, S100B, AIF1L, CALB1, VSNL1, REPS2, S100A6, EFHD2, S100A12, S100P, PLCG1	526	238	19116	2.44317	0.933182	0.337798	0.337484
	UP_SEQ_FEATURE	DOMAIN:EF-hand 1	13	2.42086	0.00319382	FKBP10, CGREF1, CETN2, ITSN1, EPS15L1, S100B, AIF1L, CALB1, VSNL1, S100A6, EFHD2, S100A12, S100P	530	185	20495	2.71734	0.999726	0.682414	0.681881
	UP_SEQ_FEATURE	DOMAIN:EF-hand	13	2.42086	0.00524187	FKBP10, CGREF1, TESC, ITSN1, EPS15L1, S100B, AIF1L, CALB1, VSNL1, REPS2, S100A6, EFHD2, PLCG1	530	197	20495	2.55181	0.999999	0.707377	0.706825
	UP_SEQ_FEATURE	DOMAIN:EF-hand 2	12	2.23464	0.0102227	FKBP10, CGREF1, CALB1, VSNL1, CETN2, ITSN1, S100A6, EFHD2, S100A12, S100P, EPS15L1, S100B	530	189	20495	2.45523	1	0.794271	0.793651
	SMART	SM00054:EFh	11	2.04842	0.0127807	FKBP10, CALB1, VSNL1, TESC, CETN2, ITSN1, S100A6, EFHD2, S100P, EPS15L1, S100B	298	153	10337	2.4939	0.953776	0.610916	0.610916
	INTERPRO	IPR018247:EF-Hand 1, calcium-binding site	12	2.23464	0.0139742	FKBP10, CGREF1, CALB1, VSNL1, TESC, CETN2, ITSN1, REPS2, S100A6, EPS15L1, PLCG1, S100B	526	186	19116	2.34466	1	0.941949	0.941073
	UP_SEQ_FEATURE	METAL:Calcium 1	13	2.42086	0.0271357	ITGB1, CRP, AOC3, FKBP10, CGREF1, CETN2, ITSN1, CALB1, CDH2, VSNL1, S100A6, EFHD2, COL10A1	530	247	20495	2.03525	1	1	0.99961
	UP_SEQ_FEATURE	METAL:Calcium 2	12	2.23464	0.061308	ITGB1, CRP, AOC3, FKBP10, CGREF1, CALB1, VSNL1, CDH2, CETN2, ITSN1, S100A6, EFHD2	530	251	20495	1.84876	1	1	0.99961
	NA	NA	NA	NA	NA	NA	NA	NA	NA	NA	NA	NA	NA
	Category	Term	Count	%	PValue	Genes	List Total	Pop Hits	Pop Total	Fold Enrichment	Bonferroni	Benjamini	FDR
	KEGG_PATHWAY	hsa01232:Nucleotide metabolism	11	2.04842	0.00103292	NT5C, DTYMK, NT5E, DUT, NME3, CMPK2, AK4, AMPD3, AK5, NTPCR, ITPA	300	85	8156	3.51827	0.266581	0.103292	0.101915
	KEGG_PATHWAY	hsa01240:Biosynthesis of cofactors	9	1.67598	0.199087	PDXK, SPR, PSAT1, NME3, CMPK2, ALPL, AK4, AK5, DLD	300	153	8156	1.59922	1	1	0.989967
	NA	NA	NA	NA	NA	NA	NA	NA	NA	NA	NA	NA	NA
	Category	Term	Count	%	PValue	Genes	List Total	Pop Hits	Pop Total	Fold Enrichment	Bonferroni	Benjamini	FDR
	UP_KW_DOMAIN	KW-0440~LIM domain	9	1.67598	0.000607804	PDLIM1, TES, CSRP2, ZNF185, LIMCH1, FHL2, PDLIM5, LPP, PDLIM7	390	73	14922	4.71718	0.0150848	0.0057673	0.00530592
	INTERPRO	IPR001781:Zinc finger, LIM-type	9	1.67598	0.00103067	PDLIM1, TES, CSRP2, ZNF185, LIMCH1, FHL2, PDLIM5, LPP, PDLIM7	526	75	19116	4.36106	0.66996	0.221594	0.221388
	SMART	SM00132:LIM	9	1.67598	0.001123	PDLIM1, TES, CSRP2, ZNF185, LIMCH1, FHL2, PDLIM5, LPP, PDLIM7	298	73	10337	4.27659	0.235512	0.134199	0.134199
	UP_SEQ_FEATURE	DOMAIN:LIM zinc-binding	8	1.48976	0.00215997	PDLIM1, TES, CSRP2, ZNF185, LIMCH1, FHL2, PDLIM5, LPP	530	70	20495	4.41941	0.99609	0.682414	0.681881
	UP_SEQ_FEATURE	DOMAIN:LIM zinc-binding 3	5	0.931099	0.00417825	TES, FHL2, PDLIM5, LPP, PDLIM7	530	26	20495	7.4365	0.999978	0.707377	0.706825
	UP_SEQ_FEATURE	DOMAIN:LIM zinc-binding 1	6	1.11732	0.00994642	TES, CSRP2, FHL2, PDLIM5, LPP, PDLIM7	530	51	20495	4.54939	1	0.794271	0.793651
	UP_SEQ_FEATURE	DOMAIN:LIM zinc-binding 2	6	1.11732	0.00994642	TES, CSRP2, FHL2, PDLIM5, LPP, PDLIM7	530	51	20495	4.54939	1	0.794271	0.793651
	NA	NA	NA	NA	NA	NA	NA	NA	NA	NA	NA	NA	NA
	Category	Term	Count	%	PValue	Genes	List Total	Pop Hits	Pop Total	Fold Enrichment	Bonferroni	Benjamini	FDR
	UP_SEQ_FEATURE	DOMAIN:EH 1	3	0.558659	0.00931029	ITSN1, REPS2, EPS15L1	530	6	20495	19.3349	1	0.794271	0.793651
	UP_SEQ_FEATURE	DOMAIN:EH 2	3	0.558659	0.00931029	ITSN1, REPS2, EPS15L1	530	6	20495	19.3349	1	0.794271	0.793651
	INTERPRO	IPR000261:EPS15 homology (EH)	3	0.558659	0.0351393	ITSN1, REPS2, EPS15L1	526	11	19116	9.91151	1	1	1
	SMART	SM00027:EH	3	0.558659	0.038132	ITSN1, REPS2, EPS15L1	298	11	10337	9.46034	0.999908	0.828503	0.828503
	NA	NA	NA	NA	NA	NA	NA	NA	NA	NA	NA	NA	NA
	Category	Term	Count	%	PValue	Genes	List Total	Pop Hits	Pop Total	Fold Enrichment	Bonferroni	Benjamini	FDR
	UP_SEQ_FEATURE	DOMAIN:BAR	6	1.11732	0.00109611	ARHGAP44, SH3GL3, SNX18, SNX9, SH3GL1, APPL1	530	31	20495	7.48448	0.939913	0.468404	0.468039
	INTERPRO	IPR027267:Arfaptin homology (AH) domain/BAR domain	9	1.67598	0.00133358	ARHGAP44, SH3GL3, SNX18, FNBP1, SNX9, SRGAP2, SH3GL1, PACSIN1, APPL1	526	78	19116	4.19333	0.761778	0.238933	0.23871
	INTERPRO	IPR004148:BAR domain	3	0.558659	0.070092	ARHGAP44, SH3GL3, SH3GL1	526	16	19116	6.81416	1	1	1
	SMART	SM00721:BAR	3	0.558659	0.0757707	ARHGAP44, SH3GL3, SH3GL1	298	16	10337	6.50398	1	0.953115	0.953115
	NA	NA	NA	NA	NA	NA	NA	NA	NA	NA	NA	NA	NA
	Category	Term	Count	%	PValue	Genes	List Total	Pop Hits	Pop Total	Fold Enrichment	Bonferroni	Benjamini	FDR
	NA	NA	NA	NA	NA	NA	NA	NA	NA	NA	NA	NA	NA
	Category	Term	Count	%	PValue	Genes	List Total	Pop Hits	Pop Total	Fold Enrichment	Bonferroni	Benjamini	FDR
	KEGG_PATHWAY	hsa01232:Nucleotide metabolism	11	2.04842	0.00103292	NT5C, DTYMK, NT5E, DUT, NME3, CMPK2, AK4, AMPD3, AK5, NTPCR, ITPA	300	85	8156	3.51827	0.266581	0.103292	0.101915
	UP_KW_BIOLOGICAL_PROCESS	KW-0546~Nucleotide metabolism	5	0.931099	0.00572721	NT5C, DUT, NME3, AMPD3, ITPA	305	27	11187	6.79235	0.498043	0.0981807	0.094908
	KEGG_PATHWAY	hsa00240:Pyrimidine metabolism	6	1.11732	0.0605297	NT5C, DTYMK, NT5E, DUT, NME3, CMPK2	300	58	8156	2.81241	1	0.907945	0.895839
	KEGG_PATHWAY	hsa00230:Purine metabolism	8	1.48976	0.189553	NT5C, NT5E, NME3, AK4, AMPD3, AK5, NTPCR, ITPA	300	128	8156	1.69917	1	1	0.989967
	NA	NA	NA	NA	NA	NA	NA	NA	NA	NA	NA	NA	NA
	Category	Term	Count	%	PValue	Genes	List Total	Pop Hits	Pop Total	Fold Enrichment	Bonferroni	Benjamini	FDR
	INTERPRO	IPR006821:Intermediate filament head, DNA-binding domain	4	0.744879	0.000663832	NEFL, NEFM, VIM, PRPH	526	7	19116	20.767	0.510248	0.218472	0.218268
	UP_SEQ_FEATURE	CARBOHYD:O-linked (GlcNAc) threonine	5	0.931099	0.00263057	CPS1, NEFL, NEFM, VIM, SNAP91	530	23	20495	8.40648	0.998833	0.682414	0.681881
	UP_SEQ_FEATURE	REGION:Tail	8	1.48976	0.00296935	SYNM, MYO15A, NEFL, NEFM, VIM, CGN, NEFH, PRPH	530	74	20495	4.18052	0.999512	0.682414	0.681881
	UP_SEQ_FEATURE	REGION:Linker 2	4	0.744879	0.00316123	NEFL, NEFM, NEFH, PRPH	530	12	20495	12.8899	0.999702	0.682414	0.681881
	UP_SEQ_FEATURE	REGION:Coil 2A	3	0.558659	0.00931029	NEFL, NEFM, NEFH	530	6	20495	19.3349	1	0.794271	0.793651
	UP_SEQ_FEATURE	REGION:Coil 2B	3	0.558659	0.00931029	NEFL, NEFM, NEFH	530	6	20495	19.3349	1	0.794271	0.793651
	UP_SEQ_FEATURE	REGION:Head	7	1.30354	0.0106728	SYNM, NEFL, NEFM, VIM, CGN, NEFH, PRPH	530	72	20495	3.75956	1	0.804855	0.804227
	UP_SEQ_FEATURE	REGION:Coil 1B	6	1.11732	0.0310104	SYNM, NEFL, NEFM, VIM, NEFH, PRPH	530	68	20495	3.41204	1	1	0.99961
	INTERPRO	IPR018039:Intermediate filament protein, conserved site	6	1.11732	0.0310479	SYNM, NEFL, NEFM, VIM, NEFH, PRPH	526	64	19116	3.40708	1	1	1
	UP_SEQ_FEATURE	REGION:Coil 1A	6	1.11732	0.0327508	SYNM, NEFL, NEFM, VIM, NEFH, PRPH	530	69	20495	3.36259	1	1	0.99961
	UP_SEQ_FEATURE	REGION:Linker 1	6	1.11732	0.0327508	SYNM, NEFL, NEFM, VIM, NEFH, PRPH	530	69	20495	3.36259	1	1	0.99961
	UP_SEQ_FEATURE	DOMAIN:IF rod	6	1.11732	0.0466258	SYNM, NEFL, NEFM, VIM, NEFH, PRPH	530	76	20495	3.05288	1	1	0.99961
	UP_KW_CELLULAR_COMPONENT	KW-0403~Intermediate filament	6	1.11732	0.0638363	SYNM, NEFL, NEFM, VIM, NEFH, PRPH	484	78	17543	2.78814	0.957841	0.255345	0.218107
	SMART	SM01391:SM01391	6	1.11732	0.0642034	SYNM, NEFL, NEFM, VIM, NEFH, PRPH	298	75	10337	2.77503	1	0.896839	0.896839
	UP_SEQ_FEATURE	REGION:Linker 12	5	0.931099	0.0796038	SYNM, NEFL, NEFM, VIM, NEFH	530	63	20495	3.06903	1	1	0.99961
	UP_SEQ_FEATURE	REGION:Coil 2	3	0.558659	0.486378	SYNM, VIM, PRPH	530	63	20495	1.84142	1	1	0.99961
	NA	NA	NA	NA	NA	NA	NA	NA	NA	NA	NA	NA	NA
	Category	Term	Count	%	PValue	Genes	List Total	Pop Hits	Pop Total	Fold Enrichment	Bonferroni	Benjamini	FDR
	UP_KW_MOLECULAR_FUNCTION	KW-0343~GTPase activation	12	2.23464	0.0157891	BCR, SGSM1, ARHGAP44, GIT2, RALBP1, ARHGAP31, TBC1D24, RAB3GAP2, ARHGAP18, ARHGEF1, SRGAP2, SIPA1	308	198	11655	2.29339	0.715577	0.20789	0.199995
	UP_SEQ_FEATURE	DOMAIN:Rho-GAP	6	1.11732	0.0364113	BCR, ARHGAP44, RALBP1, ARHGAP31, ARHGAP18, SRGAP2	530	71	20495	3.26787	1	1	0.99961
	INTERPRO	IPR000198:Rho GTPase-activating protein domain	6	1.11732	0.043215	BCR, ARHGAP44, RALBP1, ARHGAP31, ARHGAP18, SRGAP2	526	70	19116	3.11505	1	1	1
	INTERPRO	IPR008936:Rho GTPase activation protein	7	1.30354	0.0468118	BCR, ARHGAP44, RALBP1, ARHGAP31, ARHGAP18, PLXNC1, SRGAP2	526	95	19116	2.67785	1	1	1
	SMART	SM00324:RhoGAP	6	1.11732	0.0478933	BCR, ARHGAP44, RALBP1, ARHGAP31, ARHGAP18, SRGAP2	298	69	10337	3.01634	0.999992	0.879866	0.879866
	NA	NA	NA	NA	NA	NA	NA	NA	NA	NA	NA	NA	NA
	Category	Term	Count	%	PValue	Genes	List Total	Pop Hits	Pop Total	Fold Enrichment	Bonferroni	Benjamini	FDR
	UP_SEQ_FEATURE	LIPID:S-geranylgeranyl cysteine	13	2.42086	2.73466e-05	RAB2B, RAB3D, RAB27B, DNAJB2, RAB32, GNG3, RAP2B, GNG5, RAB23, GNG7, RAB35, RAC2, GBP2	530	110	20495	4.57007	0.0677158	0.0350583	0.035031
	UP_SEQ_FEATURE	MOTIF:Effector region	8	1.48976	0.0128194	RAB32, RAB2B, RAP2B, RAB23, RAB3D, RAB35, RAC2, RAB27B	530	97	20495	3.18926	1	0.821721	0.82108
	UP_KW_PTM	KW-0636~Prenylation	13	2.42086	0.0142617	RAB2B, RAB3D, RAB27B, DNAJB2, RAB32, GNG3, RAP2B, GNG5, RAB23, GNG7, RAB35, RAC2, GBP2	476	173	14097	2.22545	0.321479	0.0665548	0.0594239
	INTERPRO	IPR005225:Small GTP-binding protein domain	10	1.8622	0.0512506	RAB32, RAB2B, RAP2B, RAB23, RAB3D, RAB35, RAC2, DRG1, RAB27B, ARF5	526	174	19116	2.08863	1	1	1
	INTERPRO	IPR027417:P-loop containing nucleoside triphosphate hydrolase	35	6.51769	0.0565202	HBS1L, DTYMK, RAB3D, DNAH6, CHD5, HNRNPU, AK4, AK5, NTPCR, RAB23, KIF13A, RAC2, MYH11, KIF21A, GBP2, ATAD1, RAB2B, ABCC1, DCAKD, RAB27B, ABCA8, RAB32, MYO1B, DLG2, RAP2B, MYO15A, MYO5B, RAB35, DRG1, CMPK2, DHX29, ARF5, RABL6, TJP2, MYH7	526	930	19116	1.36772	1	1	1
	UP_SEQ_FEATURE	NP_BIND:GTP	14	2.60708	0.0681724	RAB2B, HBS1L, RAB3D, RAB27B, RAB32, RAP2B, RAB23, RAB35, RAC2, DRG1, GBP2, PCK1, ARF5, RABL6	530	317	20495	1.70782	1	1	0.99961
	INTERPRO	IPR001806:Small GTPase superfamily	8	1.48976	0.0995482	RAB32, RAB2B, RAP2B, RAB23, RAB3D, RAB35, RAC2, RAB27B	526	143	19116	2.03313	1	1	1
	UP_KW_LIGAND	KW-0342~GTP-binding	15	2.7933	0.208363	RAB2B, HBS1L, RAB3D, AK4, RAB27B, RAB32, RAP2B, RAB23, RAB35, RAC2, DRG1, GBP2, PCK1, ARF5, RABL6	209	360	6822	1.36005	0.999719	0.911587	0.911587
	NA	NA	NA	NA	NA	NA	NA	NA	NA	NA	NA	NA	NA
	Category	Term	Count	%	PValue	Genes	List Total	Pop Hits	Pop Total	Fold Enrichment	Bonferroni	Benjamini	FDR
	UP_SEQ_FEATURE	DOMAIN:Myosin_tail_1	3	0.558659	0.0128129	MYH11, CGN, MYH7	530	7	20495	16.5728	1	0.821721	0.82108
	INTERPRO	IPR002928:Myosin tail	3	0.558659	0.0946996	MYH11, CGN, MYH7	526	19	19116	5.73824	1	1	1
	NA	NA	NA	NA	NA	NA	NA	NA	NA	NA	NA	NA	NA
	Category	Term	Count	%	PValue	Genes	List Total	Pop Hits	Pop Total	Fold Enrichment	Bonferroni	Benjamini	FDR
	UP_KW_BIOLOGICAL_PROCESS	KW-0532~Neurotransmitter transport	4	0.744879	0.0784352	STX1B, SV2C, SV2A, STX1A	305	37	11187	3.96526	0.999945	0.724018	0.699884
	NA	NA	NA	NA	NA	NA	NA	NA	NA	NA	NA	NA	NA
	Category	Term	Count	%	PValue	Genes	List Total	Pop Hits	Pop Total	Fold Enrichment	Bonferroni	Benjamini	FDR
	UP_SEQ_FEATURE	PROPEP:Removed in mature form	19	3.53818	0.000526404	GABARAPL2, LYNX1, LSAMP, THY1, GFRA2, PSMB10, PSMB9, DNAJB2, GNG3, NT5E, RAP2B, GNG5, RAB23, GNG7, RAC2, PLBD1, CDH13, ALPL, GBP2	530	288	20495	2.55113	0.740774	0.26994	0.269729
	UP_KW_PTM	KW-0336~GPI-anchor	8	1.48976	0.198499	LYNX1, NT5E, LSAMP, CDH13, ALPL, NCAM1, THY1, GFRA2	476	141	14097	1.68031	0.997457	0.617552	0.551386
	UP_SEQ_FEATURE	LIPID:GPI-anchor amidated serine	3	0.558659	0.434794	NT5E, ALPL, GFRA2	530	57	20495	2.03525	1	1	0.99961
	NA	NA	NA	NA	NA	NA	NA	NA	NA	NA	NA	NA	NA
	Category	Term	Count	%	PValue	Genes	List Total	Pop Hits	Pop Total	Fold Enrichment	Bonferroni	Benjamini	FDR
	UP_KW_MOLECULAR_FUNCTION	KW-0687~Ribonucleoprotein	19	3.53818	0.00120237	RPL5, RPLP1, MRPS11, MRPS22, MRPS23, HEATR1, HNRNPU, MRPL47, LARP1, SRP72, RPL36AL, HNRNPF, RPL37A, RPL35, RPL15, HNRNPA1, RPL18, LSM14A, TRIM21	308	305	11655	2.3573	0.0906677	0.0316625	0.0304602
	UP_KW_DISEASE	KW-1024~Diamond-Blackfan anemia	4	0.744879	0.0306314	RPL5, RPL35, RPL15, RPL18	163	19	4408	5.69325	0.854683	0.633048	0.633048
	UP_KW_MOLECULAR_FUNCTION	KW-0689~Ribosomal protein	11	2.04842	0.0317436	RPL5, RPL36AL, RPLP1, MRPS22, MRPS11, MRPS23, RPL37A, RPL35, MRPL47, RPL15, RPL18	308	193	11655	2.15674	0.921794	0.278638	0.268057
	KEGG_PATHWAY	hsa05171:Coronavirus disease - COVID-19	14	2.60708	0.0841119	RPL5, NRP1, SYK, RPLP1, NFKB1, C4B, RPL36AL, OAS3, RPL37A, RPL35, IKBKG, PLCG1, RPL15, RPL18	300	232	8156	1.64057	1	0.940176	0.927641
	KEGG_PATHWAY	hsa03010:Ribosome	8	1.48976	0.359334	RPL5, RPL36AL, RPLP1, MRPS11, RPL37A, RPL35, RPL15, RPL18	300	158	8156	1.37654	1	1	0.989967
	NA	NA	NA	NA	NA	NA	NA	NA	NA	NA	NA	NA	NA
	Category	Term	Count	%	PValue	Genes	List Total	Pop Hits	Pop Total	Fold Enrichment	Bonferroni	Benjamini	FDR
	NA	NA	NA	NA	NA	NA	NA	NA	NA	NA	NA	NA	NA
	Category	Term	Count	%	PValue	Genes	List Total	Pop Hits	Pop Total	Fold Enrichment	Bonferroni	Benjamini	FDR
	UP_SEQ_FEATURE	DOMAIN:FERM	6	1.11732	0.0125778	MYO15A, EPB41L1, RDX, MSN, TLN2, PTK2	530	54	20495	4.29665	1	0.821721	0.82108
	INTERPRO	IPR019749:Band 4.1 domain	6	1.11732	0.0137932	MYO15A, EPB41L1, RDX, MSN, TLN2, PTK2	526	52	19116	4.19333	1	0.941949	0.941073
	INTERPRO	IPR019748:FERM central domain	6	1.11732	0.0148959	MYO15A, EPB41L1, RDX, MSN, TLN2, PTK2	526	53	19116	4.11421	1	0.941949	0.941073
	INTERPRO	IPR000299:FERM domain	6	1.11732	0.0148959	MYO15A, EPB41L1, RDX, MSN, TLN2, PTK2	526	53	19116	4.11421	1	0.941949	0.941073
	SMART	SM00295:B41	6	1.11732	0.016344	MYO15A, EPB41L1, RDX, MSN, TLN2, PTK2	298	52	10337	4.00245	0.980522	0.647815	0.647815
	INTERPRO	IPR019747:FERM conserved site	4	0.744879	0.0271636	EPB41L1, RDX, MSN, TLN2	526	24	19116	6.05703	1	1	1
	INTERPRO	IPR014352:FERM/acyl-CoA-binding protein, 3-helical bundle	5	0.931099	0.0573484	EPB41L1, RDX, MSN, TLN2, PTK2	526	53	19116	3.42851	1	1	1
	INTERPRO	IPR000798:Ezrin/radixin/moesin like	3	0.558659	0.0862454	EPB41L1, RDX, MSN	526	18	19116	6.05703	1	1	1
	INTERPRO	IPR018979:FERM, N-terminal	3	0.558659	0.168977	EPB41L1, RDX, MSN	526	27	19116	4.03802	1	1	1
	INTERPRO	IPR018980:FERM, C-terminal PH-like domain	3	0.558659	0.168977	EPB41L1, RDX, MSN	526	27	19116	4.03802	1	1	1
	SMART	SM01196:SM01196	3	0.558659	0.181193	EPB41L1, RDX, MSN	298	27	10337	3.85421	1	1	1
	NA	NA	NA	NA	NA	NA	NA	NA	NA	NA	NA	NA	NA
	Category	Term	Count	%	PValue	Genes	List Total	Pop Hits	Pop Total	Fold Enrichment	Bonferroni	Benjamini	FDR
	INTERPRO	IPR010472:Diaphanous FH3	3	0.558659	0.0238476	DIAPH2, INF2, FMNL2	526	9	19116	12.1141	1	1	1
	INTERPRO	IPR010473:Diaphanous GTPase-binding	3	0.558659	0.0238476	DIAPH2, INF2, FMNL2	526	9	19116	12.1141	1	1	1
	SMART	SM01139:SM01139	3	0.558659	0.0259188	DIAPH2, INF2, FMNL2	298	9	10337	11.5626	0.99812	0.647815	0.647815
	SMART	SM01140:SM01140	3	0.558659	0.0259188	DIAPH2, INF2, FMNL2	298	9	10337	11.5626	0.99812	0.647815	0.647815
	UP_SEQ_FEATURE	DOMAIN:GBD/FH3	3	0.558659	0.0313456	DIAPH2, INF2, FMNL2	530	11	20495	10.5463	1	1	0.99961
	INTERPRO	IPR014768:GTPase-binding/formin homology 3	3	0.558659	0.0351393	DIAPH2, INF2, FMNL2	526	11	19116	9.91151	1	1	1
	UP_SEQ_FEATURE	DOMAIN:FH2	3	0.558659	0.0559314	DIAPH2, INF2, FMNL2	530	15	20495	7.73396	1	1	0.99961
	INTERPRO	IPR015425:Actin-binding FH2	3	0.558659	0.0624348	DIAPH2, INF2, FMNL2	526	15	19116	7.26844	1	1	1
	SMART	SM00498:FH2	3	0.558659	0.0675444	DIAPH2, INF2, FMNL2	298	15	10337	6.93758	1	0.896839	0.896839
	NA	NA	NA	NA	NA	NA	NA	NA	NA	NA	NA	NA	NA
	Category	Term	Count	%	PValue	Genes	List Total	Pop Hits	Pop Total	Fold Enrichment	Bonferroni	Benjamini	FDR
	INTERPRO	IPR011012:Longin-like domain	4	0.744879	0.0405819	AP3M2, VAMP7, AP1S2, AP3S1	526	28	19116	5.19174	1	1	1
	UP_SEQ_FEATURE	DOMAIN:Clat_adaptor_s	3	0.558659	0.0429735	AP3M2, AP1S2, AP3S1	530	13	20495	8.9238	1	1	0.99961
	INTERPRO	IPR022775:AP complex, mu/sigma subunit	3	0.558659	0.078036	AP3M2, AP1S2, AP3S1	526	17	19116	6.41333	1	1	1
	NA	NA	NA	NA	NA	NA	NA	NA	NA	NA	NA	NA	NA
	Category	Term	Count	%	PValue	Genes	List Total	Pop Hits	Pop Total	Fold Enrichment	Bonferroni	Benjamini	FDR
	INTERPRO	IPR027267:Arfaptin homology (AH) domain/BAR domain	9	1.67598	0.00133358	ARHGAP44, SH3GL3, SNX18, FNBP1, SNX9, SRGAP2, SH3GL1, PACSIN1, APPL1	526	78	19116	4.19333	0.761778	0.238933	0.23871
	SMART	SM00055:FCH	3	0.558659	0.130585	FNBP1, SRGAP2, PACSIN1	298	22	10337	4.73017	1	1	1
	INTERPRO	IPR001060:FCH domain	3	0.558659	0.130587	FNBP1, SRGAP2, PACSIN1	526	23	19116	4.74029	1	1	1
	UP_SEQ_FEATURE	DOMAIN:F-BAR	3	0.558659	0.135336	FNBP1, SRGAP2, PACSIN1	530	25	20495	4.64038	1	1	0.99961
	NA	NA	NA	NA	NA	NA	NA	NA	NA	NA	NA	NA	NA
	Category	Term	Count	%	PValue	Genes	List Total	Pop Hits	Pop Total	Fold Enrichment	Bonferroni	Benjamini	FDR
	INTERPRO	IPR001751:S100/Calbindin-D9k, conserved site	4	0.744879	0.0302543	S100A6, S100A12, S100P, S100B	526	25	19116	5.81475	1	1	1
	INTERPRO	IPR013787:S100/CaBP-9k-type, calcium binding, subdomain	4	0.744879	0.0443704	S100A6, S100A12, S100P, S100B	526	29	19116	5.01272	1	1	1
	SMART	SM01394:SM01394	4	0.744879	0.0452955	S100A6, S100A12, S100P, S100B	298	28	10337	4.95542	0.999985	0.879866	0.879866
	UP_SEQ_FEATURE	METAL:Calcium 1; low affinity	3	0.558659	0.0628569	S100A12, S100P, S100B	530	16	20495	7.25059	1	1	0.99961
	UP_SEQ_FEATURE	METAL:Calcium 2; high affinity	3	0.558659	0.0628569	S100A12, S100P, S100B	530	16	20495	7.25059	1	1	0.99961
	NA	NA	NA	NA	NA	NA	NA	NA	NA	NA	NA	NA	NA
	Category	Term	Count	%	PValue	Genes	List Total	Pop Hits	Pop Total	Fold Enrichment	Bonferroni	Benjamini	FDR
	INTERPRO	IPR020472:G-protein beta WD-40 repeat	8	1.48976	0.0148925	SEH1L, GNB4, CSTF1, KIF21A, RBBP7, PWP1, STRN4, STRN3	526	94	19116	3.09295	1	0.941949	0.941073
	UP_SEQ_FEATURE	REPEAT:WD	12	2.23464	0.0149981	SEH1L, GNB4, CSTF1, DCAF8, KIF21A, STXBP5, RBBP7, PWP1, STRN4, CORO1B, STRN3, CIAO1	530	200	20495	2.32019	1	0.937931	0.9372
	INTERPRO	IPR019775:WD40 repeat, conserved site	10	1.8622	0.0203661	GNB4, CSTF1, KIF21A, RBBP7, PWP1, CORO2B, STRN4, CORO1B, STRN3, CIAO1	526	147	19116	2.47226	1	1	1
	UP_SEQ_FEATURE	REPEAT:WD 6	13	2.42086	0.0343275	SEH1L, DCAF8, PWP1, CORO2B, STRN4, CORO1B, STRN3, CIAO1, CSTF1, GNB4, STXBP5, KIF21A, RBBP7	530	256	20495	1.9637	1	1	0.99961
	UP_SEQ_FEATURE	REPEAT:WD 5	13	2.42086	0.0408019	SEH1L, DCAF8, PWP1, CORO2B, STRN4, CORO1B, STRN3, CIAO1, CSTF1, GNB4, STXBP5, KIF21A, RBBP7	530	263	20495	1.91144	1	1	0.99961
	UP_SEQ_FEATURE	REPEAT:WD 4	13	2.42086	0.0438326	SEH1L, DCAF8, PWP1, CORO2B, STRN4, CORO1B, STRN3, CIAO1, CSTF1, GNB4, STXBP5, KIF21A, RBBP7	530	266	20495	1.88988	1	1	0.99961
	UP_SEQ_FEATURE	REPEAT:WD 3	13	2.42086	0.0460645	SEH1L, DCAF8, PWP1, CORO2B, STRN4, CORO1B, STRN3, CIAO1, CSTF1, GNB4, STXBP5, KIF21A, RBBP7	530	268	20495	1.87577	1	1	0.99961
	UP_SEQ_FEATURE	REPEAT:WD 1	13	2.42086	0.055012	SEH1L, DCAF8, PWP1, CORO2B, STRN4, CORO1B, STRN3, CIAO1, CSTF1, GNB4, STXBP5, KIF21A, RBBP7	530	276	20495	1.8214	1	1	0.99961
	UP_SEQ_FEATURE	REPEAT:WD 2	13	2.42086	0.055012	SEH1L, DCAF8, PWP1, CORO2B, STRN4, CORO1B, STRN3, CIAO1, CSTF1, GNB4, STXBP5, KIF21A, RBBP7	530	276	20495	1.8214	1	1	0.99961
	UP_KW_DOMAIN	KW-0853~WD repeat	13	2.42086	0.0691916	SEH1L, DCAF8, PWP1, CORO2B, STRN4, CORO1B, STRN3, CIAO1, CSTF1, GNB4, STXBP5, KIF21A, RBBP7	390	284	14922	1.75141	0.833464	0.345958	0.318281
	INTERPRO	IPR001680:WD40 repeat	13	2.42086	0.0782769	SEH1L, DCAF8, PWP1, CORO2B, STRN4, CORO1B, STRN3, CIAO1, CSTF1, GNB4, STXBP5, KIF21A, RBBP7	526	275	19116	1.718	1	1	1
	SMART	SM00320:WD40	13	2.42086	0.0968529	SEH1L, DCAF8, PWP1, CORO2B, STRN4, CORO1B, STRN3, CIAO1, CSTF1, GNB4, STXBP5, KIF21A, RBBP7	298	274	10337	1.64578	1	1	1
	UP_SEQ_FEATURE	REPEAT:WD 7	9	1.67598	0.151541	GNB4, DCAF8, KIF21A, STXBP5, RBBP7, PWP1, CORO2B, STRN4, CIAO1	530	202	20495	1.72291	1	1	0.99961
	INTERPRO	IPR015943:WD40/YVTN repeat-like-containing domain	14	2.60708	0.16907	SEH1L, DCAF8, PWP1, CORO2B, STRN4, CORO1B, STRN3, CIAO1, CSTF1, GNB4, STXBP5, KIF21A, PLXNC1, RBBP7	526	350	19116	1.45369	1	1	1
	NA	NA	NA	NA	NA	NA	NA	NA	NA	NA	NA	NA	NA
	Category	Term	Count	%	PValue	Genes	List Total	Pop Hits	Pop Total	Fold Enrichment	Bonferroni	Benjamini	FDR
	UP_SEQ_FEATURE	DOMAIN:Lipoyl-binding	3	0.558659	0.0429735	PDHX, PCCA, DLST	530	13	20495	8.9238	1	1	0.99961
	INTERPRO	IPR000089:Biotin/lipoyl attachment	3	0.558659	0.0550869	PDHX, PCCA, DLST	526	14	19116	7.78762	1	1	1
	INTERPRO	IPR011053:Single hybrid motif	3	0.558659	0.0624348	PDHX, PCCA, DLST	526	15	19116	7.26844	1	1	1
	NA	NA	NA	NA	NA	NA	NA	NA	NA	NA	NA	NA	NA
	Category	Term	Count	%	PValue	Genes	List Total	Pop Hits	Pop Total	Fold Enrichment	Bonferroni	Benjamini	FDR
	SMART	SM00015:IQ	6	1.11732	0.0189925	GAP43, MYO1B, MYO15A, MYO5B, MYH11, MYH7	298	54	10337	3.85421	0.989774	0.647815	0.647815
	UP_SEQ_FEATURE	DOMAIN:Myosin motor	5	0.931099	0.0192557	MYO1B, MYO15A, MYO5B, MYH11, MYH7	530	40	20495	4.83373	1	1	0.99961
	UP_SEQ_FEATURE	REGION:Actin-binding	6	1.11732	0.0231861	MYO1B, MYO15A, MYO5B, HNRNPU, MYH11, MYH7	530	63	20495	3.68284	1	1	0.99961
	INTERPRO	IPR001609:Myosin head, motor domain	5	0.931099	0.0235559	MYO1B, MYO15A, MYO5B, MYH11, MYH7	526	40	19116	4.54278	1	1	1
	SMART	SM00242:MYSc	5	0.931099	0.0271052	MYO1B, MYO15A, MYO5B, MYH11, MYH7	298	40	10337	4.33599	0.998595	0.647815	0.647815
	UP_KW_MOLECULAR_FUNCTION	KW-0505~Motor protein	9	1.67598	0.0284151	MYO1B, MYO15A, MYO5B, KIF13A, DNAH6, KIF21A, MYH11, DYNLL1, MYH7	308	137	11655	2.4859	0.897439	0.278638	0.268057
	UP_KW_MOLECULAR_FUNCTION	KW-0518~Myosin	5	0.931099	0.0448341	MYO1B, MYO15A, MYO5B, MYH11, MYH7	308	51	11655	3.70989	0.973318	0.354189	0.340739
	UP_SEQ_FEATURE	DOMAIN:Myosin N-terminal SH3-like	3	0.558659	0.0851896	MYO5B, MYH11, MYH7	530	19	20495	6.10576	1	1	0.99961
	INTERPRO	IPR004009:Myosin, N-terminal, SH3-like	3	0.558659	0.0946996	MYO5B, MYH11, MYH7	526	19	19116	5.73824	1	1	1
	INTERPRO	IPR000048:IQ motif, EF-hand binding site	6	1.11732	0.0947111	GAP43, MYO1B, MYO15A, MYO5B, MYH11, MYH7	526	88	19116	2.47788	1	1	1
	UP_SEQ_FEATURE	DOMAIN:IQ 3	3	0.558659	0.101199	MYO1B, MYO15A, MYO5B	530	21	20495	5.52426	1	1	0.99961
	UP_SEQ_FEATURE	DOMAIN:IQ 1	3	0.558659	0.199657	MYO1B, MYO15A, MYO5B	530	32	20495	3.62529	1	1	0.99961
	UP_SEQ_FEATURE	DOMAIN:IQ 2	3	0.558659	0.199657	MYO1B, MYO15A, MYO5B	530	32	20495	3.62529	1	1	0.99961
	UP_SEQ_FEATURE	DOMAIN:IQ	3	0.558659	0.534929	GAP43, MYH11, MYH7	530	69	20495	1.6813	1	1	0.99961
	NA	NA	NA	NA	NA	NA	NA	NA	NA	NA	NA	NA	NA
	Category	Term	Count	%	PValue	Genes	List Total	Pop Hits	Pop Total	Fold Enrichment	Bonferroni	Benjamini	FDR
	INTERPRO	IPR000727:Target SNARE coiled-coil domain	5	0.931099	0.00682446	STX1B, ABI2, UACA, SNAP29, STX1A	526	28	19116	6.48968	0.999365	0.638287	0.637693
	UP_SEQ_FEATURE	DOMAIN:T-SNARE coiled-coil homology	4	0.744879	0.0160919	ABI2, UACA, SNAP29, STX1A	530	21	20495	7.36568	1	0.982372	0.981606
	UP_SEQ_FEATURE	DOMAIN:t-SNARE coiled-coil homology	4	0.744879	0.0182825	STX1B, ABI2, SNAP29, STX1A	530	22	20495	7.03087	1	1	0.99961
	KEGG_PATHWAY	hsa04130:SNARE interactions in vesicular transport	4	0.744879	0.118992	STX1B, VAMP7, SNAP29, STX1A	300	33	8156	3.29535	1	0.961834	0.949009
	SMART	SM00397:t_SNARE	3	0.558659	0.140433	STX1B, SNAP29, STX1A	298	23	10337	4.52451	1	1	1
	UP_SEQ_FEATURE	TRANSMEM:Helical; Anchor for type IV membrane protein	4	0.744879	0.256407	STX1B, VAMP7, CEND1, STX1A	530	68	20495	2.27469	1	1	0.99961
	NA	NA	NA	NA	NA	NA	NA	NA	NA	NA	NA	NA	NA
	Category	Term	Count	%	PValue	Genes	List Total	Pop Hits	Pop Total	Fold Enrichment	Bonferroni	Benjamini	FDR
	UP_KW_MOLECULAR_FUNCTION	KW-0326~Glycosidase	5	0.931099	0.170031	NAGLU, GLB1, MAN1A2, FUCA1, MAN2C1	308	82	11655	2.30737	1	0.743574	0.715337
	INTERPRO	IPR017853:Glycoside hydrolase, superfamily	3	0.558659	0.448292	NAGLU, GLB1, FUCA1	526	55	19116	1.9823	1	1	1
	NA	NA	NA	NA	NA	NA	NA	NA	NA	NA	NA	NA	NA
	Category	Term	Count	%	PValue	Genes	List Total	Pop Hits	Pop Total	Fold Enrichment	Bonferroni	Benjamini	FDR
	KEGG_PATHWAY	hsa03013:Nucleocytoplasmic transport	4	0.744879	0.763259	RANBP2, SEH1L, KPNA3, KPNA1	300	108	8156	1.00691	1	1	0.989967
	NA	NA	NA	NA	NA	NA	NA	NA	NA	NA	NA	NA	NA
	Category	Term	Count	%	PValue	Genes	List Total	Pop Hits	Pop Total	Fold Enrichment	Bonferroni	Benjamini	FDR
	UP_SEQ_FEATURE	DOMAIN:L27	3	0.558659	0.0492969	DLG2, LIN7A, LIN7C	530	14	20495	8.28639	1	1	0.99961
	INTERPRO	IPR004172:L27	3	0.558659	0.0550869	DLG2, LIN7A, LIN7C	526	14	19116	7.78762	1	1	1
	NA	NA	NA	NA	NA	NA	NA	NA	NA	NA	NA	NA	NA
	Category	Term	Count	%	PValue	Genes	List Total	Pop Hits	Pop Total	Fold Enrichment	Bonferroni	Benjamini	FDR
	UP_KW_LIGAND	KW-0547~Nucleotide-binding	78	14.5251	0.00102665	HBS1L, SLC27A1, GSK3A, MAST4, UBE2D2, RAB3D, ARAF, CHD5, HNRNPU, PYGL, UBE2Z, OPLAH, MYLK, KIF13A, RAC2, KIF21A, SEPHS1, MAP2K4, RAB2B, ABCC1, RALBP1, MAP2K2, SYK, DCAKD, MATK, NME3, BCR, RAB32, RAP2B, PCCA, OAS3, RAB35, MAPKAPK2, SLC27A6, CMPK2, GAPDH, DLD, ARF5, RABL6, MYH7, DTYMK, PRKAA1, PDXK, UBA6, CAMK2A, DNAH6, STK39, AK4, AK5, NTPCR, NT5C, NT5E, SRR, RAB23, MYH11, GBP2, PCK1, ATAD1, TRAP1…	209	1853	6822	1.37399	0.0353126	0.0206619	0.0206619
	UP_SEQ_FEATURE	ACT_SITE:Proton acceptor	36	6.70391	0.00516653	GSK3A, PDXK, PRKAA1, MAST4, CAMK2A, STK39, ARAF, MPO, ALDH1L2, MYLK, SRR, USP30, ACADS, CBR3, AOC3, MAP2K4, CDK11A, HSDL2, MAP2K2, SYK, ERAP2, MATK, SIRT5, AMPD3, PTK2, DHRS4, ALDH4A1, PFKL, BDH2, BDH1, ACOX1, TAOK1, MAPKAPK2, PKN1, DLD, CRAT	530	857	20495	1.6244	0.999998	0.707377	0.706825
	UP_SEQ_FEATURE	NP_BIND:ATP	43	8.00745	0.00942125	DTYMK, GSK3A, PDXK, PRKAA1, MAST4, UBA6, DNAH6, CAMK2A, STK39, ARAF, CHD5, HNRNPU, NTPCR, MYLK, KIF13A, MYH11, KIF21A, SEPHS1, ATAD1, MAP2K4, HSPA8, CDK11A, ABCC1, RALBP1, MAP2K2, SYK, DCAKD, MATK, ASNS, HSPA2, ABCA8, PTK2, MYO1B, PFKL, PCCA, MYO15A, TAOK1, MYO5B, MAPKAPK2, CMPK2, PKN1, DHX29, MYH7	530	1116	20495	1.48997	1	0.794271	0.793651
	UP_KW_MOLECULAR_FUNCTION	KW-0418~Kinase	30	5.58659	0.0230045	DTYMK, GSK3A, PDXK, PRKAA1, MAST4, CAMK2A, STK39, ARAF, AK4, AK5, MYLK, IKBKG, SEPHS1, PCK1, PACSIN1, MAP2K4, GIT2, CDK11A, MAP2K2, SYK, MATK, NME3, PTK2, BCR, PFKL, TAOK1, MAPKAPK2, CMPK2, ATM, PKN1	308	747	11655	1.51972	0.840957	0.259622	0.249763
	UP_KW_LIGAND	KW-0067~ATP-binding	56	10.4283	0.0349576	GSK3A, MAST4, UBE2D2, ARAF, CHD5, HNRNPU, UBE2Z, OPLAH, MYLK, KIF13A, KIF21A, SEPHS1, MAP2K4, ABCC1, RALBP1, MAP2K2, SYK, DCAKD, MATK, NME3, BCR, PCCA, OAS3, MAPKAPK2, CMPK2, MYH7, DTYMK, PRKAA1, PDXK, UBA6, CAMK2A, DNAH6, STK39, AK4, AK5, NTPCR, SRR, MYH11, ATAD1, TRAP1, HSPA8, CDK11A, ASNS, ATP2B3, HSPA2, ABCA8, PTK2, MYO1B, PFKL, CPS1, MYO15A, MYO5B, TAOK1, ATM, PKN1, DHX29	209	1437	6822	1.27203	0.712178	0.375195	0.375195
	UP_SEQ_FEATURE	BINDING:ATP	27	5.02793	0.0503918	DTYMK, GSK3A, PDXK, PRKAA1, MAST4, UBA6, CAMK2A, STK39, ARAF, MYLK, SRR, SEPHS1, MAP2K4, TRAP1, HSPA8, CDK11A, MAP2K2, SYK, MATK, NME3, HSPA2, PTK2, PCCA, OAS3, TAOK1, MAPKAPK2, PKN1	530	714	20495	1.4623	1	1	0.99961
	UP_KW_MOLECULAR_FUNCTION	KW-0723~Serine/threonine-protein kinase	15	2.7933	0.161323	MAP2K4, CDK11A, GSK3A, PRKAA1, MAP2K2, MAST4, CAMK2A, ARAF, STK39, MYLK, BCR, TAOK1, MAPKAPK2, ATM, PKN1	308	394	11655	1.44064	0.999999	0.743574	0.715337
	UP_SEQ_FEATURE	DOMAIN:Protein kinase	17	3.16574	0.239777	MAP2K4, CDK11A, GSK3A, PRKAA1, MAP2K2, SYK, MAST4, CAMK2A, MATK, ARAF, STK39, PTK2, MYLK, NRBP2, TAOK1, MAPKAPK2, PKN1	530	508	20495	1.29407	1	1	0.99961
	SMART	SM00220:S_TKc	14	2.60708	0.251708	MAP2K4, CDK11A, GSK3A, PRKAA1, MAP2K2, MAST4, CAMK2A, ARAF, STK39, MYLK, NRBP2, TAOK1, MAPKAPK2, PKN1	298	365	10337	1.3305	1	1	1
	INTERPRO	IPR008271:Serine/threonine-protein kinase, active site	12	2.23464	0.252521	MAP2K4, GSK3A, CDK11A, PRKAA1, MAP2K2, MAST4, TAOK1, MAPKAPK2, CAMK2A, ARAF, PKN1, MYLK	526	316	19116	1.38008	1	1	1
	INTERPRO	IPR017441:Protein kinase, ATP binding site	14	2.60708	0.278509	MAP2K4, GSK3A, PRKAA1, MAP2K2, SYK, CAMK2A, MATK, ARAF, STK39, PTK2, MYLK, TAOK1, MAPKAPK2, PKN1	526	390	19116	1.30459	1	1	1
	INTERPRO	IPR000719:Protein kinase, catalytic domain	17	3.16574	0.312208	MAP2K4, CDK11A, GSK3A, PRKAA1, MAP2K2, SYK, MAST4, CAMK2A, MATK, ARAF, STK39, PTK2, MYLK, NRBP2, TAOK1, MAPKAPK2, PKN1	526	502	19116	1.23071	1	1	1
	INTERPRO	IPR011009:Protein kinase-like domain	18	3.35196	0.334411	MAP2K4, CDK11A, GSK3A, PRKAA1, MAP2K2, SYK, MAST4, CAMK2A, MATK, ARAF, STK39, PTK2, MYLK, NRBP2, TAOK1, MAPKAPK2, ATM, PKN1	526	547	19116	1.1959	1	1	1
	NA	NA	NA	NA	NA	NA	NA	NA	NA	NA	NA	NA	NA
	Category	Term	Count	%	PValue	Genes	List Total	Pop Hits	Pop Total	Fold Enrichment	Bonferroni	Benjamini	FDR
	UP_KW_MOLECULAR_FUNCTION	KW-0143~Chaperone	13	2.42086	0.0155987	HSPA8, TRAP1, TIMM13, TBCC, HSPA2, ATOX1, DNAJB2, DNAJB1, DNAJC6, BAG3, DNAJB4, DNAJC8, RBBP7	308	224	11655	2.19612	0.711197	0.20789	0.199995
	UP_SEQ_FEATURE	DOMAIN:J	5	0.931099	0.0449167	DNAJB2, DNAJB1, DNAJC6, DNAJB4, DNAJC8	530	52	20495	3.71825	1	1	0.99961
	SMART	SM00271:DnaJ	5	0.931099	0.0515403	DNAJB2, DNAJB1, DNAJC6, DNAJB4, DNAJC8	298	49	10337	3.53958	0.999997	0.879866	0.879866
	INTERPRO	IPR001623:DnaJ domain	5	0.931099	0.0541445	DNAJB2, DNAJB1, DNAJC6, DNAJB4, DNAJC8	526	52	19116	3.49444	1	1	1
	INTERPRO	IPR018253:DnaJ domain, conserved site	3	0.558659	0.168977	DNAJB2, DNAJB1, DNAJB4	526	27	19116	4.03802	1	1	1
	UP_KW_BIOLOGICAL_PROCESS	KW-0346~Stress response	6	1.11732	0.184318	HSPA8, MAP2K4, TRAP1, DNAJB1, DNAJB4, HSPA2	305	111	11187	1.98263	1	1	0.97479
	NA	NA	NA	NA	NA	NA	NA	NA	NA	NA	NA	NA	NA
	Category	Term	Count	%	PValue	Genes	List Total	Pop Hits	Pop Total	Fold Enrichment	Bonferroni	Benjamini	FDR
	KEGG_PATHWAY	hsa00010:Glycolysis / Gluconeogenesis	7	1.30354	0.0355046	GPI, PFKL, PDHA1, PGAM2, PCK1, GAPDH, DLD	300	67	8156	2.8404	0.99998	0.689711	0.680515
	UP_KW_BIOLOGICAL_PROCESS	KW-0324~Glycolysis	4	0.744879	0.07349	GPI, PFKL, PGAM2, GAPDH	305	36	11187	4.07541	0.999895	0.724018	0.699884
	BIOCARTA	h_glycolysisPathway:Glycolysis Pathway	3	0.558659	0.0909285	GPI, PFKL, GAPDH	85	10	1623	5.72824	1	1	1
	NA	NA	NA	NA	NA	NA	NA	NA	NA	NA	NA	NA	NA
	Category	Term	Count	%	PValue	Genes	List Total	Pop Hits	Pop Total	Fold Enrichment	Bonferroni	Benjamini	FDR
	UP_SEQ_FEATURE	DOMAIN:PDZ 3	4	0.744879	0.0414524	DLG2, IL16, SCRIB, TJP2	530	30	20495	5.15597	1	1	0.99961
	UP_SEQ_FEATURE	DOMAIN:PDZ 1	4	0.744879	0.0937972	DLG2, IL16, SCRIB, TJP2	530	42	20495	3.68284	1	1	0.99961
	UP_SEQ_FEATURE	DOMAIN:PDZ 2	4	0.744879	0.0937972	DLG2, IL16, SCRIB, TJP2	530	42	20495	3.68284	1	1	0.99961
	NA	NA	NA	NA	NA	NA	NA	NA	NA	NA	NA	NA	NA
	Category	Term	Count	%	PValue	Genes	List Total	Pop Hits	Pop Total	Fold Enrichment	Bonferroni	Benjamini	FDR
	INTERPRO	IPR011993:Pleckstrin homology-like domain	23	4.28305	0.00607729	RANBP2, NUMBL, OSBPL3, PLCL1, RDX, ITSN1, PLEKHA5, WAS, MSN, PTK2, BCR, APBB1IP, PREX1, MYO1B, MYO15A, EPB41L1, CLNS1A, ARHGEF1, TLN2, PLCG1, ARHGEF7, SNTB1, APPL1	526	445	19116	1.87836	0.998574	0.638287	0.637693
	INTERPRO	IPR001331:Guanine-nucleotide dissociation stimulator, CDC24, conserved site	4	0.744879	0.0242508	BCR, PREX1, ITSN1, ARHGEF7	526	23	19116	6.32038	1	1	1
	UP_SEQ_FEATURE	DOMAIN:PH	13	2.42086	0.0608406	OSBPL3, PLCL1, ITSN1, PLEKHA5, BCR, APBB1IP, PREX1, CDH2, ARHGEF1, PLCG1, ARHGEF7, SNTB1, APPL1	530	281	20495	1.78899	1	1	0.99961
	INTERPRO	IPR001849:Pleckstrin homology domain	13	2.42086	0.0794067	OSBPL3, PLCL1, ITSN1, PLEKHA5, BCR, APBB1IP, PREX1, CDH2, ARHGEF1, PLCG1, ARHGEF7, SNTB1, APPL1	526	276	19116	1.71177	1	1	1
	UP_SEQ_FEATURE	DOMAIN:DH	5	0.931099	0.119772	BCR, PREX1, ITSN1, ARHGEF1, ARHGEF7	530	73	20495	2.64862	1	1	0.99961
	INTERPRO	IPR000219:Dbl homology (DH) domain	5	0.931099	0.140866	BCR, PREX1, ITSN1, ARHGEF1, ARHGEF7	526	73	19116	2.48919	1	1	1
	SMART	SM00233:PH	12	2.23464	0.14677	BCR, APBB1IP, PREX1, PLCL1, OSBPL3, ITSN1, PLEKHA5, ARHGEF1, PLCG1, ARHGEF7, SNTB1, APPL1	298	267	10337	1.55901	1	1	1
	SMART	SM00325:RhoGEF	5	0.931099	0.146921	BCR, PREX1, ITSN1, ARHGEF1, ARHGEF7	298	71	10337	2.44281	1	1	1
	UP_KW_MOLECULAR_FUNCTION	KW-0344~Guanine-nucleotide releasing factor	8	1.48976	0.148837	RIC8A, BCR, CCDC88A, PREX1, DENND1A, MYCBP2, ARHGEF1, ARHGEF7	308	166	11655	1.82366	0.999997	0.743574	0.715337
	NA	NA	NA	NA	NA	NA	NA	NA	NA	NA	NA	NA	NA
	Category	Term	Count	%	PValue	Genes	List Total	Pop Hits	Pop Total	Fold Enrichment	Bonferroni	Benjamini	FDR
	INTERPRO	IPR020904:Short-chain dehydrogenase/reductase, conserved site	5	0.931099	0.0181475	HSDL2, BDH2, BDH1, DHRS4, CBR3	526	37	19116	4.91111	1	1	1
	INTERPRO	IPR002347:Glucose/ribitol dehydrogenase	6	1.11732	0.0212943	HSDL2, BDH2, SPR, BDH1, DHRS4, CBR3	526	58	19116	3.75954	1	1	1
	UP_SEQ_FEATURE	BINDING:NADP	6	1.11732	0.0293291	HSDL2, SPR, CRYM, ALDH1L2, DHRS4, CBR3	530	67	20495	3.46297	1	1	0.99961
	UP_SEQ_FEATURE	NP_BIND:NADP	6	1.11732	0.127906	HSDL2, SPR, CRYM, ALDH1L2, DHRS4, CBR3	530	103	20495	2.25261	1	1	0.99961
	UP_KW_LIGAND	KW-0521~NADP	6	1.11732	0.661736	HSDL2, SPR, CRYM, ALDH1L2, DHRS4, CBR3	209	183	6822	1.0702	1	1	1
	NA	NA	NA	NA	NA	NA	NA	NA	NA	NA	NA	NA	NA
	Category	Term	Count	%	PValue	Genes	List Total	Pop Hits	Pop Total	Fold Enrichment	Bonferroni	Benjamini	FDR
	KEGG_PATHWAY	hsa00020:Citrate cycle (TCA cycle)	5	0.931099	0.0228849	PDHA1, DLST, ACO2, PCK1, DLD	300	30	8156	4.53111	0.999037	0.555674	0.548265
	UP_KW_BIOLOGICAL_PROCESS	KW-0816~Tricarboxylic acid cycle	3	0.558659	0.156498	PDHA1, DLST, ACO2	305	26	11187	4.23216	1	0.938988	0.907689
	NA	NA	NA	NA	NA	NA	NA	NA	NA	NA	NA	NA	NA
	Category	Term	Count	%	PValue	Genes	List Total	Pop Hits	Pop Total	Fold Enrichment	Bonferroni	Benjamini	FDR
	UP_SEQ_FEATURE	REPEAT:ARM 5	4	0.744879	0.0526668	CTNND2, KIFAP3, KPNA3, KPNA1	530	33	20495	4.68725	1	1	0.99961
	UP_SEQ_FEATURE	REPEAT:ARM 4	4	0.744879	0.0742068	CTNND2, KIFAP3, KPNA3, KPNA1	530	38	20495	4.07051	1	1	0.99961
	UP_SEQ_FEATURE	REPEAT:ARM 9	3	0.558659	0.0775042	CTNND2, KPNA3, KPNA1	530	18	20495	6.44497	1	1	0.99961
	UP_SEQ_FEATURE	REPEAT:ARM 3	4	0.744879	0.0937972	CTNND2, KIFAP3, KPNA3, KPNA1	530	42	20495	3.68284	1	1	0.99961
	UP_SEQ_FEATURE	REPEAT:ARM 2	4	0.744879	0.104307	CTNND2, KIFAP3, KPNA3, KPNA1	530	44	20495	3.51544	1	1	0.99961
	SMART	SM00185:ARM	4	0.744879	0.11282	CTNND2, KIFAP3, KPNA3, KPNA1	298	41	10337	3.38419	1	1	1
	INTERPRO	IPR000225:Armadillo	4	0.744879	0.125781	CTNND2, KIFAP3, KPNA3, KPNA1	526	45	19116	3.23042	1	1	1
	UP_SEQ_FEATURE	REPEAT:ARM 8	3	0.558659	0.126573	CTNND2, KPNA3, KPNA1	530	24	20495	4.83373	1	1	0.99961
	UP_SEQ_FEATURE	REPEAT:ARM 7	3	0.558659	0.144229	CTNND2, KPNA3, KPNA1	530	26	20495	4.4619	1	1	0.99961
	UP_SEQ_FEATURE	REPEAT:ARM	3	0.558659	0.144229	CTNND2, KPNA3, KPNA1	530	26	20495	4.4619	1	1	0.99961
	UP_SEQ_FEATURE	REPEAT:ARM 6	3	0.558659	0.171566	CTNND2, KPNA3, KPNA1	530	29	20495	4.00033	1	1	0.99961
	NA	NA	NA	NA	NA	NA	NA	NA	NA	NA	NA	NA	NA
	Category	Term	Count	%	PValue	Genes	List Total	Pop Hits	Pop Total	Fold Enrichment	Bonferroni	Benjamini	FDR
	SMART	SM00054:EFh	11	2.04842	0.0127807	FKBP10, CALB1, VSNL1, TESC, CETN2, ITSN1, S100A6, EFHD2, S100P, EPS15L1, S100B	298	153	10337	2.4939	0.953776	0.610916	0.610916
	UP_SEQ_FEATURE	DOMAIN:EF-hand 4	4	0.744879	0.22877	CALB1, VSNL1, CETN2, EPS15L1	530	64	20495	2.41686	1	1	0.99961
	UP_SEQ_FEATURE	DOMAIN:EF-hand 3	4	0.744879	0.479082	CALB1, VSNL1, CETN2, EPS15L1	530	100	20495	1.54679	1	1	0.99961
	NA	NA	NA	NA	NA	NA	NA	NA	NA	NA	NA	NA	NA
	Category	Term	Count	%	PValue	Genes	List Total	Pop Hits	Pop Total	Fold Enrichment	Bonferroni	Benjamini	FDR
	UP_KW_CELLULAR_COMPONENT	KW-0576~Peroxisome	6	1.11732	0.168178	ATAD1, GSTK1, HSDL2, ACOX1, CRAT, DHRS4	484	106	17543	2.05165	0.999855	0.474855	0.405606
	KEGG_PATHWAY	hsa04146:Peroxisome	4	0.744879	0.583503	GSTK1, ACOX1, CRAT, DHRS4	300	82	8156	1.32618	1	1	0.989967
	NA	NA	NA	NA	NA	NA	NA	NA	NA	NA	NA	NA	NA
	Category	Term	Count	%	PValue	Genes	List Total	Pop Hits	Pop Total	Fold Enrichment	Bonferroni	Benjamini	FDR
	KEGG_PATHWAY	hsa04062:Chemokine signaling pathway	14	2.60708	0.0240792	GSK3A, WAS, ARRB1, PPBP, PTK2, NFKB1, PREX1, GNG3, GNG5, GNG7, GNB4, RAC2, IKBKG, PLCG1	300	192	8156	1.98236	0.999333	0.555674	0.548265
	KEGG_PATHWAY	hsa05170:Human immunodeficiency virus 1 infection	14	2.60708	0.0472856	MAP2K2, TRADD, CUL1, PTK2, NFKB1, GNG3, GNG5, GNG7, AP1S2, GNB4, RAC2, ATM, IKBKG, PLCG1	300	212	8156	1.79535	1	0.834452	0.823326
	KEGG_PATHWAY	hsa05167:Kaposi sarcoma-associated herpesvirus infection	13	2.42086	0.0529187	MAP2K4, MAP2K2, SYK, TRADD, NFKB1, PREX1, GNG3, GNG5, GNG7, MAPKAPK2, GNB4, IKBKG, PLCG1	300	194	8156	1.82179	1	0.839148	0.82796
	KEGG_PATHWAY	hsa04151:PI3K-Akt signaling pathway	19	3.53818	0.099358	ITGB1, NGFR, PRKAA1, MAP2K2, SYK, YWHAB, LAMB1, PTK2, NFKB1, GYS1, GNG3, GNG5, GNG7, GNB4, ITGB8, ITGA7, IKBKG, PKN1, PCK1	300	354	8156	1.45917	1	0.940176	0.927641
	KEGG_PATHWAY	hsa04926:Relaxin signaling pathway	9	1.67598	0.101015	MAP2K4, COL3A1, GNG3, MAP2K2, GNG5, GNG7, GNB4, ARRB1, NFKB1	300	129	8156	1.89674	1	0.940176	0.927641
	KEGG_PATHWAY	hsa05163:Human cytomegalovirus infection	11	2.04842	0.309939	GNG3, MAP2K2, GNG5, GNG7, TRADD, GNB4, RAC2, ARHGEF1, IKBKG, PTK2, NFKB1	300	225	8156	1.32913	1	1	0.989967
	KEGG_PATHWAY	hsa04014:Ras signaling pathway	11	2.04842	0.359495	NGFR, RALBP1, GNG3, MAP2K2, GNG5, GNG7, GNB4, RAC2, IKBKG, PLCG1, NFKB1	300	235	8156	1.27257	1	1	0.989967
	KEGG_PATHWAY	hsa05200:Pathways in cancer	21	3.91061	0.484533	ITGB1, RALBP1, MAP2K2, MAX, CAMK2A, CUL1, ARAF, LAMB1, PTK2, NFKB1, BCR, GNG3, GNG5, TFG, GNG7, GNB4, RAC2, ARHGEF1, IKBKG, PLCG1, APPL1	300	531	8156	1.07518	1	1	0.989967
	NA	NA	NA	NA	NA	NA	NA	NA	NA	NA	NA	NA	NA
	Category	Term	Count	%	PValue	Genes	List Total	Pop Hits	Pop Total	Fold Enrichment	Bonferroni	Benjamini	FDR
	UP_KW_LIGAND	KW-0663~Pyridoxal phosphate	5	0.931099	0.114661	SRR, OAT, PSAT1, CTH, PYGL	209	61	6822	2.6755	0.985912	0.802626	0.802626
	INTERPRO	IPR015422:Pyridoxal phosphate-dependent transferase, major region, subdomain 2	3	0.558659	0.270243	OAT, PSAT1, CTH	526	37	19116	2.94667	1	1	1
	INTERPRO	IPR015421:Pyridoxal phosphate-dependent transferase, major region, subdomain 1	3	0.558659	0.321313	OAT, PSAT1, CTH	526	42	19116	2.59587	1	1	1
	INTERPRO	IPR015424:Pyridoxal phosphate-dependent transferase	3	0.558659	0.341522	OAT, PSAT1, CTH	526	44	19116	2.47788	1	1	1
	NA	NA	NA	NA	NA	NA	NA	NA	NA	NA	NA	NA	NA
	Category	Term	Count	%	PValue	Genes	List Total	Pop Hits	Pop Total	Fold Enrichment	Bonferroni	Benjamini	FDR
	UP_SEQ_FEATURE	REPEAT:1	12	2.23464	0.060072	RANBP2, CGREF1, SYNPR, POLR2A, DNAJC6, SNCG, ITGA7, NEFM, RRBP1, EPS15L1, NEFH, EPN1	530	250	20495	1.85615	1	1	0.99961
	UP_SEQ_FEATURE	REPEAT:3	11	2.04842	0.0670953	RANBP2, CGREF1, SYNPR, POLR2A, DNAJC6, ITGA7, NEFM, RRBP1, EPS15L1, NEFH, EPN1	530	225	20495	1.89052	1	1	0.99961
	UP_SEQ_FEATURE	REPEAT:30	3	0.558659	0.10949	POLR2A, RRBP1, NEFH	530	22	20495	5.27316	1	1	0.99961
	UP_SEQ_FEATURE	REPEAT:22	4	0.744879	0.109728	RANBP2, POLR2A, RRBP1, NEFH	530	45	20495	3.43732	1	1	0.99961
	UP_SEQ_FEATURE	REPEAT:15	5	0.931099	0.115418	RANBP2, POLR2A, RRBP1, EPS15L1, NEFH	530	72	20495	2.6854	1	1	0.99961
	UP_SEQ_FEATURE	REPEAT:2	11	2.04842	0.120053	RANBP2, CGREF1, SYNPR, DNAJC6, SNCG, ITGA7, NEFM, RRBP1, EPS15L1, NEFH, EPN1	530	253	20495	1.6813	1	1	0.99961
	UP_SEQ_FEATURE	REPEAT:21	4	0.744879	0.120886	RANBP2, POLR2A, RRBP1, NEFH	530	47	20495	3.29105	1	1	0.99961
	UP_SEQ_FEATURE	REPEAT:4	9	1.67598	0.12401	RANBP2, SYNPR, POLR2A, SNCG, NEFM, RRBP1, EPS15L1, NEFH, EPN1	530	192	20495	1.81265	1	1	0.99961
	UP_SEQ_FEATURE	REPEAT:20	4	0.744879	0.126616	RANBP2, POLR2A, RRBP1, NEFH	530	48	20495	3.22248	1	1	0.99961
	UP_SEQ_FEATURE	REPEAT:29	3	0.558659	0.135336	POLR2A, RRBP1, NEFH	530	25	20495	4.64038	1	1	0.99961
	UP_SEQ_FEATURE	REPEAT:19	4	0.744879	0.138356	RANBP2, POLR2A, RRBP1, NEFH	530	50	20495	3.09358	1	1	0.99961
	UP_SEQ_FEATURE	REPEAT:5	8	1.48976	0.141959	RANBP2, SYNPR, POLR2A, NEFM, RRBP1, EPS15L1, NEFH, EPN1	530	167	20495	1.85245	1	1	0.99961
	UP_SEQ_FEATURE	REPEAT:18	4	0.744879	0.150449	RANBP2, POLR2A, RRBP1, NEFH	530	52	20495	2.9746	1	1	0.99961
	UP_SEQ_FEATURE	REPEAT:28	3	0.558659	0.15324	POLR2A, RRBP1, NEFH	530	27	20495	4.29665	1	1	0.99961
	UP_SEQ_FEATURE	REPEAT:14	5	0.931099	0.156989	RANBP2, POLR2A, RRBP1, EPS15L1, NEFH	530	81	20495	2.38703	1	1	0.99961
	UP_SEQ_FEATURE	REPEAT:13	5	0.931099	0.18735	RANBP2, POLR2A, RRBP1, EPS15L1, NEFH	530	87	20495	2.2224	1	1	0.99961
	UP_SEQ_FEATURE	REPEAT:17	4	0.744879	0.188545	RANBP2, POLR2A, RRBP1, NEFH	530	58	20495	2.66688	1	1	0.99961
	UP_SEQ_FEATURE	REPEAT:27	3	0.558659	0.190227	POLR2A, RRBP1, NEFH	530	31	20495	3.74224	1	1	0.99961
	UP_SEQ_FEATURE	REPEAT:6	7	1.30354	0.196206	RANBP2, POLR2A, NEFM, RRBP1, EPS15L1, NEFH, EPN1	530	151	20495	1.79264	1	1	0.99961
	UP_SEQ_FEATURE	REPEAT:12	5	0.931099	0.208555	RANBP2, POLR2A, RRBP1, EPS15L1, NEFH	530	91	20495	2.12471	1	1	0.99961
	UP_SEQ_FEATURE	REPEAT:26	3	0.558659	0.20914	POLR2A, RRBP1, NEFH	530	33	20495	3.51544	1	1	0.99961
	UP_SEQ_FEATURE	REPEAT:16	4	0.744879	0.215171	RANBP2, POLR2A, RRBP1, NEFH	530	62	20495	2.49483	1	1	0.99961
	UP_SEQ_FEATURE	REPEAT:11	5	0.931099	0.219405	RANBP2, POLR2A, RRBP1, EPS15L1, NEFH	530	93	20495	2.07902	1	1	0.99961
	UP_SEQ_FEATURE	REPEAT:8	6	1.11732	0.231252	RANBP2, POLR2A, RRBP1, EPS15L1, NEFH, EPN1	530	127	20495	1.82692	1	1	0.99961
	UP_SEQ_FEATURE	REPEAT:24	3	0.558659	0.247434	POLR2A, RRBP1, NEFH	530	37	20495	3.13539	1	1	0.99961
	UP_SEQ_FEATURE	REPEAT:25	3	0.558659	0.247434	POLR2A, RRBP1, NEFH	530	37	20495	3.13539	1	1	0.99961
	UP_SEQ_FEATURE	REPEAT:10	5	0.931099	0.269851	RANBP2, POLR2A, RRBP1, EPS15L1, NEFH	530	102	20495	1.89558	1	1	0.99961
	UP_SEQ_FEATURE	REPEAT:23	3	0.558659	0.276315	POLR2A, RRBP1, NEFH	530	40	20495	2.90024	1	1	0.99961
	UP_SEQ_FEATURE	REPEAT:7	6	1.11732	0.284887	RANBP2, POLR2A, RRBP1, EPS15L1, NEFH, EPN1	530	138	20495	1.6813	1	1	0.99961
	UP_SEQ_FEATURE	REPEAT:9	5	0.931099	0.327912	RANBP2, POLR2A, RRBP1, EPS15L1, NEFH	530	112	20495	1.72633	1	1	0.99961
	NA	NA	NA	NA	NA	NA	NA	NA	NA	NA	NA	NA	NA
	Category	Term	Count	%	PValue	Genes	List Total	Pop Hits	Pop Total	Fold Enrichment	Bonferroni	Benjamini	FDR
	BIOCARTA	h_integrinPathway:Integrin Signaling Pathway	5	0.931099	0.120533	BCR, ITGB1, MAP2K2, CAV1, PTK2	85	37	1623	2.58029	1	1	1
	KEGG_PATHWAY	hsa05100:Bacterial invasion of epithelial cells	4	0.744879	0.540513	ITGB1, CAV1, CLTA, PTK2	300	77	8156	1.41229	1	1	0.989967
	NA	NA	NA	NA	NA	NA	NA	NA	NA	NA	NA	NA	NA
	Category	Term	Count	%	PValue	Genes	List Total	Pop Hits	Pop Total	Fold Enrichment	Bonferroni	Benjamini	FDR
	UP_SEQ_FEATURE	DOMAIN:Ig-like C2-type 4	6	1.11732	0.055905	IGSF8, SDK1, VCAM1, NCAM1, L1CAM, MYLK	530	80	20495	2.90024	1	1	0.99961
	UP_SEQ_FEATURE	DOMAIN:Ig-like C2-type 5	5	0.931099	0.05938	SDK1, VCAM1, NCAM1, L1CAM, MYLK	530	57	20495	3.39209	1	1	0.99961
	INTERPRO	IPR003961:Fibronectin, type III	11	2.04842	0.0683576	SDK1, PTPRU, FSD1L, PTPRZ1, COL7A1, NCAM1, FSD1, L1CAM, F3, VASN, MYLK	526	211	19116	1.89462	1	1	1
	SMART	SM00060:FN3	8	1.48976	0.140901	SDK1, PTPRU, PTPRZ1, COL7A1, NCAM1, FSD1, L1CAM, MYLK	298	150	10337	1.85002	1	1	1
	UP_SEQ_FEATURE	DOMAIN:Fibronectin type-III	8	1.48976	0.181404	SDK1, FSD1L, PTPRZ1, NCAM1, FSD1, L1CAM, VASN, MYLK	530	179	20495	1.72826	1	1	0.99961
	UP_SEQ_FEATURE	DOMAIN:Fibronectin type-III 4	4	0.744879	0.22877	SDK1, PTPRU, COL7A1, L1CAM	530	64	20495	2.41686	1	1	0.99961
	UP_SEQ_FEATURE	DOMAIN:Fibronectin type-III 5	3	0.558659	0.324226	SDK1, COL7A1, L1CAM	530	45	20495	2.57799	1	1	0.99961
	UP_SEQ_FEATURE	DOMAIN:Fibronectin type-III 3	4	0.744879	0.383451	SDK1, PTPRU, COL7A1, L1CAM	530	86	20495	1.7986	1	1	0.99961
	UP_SEQ_FEATURE	DOMAIN:Fibronectin type-III 1	5	0.931099	0.484227	SDK1, PTPRU, COL7A1, NCAM1, L1CAM	530	139	20495	1.391	1	1	0.99961
	UP_SEQ_FEATURE	DOMAIN:Fibronectin type-III 2	5	0.931099	0.484227	SDK1, PTPRU, COL7A1, NCAM1, L1CAM	530	139	20495	1.391	1	1	0.99961
	NA	NA	NA	NA	NA	NA	NA	NA	NA	NA	NA	NA	NA
	Category	Term	Count	%	PValue	Genes	List Total	Pop Hits	Pop Total	Fold Enrichment	Bonferroni	Benjamini	FDR
	UP_KW_BIOLOGICAL_PROCESS	KW-0648~Protein biosynthesis	8	1.48976	0.123435	HBS1L, LARP1, EIF2B2, EIF1AX, DHX29, EIF4G3, ELL2, MRRF	305	153	11187	1.91784	1	0.925761	0.894902
	UP_KW_MOLECULAR_FUNCTION	KW-0396~Initiation factor	4	0.744879	0.202992	EIF2B2, EIF1AX, DHX29, EIF4G3	308	59	11655	2.56549	1	0.743574	0.715337
	NA	NA	NA	NA	NA	NA	NA	NA	NA	NA	NA	NA	NA
	Category	Term	Count	%	PValue	Genes	List Total	Pop Hits	Pop Total	Fold Enrichment	Bonferroni	Benjamini	FDR
	KEGG_PATHWAY	hsa04512:ECM-receptor interaction	7	1.30354	0.103419	ITGB1, SV2C, SV2A, ITGB8, ITGA7, LAMB1, CD44	300	88	8156	2.16258	1	0.940176	0.927641
	KEGG_PATHWAY	hsa05412:Arrhythmogenic right ventricular cardiomyopathy	5	0.931099	0.312142	ITGB1, GJA1, CDH2, ITGB8, ITGA7	300	77	8156	1.76537	1	1	0.989967
	UP_KW_MOLECULAR_FUNCTION	KW-0401~Integrin	3	0.558659	0.342728	ITGB1, ITGB8, ITGA7	308	46	11655	2.46789	1	1	0.974359
	KEGG_PATHWAY	hsa05410:Hypertrophic cardiomyopathy	5	0.931099	0.421082	ITGB1, PRKAA1, ITGB8, ITGA7, MYH7	300	90	8156	1.51037	1	1	0.989967
	KEGG_PATHWAY	hsa05414:Dilated cardiomyopathy	4	0.744879	0.689556	ITGB1, ITGB8, ITGA7, MYH7	300	96	8156	1.13278	1	1	0.989967
	NA	NA	NA	NA	NA	NA	NA	NA	NA	NA	NA	NA	NA
	Category	Term	Count	%	PValue	Genes	List Total	Pop Hits	Pop Total	Fold Enrichment	Bonferroni	Benjamini	FDR
	UP_KW_MOLECULAR_FUNCTION	KW-1278~Translocase	6	1.11732	0.139565	ATAD1, RALBP1, ABCC1, ATP2B3, ABCA8, NDUFV2	308	104	11655	2.18313	0.999993	0.743574	0.715337
	NA	NA	NA	NA	NA	NA	NA	NA	NA	NA	NA	NA	NA
	Category	Term	Count	%	PValue	Genes	List Total	Pop Hits	Pop Total	Fold Enrichment	Bonferroni	Benjamini	FDR
	UP_SEQ_FEATURE	DOMAIN:C2	7	1.30354	0.143939	BCR, PLCL1, ITSN1, PKN1, PLCG1, CC2D1A, RAB11FIP5	530	137	20495	1.97583	1	1	0.99961
	INTERPRO	IPR000008:C2 calcium-dependent membrane targeting	7	1.30354	0.222362	BCR, PLCL1, ITSN1, PKN1, PLCG1, CC2D1A, RAB11FIP5	526	148	19116	1.71889	1	1	1
	SMART	SM00239:C2	6	1.11732	0.301476	BCR, PLCL1, ITSN1, PLCG1, CC2D1A, RAB11FIP5	298	127	10337	1.6388	1	1	1
	NA	NA	NA	NA	NA	NA	NA	NA	NA	NA	NA	NA	NA
	Category	Term	Count	%	PValue	Genes	List Total	Pop Hits	Pop Total	Fold Enrichment	Bonferroni	Benjamini	FDR
	INTERPRO	IPR023213:Chloramphenicol acetyltransferase-like domain	3	0.558659	0.0351393	PDHX, DLST, CRAT	526	11	19116	9.91151	1	1	1
	UP_KW_MOLECULAR_FUNCTION	KW-0012~Acyltransferase	5	0.931099	0.694128	PDHX, DLST, GGT1, NAT8L, CRAT	308	178	11655	1.06295	1	1	0.974359
	NA	NA	NA	NA	NA	NA	NA	NA	NA	NA	NA	NA	NA
	Category	Term	Count	%	PValue	Genes	List Total	Pop Hits	Pop Total	Fold Enrichment	Bonferroni	Benjamini	FDR
	KEGG_PATHWAY	hsa04514:Cell adhesion molecules	13	2.42086	0.0125584	ITGB1, CADM3, HLA-DRB5, CNTNAP1, VCAM1, CD99L2, L1CAM, VCAN, CDH2, ITGB8, NCAM1, NECTIN2, JAM2	300	157	8156	2.25113	0.977435	0.418612	0.41303
	UP_SEQ_FEATURE	DOMAIN:Ig-like C2-type 4	6	1.11732	0.055905	IGSF8, SDK1, VCAM1, NCAM1, L1CAM, MYLK	530	80	20495	2.90024	1	1	0.99961
	UP_SEQ_FEATURE	DOMAIN:Ig-like C2-type 5	5	0.931099	0.05938	SDK1, VCAM1, NCAM1, L1CAM, MYLK	530	57	20495	3.39209	1	1	0.99961
	UP_SEQ_FEATURE	DOMAIN:Ig-like C2-type 6	4	0.744879	0.0789173	SDK1, VCAM1, L1CAM, MYLK	530	39	20495	3.96613	1	1	0.99961
	UP_SEQ_FEATURE	DOMAIN:Ig-like C2-type 1	10	1.8622	0.0866797	IGSF8, SDK1, CADM3, VCAM1, CADM2, LSAMP, NCAM1, L1CAM, NECTIN2, MYLK	530	206	20495	1.87718	1	1	0.99961
	UP_SEQ_FEATURE	DOMAIN:Ig-like C2-type 2	10	1.8622	0.0866797	IGSF8, SDK1, CADM3, VCAM1, CADM2, LSAMP, NCAM1, L1CAM, NECTIN2, MYLK	530	206	20495	1.87718	1	1	0.99961
	UP_SEQ_FEATURE	DOMAIN:Ig-like C2-type 3	7	1.30354	0.117381	IGSF8, SDK1, VCAM1, LSAMP, NCAM1, L1CAM, MYLK	530	129	20495	2.09836	1	1	0.99961
	SMART	SM00060:FN3	8	1.48976	0.140901	SDK1, PTPRU, PTPRZ1, COL7A1, NCAM1, FSD1, L1CAM, MYLK	298	150	10337	1.85002	1	1	1
	UP_SEQ_FEATURE	DOMAIN:Fibronectin type-III	8	1.48976	0.181404	SDK1, FSD1L, PTPRZ1, NCAM1, FSD1, L1CAM, VASN, MYLK	530	179	20495	1.72826	1	1	0.99961
	INTERPRO	IPR013098:Immunoglobulin I-set	7	1.30354	0.18804	SDK1, VCAM1, LSAMP, NEXN, NCAM1, L1CAM, MYLK	526	140	19116	1.81711	1	1	1
	INTERPRO	IPR013162:CD80-like, immunoglobulin C2-set	3	0.558659	0.208946	CADM3, CADM2, NECTIN2	526	31	19116	3.51699	1	1	1
	UP_SEQ_FEATURE	DOMAIN:Ig-like V-type	6	1.11732	0.289884	VCAN, CADM3, CADM2, THY1, NECTIN2, JAM2	530	139	20495	1.6692	1	1	0.99961
	INTERPRO	IPR003598:Immunoglobulin subtype 2	9	1.67598	0.402193	SDK1, CADM3, VCAM1, CADM2, LSAMP, NCAM1, L1CAM, JAM2, MYLK	526	254	19116	1.28772	1	1	1
	SMART	SM00408:IGc2	9	1.67598	0.446445	SDK1, CADM3, VCAM1, CADM2, LSAMP, NCAM1, L1CAM, JAM2, MYLK	298	254	10337	1.2291	1	1	1
	INTERPRO	IPR013783:Immunoglobulin-like fold	30	5.58659	0.608357	IGSF8, PTPRU, NEXN, THY1, MYLK, C4B, FSD1L, PTPRZ1, NCAM1, FSD1, PLXNC1, JAM2, LAIR1, NOMO2, CADM3, HLA-DRB5, VCAM1, CADM2, IZUMO1, LSAMP, L1CAM, F3, VASN, NFKB1, SDK1, AZGP1, VCAN, IGLL1, COL7A1, NECTIN2	526	1095	19116	0.995677	1	1	1
	UP_SEQ_FEATURE	DOMAIN:Ig-like	17	3.16574	0.637167	IGSF8, CADM3, HLA-DRB5, VCAM1, CADM2, LSAMP, NEXN, THY1, L1CAM, MYLK, SDK1, AZGP1, VCAN, IGLL1, NCAM1, NECTIN2, JAM2	530	660	20495	0.996041	1	1	0.99961
	INTERPRO	IPR003599:Immunoglobulin subtype	14	2.60708	0.642074	IGSF8, CADM3, VCAM1, CADM2, LSAMP, NEXN, L1CAM, MYLK, SDK1, VCAN, NCAM1, NECTIN2, JAM2, LAIR1	526	508	19116	1.00156	1	1	1
	SMART	SM00409:IG	14	2.60708	0.706807	IGSF8, CADM3, VCAM1, CADM2, LSAMP, NEXN, L1CAM, MYLK, SDK1, VCAN, NCAM1, NECTIN2, JAM2, LAIR1	298	508	10337	0.955966	1	1	1
	UP_KW_DOMAIN	KW-0393~Immunoglobulin domain	18	3.35196	0.758437	IGSF8, PTPRU, CADM3, VCAM1, CADM2, IZUMO1, LSAMP, NEXN, THY1, L1CAM, MYLK, SDK1, VCAN, IGLL1, NCAM1, NECTIN2, JAM2, LAIR1	390	750	14922	0.918277	1	1	0.958333
	INTERPRO	IPR007110:Immunoglobulin-like domain	18	3.35196	0.842141	IGSF8, CADM3, HLA-DRB5, VCAM1, CADM2, LSAMP, NEXN, THY1, L1CAM, MYLK, SDK1, AZGP1, VCAN, IGLL1, NCAM1, NECTIN2, JAM2, LAIR1	526	762	19116	0.858477	1	1	1
	INTERPRO	IPR013106:Immunoglobulin V-set	8	1.48976	0.97707	IGSF8, VCAN, CADM3, VCAM1, CADM2, THY1, NECTIN2, JAM2	526	474	19116	0.613371	1	1	1
	NA	NA	NA	NA	NA	NA	NA	NA	NA	NA	NA	NA	NA
	Category	Term	Count	%	PValue	Genes	List Total	Pop Hits	Pop Total	Fold Enrichment	Bonferroni	Benjamini	FDR
	NA	NA	NA	NA	NA	NA	NA	NA	NA	NA	NA	NA	NA
	Category	Term	Count	%	PValue	Genes	List Total	Pop Hits	Pop Total	Fold Enrichment	Bonferroni	Benjamini	FDR
	UP_SEQ_FEATURE	NP_BIND:NAD	6	1.11732	0.0774188	ALDH4A1, BDH2, BDH1, SIRT5, GAPDH, DLD	530	88	20495	2.63658	1	1	0.99961
	UP_SEQ_FEATURE	BINDING:NAD	4	0.744879	0.298594	ALDH4A1, BDH2, GAPDH, DLD	530	74	20495	2.09026	1	1	0.99961
	UP_KW_LIGAND	KW-0520~NAD	8	1.48976	0.404727	ALDH4A1, BDH2, BDH1, SIRT5, CRYM, NDUFV2, GAPDH, DLD	209	199	6822	1.31221	1	1	1
	NA	NA	NA	NA	NA	NA	NA	NA	NA	NA	NA	NA	NA
	Category	Term	Count	%	PValue	Genes	List Total	Pop Hits	Pop Total	Fold Enrichment	Bonferroni	Benjamini	FDR
	UP_KW_MOLECULAR_FUNCTION	KW-0722~Serine protease inhibitor	4	0.744879	0.395911	SLPI, COL7A1, ITIH1, SERPINA4	308	86	11655	1.76004	1	1	0.974359
	UP_KW_MOLECULAR_FUNCTION	KW-0646~Protease inhibitor	4	0.744879	0.643948	SLPI, COL7A1, ITIH1, SERPINA4	308	125	11655	1.21091	1	1	0.974359
	NA	NA	NA	NA	NA	NA	NA	NA	NA	NA	NA	NA	NA
	Category	Term	Count	%	PValue	Genes	List Total	Pop Hits	Pop Total	Fold Enrichment	Bonferroni	Benjamini	FDR
	INTERPRO	IPR001770:G-protein, gamma subunit	3	0.558659	0.0550869	GNG3, GNG5, GNG7	526	14	19116	7.78762	1	1	1
	INTERPRO	IPR015898:G-protein gamma-like domain	3	0.558659	0.0862454	GNG3, GNG5, GNG7	526	18	19116	6.05703	1	1	1
	SMART	SM00224:GGL	3	0.558659	0.0930924	GNG3, GNG5, GNG7	298	18	10337	5.78132	1	1	1
	KEGG_PATHWAY	hsa04926:Relaxin signaling pathway	9	1.67598	0.101015	MAP2K4, COL3A1, GNG3, MAP2K2, GNG5, GNG7, GNB4, ARRB1, NFKB1	300	129	8156	1.89674	1	0.940176	0.927641
	KEGG_PATHWAY	hsa04727:GABAergic synapse	6	1.11732	0.227332	GABARAPL2, GNG3, GNG5, GNG7, PLCL1, GNB4	300	89	8156	1.83281	1	1	0.989967
	KEGG_PATHWAY	hsa04713:Circadian entrainment	6	1.11732	0.282999	GNG3, GNG5, GNG7, CAMK2A, GNB4, GRIN2D	300	97	8156	1.68165	1	1	0.989967
	KEGG_PATHWAY	hsa04723:Retrograde endocannabinoid signaling	8	1.48976	0.299729	GNG3, FAAH, NDUFA13, GNG5, NDUFS6, GNG7, GNB4, NDUFV2	300	148	8156	1.46955	1	1	0.989967
	KEGG_PATHWAY	hsa04728:Dopaminergic synapse	7	1.30354	0.354994	GNG3, GSK3A, GNG5, GNG7, CAMK2A, GNB4, ARRB1	300	132	8156	1.44172	1	1	0.989967
	KEGG_PATHWAY	hsa04371:Apelin signaling pathway	7	1.30354	0.40122	GNG3, PRKAA1, MAP2K2, GNG5, GNG7, GNB4, MYLK	300	139	8156	1.36911	1	1	0.989967
	KEGG_PATHWAY	hsa04724:Glutamatergic synapse	6	1.11732	0.40697	GNG3, GNG5, GNG7, GNB4, SLC1A3, GRIN2D	300	114	8156	1.43088	1	1	0.989967
	KEGG_PATHWAY	hsa05032:Morphine addiction	5	0.931099	0.429364	GNG3, GNG5, GNG7, GNB4, ARRB1	300	91	8156	1.49377	1	1	0.989967
	KEGG_PATHWAY	hsa04725:Cholinergic synapse	5	0.931099	0.599381	GNG3, GNG5, GNG7, CAMK2A, GNB4	300	113	8156	1.20295	1	1	0.989967
	KEGG_PATHWAY	hsa04726:Serotonergic synapse	5	0.931099	0.6133	GNG3, GNG5, GNG7, ARAF, GNB4	300	115	8156	1.18203	1	1	0.989967
	KEGG_PATHWAY	hsa05034:Alcoholism	6	1.11732	0.82173	GNG3, GNG5, GNG7, ARAF, GNB4, GRIN2D	300	187	8156	0.872299	1	1	0.989967
	UP_KW_MOLECULAR_FUNCTION	KW-0807~Transducer	6	1.11732	1	GNG3, GNG5, GNG7, PLCL1, GNB4, PLCG1	308	920	11655	0.246789	1	1	1
	NA	NA	NA	NA	NA	NA	NA	NA	NA	NA	NA	NA	NA
	Category	Term	Count	%	PValue	Genes	List Total	Pop Hits	Pop Total	Fold Enrichment	Bonferroni	Benjamini	FDR
	UP_KW_BIOLOGICAL_PROCESS	KW-0970~Cilium biogenesis/degradation	7	1.30354	0.436444	OFD1, CCDC88A, PCM1, CROCC, BBS7, SNAP29, CEP89	305	195	11187	1.31667	1	1	0.97479
	NA	NA	NA	NA	NA	NA	NA	NA	NA	NA	NA	NA	NA
	Category	Term	Count	%	PValue	Genes	List Total	Pop Hits	Pop Total	Fold Enrichment	Bonferroni	Benjamini	FDR
	SMART	SM00005:DEATH	5	0.931099	0.00695541	NGFR, TRADD, ANK2, ANK3, NFKB1	298	27	10337	6.42369	0.811405	0.419581	0.419581
	INTERPRO	IPR000488:Death domain	5	0.931099	0.0165352	NGFR, TRADD, ANK2, ANK3, NFKB1	526	36	19116	5.04753	1	0.987516	0.986598
	UP_SEQ_FEATURE	DOMAIN:Death	5	0.931099	0.0176811	NGFR, TRADD, ANK2, ANK3, NFKB1	530	39	20495	4.95767	1	1	0.99961
	UP_SEQ_FEATURE	REPEAT:ANK 11	3	0.558659	0.126573	TANC1, ANK2, ANK3	530	24	20495	4.83373	1	1	0.99961
	INTERPRO	IPR011029:Death-like domain	6	1.11732	0.158111	NGFR, TRADD, MNDA, ANK2, ANK3, NFKB1	526	104	19116	2.09667	1	1	1
	UP_SEQ_FEATURE	REPEAT:ANK 10	3	0.558659	0.171566	TANC1, ANK2, ANK3	530	29	20495	4.00033	1	1	0.99961
	UP_SEQ_FEATURE	REPEAT:ANK 7	4	0.744879	0.22877	TANC1, ANK2, ANK3, NFKB1	530	64	20495	2.41686	1	1	0.99961
	UP_SEQ_FEATURE	REPEAT:ANK 6	5	0.931099	0.275586	TANC1, ANK2, ANK3, UACA, NFKB1	530	103	20495	1.87718	1	1	0.99961
	UP_SEQ_FEATURE	REPEAT:ANK 9	3	0.558659	0.285935	TANC1, ANK2, ANK3	530	41	20495	2.8295	1	1	0.99961
	UP_SEQ_FEATURE	REPEAT:ANK 8	3	0.558659	0.333724	TANC1, ANK2, ANK3	530	46	20495	2.52194	1	1	0.99961
	UP_SEQ_FEATURE	REPEAT:ANK 5	5	0.931099	0.543999	TANC1, ANK2, ANK3, UACA, NFKB1	530	150	20495	1.28899	1	1	0.99961
	UP_SEQ_FEATURE	REPEAT:ANK 3	6	1.11732	0.662464	TANC1, GIT2, ANK2, ANK3, UACA, NFKB1	530	217	20495	1.06921	1	1	0.99961
	UP_SEQ_FEATURE	REPEAT:ANK 4	5	0.931099	0.694627	TANC1, ANK2, ANK3, UACA, NFKB1	530	182	20495	1.06236	1	1	0.99961
	UP_SEQ_FEATURE	REPEAT:ANK	5	0.931099	0.702747	TANC1, GIT2, ANK2, ANK3, UACA	530	184	20495	1.05081	1	1	0.99961
	INTERPRO	IPR020683:Ankyrin repeat-containing domain	6	1.11732	0.7704	TANC1, GIT2, ANK2, ANK3, UACA, NFKB1	526	233	19116	0.935851	1	1	1
	UP_SEQ_FEATURE	REPEAT:ANK 1	6	1.11732	0.790727	TANC1, GIT2, ANK2, ANK3, UACA, NFKB1	530	255	20495	0.909878	1	1	0.99961
	UP_SEQ_FEATURE	REPEAT:ANK 2	6	1.11732	0.793514	TANC1, GIT2, ANK2, ANK3, UACA, NFKB1	530	256	20495	0.906324	1	1	0.99961
	UP_KW_DOMAIN	KW-0040~ANK repeat	6	1.11732	0.822071	TANC1, GIT2, ANK2, ANK3, UACA, NFKB1	390	264	14922	0.86958	1	1	0.958333
	INTERPRO	IPR002110:Ankyrin repeat	6	1.11732	0.827876	TANC1, GIT2, ANK2, ANK3, UACA, NFKB1	526	253	19116	0.86187	1	1	1
	SMART	SM00248:ANK	6	1.11732	0.84282	TANC1, GIT2, ANK2, ANK3, UACA, NFKB1	298	247	10337	0.842622	1	1	1
	NA	NA	NA	NA	NA	NA	NA	NA	NA	NA	NA	NA	NA
	Category	Term	Count	%	PValue	Genes	List Total	Pop Hits	Pop Total	Fold Enrichment	Bonferroni	Benjamini	FDR
	KEGG_PATHWAY	hsa04664:Fc epsilon RI signaling pathway	5	0.931099	0.238341	MAP2K4, MAP2K2, SYK, RAC2, PLCG1	300	68	8156	1.99902	1	1	0.989967
	BIOCARTA	h_fcer1Pathway:Fc Epsilon Receptor I Signaling in Mast Cells	3	0.558659	0.609468	MAP2K4, SYK, PLCG1	85	39	1623	1.46878	1	1	1
	NA	NA	NA	NA	NA	NA	NA	NA	NA	NA	NA	NA	NA
	Category	Term	Count	%	PValue	Genes	List Total	Pop Hits	Pop Total	Fold Enrichment	Bonferroni	Benjamini	FDR
	UP_KW_BIOLOGICAL_PROCESS	KW-0037~Angiogenesis	3	0.558659	0.893085	NRP1, SYK, PTK2	305	138	11187	0.797363	1	1	0.97479
	NA	NA	NA	NA	NA	NA	NA	NA	NA	NA	NA	NA	NA
	Category	Term	Count	%	PValue	Genes	List Total	Pop Hits	Pop Total	Fold Enrichment	Bonferroni	Benjamini	FDR
	UP_SEQ_FEATURE	REPEAT:TPR 4	6	1.11732	0.116811	RANBP2, SRP72, ASPH, TRAPPC12, IFIT1, IFIT2	530	100	20495	2.32019	1	1	0.99961
	UP_SEQ_FEATURE	REPEAT:TPR 3	7	1.30354	0.172977	RANBP2, TANC1, SRP72, ASPH, TRAPPC12, IFIT1, IFIT2	530	145	20495	1.86682	1	1	0.99961
	SMART	SM00028:TPR	7	1.30354	0.179549	RANBP2, TANC1, SRP72, ASPH, TRAPPC12, IFIT1, IFIT2	298	132	10337	1.83951	1	1	1
	INTERPRO	IPR019734:Tetratricopeptide repeat	7	1.30354	0.18804	RANBP2, TANC1, SRP72, ASPH, TRAPPC12, IFIT1, IFIT2	526	140	19116	1.81711	1	1	1
	UP_SEQ_FEATURE	REPEAT:TPR 1	7	1.30354	0.228845	RANBP2, TANC1, SRP72, ASPH, TRAPPC12, IFIT1, IFIT2	530	159	20495	1.70244	1	1	0.99961
	UP_SEQ_FEATURE	REPEAT:TPR 2	7	1.30354	0.228845	RANBP2, TANC1, SRP72, ASPH, TRAPPC12, IFIT1, IFIT2	530	159	20495	1.70244	1	1	0.99961
	UP_KW_DOMAIN	KW-0802~TPR repeat	7	1.30354	0.283573	RANBP2, TANC1, SRP72, ASPH, TRAPPC12, IFIT1, IFIT2	390	170	14922	1.57548	0.999761	0.859012	0.790291
	UP_SEQ_FEATURE	REPEAT:TPR 5	4	0.744879	0.348201	RANBP2, SRP72, IFIT1, IFIT2	530	81	20495	1.90962	1	1	0.99961
	UP_SEQ_FEATURE	REPEAT:TPR	4	0.744879	0.459112	TANC1, SRP72, TRAPPC12, IFIT2	530	97	20495	1.59463	1	1	0.99961
	UP_SEQ_FEATURE	REPEAT:TPR 7	3	0.558659	0.502912	RANBP2, IFIT1, IFIT2	530	65	20495	1.78476	1	1	0.99961
	INTERPRO	IPR011990:Tetratricopeptide-like helical	7	1.30354	0.573188	RANBP2, TANC1, SRP72, ASPH, TRAPPC12, IFIT1, IFIT2	526	222	19116	1.14593	1	1	1
	UP_SEQ_FEATURE	REPEAT:TPR 6	3	0.558659	0.587469	RANBP2, IFIT1, IFIT2	530	76	20495	1.52644	1	1	0.99961
	NA	NA	NA	NA	NA	NA	NA	NA	NA	NA	NA	NA	NA
	Category	Term	Count	%	PValue	Genes	List Total	Pop Hits	Pop Total	Fold Enrichment	Bonferroni	Benjamini	FDR
	BIOCARTA	h_mCalpainPathway:mCalpain and friends in Cell motility	3	0.558659	0.316592	ITGB1, PTK2, MYLK	85	22	1623	2.60374	1	1	1
	BIOCARTA	h_ecmPathway:Erk and PI-3 Kinase Are Necessary for Collagen Binding in Corneal Epithelia	3	0.558659	0.355337	ITGB1, PTK2, MYLK	85	24	1623	2.38676	1	1	1
	KEGG_PATHWAY	hsa04510:Focal adhesion	9	1.67598	0.456762	ITGB1, CAV1, RAC2, ITGB8, ITGA7, LAMB1, TLN2, PTK2, MYLK	300	201	8156	1.21731	1	1	0.989967
	NA	NA	NA	NA	NA	NA	NA	NA	NA	NA	NA	NA	NA
	Category	Term	Count	%	PValue	Genes	List Total	Pop Hits	Pop Total	Fold Enrichment	Bonferroni	Benjamini	FDR
	UP_SEQ_FEATURE	TOPO_DOM:Mitochondrial intermembrane	5	0.931099	0.409963	ATAD1, TIMM29, SLC44A1, USP30, RNF185	530	126	20495	1.53452	1	1	0.99961
	UP_KW_CELLULAR_COMPONENT	KW-1000~Mitochondrion outer membrane	5	0.931099	0.579372	ATAD1, RAB32, SLC44A1, USP30, RNF185	484	147	17543	1.23285	1	0.926996	0.791809
	NA	NA	NA	NA	NA	NA	NA	NA	NA	NA	NA	NA	NA
	Category	Term	Count	%	PValue	Genes	List Total	Pop Hits	Pop Total	Fold Enrichment	Bonferroni	Benjamini	FDR
	UP_KW_CELLULAR_COMPONENT	KW-0964~Secreted	45	8.37989	0.98547	CRP, GPI, NRP1, ENDOD1, AFM, STC1, LTBP2, OXT, IFI35, ITIH1, FBLN2, SERPINA4, CPN2, CTSS, JCHAIN, C4B, PTPRZ1, EMILIN3, S100A12, COL10A1, SPOCK1, NCAM1, GC, LGI1, CGREF1, CD163, NHLRC3, ZG16B, LAMB1, IL16, PPBP, F3, VASN, SFRP4, COL3A1, AZGP1, VCAN, BPIFB1, SLPI, IGLL1, COL7A1, MZB1, PTX3, AVP, STX1A	484	2123	17543	0.768283	1	1	0.98547
	NA	NA	NA	NA	NA	NA	NA	NA	NA	NA	NA	NA	NA
	Category	Term	Count	%	PValue	Genes	List Total	Pop Hits	Pop Total	Fold Enrichment	Bonferroni	Benjamini	FDR
	UP_KW_BIOLOGICAL_PROCESS	KW-0509~mRNA transport	5	0.931099	0.393613	RANBP2, BCLAF1, SEH1L, CETN2, HNRNPA1	305	117	11187	1.56747	1	1	0.97479
	UP_KW_CELLULAR_COMPONENT	KW-0906~Nuclear pore complex	3	0.558659	0.402065	RANBP2, SEH1L, CETN2	484	50	17543	2.17475	1	0.880504	0.752097
	NA	NA	NA	NA	NA	NA	NA	NA	NA	NA	NA	NA	NA
	Category	Term	Count	%	PValue	Genes	List Total	Pop Hits	Pop Total	Fold Enrichment	Bonferroni	Benjamini	FDR
	UP_SEQ_FEATURE	ACT_SITE:Phosphocysteine intermediate	5	0.931099	0.197865	PTPN1, PTPRU, DUSP3, PTPRZ1, DNAJC6	530	89	20495	2.17246	1	1	0.99961
	INTERPRO	IPR000387:Protein-tyrosine/Dual specificity phosphatase	5	0.931099	0.22277	PTPN1, PTPRU, DUSP3, PTPRZ1, DNAJC6	526	88	19116	2.0649	1	1	1
	UP_SEQ_FEATURE	DOMAIN:TYR_PHOSPHATASE_2	4	0.744879	0.22877	PTPN1, DUSP3, PTPRZ1, DNAJC6	530	64	20495	2.41686	1	1	0.99961
	INTERPRO	IPR000242:Protein-tyrosine phosphatase, receptor/non-receptor type	3	0.558659	0.280494	PTPN1, PTPRU, PTPRZ1	526	38	19116	2.86912	1	1	1
	SMART	SM00194:PTPc	3	0.558659	0.287768	PTPN1, PTPRU, PTPRZ1	298	37	10337	2.81253	1	1	1
	INTERPRO	IPR016130:Protein-tyrosine phosphatase, active site	4	0.744879	0.347273	PTPN1, PTPRU, DUSP3, PTPRZ1	526	76	19116	1.91275	1	1	1
	UP_KW_MOLECULAR_FUNCTION	KW-0904~Protein phosphatase	5	0.931099	0.471901	PTPN1, PTPRU, DUSP3, PTPRZ1, DNAJC6	308	134	11655	1.41197	1	1	0.974359
	INTERPRO	IPR003595:Protein-tyrosine phosphatase, catalytic	3	0.558659	0.519563	PTPN1, PTPRU, PTPRZ1	526	63	19116	1.73058	1	1	1
	SMART	SM00404:PTPc_motif	3	0.558659	0.544379	PTPN1, PTPRU, PTPRZ1	298	63	10337	1.65181	1	1	1
	UP_SEQ_FEATURE	DOMAIN:Tyrosine-protein phosphatase	3	0.558659	0.587469	PTPN1, DUSP3, PTPRZ1	530	76	20495	1.52644	1	1	0.99961
	NA	NA	NA	NA	NA	NA	NA	NA	NA	NA	NA	NA	NA
	Category	Term	Count	%	PValue	Genes	List Total	Pop Hits	Pop Total	Fold Enrichment	Bonferroni	Benjamini	FDR
	BBID	17.Activators-CAM	3	0.558659	0.0485109	VCAM1, TRADD, NFKB1	17	9	388	7.60784	0.815613	1	1
	KEGG_PATHWAY	hsa04064:NF-kappa B signaling pathway	8	1.48976	0.086893	PIAS4, VCAM1, SYK, TRADD, ATM, IKBKG, PLCG1, NFKB1	300	104	8156	2.09128	1	0.940176	0.927641
	BIOCARTA	h_stressPathway:TNF/Stress Related Signaling	4	0.744879	0.135688	MAP2K4, TRADD, IKBKG, NFKB1	85	25	1623	3.05506	1	1	1
	BIOCARTA	h_relaPathway:Acetylation and Deacetylation of RelA in The Nucleus	3	0.558659	0.199149	TRADD, IKBKG, NFKB1	85	16	1623	3.58015	1	1	1
	KEGG_PATHWAY	hsa04920:Adipocytokine signaling pathway	5	0.931099	0.246351	PRKAA1, TRADD, IKBKG, PCK1, NFKB1	300	69	8156	1.97005	1	1	0.989967
	KEGG_PATHWAY	hsa05164:Influenza A	9	1.67598	0.290613	FDPS, DNAJB1, HLA-DRB5, MAP2K2, OAS3, TRADD, IKBKG, NFKB1, KPNA1	300	171	8156	1.43088	1	1	0.989967
	BIOCARTA	h_nfkbPathway:NF-kB Signaling Pathway	3	0.558659	0.336044	TRADD, IKBKG, NFKB1	85	23	1623	2.49054	1	1	1
	KEGG_PATHWAY	hsa05160:Hepatitis C	8	1.48976	0.353307	MAP2K2, YWHAB, OAS3, TRADD, ARAF, IKBKG, IFIT1, NFKB1	300	157	8156	1.38531	1	1	0.989967
	KEGG_PATHWAY	hsa05162:Measles	7	1.30354	0.40122	HSPA8, OAS3, TRADD, MSN, IKBKG, HSPA2, NFKB1	300	139	8156	1.36911	1	1	0.989967
	KEGG_PATHWAY	hsa04936:Alcoholic liver disease	7	1.30354	0.421009	C4B, MAP2K4, PRKAA1, ACOX1, TRADD, IKBKG, NFKB1	300	142	8156	1.34019	1	1	0.989967
	KEGG_PATHWAY	hsa04210:Apoptosis	6	1.11732	0.561685	MAP2K2, TRADD, ATM, IKBKG, CTSS, NFKB1	300	136	8156	1.19941	1	1	0.989967
	KEGG_PATHWAY	hsa04668:TNF signaling pathway	5	0.931099	0.592311	MAP2K4, VCAM1, TRADD, IKBKG, NFKB1	300	112	8156	1.21369	1	1	0.989967
	KEGG_PATHWAY	hsa04622:RIG-I-like receptor signaling pathway	3	0.558659	0.733085	TRADD, IKBKG, NFKB1	300	70	8156	1.16514	1	1	0.989967
	KEGG_PATHWAY	hsa05203:Viral carcinogenesis	7	1.30354	0.764751	SYK, YWHAB, TRADD, MAPKAPK2, SCRIB, IKBKG, NFKB1	300	204	8156	0.932876	1	1	0.989967
	KEGG_PATHWAY	hsa04657:IL-17 signaling pathway	3	0.558659	0.864794	TRADD, IKBKG, NFKB1	300	94	8156	0.86766	1	1	0.989967
	KEGG_PATHWAY	hsa05168:Herpes simplex virus 1 infection	8	1.48976	0.99939	HLA-DRB5, EIF2B2, SYK, OAS3, TRADD, IKBKG, NFKB1, NECTIN2	300	495	8156	0.43938	1	1	0.99939
	NA	NA	NA	NA	NA	NA	NA	NA	NA	NA	NA	NA	NA
	Category	Term	Count	%	PValue	Genes	List Total	Pop Hits	Pop Total	Fold Enrichment	Bonferroni	Benjamini	FDR
	UP_KW_BIOLOGICAL_PROCESS	KW-0507~mRNA processing	13	2.42086	0.336275	HSPA8, KHDRBS3, CPSF6, CELF1, HNRNPU, AKAP17A, CWC15, BCLAF1, HNRNPF, CLNS1A, CSTF1, HNRNPA1, GRSF1	305	379	11187	1.25811	1	1	0.97479
	UP_SEQ_FEATURE	DOMAIN:RRM 3	3	0.558659	0.371286	CELF1, HNRNPF, GRSF1	530	50	20495	2.32019	1	1	0.99961
	UP_SEQ_FEATURE	DOMAIN:RRM 1	4	0.744879	0.511569	CELF1, HNRNPF, HNRNPA1, GRSF1	530	105	20495	1.47314	1	1	0.99961
	UP_SEQ_FEATURE	DOMAIN:RRM 2	4	0.744879	0.511569	CELF1, HNRNPF, HNRNPA1, GRSF1	530	105	20495	1.47314	1	1	0.99961
	UP_KW_MOLECULAR_FUNCTION	KW-0694~RNA-binding	20	3.72439	0.563669	RANBP2, RPL5, KHDRBS3, CPSF6, STAU1, CELF1, EIF1AX, HNRNPU, AKAP17A, LARP4B, IFIT1, IFIT2, BCLAF1, LARP1, OAS3, HNRNPF, HNRNPA1, GRSF1, EIF4G3, TRIM21	308	733	11655	1.03249	1	1	0.974359
	UP_SEQ_FEATURE	DOMAIN:RRM	7	1.30354	0.580397	CPSF6, CELF1, HNRNPF, LARP4B, AKAP17A, HNRNPA1, GRSF1	530	238	20495	1.13735	1	1	0.99961
	INTERPRO	IPR012677:Nucleotide-binding, alpha-beta plait	7	1.30354	0.748591	CPSF6, CELF1, HNRNPF, LARP4B, IFI35, HNRNPA1, GRSF1	526	268	19116	0.949237	1	1	1
	SMART	SM00360:RRM	5	0.931099	0.879355	CPSF6, CELF1, HNRNPF, HNRNPA1, GRSF1	298	219	10337	0.791962	1	1	1
	INTERPRO	IPR000504:RNA recognition motif domain	5	0.931099	0.887871	CPSF6, CELF1, HNRNPF, HNRNPA1, GRSF1	526	234	19116	0.776543	1	1	1
	NA	NA	NA	NA	NA	NA	NA	NA	NA	NA	NA	NA	NA
	Category	Term	Count	%	PValue	Genes	List Total	Pop Hits	Pop Total	Fold Enrichment	Bonferroni	Benjamini	FDR
	UP_KW_MOLECULAR_FUNCTION	KW-1278~Translocase	6	1.11732	0.139565	ATAD1, RALBP1, ABCC1, ATP2B3, ABCA8, NDUFV2	308	104	11655	2.18313	0.999993	0.743574	0.715337
	INTERPRO	IPR003593:AAA+ ATPase domain	5	0.931099	0.53867	ATAD1, ABCC1, DNAH6, NTPCR, ABCA8	526	140	19116	1.29794	1	1	1
	SMART	SM00382:AAA	5	0.931099	0.575137	ATAD1, ABCC1, DNAH6, NTPCR, ABCA8	298	140	10337	1.23885	1	1	1
	NA	NA	NA	NA	NA	NA	NA	NA	NA	NA	NA	NA	NA
	Category	Term	Count	%	PValue	Genes	List Total	Pop Hits	Pop Total	Fold Enrichment	Bonferroni	Benjamini	FDR
	KEGG_PATHWAY	hsa00640:Propanoate metabolism	5	0.931099	0.0283714	PCCA, ACOX1, ECHDC1, ACADS, DLD	300	32	8156	4.24792	0.999822	0.607959	0.599853
	UP_SEQ_FEATURE	BINDING:FAD	3	0.558659	0.460946	ACOX1, ACADS, DLD	530	60	20495	1.93349	1	1	0.99961
	UP_KW_LIGAND	KW-0274~FAD	3	0.558659	0.85778	ACOX1, ACADS, DLD	209	111	6822	0.882193	1	1	1
	UP_KW_LIGAND	KW-0285~Flavoprotein	3	0.558659	0.899341	ACOX1, ACADS, DLD	209	125	6822	0.783388	1	1	1
	NA	NA	NA	NA	NA	NA	NA	NA	NA	NA	NA	NA	NA
	Category	Term	Count	%	PValue	Genes	List Total	Pop Hits	Pop Total	Fold Enrichment	Bonferroni	Benjamini	FDR
	UP_KW_MOLECULAR_FUNCTION	KW-1183~Host cell receptor for virus entry	3	0.558659	0.56182	ITGB1, NCAM1, NECTIN2	308	71	11655	1.59891	1	1	0.974359
	NA	NA	NA	NA	NA	NA	NA	NA	NA	NA	NA	NA	NA
	Category	Term	Count	%	PValue	Genes	List Total	Pop Hits	Pop Total	Fold Enrichment	Bonferroni	Benjamini	FDR
	UP_SEQ_FEATURE	REGION:Triple-helical region	3	0.558659	0.117953	COL3A1, COL7A1, COL10A1	530	23	20495	5.04389	1	1	0.99961
	UP_KW_PTM	KW-0379~Hydroxylation	9	1.67598	0.361459	FDPS, GPI, COL3A1, HSDL2, COL7A1, DRG1, COL10A1, LTBP2, NFKB1	476	200	14097	1.3327	0.999995	0.88615	0.791206
	INTERPRO	IPR008160:Collagen triple helix repeat	4	0.744879	0.399693	MSR1, COL3A1, COL7A1, COL10A1	526	83	19116	1.75143	1	1	1
	UP_KW_DOMAIN	KW-0176~Collagen	4	0.744879	0.458956	MSR1, COL3A1, COL7A1, COL10A1	390	96	14922	1.59423	1	1	0.958333
	KEGG_PATHWAY	hsa04974:Protein digestion and absorption	4	0.744879	0.734437	COL3A1, COL7A1, COL10A1, ATP1B3	300	103	8156	1.05579	1	1	0.989967
	NA	NA	NA	NA	NA	NA	NA	NA	NA	NA	NA	NA	NA
	Category	Term	Count	%	PValue	Genes	List Total	Pop Hits	Pop Total	Fold Enrichment	Bonferroni	Benjamini	FDR
	UP_KW_BIOLOGICAL_PROCESS	KW-0152~Cholesterol biosynthesis	3	0.558659	0.110245	FDPS, PRKAA1, LBR	305	21	11187	5.23981	0.999999	0.925761	0.894902
	UP_KW_BIOLOGICAL_PROCESS	KW-0756~Sterol biosynthesis	3	0.558659	0.156498	FDPS, PRKAA1, LBR	305	26	11187	4.23216	1	0.938988	0.907689
	UP_KW_BIOLOGICAL_PROCESS	KW-0752~Steroid biosynthesis	3	0.558659	0.336892	FDPS, PRKAA1, LBR	305	44	11187	2.50082	1	1	0.97479
	UP_KW_BIOLOGICAL_PROCESS	KW-0153~Cholesterol metabolism	3	0.558659	0.539179	FDPS, PRKAA1, LBR	305	66	11187	1.66721	1	1	0.97479
	UP_KW_BIOLOGICAL_PROCESS	KW-1207~Sterol metabolism	3	0.558659	0.601577	FDPS, PRKAA1, LBR	305	74	11187	1.48697	1	1	0.97479
	UP_KW_BIOLOGICAL_PROCESS	KW-0753~Steroid metabolism	3	0.558659	0.774356	FDPS, PRKAA1, LBR	305	103	11187	1.06831	1	1	0.97479
	UP_KW_BIOLOGICAL_PROCESS	KW-0444~Lipid biosynthesis	4	0.744879	0.845297	FDPS, PRKAA1, SERINC1, LBR	305	170	11187	0.863028	1	1	0.97479
	NA	NA	NA	NA	NA	NA	NA	NA	NA	NA	NA	NA	NA
	Category	Term	Count	%	PValue	Genes	List Total	Pop Hits	Pop Total	Fold Enrichment	Bonferroni	Benjamini	FDR
	KEGG_PATHWAY	hsa04370:VEGF signaling pathway	5	0.931099	0.169706	MAP2K2, MAPKAPK2, RAC2, PLCG1, PTK2	300	59	8156	2.30395	1	1	0.989967
	KEGG_PATHWAY	hsa04012:ErbB signaling pathway	6	1.11732	0.200836	MAP2K4, MAP2K2, CAMK2A, ARAF, PLCG1, PTK2	300	85	8156	1.91906	1	1	0.989967
	KEGG_PATHWAY	hsa04664:Fc epsilon RI signaling pathway	5	0.931099	0.238341	MAP2K4, MAP2K2, SYK, RAC2, PLCG1	300	68	8156	1.99902	1	1	0.989967
	KEGG_PATHWAY	hsa04520:Adherens junction	5	0.931099	0.262543	PTPN1, RAC2, WAS, WASF3, NECTIN2	300	71	8156	1.91455	1	1	0.989967
	KEGG_PATHWAY	hsa04666:Fc gamma R-mediated phagocytosis	6	1.11732	0.282999	MARCKS, SYK, RAC2, WAS, PLCG1, WASF3	300	97	8156	1.68165	1	1	0.989967
	KEGG_PATHWAY	hsa05231:Choline metabolism in cancer	6	1.11732	0.290148	MAP2K2, SLC44A1, RAC2, WAS, PLCG1, WASF3	300	98	8156	1.66449	1	1	0.989967
	UP_KW_MOLECULAR_FUNCTION	KW-0829~Tyrosine-protein kinase	5	0.931099	0.34736	MAP2K4, MAP2K2, SYK, MATK, PTK2	308	113	11655	1.67438	1	1	0.974359
	BIOCARTA	h_pyk2Pathway:Links between Pyk2 and Map Kinases	3	0.558659	0.430279	MAP2K4, MAP2K2, PLCG1	85	28	1623	2.0458	1	1	1
	BIOCARTA	h_at1rPathway:Angiotensin II mediated activation of JNK Pathway via Pyk2 dependent signaling	3	0.558659	0.517193	MAP2K4, MAP2K2, PTK2	85	33	1623	1.73583	1	1	1
	INTERPRO	IPR001245:Serine-threonine/tyrosine-protein kinase catalytic domain	5	0.931099	0.577326	NRBP2, SYK, MATK, ARAF, PTK2	526	147	19116	1.23613	1	1	1
	KEGG_PATHWAY	hsa04650:Natural killer cell mediated cytotoxicity	5	0.931099	0.684335	MAP2K2, SYK, ARAF, RAC2, PLCG1	300	126	8156	1.07884	1	1	0.989967
	INTERPRO	IPR020635:Tyrosine-protein kinase, catalytic domain	3	0.558659	0.706045	SYK, MATK, PTK2	526	89	19116	1.22502	1	1	1
	SMART	SM00219:TyrKc	3	0.558659	0.730036	SYK, MATK, PTK2	298	89	10337	1.16926	1	1	1
	INTERPRO	IPR008266:Tyrosine-protein kinase, active site	3	0.558659	0.744653	SYK, MATK, PTK2	526	96	19116	1.13569	1	1	1
	KEGG_PATHWAY	hsa04935:Growth hormone synthesis, secretion and action	4	0.744879	0.817762	MAP2K4, MAP2K2, PLCG1, PTK2	300	119	8156	0.913838	1	1	0.989967
	NA	NA	NA	NA	NA	NA	NA	NA	NA	NA	NA	NA	NA
	Category	Term	Count	%	PValue	Genes	List Total	Pop Hits	Pop Total	Fold Enrichment	Bonferroni	Benjamini	FDR
	UP_KW_LIGAND	KW-0915~Sodium	6	1.11732	0.412611	SLC12A2, PDXK, SLC9A6, SLC1A3, ATP1B3, SLC4A4	209	138	6822	1.41918	1	1	1
	UP_KW_LIGAND	KW-0630~Potassium	3	0.558659	0.931176	SLC12A2, SLC1A3, ATP1B3	209	140	6822	0.699453	1	1	1
	NA	NA	NA	NA	NA	NA	NA	NA	NA	NA	NA	NA	NA
	Category	Term	Count	%	PValue	Genes	List Total	Pop Hits	Pop Total	Fold Enrichment	Bonferroni	Benjamini	FDR
	UP_SEQ_FEATURE	DOMAIN:Cadherin	4	0.744879	0.298594	CDH2, CDH11, CDH13, PCDH1	530	74	20495	2.09026	1	1	0.99961
	UP_SEQ_FEATURE	DOMAIN:Cadherin 5	4	0.744879	0.505156	CDH2, CDH11, CDH13, PCDH1	530	104	20495	1.4873	1	1	0.99961
	UP_SEQ_FEATURE	DOMAIN:Cadherin 3	4	0.744879	0.549092	CDH2, CDH11, CDH13, PCDH1	530	111	20495	1.39351	1	1	0.99961
	UP_SEQ_FEATURE	DOMAIN:Cadherin 4	4	0.744879	0.549092	CDH2, CDH11, CDH13, PCDH1	530	111	20495	1.39351	1	1	0.99961
	UP_SEQ_FEATURE	DOMAIN:Cadherin 1	4	0.744879	0.567206	CDH2, CDH11, CDH13, PCDH1	530	114	20495	1.35684	1	1	0.99961
	UP_SEQ_FEATURE	DOMAIN:Cadherin 2	4	0.744879	0.567206	CDH2, CDH11, CDH13, PCDH1	530	114	20495	1.35684	1	1	0.99961
	INTERPRO	IPR020894:Cadherin conserved site	4	0.744879	0.6036	CDH2, CDH11, CDH13, PCDH1	526	113	19116	1.28645	1	1	1
	INTERPRO	IPR002126:Cadherin	4	0.744879	0.632868	CDH2, CDH11, CDH13, PCDH1	526	118	19116	1.23194	1	1	1
	INTERPRO	IPR015919:Cadherin-like	4	0.744879	0.649694	CDH2, CDH11, CDH13, PCDH1	526	121	19116	1.2014	1	1	1
	SMART	SM00112:CA	4	0.744879	0.652464	CDH2, CDH11, CDH13, PCDH1	298	116	10337	1.19614	1	1	1
	UP_KW_PTM	KW-0165~Cleavage on pair of basic residues	9	1.67598	0.793963	C4B, CDH2, CDH11, ATP6AP2, CDH13, ITGA7, OXT, PPBP, AVP	476	299	14097	0.891438	1	1	0.925926
	NA	NA	NA	NA	NA	NA	NA	NA	NA	NA	NA	NA	NA
	Category	Term	Count	%	PValue	Genes	List Total	Pop Hits	Pop Total	Fold Enrichment	Bonferroni	Benjamini	FDR
	KEGG_PATHWAY	hsa04066:HIF-1 signaling pathway	7	1.30354	0.210156	PFKL, MAP2K2, PDHA1, CAMK2A, PLCG1, GAPDH, NFKB1	300	109	8156	1.74593	1	1	0.989967
	KEGG_PATHWAY	hsa04722:Neurotrophin signaling pathway	7	1.30354	0.270899	NGFR, MAP2K2, MAPKAPK2, CAMK2A, MATK, PLCG1, NFKB1	300	119	8156	1.59922	1	1	0.989967
	BIOCARTA	h_biopeptidesPathway:Bioactive Peptide Induced Signaling Pathway	4	0.744879	0.313718	MAP2K2, CAMK2A, PLCG1, MYLK	85	38	1623	2.00991	1	1	1
	KEGG_PATHWAY	hsa05214:Glioma	4	0.744879	0.522623	MAP2K2, CAMK2A, ARAF, PLCG1	300	75	8156	1.44996	1	1	0.989967
	KEGG_PATHWAY	hsa05235:PD-L1 expression and PD-1 checkpoint pathway in cancer	4	0.744879	0.63924	MAP2K2, IKBKG, PLCG1, NFKB1	300	89	8156	1.22187	1	1	0.989967
	KEGG_PATHWAY	hsa04660:T cell receptor signaling pathway	4	0.744879	0.740414	MAP2K2, IKBKG, PLCG1, NFKB1	300	104	8156	1.04564	1	1	0.989967
	NA	NA	NA	NA	NA	NA	NA	NA	NA	NA	NA	NA	NA
	Category	Term	Count	%	PValue	Genes	List Total	Pop Hits	Pop Total	Fold Enrichment	Bonferroni	Benjamini	FDR
	UP_KW_BIOLOGICAL_PROCESS	KW-0970~Cilium biogenesis/degradation	7	1.30354	0.436444	OFD1, CCDC88A, PCM1, CROCC, BBS7, SNAP29, CEP89	305	195	11187	1.31667	1	1	0.97479
	NA	NA	NA	NA	NA	NA	NA	NA	NA	NA	NA	NA	NA
	Category	Term	Count	%	PValue	Genes	List Total	Pop Hits	Pop Total	Fold Enrichment	Bonferroni	Benjamini	FDR
	UP_SEQ_FEATURE	REPEAT:HEAT 5	3	0.558659	0.30513	MROH1, HTT, EIF4G3	530	43	20495	2.69789	1	1	0.99961
	UP_SEQ_FEATURE	REPEAT:HEAT 4	3	0.558659	0.371286	MROH1, HTT, EIF4G3	530	50	20495	2.32019	1	1	0.99961
	UP_SEQ_FEATURE	REPEAT:HEAT 3	3	0.558659	0.434794	MROH1, HTT, EIF4G3	530	57	20495	2.03525	1	1	0.99961
	UP_SEQ_FEATURE	REPEAT:HEAT 1	3	0.558659	0.511049	MROH1, HTT, EIF4G3	530	66	20495	1.75772	1	1	0.99961
	UP_SEQ_FEATURE	REPEAT:HEAT 2	3	0.558659	0.511049	MROH1, HTT, EIF4G3	530	66	20495	1.75772	1	1	0.99961
	NA	NA	NA	NA	NA	NA	NA	NA	NA	NA	NA	NA	NA
	Category	Term	Count	%	PValue	Genes	List Total	Pop Hits	Pop Total	Fold Enrichment	Bonferroni	Benjamini	FDR
	INTERPRO	IPR005829:Sugar transporter, conserved site	3	0.558659	0.229281	SV2C, SV2A, SLC2A3	526	33	19116	3.30384	1	1	1
	INTERPRO	IPR005828:General substrate transporter	3	0.558659	0.280494	SV2C, SV2A, SLC2A3	526	38	19116	2.86912	1	1	1
	UP_SEQ_FEATURE	DOMAIN:MFS	3	0.558659	0.527059	SV2C, SV2A, SLC2A3	530	68	20495	1.70602	1	1	0.99961
	INTERPRO	IPR020846:Major facilitator superfamily domain	3	0.558659	0.759825	SV2C, SV2A, SLC2A3	526	99	19116	1.10128	1	1	1
	NA	NA	NA	NA	NA	NA	NA	NA	NA	NA	NA	NA	NA
	Category	Term	Count	%	PValue	Genes	List Total	Pop Hits	Pop Total	Fold Enrichment	Bonferroni	Benjamini	FDR
	KEGG_PATHWAY	hsa05120:Epithelial cell signaling in Helicobacter pylori infection	6	1.11732	0.113211	MAP2K4, PTPRZ1, IKBKG, PLCG1, NFKB1, JAM2	300	70	8156	2.33029	1	0.961834	0.949009
	BIOCARTA	h_stressPathway:TNF/Stress Related Signaling	4	0.744879	0.135688	MAP2K4, TRADD, IKBKG, NFKB1	85	25	1623	3.05506	1	1	1
	KEGG_PATHWAY	hsa05208:Chemical carcinogenesis - reactive oxygen species	11	2.04842	0.301031	MAP2K4, PTPN1, NDUFA13, MAP2K2, NDUFS6, ARAF, PPIF, IKBKG, NDUFV2, PTK2, NFKB1	300	223	8156	1.34105	1	1	0.989967
	BIOCARTA	h_ceramidePathway:Ceramide Signaling Pathway	3	0.558659	0.316592	MAP2K4, TRADD, NFKB1	85	22	1623	2.60374	1	1	1
	KEGG_PATHWAY	hsa04936:Alcoholic liver disease	7	1.30354	0.421009	C4B, MAP2K4, PRKAA1, ACOX1, TRADD, IKBKG, NFKB1	300	142	8156	1.34019	1	1	0.989967
	KEGG_PATHWAY	hsa05166:Human T-cell leukemia virus 1 infection	9	1.67598	0.571254	FDPS, MAP2K4, NRP1, HLA-DRB5, MAP2K2, ATM, IKBKG, TLN2, NFKB1	300	222	8156	1.10216	1	1	0.989967
	KEGG_PATHWAY	hsa04668:TNF signaling pathway	5	0.931099	0.592311	MAP2K4, VCAM1, TRADD, IKBKG, NFKB1	300	112	8156	1.21369	1	1	0.989967
	BIOCARTA	h_tollPathway:Toll-Like Receptor Pathway	3	0.558659	0.595047	MAP2K4, IKBKG, NFKB1	85	38	1623	1.50743	1	1	1
	KEGG_PATHWAY	hsa05215:Prostate cancer	4	0.744879	0.696298	MAP2K2, ARAF, IKBKG, NFKB1	300	97	8156	1.1211	1	1	0.989967
	KEGG_PATHWAY	hsa05161:Hepatitis B	6	1.11732	0.714274	MAP2K4, MAP2K2, YWHAB, ARAF, IKBKG, NFKB1	300	162	8156	1.00691	1	1	0.989967
	KEGG_PATHWAY	hsa04620:Toll-like receptor signaling pathway	4	0.744879	0.740414	MAP2K4, MAP2K2, IKBKG, NFKB1	300	104	8156	1.04564	1	1	0.989967
	KEGG_PATHWAY	hsa05142:Chagas disease	3	0.558659	0.893334	MAP2K4, IKBKG, NFKB1	300	102	8156	0.799608	1	1	0.989967
	NA	NA	NA	NA	NA	NA	NA	NA	NA	NA	NA	NA	NA
	Category	Term	Count	%	PValue	Genes	List Total	Pop Hits	Pop Total	Fold Enrichment	Bonferroni	Benjamini	FDR
	UP_KW_BIOLOGICAL_PROCESS	KW-0507~mRNA processing	13	2.42086	0.336275	HSPA8, KHDRBS3, CPSF6, CELF1, HNRNPU, AKAP17A, CWC15, BCLAF1, HNRNPF, CLNS1A, CSTF1, HNRNPA1, GRSF1	305	379	11187	1.25811	1	1	0.97479
	UP_KW_CELLULAR_COMPONENT	KW-0747~Spliceosome	6	1.11732	0.358622	HSPA8, HNRNPF, HNRNPU, AKAP17A, CWC15, HNRNPA1	484	143	17543	1.52081	1	0.880504	0.752097
	UP_KW_BIOLOGICAL_PROCESS	KW-0508~mRNA splicing	9	1.67598	0.553157	HSPA8, BCLAF1, CELF1, HNRNPF, CLNS1A, HNRNPU, AKAP17A, CWC15, HNRNPA1	305	295	11187	1.11901	1	1	0.97479
	UP_SEQ_FEATURE	DOMAIN:RRM	7	1.30354	0.580397	CPSF6, CELF1, HNRNPF, LARP4B, AKAP17A, HNRNPA1, GRSF1	530	238	20495	1.13735	1	1	0.99961
	KEGG_PATHWAY	hsa03040:Spliceosome	5	0.931099	0.793264	HSPA8, HNRNPU, HSPA2, CWC15, HNRNPA1	300	147	8156	0.924717	1	1	0.989967
	NA	NA	NA	NA	NA	NA	NA	NA	NA	NA	NA	NA	NA
	Category	Term	Count	%	PValue	Genes	List Total	Pop Hits	Pop Total	Fold Enrichment	Bonferroni	Benjamini	FDR
	BIOCARTA	h_stressPathway:TNF/Stress Related Signaling	4	0.744879	0.135688	MAP2K4, TRADD, IKBKG, NFKB1	85	25	1623	3.05506	1	1	1
	KEGG_PATHWAY	hsa05221:Acute myeloid leukemia	5	0.931099	0.230394	MAP2K2, ARAF, IKBKG, MPO, NFKB1	300	67	8156	2.02886	1	1	0.989967
	KEGG_PATHWAY	hsa05212:Pancreatic cancer	5	0.931099	0.303796	RALBP1, ARAF, RAC2, IKBKG, NFKB1	300	76	8156	1.7886	1	1	0.989967
	KEGG_PATHWAY	hsa05220:Chronic myeloid leukemia	5	0.931099	0.303796	BCR, MAP2K2, ARAF, IKBKG, NFKB1	300	76	8156	1.7886	1	1	0.989967
	KEGG_PATHWAY	hsa04662:B cell receptor signaling pathway	5	0.931099	0.354104	MAP2K2, SYK, RAC2, IKBKG, NFKB1	300	82	8156	1.65772	1	1	0.989967
	KEGG_PATHWAY	hsa04210:Apoptosis	6	1.11732	0.561685	MAP2K2, TRADD, ATM, IKBKG, CTSS, NFKB1	300	136	8156	1.19941	1	1	0.989967
	KEGG_PATHWAY	hsa05235:PD-L1 expression and PD-1 checkpoint pathway in cancer	4	0.744879	0.63924	MAP2K2, IKBKG, PLCG1, NFKB1	300	89	8156	1.22187	1	1	0.989967
	KEGG_PATHWAY	hsa04071:Sphingolipid signaling pathway	5	0.931099	0.640228	ABCC1, MAP2K2, TRADD, RAC2, NFKB1	300	119	8156	1.1423	1	1	0.989967
	KEGG_PATHWAY	hsa05215:Prostate cancer	4	0.744879	0.696298	MAP2K2, ARAF, IKBKG, NFKB1	300	97	8156	1.1211	1	1	0.989967
	KEGG_PATHWAY	hsa05161:Hepatitis B	6	1.11732	0.714274	MAP2K4, MAP2K2, YWHAB, ARAF, IKBKG, NFKB1	300	162	8156	1.00691	1	1	0.989967
	KEGG_PATHWAY	hsa04620:Toll-like receptor signaling pathway	4	0.744879	0.740414	MAP2K4, MAP2K2, IKBKG, NFKB1	300	104	8156	1.04564	1	1	0.989967
	KEGG_PATHWAY	hsa04660:T cell receptor signaling pathway	4	0.744879	0.740414	MAP2K2, IKBKG, PLCG1, NFKB1	300	104	8156	1.04564	1	1	0.989967
	NA	NA	NA	NA	NA	NA	NA	NA	NA	NA	NA	NA	NA
	Category	Term	Count	%	PValue	Genes	List Total	Pop Hits	Pop Total	Fold Enrichment	Bonferroni	Benjamini	FDR
	UP_SEQ_FEATURE	ACT_SITE:Glycyl thioester intermediate	5	0.931099	0.124195	HERC4, UBA6, UBE2D2, UBR5, UBE2Z	530	74	20495	2.61283	1	1	0.99961
	KEGG_PATHWAY	hsa04120:Ubiquitin mediated proteolysis	7	1.30354	0.421009	PIAS4, HERC4, UBA6, UBE2D2, UBR5, CUL1, UBE2Z	300	142	8156	1.34019	1	1	0.989967
	UP_KW_BIOLOGICAL_PROCESS	KW-0833~Ubl conjugation pathway	18	3.35196	0.793054	RNF31, PIAS4, RANBP2, NUMBL, UBA6, UBE2D2, MYCBP2, CUL1, DCAF8, UBE2Z, COMMD6, HERC4, UBR5, USP30, STAMBP, FBXO7, TRIM21, RNF185	305	737	11187	0.895816	1	1	0.97479
	NA	NA	NA	NA	NA	NA	NA	NA	NA	NA	NA	NA	NA
	Category	Term	Count	%	PValue	Genes	List Total	Pop Hits	Pop Total	Fold Enrichment	Bonferroni	Benjamini	FDR
	UP_KW_CELLULAR_COMPONENT	KW-0647~Proteasome	3	0.558659	0.440252	PSMD12, PSMB10, PSMB9	484	54	17543	2.01366	1	0.880504	0.752097
	KEGG_PATHWAY	hsa03050:Proteasome	3	0.558659	0.507098	PSMD12, PSMB10, PSMB9	300	46	8156	1.77304	1	1	0.989967
	NA	NA	NA	NA	NA	NA	NA	NA	NA	NA	NA	NA	NA
	Category	Term	Count	%	PValue	Genes	List Total	Pop Hits	Pop Total	Fold Enrichment	Bonferroni	Benjamini	FDR
	UP_KW_BIOLOGICAL_PROCESS	KW-0498~Mitosis	10	1.8622	0.37479	SNX18, SEH1L, STAG2, CETN2, ZW10, HNRNPU, CLTA, SNX9, FSD1, TPPP	305	286	11187	1.28247	1	1	0.97479
	UP_KW_BIOLOGICAL_PROCESS	KW-0132~Cell division	13	2.42086	0.452231	SEH1L, CETN2, HNRNPU, CLTA, SNX18, STAG2, ZW10, KIF13A, CHMP1A, CHMP3, SNX9, TPPP, FSD1	305	411	11187	1.16015	1	1	0.97479
	UP_KW_BIOLOGICAL_PROCESS	KW-0131~Cell cycle	19	3.53818	0.578959	CGREF1, CDK11A, SEH1L, CETN2, HNRNPU, CLTA, SNX18, STAG2, CROCC, ZW10, KIF13A, CHMP1A, CHMP3, SNX9, ATM, TPPP, FSD1, TRIM21, APPL1	305	679	11187	1.02636	1	1	0.97479
	NA	NA	NA	NA	NA	NA	NA	NA	NA	NA	NA	NA	NA
	Category	Term	Count	%	PValue	Genes	List Total	Pop Hits	Pop Total	Fold Enrichment	Bonferroni	Benjamini	FDR
	KEGG_PATHWAY	hsa05120:Epithelial cell signaling in Helicobacter pylori infection	6	1.11732	0.113211	MAP2K4, PTPRZ1, IKBKG, PLCG1, NFKB1, JAM2	300	70	8156	2.33029	1	0.961834	0.949009
	KEGG_PATHWAY	hsa05235:PD-L1 expression and PD-1 checkpoint pathway in cancer	4	0.744879	0.63924	MAP2K2, IKBKG, PLCG1, NFKB1	300	89	8156	1.22187	1	1	0.989967
	KEGG_PATHWAY	hsa04658:Th1 and Th2 cell differentiation	4	0.744879	0.661474	HLA-DRB5, IKBKG, PLCG1, NFKB1	300	92	8156	1.18203	1	1	0.989967
	KEGG_PATHWAY	hsa04660:T cell receptor signaling pathway	4	0.744879	0.740414	MAP2K2, IKBKG, PLCG1, NFKB1	300	104	8156	1.04564	1	1	0.989967
	KEGG_PATHWAY	hsa04659:Th17 cell differentiation	4	0.744879	0.763259	HLA-DRB5, IKBKG, PLCG1, NFKB1	300	108	8156	1.00691	1	1	0.989967
	NA	NA	NA	NA	NA	NA	NA	NA	NA	NA	NA	NA	NA
	Category	Term	Count	%	PValue	Genes	List Total	Pop Hits	Pop Total	Fold Enrichment	Bonferroni	Benjamini	FDR
	KEGG_PATHWAY	hsa04664:Fc epsilon RI signaling pathway	5	0.931099	0.238341	MAP2K4, MAP2K2, SYK, RAC2, PLCG1	300	68	8156	1.99902	1	1	0.989967
	KEGG_PATHWAY	hsa04662:B cell receptor signaling pathway	5	0.931099	0.354104	MAP2K2, SYK, RAC2, IKBKG, NFKB1	300	82	8156	1.65772	1	1	0.989967
	KEGG_PATHWAY	hsa04613:Neutrophil extracellular trap formation	8	1.48976	0.549502	MAP2K2, SYK, RAC2, PPIF, PLCG1, MPO, NFKB1, ELANE	300	190	8156	1.1447	1	1	0.989967
	KEGG_PATHWAY	hsa04650:Natural killer cell mediated cytotoxicity	5	0.931099	0.684335	MAP2K2, SYK, ARAF, RAC2, PLCG1	300	126	8156	1.07884	1	1	0.989967
	KEGG_PATHWAY	hsa04072:Phospholipase D signaling pathway	4	0.744879	0.912986	MAP2K2, SYK, PLCG1, AVP	300	148	8156	0.734775	1	1	0.989967
	NA	NA	NA	NA	NA	NA	NA	NA	NA	NA	NA	NA	NA
	Category	Term	Count	%	PValue	Genes	List Total	Pop Hits	Pop Total	Fold Enrichment	Bonferroni	Benjamini	FDR
	UP_SEQ_FEATURE	DOMAIN:Ig-like C1-type	3	0.558659	0.276315	AZGP1, HLA-DRB5, IGLL1	530	40	20495	2.90024	1	1	0.99961
	INTERPRO	IPR003006:Immunoglobulin/major histocompatibility complex, conserved site	3	0.558659	0.568835	AZGP1, HLA-DRB5, IGLL1	526	69	19116	1.5801	1	1	1
	INTERPRO	IPR003597:Immunoglobulin C1-set	3	0.558659	0.628683	AZGP1, HLA-DRB5, IGLL1	526	77	19116	1.41593	1	1	1
	SMART	SM00407:IGc1	3	0.558659	0.632239	AZGP1, HLA-DRB5, IGLL1	298	74	10337	1.40627	1	1	1
	NA	NA	NA	NA	NA	NA	NA	NA	NA	NA	NA	NA	NA
	Category	Term	Count	%	PValue	Genes	List Total	Pop Hits	Pop Total	Fold Enrichment	Bonferroni	Benjamini	FDR
	KEGG_PATHWAY	hsa04972:Pancreatic secretion	6	1.11732	0.319038	SLC12A2, RAB3D, ATP2B3, RAB27B, ATP1B3, SLC4A4	300	102	8156	1.59922	1	1	0.989967
	UP_KW_LIGAND	KW-0915~Sodium	6	1.11732	0.412611	SLC12A2, PDXK, SLC9A6, SLC1A3, ATP1B3, SLC4A4	209	138	6822	1.41918	1	1	1
	UP_KW_BIOLOGICAL_PROCESS	KW-0739~Sodium transport	4	0.744879	0.643161	SLC12A2, SLC9A6, ATP1B3, SLC4A4	305	121	11187	1.21252	1	1	0.97479
	NA	NA	NA	NA	NA	NA	NA	NA	NA	NA	NA	NA	NA
	Category	Term	Count	%	PValue	Genes	List Total	Pop Hits	Pop Total	Fold Enrichment	Bonferroni	Benjamini	FDR
	UP_KW_BIOLOGICAL_PROCESS	KW-0051~Antiviral defense	3	0.558659	0.880674	OAS3, IFIT1, IFIT2	305	133	11187	0.827339	1	1	0.97479
	NA	NA	NA	NA	NA	NA	NA	NA	NA	NA	NA	NA	NA
	Category	Term	Count	%	PValue	Genes	List Total	Pop Hits	Pop Total	Fold Enrichment	Bonferroni	Benjamini	FDR
	INTERPRO	IPR013320:Concanavalin A-like lectin/glucanase, subgroup	9	1.67598	0.320274	CRP, PTPRU, NRP1, CNTNAP1, FSD1L, HNRNPU, PTX3, FSD1, TRIM21	526	235	19116	1.39183	1	1	1
	UP_SEQ_FEATURE	DOMAIN:B30.2/SPRY	4	0.744879	0.479082	FSD1L, HNRNPU, FSD1, TRIM21	530	100	20495	1.54679	1	1	0.99961
	INTERPRO	IPR003877:SPla/RYanodine receptor SPRY	4	0.744879	0.486337	FSD1L, HNRNPU, FSD1, TRIM21	526	95	19116	1.5302	1	1	1
	SMART	SM00449:SPRY	4	0.744879	0.50265	FSD1L, HNRNPU, FSD1, TRIM21	298	93	10337	1.49195	1	1	1
	INTERPRO	IPR001870:B30.2/SPRY domain	4	0.744879	0.527361	FSD1L, HNRNPU, FSD1, TRIM21	526	101	19116	1.4393	1	1	1
	NA	NA	NA	NA	NA	NA	NA	NA	NA	NA	NA	NA	NA
	Category	Term	Count	%	PValue	Genes	List Total	Pop Hits	Pop Total	Fold Enrichment	Bonferroni	Benjamini	FDR
	UP_KW_CELLULAR_COMPONENT	KW-0272~Extracellular matrix	9	1.67598	0.47858	COL3A1, VCAN, COL7A1, EMILIN3, COL10A1, SPOCK1, LTBP2, LAMB1, FBLN2	484	274	17543	1.19056	1	0.918874	0.784871
	SMART	SM00181:EGF	6	1.11732	0.646123	VCAN, LTBP2, LAMB1, FBLN2, LRP1B, VASN	298	191	10337	1.08967	1	1	1
	NA	NA	NA	NA	NA	NA	NA	NA	NA	NA	NA	NA	NA
	Category	Term	Count	%	PValue	Genes	List Total	Pop Hits	Pop Total	Fold Enrichment	Bonferroni	Benjamini	FDR
	KEGG_PATHWAY	hsa04723:Retrograde endocannabinoid signaling	8	1.48976	0.299729	GNG3, FAAH, NDUFA13, GNG5, NDUFS6, GNG7, GNB4, NDUFV2	300	148	8156	1.46955	1	1	0.989967
	UP_KW_LIGAND	KW-0830~Ubiquinone	3	0.558659	0.300698	NDUFA13, NDUFS6, NDUFV2	209	36	6822	2.7201	0.999996	1	1
	UP_KW_BIOLOGICAL_PROCESS	KW-0679~Respiratory chain	3	0.558659	0.530921	NDUFA13, NDUFS6, NDUFV2	305	65	11187	1.69286	1	1	0.97479
	UP_KW_DISEASE	KW-1274~Primary mitochondrial disease	8	1.48976	0.553652	ISCA2, NDUFA13, PDHA1, NDUFS6, UQCC2, MRPS22, MRPS23, NDUFV2	163	190	4408	1.13865	1	1	1
	KEGG_PATHWAY	hsa04932:Non-alcoholic fatty liver disease	6	1.11732	0.677202	GSK3A, NDUFA13, PRKAA1, NDUFS6, NDUFV2, NFKB1	300	155	8156	1.05239	1	1	0.989967
	KEGG_PATHWAY	hsa05012:Parkinson disease	9	1.67598	0.765937	TRAP1, PSMD12, NDUFA13, NDUFS6, CAMK2A, PPIF, SLC39A7, PLCG1, NDUFV2	300	266	8156	0.91985	1	1	0.989967
	UP_KW_BIOLOGICAL_PROCESS	KW-0249~Electron transport	3	0.558659	0.812799	NDUFA13, NDUFS6, NDUFV2	305	112	11187	0.982465	1	1	0.97479
	KEGG_PATHWAY	hsa00190:Oxidative phosphorylation	3	0.558659	0.960217	NDUFA13, NDUFS6, NDUFV2	300	134	8156	0.608657	1	1	0.989967
	KEGG_PATHWAY	hsa04714:Thermogenesis	4	0.744879	0.992232	NDUFA13, PRKAA1, NDUFS6, NDUFV2	300	232	8156	0.468736	1	1	0.992232
	NA	NA	NA	NA	NA	NA	NA	NA	NA	NA	NA	NA	NA
	Category	Term	Count	%	PValue	Genes	List Total	Pop Hits	Pop Total	Fold Enrichment	Bonferroni	Benjamini	FDR
	KEGG_PATHWAY	hsa00510:N-Glycan biosynthesis	4	0.744879	0.277181	DPM1, ALG9, MAN1A2, ALG5	300	50	8156	2.17493	1	1	0.989967
	UP_KW_MOLECULAR_FUNCTION	KW-0328~Glycosyltransferase	5	0.931099	0.870988	DPM1, GYS1, ALG9, ALG5, PYGL	308	235	11655	0.805126	1	1	0.974359
	NA	NA	NA	NA	NA	NA	NA	NA	NA	NA	NA	NA	NA
	Category	Term	Count	%	PValue	Genes	List Total	Pop Hits	Pop Total	Fold Enrichment	Bonferroni	Benjamini	FDR
	KEGG_PATHWAY	hsa04012:ErbB signaling pathway	6	1.11732	0.200836	MAP2K4, MAP2K2, CAMK2A, ARAF, PLCG1, PTK2	300	85	8156	1.91906	1	1	0.989967
	KEGG_PATHWAY	hsa04720:Long-term potentiation	4	0.744879	0.447565	MAP2K2, CAMK2A, ARAF, GRIN2D	300	67	8156	1.62308	1	1	0.989967
	KEGG_PATHWAY	hsa05214:Glioma	4	0.744879	0.522623	MAP2K2, CAMK2A, ARAF, PLCG1	300	75	8156	1.44996	1	1	0.989967
	KEGG_PATHWAY	hsa04650:Natural killer cell mediated cytotoxicity	5	0.931099	0.684335	MAP2K2, SYK, ARAF, RAC2, PLCG1	300	126	8156	1.07884	1	1	0.989967
	KEGG_PATHWAY	hsa05223:Non-small cell lung cancer	3	0.558659	0.747258	MAP2K2, ARAF, PLCG1	300	72	8156	1.13278	1	1	0.989967
	KEGG_PATHWAY	hsa01521:EGFR tyrosine kinase inhibitor resistance	3	0.558659	0.791884	MAP2K2, ARAF, PLCG1	300	79	8156	1.03241	1	1	0.989967
	KEGG_PATHWAY	hsa05225:Hepatocellular carcinoma	3	0.558659	0.986725	MAP2K2, ARAF, PLCG1	300	168	8156	0.485476	1	1	0.989967
	NA	NA	NA	NA	NA	NA	NA	NA	NA	NA	NA	NA	NA
	Category	Term	Count	%	PValue	Genes	List Total	Pop Hits	Pop Total	Fold Enrichment	Bonferroni	Benjamini	FDR
	KEGG_PATHWAY	hsa04662:B cell receptor signaling pathway	5	0.931099	0.354104	MAP2K2, SYK, RAC2, IKBKG, NFKB1	300	82	8156	1.65772	1	1	0.989967
	KEGG_PATHWAY	hsa04380:Osteoclast differentiation	5	0.931099	0.696218	SYK, FHL2, IKBKG, SQSTM1, NFKB1	300	128	8156	1.06198	1	1	0.989967
	KEGG_PATHWAY	hsa04625:C-type lectin receptor signaling pathway	4	0.744879	0.740414	SYK, MAPKAPK2, IKBKG, NFKB1	300	104	8156	1.04564	1	1	0.989967
	NA	NA	NA	NA	NA	NA	NA	NA	NA	NA	NA	NA	NA
	Category	Term	Count	%	PValue	Genes	List Total	Pop Hits	Pop Total	Fold Enrichment	Bonferroni	Benjamini	FDR
	UP_KW_PTM	KW-0865~Zymogen	6	1.11732	0.867874	GLB1, GGT1, CTSS, PSMB10, ELANE, PSMB9	476	220	14097	0.807697	1	1	0.925926
	UP_KW_MOLECULAR_FUNCTION	KW-0645~Protease	10	1.8622	0.957075	ERAP2, LAP3, STAMBP, USP30, GGT1, CTSS, PSMB10, ELANE, PSMB9, ZMPSTE24	308	550	11655	0.688017	1	1	0.974359
	NA	NA	NA	NA	NA	NA	NA	NA	NA	NA	NA	NA	NA
	Category	Term	Count	%	PValue	Genes	List Total	Pop Hits	Pop Total	Fold Enrichment	Bonferroni	Benjamini	FDR
	UP_KW_PTM	KW-0832~Ubl conjugation	87	16.2011	0.55128	ITGB1, GPI, RPL5, KDM5D, CELF1, YWHAB, CETN2, FHL2, HNRNPU, ARRB1, IFIT1, MED15, MRC2, GJA1, PCM1, CSRP2, BASP1, NEFL, RPL35, USP30, IKBKG, TRIM21, KPNA1, PIAS4, SYK, TFE3, SCRIB, DYNLL1, SCAMP3, EPN1, CFDP1, SLC9A6, MAPKAPK2, CHMP3, CHMP4B, STAMBP, CHMP6, GAPDH, SQSTM1, STX1A, GTF3C1, RNF31, PRKAA1, PSMD12, SEH1L, KHDRBS3, MYCBP2, CUL1, HTT, RRBP1, AKAP17A, UACA, LPP, GIGYF2, GGA2, DNAJB2, BCLAF…	476	2572	14097	1.00177	1	0.96474	0.861375
	UP_SEQ_FEATURE	CROSSLNK:Glycyl lysine isopeptide (Lys-Gly) (interchain with G-Cter in SUMO2)	33	6.14525	0.577545	GTF3C1, SEH1L, KDM5D, KHDRBS3, CELF1, CETN2, FHL2, HNRNPU, RRBP1, UACA, GIGYF2, BCLAF1, LARP1, CSRP2, BASP1, ZSWIM9, RPL35, TNRC18, RBBP7, RPL15, HNRNPA1, RPL18, PIAS4, RANBP2, TFE3, PLEKHA5, DYNLL1, NFKB1, CFDP1, HNRNPF, VIM, GAPDH, SQSTM1	530	1267	20495	1.00719	1	1	0.99961
	UP_KW_PTM	KW-1017~Isopeptide bond	59	10.987	0.683993	ITGB1, RPL5, KDM5D, CELF1, YWHAB, CETN2, FHL2, HNRNPU, MRC2, GJA1, CSRP2, BASP1, RPL35, USP30, IKBKG, PIAS4, TFE3, DYNLL1, SCAMP3, CFDP1, SLC9A6, MAPKAPK2, CHMP3, GAPDH, SQSTM1, STX1A, GTF3C1, RNF31, PSMD12, SEH1L, KHDRBS3, CUL1, RRBP1, AKAP17A, UACA, LPP, GIGYF2, BCLAF1, LARP1, SRP72, BAG3, ZSWIM9, TNRC18, RBBP7, RPL15, HNRNPA1, PDLIM5, RPL18, RANBP2, HSPA8, CAV1, PLEKHA5, RPA1, NFKB1, PTK2, SPA…	476	1811	14097	0.964836	1	1	0.925926
	NA	NA	NA	NA	NA	NA	NA	NA	NA	NA	NA	NA	NA
	Category	Term	Count	%	PValue	Genes	List Total	Pop Hits	Pop Total	Fold Enrichment	Bonferroni	Benjamini	FDR
	INTERPRO	IPR000742:Epidermal growth factor-like domain	8	1.48976	0.509343	VCAN, CNTNAP1, ITGB8, LTBP2, LAMB1, FBLN2, LRP1B, VASN	526	244	19116	1.19155	1	1	1
	INTERPRO	IPR000152:EGF-type aspartate/asparagine hydroxylation site	4	0.744879	0.534021	VCAN, LTBP2, FBLN2, LRP1B	526	102	19116	1.42518	1	1	1
	INTERPRO	IPR018097:EGF-like calcium-binding, conserved site	4	0.744879	0.547181	VCAN, LTBP2, FBLN2, LRP1B	526	104	19116	1.39778	1	1	1
	UP_SEQ_FEATURE	DOMAIN:EGF-like 1	4	0.744879	0.607689	VCAN, CNTNAP1, LTBP2, LRP1B	530	121	20495	1.27834	1	1	0.99961
	UP_SEQ_FEATURE	DOMAIN:EGF-like	6	1.11732	0.621441	VCAN, CNTNAP1, LTBP2, FBLN2, LRP1B, VASN	530	207	20495	1.12086	1	1	0.99961
	SMART	SM00181:EGF	6	1.11732	0.646123	VCAN, LTBP2, LAMB1, FBLN2, LRP1B, VASN	298	191	10337	1.08967	1	1	1
	UP_SEQ_FEATURE	DOMAIN:EGF-like 2	3	0.558659	0.679006	CNTNAP1, LTBP2, FBLN2	530	90	20495	1.28899	1	1	0.99961
	INTERPRO	IPR001881:EGF-like calcium-binding	4	0.744879	0.691845	VCAN, LTBP2, FBLN2, LRP1B	526	129	19116	1.12689	1	1	1
	SMART	SM00179:EGF_CA	4	0.744879	0.721634	VCAN, LTBP2, FBLN2, LRP1B	298	129	10337	1.07559	1	1	1
	UP_KW_DOMAIN	KW-0245~EGF-like domain	6	1.11732	0.766296	VCAN, CNTNAP1, LTBP2, FBLN2, LRP1B, VASN	390	244	14922	0.940858	1	1	0.958333
	INTERPRO	IPR009030:Insulin-like growth factor binding protein, N-terminal	3	0.558659	0.898205	LTBP2, FBLN2, LRP1B	526	139	19116	0.784364	1	1	1
	NA	NA	NA	NA	NA	NA	NA	NA	NA	NA	NA	NA	NA
	Category	Term	Count	%	PValue	Genes	List Total	Pop Hits	Pop Total	Fold Enrichment	Bonferroni	Benjamini	FDR
	NA	NA	NA	NA	NA	NA	NA	NA	NA	NA	NA	NA	NA
	Category	Term	Count	%	PValue	Genes	List Total	Pop Hits	Pop Total	Fold Enrichment	Bonferroni	Benjamini	FDR
	UP_KW_CELLULAR_COMPONENT	KW-0995~Kinetochore	4	0.744879	0.548924	SEH1L, CFDP1, ZW10, HNRNPU	484	104	17543	1.39407	1	0.926996	0.791809
	UP_KW_CELLULAR_COMPONENT	KW-0137~Centromere	5	0.931099	0.563024	SEH1L, CFDP1, STAG2, ZW10, HNRNPU	484	144	17543	1.25854	1	0.926996	0.791809
	UP_KW_CELLULAR_COMPONENT	KW-0158~Chromosome	7	1.30354	0.998869	SEH1L, CFDP1, STAG2, POLR2A, ZW10, HNRNPU, PWP1	484	579	17543	0.438206	1	1	0.998869
	NA	NA	NA	NA	NA	NA	NA	NA	NA	NA	NA	NA	NA
	Category	Term	Count	%	PValue	Genes	List Total	Pop Hits	Pop Total	Fold Enrichment	Bonferroni	Benjamini	FDR
	UP_KW_CELLULAR_COMPONENT	KW-0472~Membrane	239	44.5065	0.135583	NCKAP1, FAAH, ITSN1, HNRNPU, AQP4, GCC2, GCC1, SLC4A4, SCAMP5, SYNPR, PREX1, GJA1, AP1S2, SEPHS1, GABARAPL2, ALG9, FNBP1, ALG5, ANK2, SCRIB, ANK3, SCAMP3, SCAMP2, STX1B, ZW10, TLN2, STX1A, IGSF8, GPM6A, SEH1L, TMEM63A, CEND1, CD99L2, THY1, PPL, ZMPSTE24, RIC8A, S100A12, SNX9, STXBP5, RAB11FIP5, NGFR, MSR1, TRAP1, CADM3, HLA-DRB5, CADM2, RDX, RAB27B, ABCA8, L1CAM, PTK2, SNAP91, VASN, AIF1L, GRIN2D…	484	8194	17543	1.05721	0.999082	0.40675	0.347433
	UP_SEQ_FEATURE	TOPO_DOM:Cytoplasmic	86	16.0149	0.941878	ITGB1, PTPRU, NRP1, SLC27A1, CNTNAP1, FAAH, SLC44A1, AQP4, SLC2A3, SLC4A4, SCAMP5, MRC2, SYNPR, GJA1, CDH2, MAN1A2, LAMP2, TMEM109, ITGB8, USP30, PLXNC1, SEC61B, GGT1, NOMO2, ABCC1, ALG9, IZUMO1, ATP6AP2, ALG5, ATP1B3, F3, SCAMP3, SCAMP2, STX1B, VAMP7, ASPH, CDH11, ITGA7, STX1A, CD44, IGSF8, GPM6A, CD151, CEND1, SLC1A3, RRBP1, CD99L2, SV2C, PTPRZ1, TMEM65, SV2A, EMC1, EMC3, CLPTM1, LRRC8D, STOM, …	530	3805	20495	0.874009	1	1	0.99961
	UP_SEQ_FEATURE	TRANSMEM:Helical	113	21.0428	0.996384	NCKAP1, FAAH, NDUFA13, SLC27A1, ITSN1, HNRNPU, AQP4, SLC4A4, SCAMP5, SYNPR, GJA1, CDH2, LAMP2, PLXNC1, SLC39A7, GGT1, NOMO2, ALG9, ATP1B3, SCAMP3, ERMN, SCAMP2, SLC9A6, SLC27A6, STX1A, IGSF8, GPM6A, CD151, TMEM63A, UBA6, SLC1A3, CD99L2, NDRG2, ZMPSTE24, UBR5, MSR1, FDPS, NGFR, CADM3, HLA-DRB5, CD163, VCAM1, CADM2, CAV1, ABCA8, L1CAM, VASN, LRP1B, GRIN2D, SDK1, NCEH1, REEP5, ECHDC1, SERINC1, REEP6…	530	5337	20495	0.818754	1	1	0.99961
	UP_SEQ_FEATURE	TOPO_DOM:Extracellular	56	10.4283	0.997071	ITGB1, PTPRU, NRP1, SLC27A1, CNTNAP1, AQP4, SLC2A3, SLC4A4, SCAMP5, MRC2, GJA1, CDH2, ITGB8, PLXNC1, GGT1, ABCC1, IZUMO1, ATP6AP2, ATP1B3, F3, CDH11, ITGA7, STX1A, CD44, IGSF8, GPM6A, CD151, CEND1, SLC1A3, CD99L2, SV2C, PTPRZ1, TMEM65, SV2A, CLPTM1, LRRC8D, NCAM1, PCDH1, LAIR1, JAM2, SLC12A2, AOC3, MSR1, NGFR, CADM3, HLA-DRB5, CD163, VCAM1, CADM2, ATP2B3, L1CAM, VASN, LRP1B, GRIN2D, SDK1, NECTIN2	530	2929	20495	0.739334	1	1	0.99961
	UP_KW_DOMAIN	KW-1133~Transmembrane helix	120	22.3464	0.999778	NCKAP1, FAAH, NDUFA13, SLC27A1, ITSN1, HNRNPU, AQP4, SLC4A4, SCAMP5, SYNPR, GJA1, CDH2, LAMP2, PLXNC1, SLC39A7, GGT1, NOMO2, ALG9, ALG5, ATP1B3, SCAMP3, ERMN, SCAMP2, STX1B, SLC9A6, SLC27A6, STX1A, IGSF8, GPM6A, CD151, TMEM63A, UBA6, CEND1, SLC1A3, CD99L2, NDRG2, ZMPSTE24, UBR5, MSR1, FDPS, NGFR, CADM3, HLA-DRB5, CD163, VCAM1, CADM2, CAV1, RARRES1, ABCA8, L1CAM, VASN, LRP1B, GRIN2D, SDK1, NCEH1, …	390	5806	14922	0.7908	1	1	0.999778
	UP_KW_DOMAIN	KW-0812~Transmembrane	120	22.3464	0.999893	NCKAP1, FAAH, NDUFA13, SLC27A1, ITSN1, HNRNPU, AQP4, SLC4A4, SCAMP5, SYNPR, GJA1, CDH2, LAMP2, PLXNC1, SLC39A7, GGT1, NOMO2, ALG9, ALG5, ATP1B3, SCAMP3, ERMN, SCAMP2, STX1B, SLC9A6, SLC27A6, STX1A, IGSF8, GPM6A, CD151, TMEM63A, UBA6, CEND1, SLC1A3, CD99L2, NDRG2, ZMPSTE24, UBR5, MSR1, FDPS, NGFR, CADM3, HLA-DRB5, CD163, VCAM1, CADM2, CAV1, RARRES1, ABCA8, L1CAM, VASN, LRP1B, GRIN2D, SDK1, NCEH1, …	390	5876	14922	0.781379	1	1	0.999893
	NA	NA	NA	NA	NA	NA	NA	NA	NA	NA	NA	NA	NA
	Category	Term	Count	%	PValue	Genes	List Total	Pop Hits	Pop Total	Fold Enrichment	Bonferroni	Benjamini	FDR
	UP_SEQ_FEATURE	REPEAT:LRR 10	4	0.744879	0.53054	LRRC8D, SCRIB, CPN2, VASN	530	108	20495	1.43222	1	1	0.99961
	INTERPRO	IPR003591:Leucine-rich repeat, typical subtype	6	1.11732	0.55759	LGI1, LRRC57, LRRC8D, SCRIB, CPN2, VASN	526	181	19116	1.20471	1	1	1
	UP_SEQ_FEATURE	REPEAT:LRR 12	3	0.558659	0.58024	LRRC8D, SCRIB, CPN2	530	75	20495	1.54679	1	1	0.99961
	SMART	SM00369:LRR_TYP	6	1.11732	0.598657	LGI1, LRRC57, LRRC8D, SCRIB, CPN2, VASN	298	181	10337	1.14988	1	1	1
	UP_SEQ_FEATURE	REPEAT:LRR 8	5	0.931099	0.66497	LRRC57, LRRC8D, SCRIB, CPN2, VASN	530	175	20495	1.10485	1	1	0.99961
	INTERPRO	IPR000483:Cysteine-rich flanking region, C-terminal	3	0.558659	0.669187	LGI1, CPN2, VASN	526	83	19116	1.31357	1	1	1
	UP_SEQ_FEATURE	REPEAT:LRR 11	3	0.558659	0.690637	LRRC8D, SCRIB, CPN2	530	92	20495	1.26097	1	1	0.99961
	SMART	SM00082:LRRCT	3	0.558659	0.693862	LGI1, CPN2, VASN	298	83	10337	1.25378	1	1	1
	UP_SEQ_FEATURE	DOMAIN:LRRNT	3	0.558659	0.743668	LGI1, CPN2, VASN	530	102	20495	1.13735	1	1	0.99961
	UP_SEQ_FEATURE	REPEAT:LRR 9	4	0.744879	0.778069	LRRC8D, SCRIB, CPN2, VASN	530	158	20495	0.978983	1	1	0.99961
	UP_SEQ_FEATURE	REPEAT:LRR 7	5	0.931099	0.781847	LRRC57, LRRC8D, SCRIB, CPN2, VASN	530	206	20495	0.938588	1	1	0.99961
	UP_SEQ_FEATURE	DOMAIN:LRRCT	3	0.558659	0.830093	LGI1, CPN2, VASN	530	123	20495	0.943166	1	1	0.99961
	UP_SEQ_FEATURE	REPEAT:LRR 3	6	1.11732	0.847733	LGI1, LRRC57, LRRC8D, SCRIB, CPN2, VASN	530	278	20495	0.8346	1	1	0.99961
	UP_SEQ_FEATURE	REPEAT:LRR 6	5	0.931099	0.850422	LRRC57, LRRC8D, SCRIB, CPN2, VASN	530	231	20495	0.837009	1	1	0.99961
	INTERPRO	IPR001611:Leucine-rich repeat	6	1.11732	0.864962	LGI1, LRRC57, LRRC8D, SCRIB, CPN2, VASN	526	269	19116	0.810607	1	1	1
	UP_SEQ_FEATURE	REPEAT:LRR 2	6	1.11732	0.866249	LGI1, LRRC57, LRRC8D, SCRIB, CPN2, VASN	530	287	20495	0.808428	1	1	0.99961
	UP_SEQ_FEATURE	REPEAT:LRR 1	6	1.11732	0.870096	LGI1, LRRC57, LRRC8D, SCRIB, CPN2, VASN	530	289	20495	0.802833	1	1	0.99961
	UP_SEQ_FEATURE	REPEAT:LRR 5	5	0.931099	0.910806	LRRC57, LRRC8D, SCRIB, CPN2, VASN	530	263	20495	0.735168	1	1	0.99961
	UP_SEQ_FEATURE	REPEAT:LRR 4	5	0.931099	0.913739	LRRC57, LRRC8D, SCRIB, CPN2, VASN	530	265	20495	0.729619	1	1	0.99961
	UP_KW_DOMAIN	KW-0433~Leucine-rich repeat	6	1.11732	0.922055	LGI1, LRRC57, LRRC8D, SCRIB, CPN2, VASN	390	319	14922	0.719653	1	1	0.958333
	NA	NA	NA	NA	NA	NA	NA	NA	NA	NA	NA	NA	NA
	Category	Term	Count	%	PValue	Genes	List Total	Pop Hits	Pop Total	Fold Enrichment	Bonferroni	Benjamini	FDR
	UP_SEQ_FEATURE	TRANSMEM:Helical; Name=8	4	0.744879	0.4044	ABCC1, SLC1A3, SLC2A3, SLC4A4	530	89	20495	1.73797	1	1	0.99961
	UP_SEQ_FEATURE	TRANSMEM:Helical; Name=12	3	0.558659	0.486378	ABCC1, SLC2A3, SLC4A4	530	63	20495	1.84142	1	1	0.99961
	UP_SEQ_FEATURE	TRANSMEM:Helical; Name=11	3	0.558659	0.527059	ABCC1, SLC2A3, SLC4A4	530	68	20495	1.70602	1	1	0.99961
	UP_SEQ_FEATURE	TRANSMEM:Helical; Name=9	3	0.558659	0.63548	ABCC1, SLC2A3, SLC4A4	530	83	20495	1.3977	1	1	0.99961
	UP_SEQ_FEATURE	TRANSMEM:Helical; Name=7	4	0.744879	1	ABCC1, SLC1A3, SLC2A3, SLC4A4	530	937	20495	0.165079	1	1	1
	UP_SEQ_FEATURE	TRANSMEM:Helical; Name=6	4	0.744879	1	ABCC1, SLC1A3, SLC2A3, SLC4A4	530	1009	20495	0.1533	1	1	1
	UP_SEQ_FEATURE	TRANSMEM:Helical; Name=5	4	0.744879	1	ABCC1, SLC1A3, SLC2A3, SLC4A4	530	1016	20495	0.152243	1	1	1
	UP_SEQ_FEATURE	TRANSMEM:Helical; Name=4	4	0.744879	1	ABCC1, SLC1A3, SLC2A3, SLC4A4	530	1040	20495	0.14873	1	1	1
	UP_SEQ_FEATURE	TRANSMEM:Helical; Name=1	4	0.744879	1	ABCC1, SLC1A3, SLC2A3, SLC4A4	530	1057	20495	0.146338	1	1	1
	UP_SEQ_FEATURE	TRANSMEM:Helical; Name=2	4	0.744879	1	ABCC1, SLC1A3, SLC2A3, SLC4A4	530	1058	20495	0.1462	1	1	1
	UP_SEQ_FEATURE	TRANSMEM:Helical; Name=3	3	0.558659	1	ABCC1, SLC1A3, SLC2A3	530	1036	20495	0.111978	1	1	1
	NA	NA	NA	NA	NA	NA	NA	NA	NA	NA	NA	NA	NA
	Category	Term	Count	%	PValue	Genes	List Total	Pop Hits	Pop Total	Fold Enrichment	Bonferroni	Benjamini	FDR
	UP_SEQ_FEATURE	DOMAIN:SH2	3	0.558659	0.762601	SYK, MATK, PLCG1	530	106	20495	1.09443	1	1	0.99961
	UP_KW_DOMAIN	KW-0727~SH2 domain	3	0.558659	0.776667	SYK, MATK, PLCG1	390	108	14922	1.06282	1	1	0.958333
	SMART	SM00252:SH2	3	0.558659	0.804905	SYK, MATK, PLCG1	298	104	10337	1.00061	1	1	1
	INTERPRO	IPR000980:SH2 domain	3	0.558659	0.808945	SYK, MATK, PLCG1	526	110	19116	0.991151	1	1	1
	NA	NA	NA	NA	NA	NA	NA	NA	NA	NA	NA	NA	NA
	Category	Term	Count	%	PValue	Genes	List Total	Pop Hits	Pop Total	Fold Enrichment	Bonferroni	Benjamini	FDR
	UP_KW_BIOLOGICAL_PROCESS	KW-0221~Differentiation	21	3.91061	0.591084	NGFR, PTPRU, NRP1, TESC, SYAP1, CEND1, CHD5, HNRNPU, SCRIB, HSPA2, NDRG2, L1CAM, HERC4, SFRP4, DIAPH2, GAP43, CSRP2, STMN1, CLPTM1, SQSTM1, PDLIM7	305	759	11187	1.01483	1	1	0.97479
	UP_KW_MOLECULAR_FUNCTION	KW-0217~Developmental protein	20	3.72439	0.947381	NGFR, NRP1, NUMBL, CTNND2, HNRNPU, SCRIB, NDRG2, L1CAM, PTK2, KIAA1217, SFRP4, DIAPH2, GAP43, CSRP2, CFDP1, RAB23, STMN1, CLPTM1, LSM14A, PDLIM7	308	990	11655	0.764463	1	1	0.974359
	UP_KW_MOLECULAR_FUNCTION	KW-9996~Developmental protein	20	3.72439	0.947381	NGFR, NRP1, NUMBL, CTNND2, HNRNPU, SCRIB, NDRG2, L1CAM, PTK2, KIAA1217, SFRP4, DIAPH2, GAP43, CSRP2, CFDP1, RAB23, STMN1, CLPTM1, LSM14A, PDLIM7	308	990	11655	0.764463	1	1	0.974359
	NA	NA	NA	NA	NA	NA	NA	NA	NA	NA	NA	NA	NA
	Category	Term	Count	%	PValue	Genes	List Total	Pop Hits	Pop Total	Fold Enrichment	Bonferroni	Benjamini	FDR
	UP_KW_BIOLOGICAL_PROCESS	KW-0227~DNA damage	7	1.30354	0.971544	CETN2, TAOK1, UBR5, MAPKAPK2, RPA1, ATM, IKBKG	305	414	11187	0.620171	1	1	0.97479
	UP_KW_BIOLOGICAL_PROCESS	KW-0234~DNA repair	4	0.744879	0.996568	CETN2, TAOK1, UBR5, RPA1	305	350	11187	0.419185	1	1	0.996568
	NA	NA	NA	NA	NA	NA	NA	NA	NA	NA	NA	NA	NA
	Category	Term	Count	%	PValue	Genes	List Total	Pop Hits	Pop Total	Fold Enrichment	Bonferroni	Benjamini	FDR
	UP_KW_MOLECULAR_FUNCTION	KW-0156~Chromatin regulator	6	1.11732	0.912505	PRKAA1, KDM5D, CHD5, HNRNPU, PKN1, RBBP7	308	308	11655	0.737161	1	1	0.974359
	NA	NA	NA	NA	NA	NA	NA	NA	NA	NA	NA	NA	NA
	Category	Term	Count	%	PValue	Genes	List Total	Pop Hits	Pop Total	Fold Enrichment	Bonferroni	Benjamini	FDR
	INTERPRO	IPR017907:Zinc finger, RING-type, conserved site	3	0.558659	0.961989	RNF31, TRIM21, RNF185	526	182	19116	0.599047	1	1	1
	UP_SEQ_FEATURE	DOMAIN:RING-type	3	0.558659	0.966121	RNF31, MYCBP2, RNF185	530	199	20495	0.582962	1	1	0.99961
	INTERPRO	IPR013083:Zinc finger, RING/FYVE/PHD-type	7	1.30354	0.992505	RNF31, PIAS4, KDM5D, MYCBP2, CHD5, TRIM21, RNF185	526	485	19116	0.524527	1	1	1
	SMART	SM00184:RING	3	0.558659	0.995542	MYCBP2, TRIM21, RNF185	298	257	10337	0.404917	1	1	1
	INTERPRO	IPR001841:Zinc finger, RING-type	3	0.558659	0.998439	MYCBP2, TRIM21, RNF185	526	312	19116	0.349444	1	1	1
	NA	NA	NA	NA	NA	NA	NA	NA	NA	NA	NA	NA	NA
	Category	Term	Count	%	PValue	Genes	List Total	Pop Hits	Pop Total	Fold Enrichment	Bonferroni	Benjamini	FDR
	UP_KW_DOMAIN	KW-0732~Signal	99	18.4358	0.960342	SLC27A1, MPO, C4B, SYNPR, NAGLU, CDH2, LAMP2, PLXNC1, NOMO2, KPNA1, ALG9, NHLRC3, ALG5, SFRP4, AZGP1, SLPI, SLC9A6, PLBD1, IGSF8, ENDOD1, STC1, LTBP2, CD99L2, THY1, FBLN2, ELANE, TXNDC5, NGFR, CADM3, HLA-DRB5, CD163, VCAM1, ZG16B, CADM2, FUCA1, PPBP, L1CAM, VASN, LRP1B, GRIN2D, SDK1, BPIFB1, ALPL, ITGB1, FKBP10, HBS1L, PTPRU, NRP1, CNTNAP1, OXT, SERPINA4, CTSS, JCHAIN, MRC2, EMILIN3, RAC2, COL10A…	390	4329	14922	0.875004	1	1	0.960342
	UP_SEQ_FEATURE	CARBOHYD:N-linked (GlcNAc...) asparagine	94	17.5047	0.987529	ITGB1, FKBP10, PTPRU, NRP1, CNTNAP1, AQP4, SLC2A3, MPO, SLC4A4, SERPINA4, CTSS, MRC2, C4B, SYNPR, NAGLU, CDH2, MAN1A2, LAMP2, EMILIN3, ITGB8, PLXNC1, GGT1, NOMO2, ABCC1, ALG9, NHLRC3, IZUMO1, ALG5, ATP1B3, F3, GFRA2, SFRP4, AZGP1, VCAN, ASPH, SLC9A6, CDH11, PLBD1, ITGA7, CDH13, AVP, CD44, IGSF8, GPM6A, CD151, AFM, STC1, LTBP2, THY1, ITIH1, FBLN2, LMF2, CPN2, NT5E, SV2C, PTPRZ1, SV2A, EMC1, CLPTM1…	530	4377	20495	0.830469	1	1	0.99961
	UP_KW_PTM	KW-1015~Disulfide bond	88	16.3873	0.999997	ITGB1, PTPRU, NRP1, CNTNAP1, OXT, MPO, SLC4A4, CTSS, MYLK, JCHAIN, MRC2, C4B, GJA1, MAN1A2, LAMP2, EMILIN3, ITGB8, PLXNC1, IKBKG, GGT1, LYNX1, IZUMO1, TESC, ATP1B3, F3, SFRP4, AZGP1, VCAN, ASPH, SLPI, MZB1, PLBD1, ITGA7, AVP, DLD, CD44, CRP, IGSF8, GPM6A, MYCBP2, TIMM13, AFM, STC1, LTBP2, THY1, ITIH1, FBLN2, CPN2, NT5E, PTPRZ1, EMC1, SPOCK1, LRRC8D, NCAM1, GC, LAIR1, ELANE, JAM2, TXNDC5, RANBP2, …	476	3798	14097	0.686195	1	1	0.999997
	UP_KW_PTM	KW-0325~Glycoprotein	115	21.4153	0.999998	CTNND2, AQP4, MPO, SLC4A4, C4B, SYNPR, NAGLU, CDH2, LAMP2, PLXNC1, GGT1, NOMO2, ALG9, NHLRC3, ALG5, ATP1B3, KIAA1217, SFRP4, AZGP1, SLC9A6, PLBD1, RABL6, IGSF8, GPM6A, CD151, SLC1A3, STC1, LTBP2, CD99L2, THY1, FBLN2, TPPP, ELANE, MSR1, NGFR, CADM3, HLA-DRB5, CD163, VCAM1, ZG16B, CADM2, FUCA1, ABCA8, L1CAM, VASN, LRP1B, SNAP91, GRIN2D, SDK1, BPIFB1, NCEH1, CPS1, ALPL, SERINC1, ITGB1, FKBP10, PTPRU…	476	4732	14097	0.719735	1	1	0.999998
	NA	NA	NA	NA	NA	NA	NA	NA	NA	NA	NA	NA	NA
	Category	Term	Count	%	PValue	Genes	List Total	Pop Hits	Pop Total	Fold Enrichment	Bonferroni	Benjamini	FDR
	UP_KW_LIGAND	KW-0479~Metal-binding	98	18.2495	0.999457	ISCA2, TES, ITSN1, ARAF, MPO, MYLK, CDH2, PHYHD1, SEPHS1, TRIM21, PIAS4, MAP2K2, LIMCH1, S100A6, LAP3, STAMBP, SQSTM1, FTL, MYCBP2, SLC1A3, LPP, ZMPSTE24, UBR5, S100A12, TPPP, PLCG1, NDUFV2, PCK1, FDPS, AIF1L, ALPL, ACO2, RNF185, ITPA, ITGB1, FKBP10, NRP1, KDM5D, MAST4, CETN2, APIP, FHL2, CHD5, THTPA, CALB1, CSRP2, MAN1A2, EFHD2, COL10A1, PGM5, MAN2C1, IKBKG, TESC, SIRT5, NME3, AMPD3, EPS15L1, RA…	209	3922	6822	0.815613	1	1	1
	UP_KW_LIGAND	KW-0862~Zinc	42	7.82123	1	RNF31, PDXK, TES, KDM5D, GALT, MYCBP2, APIP, TIMM13, FHL2, ARAF, CHD5, LPP, ZMPSTE24, PDLIM1, NT5E, CSRP2, POLR2A, UBR5, S100A12, TPPP, IKBKG, SLC39A7, PDLIM5, TRIM21, PDLIM7, PIAS4, RANBP2, GIT2, ZNF185, ERAP2, LIMCH1, RPA1, SIRT5, AMPD3, S100B, RABGGTB, RPL37A, ALPL, LAP3, STAMBP, SQSTM1, RNF185	209	2503	6822	0.547714	1	1	1
	NA	NA	NA	NA	NA	NA	NA	NA	NA	NA	NA	NA	NA
	Category
