# Supplementary material for: The First Pituitary Proteome Landscape From Matched Anterior and Posterior Lobes for a Better Understanding of the Pituitary Gland
Source: Mol Cell Proteomics. 2022 Dec 5;22(1):100478. doi: 10.1016/j.mcpro.2022.100478 (PMC9877467; doi:10.1016/j.mcpro.2022.100478)
Supplement: Table S12 [file mmc20.xlsx]

## Sheet: Table S12 Distribution_plot of 
		Table S12A- Distribution data of 44 uPE1 protein
		Gene Name	Pubmed Score	Antibody Count	Gene RIFs
		TCP11L1	0.56	19	1
		TGFBR3L	1.32	4	1
		KIAA2013	1.85	33	1
		THEM6	2.81	97	1
		PBDC1	1.08	160	0
		METTL26	0.96	64	0
		RTL8C	7.3	0	0
		RUSF1	2.1	31	2
		TMEM256	0.59	24	1
		GATD1	2.37	16	0
		LYSMD2	0.27	41	0
		C8orf82	0.23	11	0
		KIAA0513	3.25	97	2
		FAM169A	2.14	8	0
		TMEM245	3.05	36	1
		ZNF428	0.21	84	0
		RMDN1	0.63	127	2
		SPRYD7	3.9	44	1
		LYSMD1	0.48	112	0
		NIPSNAP3A	1.61	114	1
		C20orf27	0.79	42	2
		TMED8	0.28	90	0
		FAM136A	3.07	40	3
		ISOC1	5.8	49	0
		BTF3L4	1.17	101	0
		TTC38	0.86	39	1
		CCDC90B	1.39	125	1
		OLFML1	3.6	70	1
		SPRYD4	2.35	39	2
		DIP2B	10	35	2
		CCDC58	0.63	41	1
		CZIB	2.13	59	1
		GATD3B	216.36	0	0
		KBTBD11	13.39	32	0
		PITHD1	4.43	10	1
		THNSL1	0.23	87	1
		ZC2HC1A	0.99	245	0
		FAM177A1	2.3	39	1
		FSD1L	1.84	76	1
		KIAA1210	1.18	12	0
		LRRC57	0.44	137	1
		MROH1	1.58	19	1
		GDAP1L1	3.17	131	0
		ZSWIM9	0.2	14	2

## Sheet: METTL26 Co-regulation study
Table S12B- Coregulation study of METTL26 using ProteomeHD
ProteomeHD_GO_subcell_Q96S19
# This file was downloaded from proteomehd.net. It contains GO Subcellular Components enriched among proteins co-regulated with your query (above selected score cut-off)
# You query was: Q96S19. Your selected score cut-off was: 0.99
GO Subcellular Components enriched among the currently selected co-regulated proteins	No. of proteins	Adj p-value (Bonferroni)
cytoplasmic part	21	0.053
# This file was downloaded from proteomehd.net. It contains KEGG pathways enriched among proteins co-regulated with your query (above selected score cut-off)
# You query was: Q96S19. Your selected score cut-off was: 0.99
KEGG pathways enriched among the currently selected co-regulated proteins	No. of proteins	Adj p-value (Bonferroni)
Purine metabolism	4	0.026
# This file was downloaded from proteomehd.net. It contains proteins co-regulated with your query (above selected score cut-off).
# You query was: Q96S19. Your selected score cut-off was: 0.99
uniprot_acc	protein_names	gene_names	percentile_score	co-regulation score
Q96S19	Methyltransferase-like 26	METTL26	1	1
Q96H20	Vacuolar-sorting protein SNF8	SNF8	0.998216	0.0380543
Q7LG56	Ribonucleoside-diphosphate reductase subunit M2 B	RRM2B	0.997179	0.0290375
Q53FT3	Protein Hikeshi	HIKESHI	0.997021	0.0280992
Q15628	Tumor necrosis factor receptor type 1-associated DEATH domain protein	TRADD	0.99558	0.0225201
O95295	SNARE-associated protein Snapin	SNAPIN	0.994979	0.0209838
Q9Y2V7	Conserved oligomeric Golgi complex subunit 6	COG6	0.99481	0.0206109
Q9Y584	Mitochondrial import inner membrane translocase subunit Tim22	TIMM22	0.993609	0.0183624
Q96ND0	Protein FAM210A	FAM210A	0.992971	0.0174183
Q9GZZ9	Ubiquitin-like modifier-activating enzyme 5	UBA5	0.992724	0.0170845
Q8IW45	ATP-dependent	NAXD	0.992465	0.0167551
Q96A57-2	Transmembrane protein 230	TMEM230	0.992266	0.0165139
Q8IYS2	Uncharacterized protein KIAA2013	KIAA2013	0.992182	0.0164196
Q969J3	BLOC-1-related complex subunit 5	BORCS5	0.991933	0.0161249
Q96AJ9-1	Vesicle transport through interaction with t-SNAREs homolog 1A	VTI1A	0.991624	0.0157931
Q16774	Guanylate kinase	GUK1	0.991331	0.0154931
Q6PJI9	GATOR complex protein WDR59	WDR59	0.991196	0.0153572
Q9H2K0	Translation initiation factor IF-3 mitochondrial	MTIF3	0.991174	0.015335
Q9BQC3	2-(3-amino-3-carboxypropyl)histidine synthase subunit 2	DPH2	0.991156	0.0153168
Q13232	Nucleoside diphosphate kinase 3	NME3	0.991135	0.015297
Q9ULC3	Ras-related protein Rab-23	RAB23	0.991118	0.0152816
Q9NVT9	Armadillo repeat-containing protein 1	ARMC1	0.991116	0.01528
Q9H7C9	Mth938 domain-containing protein	AAMDC	0.990877	0.0150649
Q96Q05-3	Trafficking protein particle complex subunit 9	TRAPPC9	0.990834	0.0150274
Q8N4P3	Guanosine-3'5'-bis(diphosphate) 3'-pyrophosphohydrolase MESH1	HDDC3	0.990785	0.0149853
Q9UMY4-2	Sorting nexin-12	SNX12	0.990782	0.0149826
O00221	NF-kappa-B inhibitor epsilon	NFKBIE	0.990712	0.0149185
P0DI82	Trafficking protein particle complex subunit 2B	TRAPPC2B	0.990686	0.0148942
Q9Y4P8-4	WD repeat domain phosphoinositide-interacting protein 2	WIPI2	0.990677	0.0148873
P17568	NADH dehydrogenase	NDUFB7	0.990081	0.0143707
