# Supplementary material for: The First Pituitary Proteome Landscape From Matched Anterior and Posterior Lobes for a Better Understanding of the Pituitary Gland
Source: Mol Cell Proteomics. 2022 Dec 5;22(1):100478. doi: 10.1016/j.mcpro.2022.100478 (PMC9877467; doi:10.1016/j.mcpro.2022.100478)
Supplement: Table S13 [file mmc21.xlsx]

## Sheet: Anterior Lobe interactions
Table S13.A. String interaction analysis of Anterior DEPs
#node1	node2	node1_string_id	node2_string_id	homology	experimentally_determined_interaction	database_annotated	automated_textmining	combined_score
AGO1	AGO2	9606.ENSP00000362300	9606.ENSP00000220592	0	0.612	0.9	0.906	0.996
AGO1	PRKRA	9606.ENSP00000362300	9606.ENSP00000318176	0	0.265	0.72	0.368	0.858
AGO1	AGO3	9606.ENSP00000362300	9606.ENSP00000362287	0	0.269	0.72	0.143	0.809
AGO1	MOV10	9606.ENSP00000362300	9606.ENSP00000399797	0	0.534	0.5	0.32	0.828
AGO2	AGO3	9606.ENSP00000220592	9606.ENSP00000362287	0	0.597	0.72	0.127	0.893
AGO2	PRKRA	9606.ENSP00000220592	9606.ENSP00000318176	0	0.57	0.72	0.368	0.917
AGO2	MOV10	9606.ENSP00000220592	9606.ENSP00000399797	0	0.341	0.5	0.84	0.942
AGO2	NCBP1	9606.ENSP00000220592	9606.ENSP00000364289	0	0.393	0.9	0.158	0.944
AGO2	AGO1	9606.ENSP00000220592	9606.ENSP00000362300	0	0.612	0.9	0.906	0.996
AGO3	AGO2	9606.ENSP00000362287	9606.ENSP00000220592	0	0.597	0.72	0.127	0.893
AGO3	PRKRA	9606.ENSP00000362287	9606.ENSP00000318176	0	0.316	0.72	0.225	0.838
AGO3	AGO1	9606.ENSP00000362287	9606.ENSP00000362300	0	0.269	0.72	0.143	0.809
AKAP13	PRKAG1	9606.ENSP00000354718	9606.ENSP00000323867	0	0	0.9	0	0.9
AKAP13	PRKACB	9606.ENSP00000354718	9606.ENSP00000359719	0	0	0.9	0	0.9
AKAP9	ITPR1	9606.ENSP00000348573	9606.ENSP00000306253	0	0	0	0.753	0.753
AKAP9	PRKAG1	9606.ENSP00000348573	9606.ENSP00000323867	0	0	0.9	0	0.9
AKAP9	GOLGA2	9606.ENSP00000348573	9606.ENSP00000416097	0	0.27	0	0.833	0.873
AKAP9	PRKACB	9606.ENSP00000348573	9606.ENSP00000359719	0	0.555	0.9	0	0.953
AQR	SF3A1	9606.ENSP00000156471	9606.ENSP00000215793	0	0.8	0	0	0.8
AQR	PHF5A	9606.ENSP00000156471	9606.ENSP00000216252	0	0.8	0	0	0.8
AQR	SF3B2	9606.ENSP00000156471	9606.ENSP00000318861	0	0.8	0	0	0.8
AQR	SF3B5	9606.ENSP00000156471	9606.ENSP00000356541	0	0.8	0	0	0.8
AQR	SF3A2	9606.ENSP00000156471	9606.ENSP00000221494	0	0.92	0	0	0.92
AQR	ISY1	9606.ENSP00000156471	9606.ENSP00000273541	0	0.943	0	0	0.943
AQR	SNRPD1	9606.ENSP00000156471	9606.ENSP00000300413	0	0.905	0.9	0	0.99
AQR	SNRNP40	9606.ENSP00000156471	9606.ENSP00000263694	0	0.924	0.9	0	0.992
AQR	RBM22	9606.ENSP00000156471	9606.ENSP00000199814	0	0.947	0.9	0	0.994
AQR	BUD31	9606.ENSP00000156471	9606.ENSP00000386023	0	0.964	0.9	0	0.996
AQR	CDC40	9606.ENSP00000156471	9606.ENSP00000357928	0	0.966	0.9	0	0.996
AQR	PRPF19	9606.ENSP00000156471	9606.ENSP00000227524	0	0.989	0.9	0	0.998
BUB3	ZNF207	9606.ENSP00000357858	9606.ENSP00000378165	0	0.944	0	0.792	0.988
BUD31	AQR	9606.ENSP00000386023	9606.ENSP00000156471	0	0.964	0.9	0	0.996
BUD31	RBM22	9606.ENSP00000386023	9606.ENSP00000199814	0	0.98	0.9	0	0.997
BUD31	SF3A1	9606.ENSP00000386023	9606.ENSP00000215793	0	0.829	0	0	0.829
BUD31	PHF5A	9606.ENSP00000386023	9606.ENSP00000216252	0	0.935	0	0	0.935
BUD31	SF3A2	9606.ENSP00000386023	9606.ENSP00000221494	0	0.99	0	0	0.99
BUD31	PRPF19	9606.ENSP00000386023	9606.ENSP00000227524	0	0.994	0.9	0	0.999
BUD31	SNRNP40	9606.ENSP00000386023	9606.ENSP00000263694	0	0.964	0.9	0	0.996
BUD31	ISY1	9606.ENSP00000386023	9606.ENSP00000273541	0	0.975	0	0	0.975
BUD31	SNRPD1	9606.ENSP00000386023	9606.ENSP00000300413	0	0.96	0.9	0	0.995
BUD31	SF3B2	9606.ENSP00000386023	9606.ENSP00000318861	0	0.955	0	0	0.955
BUD31	SF3B5	9606.ENSP00000386023	9606.ENSP00000356541	0	0.935	0	0	0.935
BUD31	CDC40	9606.ENSP00000386023	9606.ENSP00000357928	0	0.986	0.9	0.292	0.998
CDC40	AQR	9606.ENSP00000357928	9606.ENSP00000156471	0	0.966	0.9	0	0.996
CDC40	RBM22	9606.ENSP00000357928	9606.ENSP00000199814	0	0.986	0.9	0	0.998
CDC40	SF3A1	9606.ENSP00000357928	9606.ENSP00000215793	0	0.905	0	0	0.905
CDC40	PHF5A	9606.ENSP00000357928	9606.ENSP00000216252	0	0.965	0	0	0.965
CDC40	SF3A2	9606.ENSP00000357928	9606.ENSP00000221494	0	0.965	0	0	0.965
CDC40	PRPF19	9606.ENSP00000357928	9606.ENSP00000227524	0	0.992	0.9	0	0.999
CDC40	SNRNP40	9606.ENSP00000357928	9606.ENSP00000263694	0	0.986	0.9	0	0.998
CDC40	ISY1	9606.ENSP00000357928	9606.ENSP00000273541	0	0.985	0	0	0.985
CDC40	SNRPD1	9606.ENSP00000357928	9606.ENSP00000300413	0	0.986	0.9	0	0.998
CDC40	SF3B2	9606.ENSP00000357928	9606.ENSP00000318861	0	0.965	0	0	0.965
CDC40	SRSF7	9606.ENSP00000357928	9606.ENSP00000325905	0	0	0.8	0	0.8
CDC40	SF3B5	9606.ENSP00000357928	9606.ENSP00000356541	0	0.964	0	0	0.964
CDC40	SRSF3	9606.ENSP00000357928	9606.ENSP00000362820	0	0	0.8	0	0.8
CDC40	BUD31	9606.ENSP00000357928	9606.ENSP00000386023	0	0.986	0.9	0.292	0.998
CDH1	SRC	9606.ENSP00000261769	9606.ENSP00000362680	0	0.491	0	0.803	0.895
CDKN2A	HUWE1	9606.ENSP00000418915	9606.ENSP00000340648	0	0.501	0.9	0.246	0.959
CDKN2A	UBE2I	9606.ENSP00000418915	9606.ENSP00000348056	0	0.518	0	0.626	0.812
CDKN2A	TOP1	9606.ENSP00000418915	9606.ENSP00000354522	0	0.483	0	0.622	0.796
CDKN2A	RPL11	9606.ENSP00000418915	9606.ENSP00000363676	0	0.483	0	0.584	0.775
CDKN2A	CDKN2AIP	9606.ENSP00000418915	9606.ENSP00000427108	0	0.483	0	0.734	0.856
CDKN2AIP	CDKN2A	9606.ENSP00000427108	9606.ENSP00000418915	0	0.483	0	0.734	0.856
COG1	COG3	9606.ENSP00000299886	9606.ENSP00000258654	0	0.793	0.9	0.427	0.987
COG1	COG5	9606.ENSP00000299886	9606.ENSP00000297135	0	0.848	0.9	0.783	0.996
COG1	GOLGA2	9606.ENSP00000299886	9606.ENSP00000416097	0	0.299	0.6	0	0.707
COG1	COG7	9606.ENSP00000299886	9606.ENSP00000305442	0	0.792	0.9	0	0.978
COG1	COG4	9606.ENSP00000299886	9606.ENSP00000315775	0	0.771	0.9	0.811	0.995
COG3	GOLGA2	9606.ENSP00000258654	9606.ENSP00000416097	0	0	0.6	0.55	0.812
COG3	COG5	9606.ENSP00000258654	9606.ENSP00000297135	0	0.771	0.9	0.282	0.982
COG3	COG7	9606.ENSP00000258654	9606.ENSP00000305442	0	0.771	0.9	0.32	0.983
COG3	COG1	9606.ENSP00000258654	9606.ENSP00000299886	0	0.793	0.9	0.427	0.987
COG3	COG4	9606.ENSP00000258654	9606.ENSP00000315775	0	0.852	0.9	0.87	0.997
COG4	COG3	9606.ENSP00000315775	9606.ENSP00000258654	0	0.852	0.9	0.87	0.997
COG4	COG5	9606.ENSP00000315775	9606.ENSP00000297135	0	0.771	0.9	0.103	0.977
COG4	COG1	9606.ENSP00000315775	9606.ENSP00000299886	0	0.771	0.9	0.811	0.995
COG4	COG7	9606.ENSP00000315775	9606.ENSP00000305442	0	0.771	0.9	0	0.976
COG5	COG3	9606.ENSP00000297135	9606.ENSP00000258654	0	0.771	0.9	0.282	0.982
COG5	COG4	9606.ENSP00000297135	9606.ENSP00000315775	0	0.771	0.9	0.103	0.977
COG5	COG1	9606.ENSP00000297135	9606.ENSP00000299886	0	0.848	0.9	0.783	0.996
COG5	COG7	9606.ENSP00000297135	9606.ENSP00000305442	0	0.771	0.9	0.871	0.996
COG7	COG3	9606.ENSP00000305442	9606.ENSP00000258654	0	0.771	0.9	0.32	0.983
COG7	COG5	9606.ENSP00000305442	9606.ENSP00000297135	0	0.771	0.9	0.871	0.996
COG7	COG1	9606.ENSP00000305442	9606.ENSP00000299886	0	0.792	0.9	0	0.978
COG7	COG4	9606.ENSP00000305442	9606.ENSP00000315775	0	0.771	0.9	0	0.976
COPA	COPE	9606.ENSP00000357048	9606.ENSP00000262812	0	0.995	0.8	0.366	0.999
COPA	COPB2	9606.ENSP00000357048	9606.ENSP00000329419	0	0.985	0.9	0.18	0.998
COPA	TMED7	9606.ENSP00000357048	9606.ENSP00000405926	0	0	0.9	0	0.9
COPA	USO1	9606.ENSP00000357048	9606.ENSP00000444850	0	0	0.9	0	0.9
COPA	COPG2	9606.ENSP00000357048	9606.ENSP00000402346	0	0.876	0.9	0	0.987
COPB2	COPE	9606.ENSP00000329419	9606.ENSP00000262812	0	0.957	0.8	0.735	0.997
COPB2	USO1	9606.ENSP00000329419	9606.ENSP00000444850	0	0	0.6	0.366	0.735
COPB2	TMED7	9606.ENSP00000329419	9606.ENSP00000405926	0	0	0.9	0.081	0.904
COPB2	COPG2	9606.ENSP00000329419	9606.ENSP00000402346	0	0.881	0.9	0.732	0.996
COPB2	COPA	9606.ENSP00000329419	9606.ENSP00000357048	0	0.985	0.9	0.18	0.998
COPE	TMED7	9606.ENSP00000262812	9606.ENSP00000405926	0	0	0.72	0	0.72
COPE	COPG2	9606.ENSP00000262812	9606.ENSP00000402346	0	0.856	0.72	0	0.958
COPE	COPB2	9606.ENSP00000262812	9606.ENSP00000329419	0	0.957	0.8	0.735	0.997
COPE	COPA	9606.ENSP00000262812	9606.ENSP00000357048	0	0.995	0.8	0.366	0.999
COPG2	COPE	9606.ENSP00000402346	9606.ENSP00000262812	0	0.856	0.72	0	0.958
COPG2	COPB2	9606.ENSP00000402346	9606.ENSP00000329419	0	0.881	0.9	0.732	0.996
COPG2	COPA	9606.ENSP00000402346	9606.ENSP00000357048	0	0.876	0.9	0	0.987
COPG2	TMED7	9606.ENSP00000402346	9606.ENSP00000405926	0	0	0.9	0	0.9
COPS2	HDAC1	9606.ENSP00000299259	9606.ENSP00000362649	0	0	0.9	0	0.9
CPSF3	WDR82	9606.ENSP00000238112	9606.ENSP00000296490	0	0.785	0	0	0.785
CPSF3	CPSF7	9606.ENSP00000238112	9606.ENSP00000345412	0	0	0.9	0	0.9
CPSF3	NUDT21	9606.ENSP00000238112	9606.ENSP00000300291	0	0	0.9	0	0.9
CPSF3	CSTF2	9606.ENSP00000238112	9606.ENSP00000362063	0	0.887	0.9	0	0.988
CPSF7	CPSF3	9606.ENSP00000345412	9606.ENSP00000238112	0	0	0.9	0	0.9
CPSF7	NUDT21	9606.ENSP00000345412	9606.ENSP00000300291	0	0.929	0.9	0.883	0.999
CPSF7	CSTF2	9606.ENSP00000345412	9606.ENSP00000362063	0	0.152	0.9	0	0.911
CSTF2	CPSF3	9606.ENSP00000362063	9606.ENSP00000238112	0	0.887	0.9	0	0.988
CSTF2	NUDT21	9606.ENSP00000362063	9606.ENSP00000300291	0	0.177	0.9	0	0.914
CSTF2	SRSF7	9606.ENSP00000362063	9606.ENSP00000325905	0	0.184	0.6	0.171	0.705
CSTF2	CPSF7	9606.ENSP00000362063	9606.ENSP00000345412	0	0.152	0.9	0	0.911
CSTF2	NCBP1	9606.ENSP00000362063	9606.ENSP00000364289	0	0.236	0.6	0.124	0.708
DDX23	SF3A1	9606.ENSP00000310723	9606.ENSP00000215793	0	0.804	0	0.144	0.825
DDX23	PHF5A	9606.ENSP00000310723	9606.ENSP00000216252	0	0.861	0	0	0.861
DDX23	SF3A2	9606.ENSP00000310723	9606.ENSP00000221494	0	0.916	0	0	0.916
DDX23	LSM7	9606.ENSP00000310723	9606.ENSP00000252622	0	0.828	0.9	0	0.982
DDX23	SNRNP40	9606.ENSP00000310723	9606.ENSP00000263694	0	0.937	0.8	0	0.987
DDX23	SNRPD1	9606.ENSP00000310723	9606.ENSP00000300413	0	0.854	0.9	0	0.984
DDX23	SF3B5	9606.ENSP00000310723	9606.ENSP00000356541	0	0.8	0	0	0.8
DDX23	SF3B2	9606.ENSP00000310723	9606.ENSP00000318861	0	0.81	0	0	0.81
DDX23	LSM2	9606.ENSP00000310723	9606.ENSP00000364813	0	0.89	0.9	0	0.988
DDX23	LSM4	9606.ENSP00000310723	9606.ENSP00000469468	0	0.894	0.9	0	0.989
DDX42	SF3A1	9606.ENSP00000464050	9606.ENSP00000215793	0	0.667	0.6	0.078	0.866
DDX42	PHF5A	9606.ENSP00000464050	9606.ENSP00000216252	0	0.392	0.6	0	0.746
DDX42	SF3A2	9606.ENSP00000464050	9606.ENSP00000221494	0	0.762	0.6	0	0.9
DDX42	PRPF19	9606.ENSP00000464050	9606.ENSP00000227524	0	0.708	0	0	0.708
DDX42	SF3B2	9606.ENSP00000464050	9606.ENSP00000318861	0	0.093	0.8	0	0.81
DDX42	SF3B5	9606.ENSP00000464050	9606.ENSP00000356541	0	0	0.8	0	0.8
EEF1A1	VARS	9606.ENSP00000339063	9606.ENSP00000364815	0	0.732	0	0.323	0.811
EEF1A1	RPL23	9606.ENSP00000339063	9606.ENSP00000420311	0	0.835	0	0	0.835
EEF1A1	RPL29	9606.ENSP00000339063	9606.ENSP00000418868	0	0.835	0	0	0.835
EEF1A1	RPS25	9606.ENSP00000339063	9606.ENSP00000435096	0	0.838	0	0	0.838
EEF1A1	RPL11	9606.ENSP00000339063	9606.ENSP00000363676	0	0.861	0	0	0.861
EIF1	EIF2S2	9606.ENSP00000419449	9606.ENSP00000364119	0	0.955	0	0.867	0.993
EIF1	RPS25	9606.ENSP00000419449	9606.ENSP00000435096	0	0.939	0	0	0.939
EIF2S2	RPS25	9606.ENSP00000364119	9606.ENSP00000435096	0	0.842	0.6	0	0.934
EIF2S2	EIF1	9606.ENSP00000364119	9606.ENSP00000419449	0	0.955	0	0.867	0.993
EMG1	RTCA	9606.ENSP00000470560	9606.ENSP00000260563	0	0.744	0	0	0.744
EMG1	TBL3	9606.ENSP00000470560	9606.ENSP00000454836	0	0.815	0.6	0	0.922
EMG1	FBLL1	9606.ENSP00000470560	9606.ENSP00000473383	0	0.772	0.54	0	0.89
EPRS	NCBP1	9606.ENSP00000355890	9606.ENSP00000364289	0	0.788	0	0	0.788
EPRS	LARS	9606.ENSP00000355890	9606.ENSP00000377954	0	0.828	0.9	0.167	0.984
EPRS	IARS	9606.ENSP00000355890	9606.ENSP00000364794	0	0.939	0.9	0.544	0.997
EXOC1	EXOC8	9606.ENSP00000370695	9606.ENSP00000355605	0	0.519	0.9	0.497	0.973
EXOC1	EXOC3	9606.ENSP00000370695	9606.ENSP00000425587	0	0.833	0.9	0.921	0.998
EXOC3	EXOC8	9606.ENSP00000425587	9606.ENSP00000355605	0	0.972	0.9	0.741	0.999
EXOC3	EXOC1	9606.ENSP00000425587	9606.ENSP00000370695	0	0.833	0.9	0.921	0.998
EXOC8	EXOC1	9606.ENSP00000355605	9606.ENSP00000370695	0	0.519	0.9	0.497	0.973
EXOC8	EXOC3	9606.ENSP00000355605	9606.ENSP00000425587	0	0.972	0.9	0.741	0.999
F2	PRKACB	9606.ENSP00000308541	9606.ENSP00000359719	0	0	0.9	0	0.9
F2	SRC	9606.ENSP00000308541	9606.ENSP00000362680	0	0	0.9	0	0.9
FARSA	FARSB	9606.ENSP00000320309	9606.ENSP00000281828	0	0.995	0.9	0	0.999
FARSB	IARS	9606.ENSP00000281828	9606.ENSP00000364794	0	0.721	0	0	0.721
FARSB	FARSA	9606.ENSP00000281828	9606.ENSP00000320309	0	0.995	0.9	0	0.999
FBLL1	NHP2	9606.ENSP00000473383	9606.ENSP00000274606	0	0.643	0.54	0	0.828
FBLL1	TBL3	9606.ENSP00000473383	9606.ENSP00000454836	0	0.732	0.36	0	0.821
FBLL1	EMG1	9606.ENSP00000473383	9606.ENSP00000470560	0	0.772	0.54	0	0.89
FKBP3	HDAC1	9606.ENSP00000216330	9606.ENSP00000362649	0	0.282	0.9	0.819	0.985
GOLGA2	COG3	9606.ENSP00000416097	9606.ENSP00000258654	0	0	0.6	0.55	0.812
GOLGA2	COG1	9606.ENSP00000416097	9606.ENSP00000299886	0	0.299	0.6	0	0.707
GOLGA2	AKAP9	9606.ENSP00000416097	9606.ENSP00000348573	0	0.27	0	0.833	0.873
GOLGA2	USO1	9606.ENSP00000416097	9606.ENSP00000444850	0	0.515	0.6	0.912	0.981
GOLGA4	MACF1	9606.ENSP00000349305	9606.ENSP00000354573	0	0.213	0	0.816	0.849
HDAC1	FKBP3	9606.ENSP00000362649	9606.ENSP00000216330	0	0.282	0.9	0.819	0.985
HDAC1	TBL1X	9606.ENSP00000362649	9606.ENSP00000217964	0	0.462	0.6	0.261	0.827
HDAC1	MTA2	9606.ENSP00000362649	9606.ENSP00000278823	0	0.832	0.9	0.844	0.997
HDAC1	COPS2	9606.ENSP00000362649	9606.ENSP00000299259	0	0	0.9	0	0.9
HDAC1	MTA1	9606.ENSP00000362649	9606.ENSP00000333633	0	0.957	0.9	0.92	0.999
HDAC1	KDM1A	9606.ENSP00000362649	9606.ENSP00000383042	0	0.623	0.5	0.925	0.984
HDAC7	TBL1X	9606.ENSP00000080059	9606.ENSP00000217964	0	0.358	0.6	0.079	0.742
HNRNPR	NCBP1	9606.ENSP00000363745	9606.ENSP00000364289	0	0.284	0.6	0	0.701
HTATSF1	SF3A1	9606.ENSP00000442699	9606.ENSP00000215793	0	0.8	0.54	0	0.904
HTATSF1	PHF5A	9606.ENSP00000442699	9606.ENSP00000216252	0	0.8	0.54	0	0.904
HTATSF1	SF3A2	9606.ENSP00000442699	9606.ENSP00000221494	0	0.943	0.54	0.325	0.981
HTATSF1	SF3B2	9606.ENSP00000442699	9606.ENSP00000318861	0	0.8	0.54	0	0.904
HTATSF1	SF3B5	9606.ENSP00000442699	9606.ENSP00000356541	0	0.8	0.54	0	0.904
HUWE1	CDKN2A	9606.ENSP00000340648	9606.ENSP00000418915	0	0.501	0.9	0.246	0.959
IARS	FARSB	9606.ENSP00000364794	9606.ENSP00000281828	0	0.721	0	0	0.721
IARS	EPRS	9606.ENSP00000364794	9606.ENSP00000355890	0	0.939	0.9	0.544	0.997
IARS	LARS	9606.ENSP00000364794	9606.ENSP00000377954	0	0.823	0.9	0.308	0.986
ISY1	AQR	9606.ENSP00000273541	9606.ENSP00000156471	0	0.943	0	0	0.943
ISY1	RBM22	9606.ENSP00000273541	9606.ENSP00000199814	0	0.884	0.54	0.128	0.949
ISY1	PRPF19	9606.ENSP00000273541	9606.ENSP00000227524	0	0.987	0.54	0	0.993
ISY1	SNRNP40	9606.ENSP00000273541	9606.ENSP00000263694	0	0.885	0	0	0.885
ISY1	BUD31	9606.ENSP00000273541	9606.ENSP00000386023	0	0.975	0	0	0.975
ISY1	CDC40	9606.ENSP00000273541	9606.ENSP00000357928	0	0.985	0	0	0.985
ITPR1	AKAP9	9606.ENSP00000306253	9606.ENSP00000348573	0	0	0	0.753	0.753
KDM1A	MSH6	9606.ENSP00000383042	9606.ENSP00000234420	0	0.247	0.9	0	0.921
KDM1A	MTA2	9606.ENSP00000383042	9606.ENSP00000278823	0	0.493	0.6	0.276	0.84
KDM1A	MTA1	9606.ENSP00000383042	9606.ENSP00000333633	0	0.493	0.6	0.455	0.88
KDM1A	HDAC1	9606.ENSP00000383042	9606.ENSP00000362649	0	0.623	0.5	0.925	0.984
LAMTOR1	RRAGC	9606.ENSP00000278671	9606.ENSP00000362092	0	0.958	0.6	0.096	0.983
LAMTOR1	RRAGA	9606.ENSP00000278671	9606.ENSP00000369899	0	0.958	0.6	0.688	0.994
LARS	EPRS	9606.ENSP00000377954	9606.ENSP00000355890	0	0.828	0.9	0.167	0.984
LARS	IARS	9606.ENSP00000377954	9606.ENSP00000364794	0	0.823	0.9	0.308	0.986
LSM2	SF3A1	9606.ENSP00000364813	9606.ENSP00000215793	0	0.906	0.9	0	0.99
LSM2	PHF5A	9606.ENSP00000364813	9606.ENSP00000216252	0	0.919	0.9	0	0.991
LSM2	SF3A2	9606.ENSP00000364813	9606.ENSP00000221494	0	0.906	0.9	0	0.99
LSM2	LSM7	9606.ENSP00000364813	9606.ENSP00000252622	0	0.97	0.9	0.877	0.999
LSM2	SNRNP40	9606.ENSP00000364813	9606.ENSP00000263694	0	0.879	0.8	0	0.974
LSM2	MFAP1	9606.ENSP00000364813	9606.ENSP00000267812	0	0.831	0.9	0	0.982
LSM2	SNRPD1	9606.ENSP00000364813	9606.ENSP00000300413	0	0.89	0.9	0	0.988
LSM2	DDX23	9606.ENSP00000364813	9606.ENSP00000310723	0	0.89	0.9	0	0.988
LSM2	SF3B2	9606.ENSP00000364813	9606.ENSP00000318861	0	0.965	0.9	0	0.996
LSM2	SF3B5	9606.ENSP00000364813	9606.ENSP00000356541	0	0.906	0.9	0	0.99
LSM2	LSM4	9606.ENSP00000364813	9606.ENSP00000469468	0	0.97	0.9	0.529	0.998
LSM4	SF3A1	9606.ENSP00000469468	9606.ENSP00000215793	0	0.944	0.9	0	0.994
LSM4	PHF5A	9606.ENSP00000469468	9606.ENSP00000216252	0	0.906	0.9	0	0.99
LSM4	SF3A2	9606.ENSP00000469468	9606.ENSP00000221494	0	0.929	0.9	0	0.992
LSM4	LSM7	9606.ENSP00000469468	9606.ENSP00000252622	0	0.964	0.9	0.414	0.997
LSM4	SNRNP40	9606.ENSP00000469468	9606.ENSP00000263694	0	0.848	0.6	0	0.936
LSM4	MFAP1	9606.ENSP00000469468	9606.ENSP00000267812	0	0.8	0.9	0	0.979
LSM4	SNRPD1	9606.ENSP00000469468	9606.ENSP00000300413	0	0.814	0.9	0.228	0.984
LSM4	DDX23	9606.ENSP00000469468	9606.ENSP00000310723	0	0.894	0.9	0	0.989
LSM4	SF3B2	9606.ENSP00000469468	9606.ENSP00000318861	0	0.906	0.9	0	0.99
LSM4	SF3B5	9606.ENSP00000469468	9606.ENSP00000356541	0	0.906	0.9	0	0.99
LSM4	LSM2	9606.ENSP00000469468	9606.ENSP00000364813	0	0.97	0.9	0.529	0.998
LSM7	SF3A1	9606.ENSP00000252622	9606.ENSP00000215793	0	0.906	0.9	0	0.99
LSM7	PHF5A	9606.ENSP00000252622	9606.ENSP00000216252	0	0.906	0.9	0	0.99
LSM7	SF3A2	9606.ENSP00000252622	9606.ENSP00000221494	0	0.914	0.9	0	0.991
LSM7	SNRNP40	9606.ENSP00000252622	9606.ENSP00000263694	0	0.8	0.6	0	0.916
LSM7	SNRPD1	9606.ENSP00000252622	9606.ENSP00000300413	0	0.664	0.9	0.316	0.975
LSM7	MFAP1	9606.ENSP00000252622	9606.ENSP00000267812	0	0.8	0.9	0	0.979
LSM7	DDX23	9606.ENSP00000252622	9606.ENSP00000310723	0	0.828	0.9	0	0.982
LSM7	SF3B2	9606.ENSP00000252622	9606.ENSP00000318861	0	0.906	0.9	0	0.99
LSM7	SF3B5	9606.ENSP00000252622	9606.ENSP00000356541	0	0.906	0.9	0	0.99
LSM7	LSM4	9606.ENSP00000252622	9606.ENSP00000469468	0	0.964	0.9	0.414	0.997
LSM7	LSM2	9606.ENSP00000252622	9606.ENSP00000364813	0	0.97	0.9	0.877	0.999
MACF1	GOLGA4	9606.ENSP00000354573	9606.ENSP00000349305	0	0.213	0	0.816	0.849
MFAP1	SF3A1	9606.ENSP00000267812	9606.ENSP00000215793	0	0.915	0.9	0	0.991
MFAP1	PHF5A	9606.ENSP00000267812	9606.ENSP00000216252	0	0.8	0.9	0	0.979
MFAP1	SF3A2	9606.ENSP00000267812	9606.ENSP00000221494	0	0.915	0.9	0	0.991
MFAP1	LSM7	9606.ENSP00000267812	9606.ENSP00000252622	0	0.8	0.9	0	0.979
MFAP1	SNRNP40	9606.ENSP00000267812	9606.ENSP00000263694	0	0.915	0	0	0.915
MFAP1	SNRPD1	9606.ENSP00000267812	9606.ENSP00000300413	0	0.606	0.9	0	0.958
MFAP1	LSM4	9606.ENSP00000267812	9606.ENSP00000469468	0	0.8	0.9	0	0.979
MFAP1	SF3B5	9606.ENSP00000267812	9606.ENSP00000356541	0	0.8	0.9	0	0.979
MFAP1	LSM2	9606.ENSP00000267812	9606.ENSP00000364813	0	0.831	0.9	0	0.982
MFAP1	SF3B2	9606.ENSP00000267812	9606.ENSP00000318861	0	0.915	0.9	0	0.991
MLST8	RRAGC	9606.ENSP00000456405	9606.ENSP00000362092	0	0.8	0.6	0.305	0.939
MLST8	RRAGA	9606.ENSP00000456405	9606.ENSP00000369899	0	0.8	0.6	0.145	0.925
MOV10	AGO2	9606.ENSP00000399797	9606.ENSP00000220592	0	0.341	0.5	0.84	0.942
MOV10	AGO1	9606.ENSP00000399797	9606.ENSP00000362300	0	0.534	0.5	0.32	0.828
MSH6	KDM1A	9606.ENSP00000234420	9606.ENSP00000383042	0	0.247	0.9	0	0.921
MTA1	MTA2	9606.ENSP00000333633	9606.ENSP00000278823	0	0.767	0.72	0.584	0.97
MTA1	KDM1A	9606.ENSP00000333633	9606.ENSP00000383042	0	0.493	0.6	0.455	0.88
MTA1	HDAC1	9606.ENSP00000333633	9606.ENSP00000362649	0	0.957	0.9	0.92	0.999
MTA2	KDM1A	9606.ENSP00000278823	9606.ENSP00000383042	0	0.493	0.6	0.276	0.84
MTA2	MTA1	9606.ENSP00000278823	9606.ENSP00000333633	0	0.767	0.72	0.584	0.97
MTA2	HDAC1	9606.ENSP00000278823	9606.ENSP00000362649	0	0.832	0.9	0.844	0.997
NCBP1	AGO2	9606.ENSP00000364289	9606.ENSP00000220592	0	0.393	0.9	0.158	0.944
NCBP1	SNRPD1	9606.ENSP00000364289	9606.ENSP00000300413	0	0.803	0.6	0	0.917
NCBP1	SF3B2	9606.ENSP00000364289	9606.ENSP00000318861	0	0.346	0.6	0	0.727
NCBP1	EPRS	9606.ENSP00000364289	9606.ENSP00000355890	0	0.788	0	0	0.788
NCBP1	TIAL1	9606.ENSP00000364289	9606.ENSP00000358089	0	0.236	0.6	0.112	0.704
NCBP1	CSTF2	9606.ENSP00000364289	9606.ENSP00000362063	0	0.236	0.6	0.124	0.708
NCBP1	HNRNPR	9606.ENSP00000364289	9606.ENSP00000363745	0	0.284	0.6	0	0.701
NHP2	SNRNP40	9606.ENSP00000274606	9606.ENSP00000263694	0	0	0.72	0	0.72
NHP2	FBLL1	9606.ENSP00000274606	9606.ENSP00000473383	0	0.643	0.54	0	0.828
NUDT21	CPSF3	9606.ENSP00000300291	9606.ENSP00000238112	0	0	0.9	0	0.9
NUDT21	CSTF2	9606.ENSP00000300291	9606.ENSP00000362063	0	0.177	0.9	0	0.914
NUDT21	CPSF7	9606.ENSP00000300291	9606.ENSP00000345412	0	0.929	0.9	0.883	0.999
NUP155	NUP214	9606.ENSP00000231498	9606.ENSP00000352400	0	0.171	0.8	0	0.827
NUP155	NUP210	9606.ENSP00000231498	9606.ENSP00000254508	0	0.244	0.8	0	0.842
NUP155	UBE2I	9606.ENSP00000231498	9606.ENSP00000348056	0	0.639	0.6	0	0.849
NUP155	RAE1	9606.ENSP00000231498	9606.ENSP00000379182	0	0.339	0.8	0	0.862
NUP155	NUP37	9606.ENSP00000231498	9606.ENSP00000448054	0	0.8	0.6	0	0.916
NUP155	NUP54	9606.ENSP00000231498	9606.ENSP00000264883	0	0.825	0.6	0	0.927
NUP155	NUP62	9606.ENSP00000231498	9606.ENSP00000471191	0	0.826	0.6	0	0.927
NUP155	NUP43	9606.ENSP00000231498	9606.ENSP00000342262	0	0.8	0.8	0	0.958
NUP155	NUP85	9606.ENSP00000231498	9606.ENSP00000245544	0	0.831	0.8	0	0.964
NUP155	NUP160	9606.ENSP00000231498	9606.ENSP00000367721	0	0.8	0.6	0.588	0.964
NUP155	NUP98	9606.ENSP00000231498	9606.ENSP00000316032	0	0.972	0.6	0.552	0.994
NUP155	NUP93	9606.ENSP00000231498	9606.ENSP00000310668	0	0.875	0.8	0.884	0.996
NUP160	NUP155	9606.ENSP00000367721	9606.ENSP00000231498	0	0.8	0.6	0.588	0.964
NUP160	NUP85	9606.ENSP00000367721	9606.ENSP00000245544	0	0.892	0.9	0.932	0.999
NUP160	NUP210	9606.ENSP00000367721	9606.ENSP00000254508	0	0.345	0.6	0	0.726
NUP160	NUP98	9606.ENSP00000367721	9606.ENSP00000316032	0	0.881	0.9	0.464	0.993
NUP160	NUP43	9606.ENSP00000367721	9606.ENSP00000342262	0	0.918	0.9	0.382	0.994
NUP160	NUP37	9606.ENSP00000367721	9606.ENSP00000448054	0	0.885	0.9	0.839	0.997
NUP210	NUP155	9606.ENSP00000254508	9606.ENSP00000231498	0	0.244	0.8	0	0.842
NUP210	NUP85	9606.ENSP00000254508	9606.ENSP00000245544	0	0	0.8	0	0.8
NUP210	NUP98	9606.ENSP00000254508	9606.ENSP00000316032	0	0.345	0.6	0	0.726
NUP210	NUP160	9606.ENSP00000254508	9606.ENSP00000367721	0	0.345	0.6	0	0.726
NUP210	NUP43	9606.ENSP00000254508	9606.ENSP00000342262	0	0	0.8	0	0.8
NUP210	NUP93	9606.ENSP00000254508	9606.ENSP00000310668	0	0.172	0.8	0	0.827
NUP210	RAE1	9606.ENSP00000254508	9606.ENSP00000379182	0	0.182	0.8	0	0.829
NUP210	NUP214	9606.ENSP00000254508	9606.ENSP00000352400	0	0	0.9	0	0.9
NUP210	NUP62	9606.ENSP00000254508	9606.ENSP00000471191	0	0	0.9	0.344	0.931
NUP210	UBE2I	9606.ENSP00000254508	9606.ENSP00000348056	0	0.58	0.9	0	0.956
NUP214	NUP155	9606.ENSP00000352400	9606.ENSP00000231498	0	0.171	0.8	0	0.827
NUP214	NUP85	9606.ENSP00000352400	9606.ENSP00000245544	0	0.114	0.8	0	0.815
NUP214	NUP210	9606.ENSP00000352400	9606.ENSP00000254508	0	0	0.9	0	0.9
NUP214	NUP54	9606.ENSP00000352400	9606.ENSP00000264883	0	0	0.6	0.366	0.735
NUP214	NUP93	9606.ENSP00000352400	9606.ENSP00000310668	0	0	0.8	0.332	0.86
NUP214	NUP98	9606.ENSP00000352400	9606.ENSP00000316032	0	0.738	0.6	0.781	0.975
NUP214	NUP43	9606.ENSP00000352400	9606.ENSP00000342262	0	0	0.8	0	0.8
NUP214	UBE2I	9606.ENSP00000352400	9606.ENSP00000348056	0	0.639	0.9	0	0.962
NUP214	RAE1	9606.ENSP00000352400	9606.ENSP00000379182	0	0.531	0.8	0	0.902
NUP214	NUP62	9606.ENSP00000352400	9606.ENSP00000471191	0	0.946	0.9	0.78	0.998
NUP37	NUP155	9606.ENSP00000448054	9606.ENSP00000231498	0	0.8	0.6	0	0.916
NUP37	NUP85	9606.ENSP00000448054	9606.ENSP00000245544	0	0.925	0.9	0.529	0.996
NUP37	NUP98	9606.ENSP00000448054	9606.ENSP00000316032	0	0.891	0.9	0.346	0.992
NUP37	NUP43	9606.ENSP00000448054	9606.ENSP00000342262	0	0.938	0.9	0.938	0.999
NUP37	NUP160	9606.ENSP00000448054	9606.ENSP00000367721	0	0.885	0.9	0.839	0.997
NUP43	NUP155	9606.ENSP00000342262	9606.ENSP00000231498	0	0.8	0.8	0	0.958
NUP43	NUP85	9606.ENSP00000342262	9606.ENSP00000245544	0	0.923	0.9	0.887	0.999
NUP43	NUP210	9606.ENSP00000342262	9606.ENSP00000254508	0	0	0.8	0	0.8
NUP43	NUP93	9606.ENSP00000342262	9606.ENSP00000310668	0	0	0.8	0	0.8
NUP43	NUP98	9606.ENSP00000342262	9606.ENSP00000316032	0	0.918	0.9	0.729	0.997
NUP43	NUP62	9606.ENSP00000342262	9606.ENSP00000471191	0	0.317	0.6	0	0.715
NUP43	RAE1	9606.ENSP00000342262	9606.ENSP00000379182	0	0	0.8	0	0.8
NUP43	NUP214	9606.ENSP00000342262	9606.ENSP00000352400	0	0	0.8	0	0.8
NUP43	NUP160	9606.ENSP00000342262	9606.ENSP00000367721	0	0.918	0.9	0.382	0.994
NUP43	NUP37	9606.ENSP00000342262	9606.ENSP00000448054	0	0.938	0.9	0.938	0.999
NUP54	NUP155	9606.ENSP00000264883	9606.ENSP00000231498	0	0.825	0.6	0	0.927
NUP54	NUP214	9606.ENSP00000264883	9606.ENSP00000352400	0	0	0.6	0.366	0.735
NUP54	RAE1	9606.ENSP00000264883	9606.ENSP00000379182	0	0.786	0.6	0	0.911
NUP54	NUP98	9606.ENSP00000264883	9606.ENSP00000316032	0	0.94	0.6	0.63	0.99
NUP54	NUP93	9606.ENSP00000264883	9606.ENSP00000310668	0	0.986	0.6	0.525	0.997
NUP54	NUP62	9606.ENSP00000264883	9606.ENSP00000471191	0	0.985	0.8	0.921	0.999
NUP62	NUP155	9606.ENSP00000471191	9606.ENSP00000231498	0	0.826	0.6	0	0.927
NUP62	NUP85	9606.ENSP00000471191	9606.ENSP00000245544	0	0.345	0.6	0	0.727
NUP62	NUP210	9606.ENSP00000471191	9606.ENSP00000254508	0	0	0.9	0.344	0.931
NUP62	NUP54	9606.ENSP00000471191	9606.ENSP00000264883	0	0.985	0.8	0.921	0.999
NUP62	NUP93	9606.ENSP00000471191	9606.ENSP00000310668	0	0.989	0.6	0.94	0.999
NUP62	NUP98	9606.ENSP00000471191	9606.ENSP00000316032	0	0.708	0.6	0.583	0.947
NUP62	NUP43	9606.ENSP00000471191	9606.ENSP00000342262	0	0.317	0.6	0	0.715
NUP62	UBE2I	9606.ENSP00000471191	9606.ENSP00000348056	0	0	0.9	0	0.9
NUP62	NUP214	9606.ENSP00000471191	9606.ENSP00000352400	0	0.946	0.9	0.78	0.998
NUP62	RAE1	9606.ENSP00000471191	9606.ENSP00000379182	0	0.613	0.6	0.367	0.893
NUP85	NUP155	9606.ENSP00000245544	9606.ENSP00000231498	0	0.831	0.8	0	0.964
NUP85	NUP62	9606.ENSP00000245544	9606.ENSP00000471191	0	0.345	0.6	0	0.727
NUP85	NUP210	9606.ENSP00000245544	9606.ENSP00000254508	0	0	0.8	0	0.8
NUP85	NUP214	9606.ENSP00000245544	9606.ENSP00000352400	0	0.114	0.8	0	0.815
NUP85	UBE2I	9606.ENSP00000245544	9606.ENSP00000348056	0	0.58	0.6	0	0.824
NUP85	RAE1	9606.ENSP00000245544	9606.ENSP00000379182	0	0.219	0.8	0	0.837
NUP85	NUP93	9606.ENSP00000245544	9606.ENSP00000310668	0	0	0.8	0.468	0.889
NUP85	NUP37	9606.ENSP00000245544	9606.ENSP00000448054	0	0.925	0.9	0.529	0.996
NUP85	NUP98	9606.ENSP00000245544	9606.ENSP00000316032	0	0.966	0.9	0.933	0.999
NUP85	NUP43	9606.ENSP00000245544	9606.ENSP00000342262	0	0.923	0.9	0.887	0.999
NUP85	NUP160	9606.ENSP00000245544	9606.ENSP00000367721	0	0.892	0.9	0.932	0.999
NUP93	NUP155	9606.ENSP00000310668	9606.ENSP00000231498	0	0.875	0.8	0.884	0.996
NUP93	NUP85	9606.ENSP00000310668	9606.ENSP00000245544	0	0	0.8	0.468	0.889
NUP93	NUP210	9606.ENSP00000310668	9606.ENSP00000254508	0	0.172	0.8	0	0.827
NUP93	NUP54	9606.ENSP00000310668	9606.ENSP00000264883	0	0.986	0.6	0.525	0.997
NUP93	UBE2I	9606.ENSP00000310668	9606.ENSP00000348056	0	0.473	0.6	0	0.78
NUP93	NUP43	9606.ENSP00000310668	9606.ENSP00000342262	0	0	0.8	0	0.8
NUP93	NUP214	9606.ENSP00000310668	9606.ENSP00000352400	0	0	0.8	0.332	0.86
NUP93	RAE1	9606.ENSP00000310668	9606.ENSP00000379182	0	0.618	0.8	0	0.92
NUP93	NUP98	9606.ENSP00000310668	9606.ENSP00000316032	0	0.788	0.6	0.724	0.974
NUP93	NUP62	9606.ENSP00000310668	9606.ENSP00000471191	0	0.989	0.6	0.94	0.999
NUP98	NUP155	9606.ENSP00000316032	9606.ENSP00000231498	0	0.972	0.6	0.552	0.994
NUP98	NUP85	9606.ENSP00000316032	9606.ENSP00000245544	0	0.966	0.9	0.933	0.999
NUP98	NUP210	9606.ENSP00000316032	9606.ENSP00000254508	0	0.345	0.6	0	0.726
NUP98	NUP54	9606.ENSP00000316032	9606.ENSP00000264883	0	0.94	0.6	0.63	0.99
NUP98	NUP93	9606.ENSP00000316032	9606.ENSP00000310668	0	0.788	0.6	0.724	0.974
NUP98	UBE2I	9606.ENSP00000316032	9606.ENSP00000348056	0	0.488	0.6	0	0.786
NUP98	NUP62	9606.ENSP00000316032	9606.ENSP00000471191	0	0.708	0.6	0.583	0.947
NUP98	NUP214	9606.ENSP00000316032	9606.ENSP00000352400	0	0.738	0.6	0.781	0.975
NUP98	NUP37	9606.ENSP00000316032	9606.ENSP00000448054	0	0.891	0.9	0.346	0.992
NUP98	NUP160	9606.ENSP00000316032	9606.ENSP00000367721	0	0.881	0.9	0.464	0.993
NUP98	NUP43	9606.ENSP00000316032	9606.ENSP00000342262	0	0.918	0.9	0.729	0.997
NUP98	RAE1	9606.ENSP00000316032	9606.ENSP00000379182	0	0.975	0.6	0.94	0.999
OSBP	PPP2R4	9606.ENSP00000263847	9606.ENSP00000377036	0	0	0	0.739	0.739
PELP1	WDR18	9606.ENSP00000301396	9606.ENSP00000476117	0	0.751	0.8	0.435	0.969
PELP1	SRC	9606.ENSP00000301396	9606.ENSP00000362680	0	0.497	0.9	0.882	0.993
PHF5A	AQR	9606.ENSP00000216252	9606.ENSP00000156471	0	0.8	0	0	0.8
PHF5A	RBM22	9606.ENSP00000216252	9606.ENSP00000199814	0	0.907	0	0	0.907
PHF5A	SF3A1	9606.ENSP00000216252	9606.ENSP00000215793	0	0.932	0.9	0	0.993
PHF5A	DDX42	9606.ENSP00000216252	9606.ENSP00000464050	0	0.392	0.6	0	0.746
PHF5A	RBM17	9606.ENSP00000216252	9606.ENSP00000388638	0	0	0.8	0	0.8
PHF5A	SNRNP40	9606.ENSP00000216252	9606.ENSP00000263694	0	0.8	0	0	0.8
PHF5A	DDX23	9606.ENSP00000216252	9606.ENSP00000310723	0	0.861	0	0	0.861
PHF5A	HTATSF1	9606.ENSP00000216252	9606.ENSP00000442699	0	0.8	0.54	0	0.904
PHF5A	BUD31	9606.ENSP00000216252	9606.ENSP00000386023	0	0.935	0	0	0.935
PHF5A	SNRPD1	9606.ENSP00000216252	9606.ENSP00000300413	0	0.559	0.9	0	0.954
PHF5A	PRPF19	9606.ENSP00000216252	9606.ENSP00000227524	0	0.964	0	0	0.964
PHF5A	CDC40	9606.ENSP00000216252	9606.ENSP00000357928	0	0.965	0	0	0.965
PHF5A	MFAP1	9606.ENSP00000216252	9606.ENSP00000267812	0	0.8	0.9	0	0.979
PHF5A	LSM4	9606.ENSP00000216252	9606.ENSP00000469468	0	0.906	0.9	0	0.99
PHF5A	LSM7	9606.ENSP00000216252	9606.ENSP00000252622	0	0.906	0.9	0	0.99
PHF5A	LSM2	9606.ENSP00000216252	9606.ENSP00000364813	0	0.919	0.9	0	0.991
PHF5A	SF3A2	9606.ENSP00000216252	9606.ENSP00000221494	0	0.979	0.9	0	0.997
PHF5A	SF3B2	9606.ENSP00000216252	9606.ENSP00000318861	0	0.984	0.9	0.31	0.998
PHF5A	SF3B5	9606.ENSP00000216252	9606.ENSP00000356541	0	0.985	0.9	0.508	0.999
PNPT1	PPP1R8	9606.ENSP00000400646	9606.ENSP00000311677	0	0	0	0.898	0.898
PPP1CC	WDR82	9606.ENSP00000341779	9606.ENSP00000296490	0	0.805	0.9	0.427	0.987
PPP1CC	PPP1R8	9606.ENSP00000341779	9606.ENSP00000311677	0	0.813	0	0.325	0.869
PPP1CC	PPP2R4	9606.ENSP00000341779	9606.ENSP00000377036	0	0.276	0.72	0.131	0.808
PPP1CC	PPP4R2	9606.ENSP00000341779	9606.ENSP00000349124	0	0.143	0.9	0.107	0.916
PPP1R8	PPP1CC	9606.ENSP00000311677	9606.ENSP00000341779	0	0.813	0	0.325	0.869
PPP1R8	PNPT1	9606.ENSP00000311677	9606.ENSP00000400646	0	0	0	0.898	0.898
PPP2R4	OSBP	9606.ENSP00000377036	9606.ENSP00000263847	0	0	0	0.739	0.739
PPP2R4	WDR82	9606.ENSP00000377036	9606.ENSP00000296490	0	0	0.72	0	0.72
PPP2R4	PPP1CC	9606.ENSP00000377036	9606.ENSP00000341779	0	0.276	0.72	0.131	0.808
PPP2R4	PPP4R2	9606.ENSP00000377036	9606.ENSP00000349124	0	0.713	0.72	0	0.916
PPP2R4	SRC	9606.ENSP00000377036	9606.ENSP00000362680	0	0.045	0	0.792	0.792
PPP2R4	SMEK1	9606.ENSP00000377036	9606.ENSP00000450864	0	0.702	0	0	0.702
PPP4R2	WDR82	9606.ENSP00000349124	9606.ENSP00000296490	0	0	0.9	0	0.9
PPP4R2	PPP1CC	9606.ENSP00000349124	9606.ENSP00000341779	0	0.143	0.9	0.107	0.916
PPP4R2	PPP2R4	9606.ENSP00000349124	9606.ENSP00000377036	0	0.713	0.72	0	0.916
PPP4R2	SMEK1	9606.ENSP00000349124	9606.ENSP00000450864	0	0.771	0	0.713	0.931
PRKACB	F2	9606.ENSP00000359719	9606.ENSP00000308541	0	0	0.9	0	0.9
PRKACB	PRKAG1	9606.ENSP00000359719	9606.ENSP00000323867	0	0.143	0.9	0	0.91
PRKACB	AKAP9	9606.ENSP00000359719	9606.ENSP00000348573	0	0.555	0.9	0	0.953
PRKACB	AKAP13	9606.ENSP00000359719	9606.ENSP00000354718	0	0	0.9	0	0.9
PRKAG1	AKAP13	9606.ENSP00000323867	9606.ENSP00000354718	0	0	0.9	0	0.9
PRKAG1	AKAP9	9606.ENSP00000323867	9606.ENSP00000348573	0	0	0.9	0	0.9
PRKAG1	PRKACB	9606.ENSP00000323867	9606.ENSP00000359719	0	0.143	0.9	0	0.91
PRKRA	AGO2	9606.ENSP00000318176	9606.ENSP00000220592	0	0.57	0.72	0.368	0.917
PRKRA	AGO3	9606.ENSP00000318176	9606.ENSP00000362287	0	0.316	0.72	0.225	0.838
PRKRA	AGO1	9606.ENSP00000318176	9606.ENSP00000362300	0	0.265	0.72	0.368	0.858
PRPF19	AQR	9606.ENSP00000227524	9606.ENSP00000156471	0	0.989	0.9	0	0.998
PRPF19	RBM22	9606.ENSP00000227524	9606.ENSP00000199814	0	0.988	0.9	0	0.998
PRPF19	SF3A1	9606.ENSP00000227524	9606.ENSP00000215793	0	0.988	0	0	0.988
PRPF19	PHF5A	9606.ENSP00000227524	9606.ENSP00000216252	0	0.964	0	0	0.964
PRPF19	SF3A2	9606.ENSP00000227524	9606.ENSP00000221494	0	0.994	0	0	0.994
PRPF19	DDX42	9606.ENSP00000227524	9606.ENSP00000464050	0	0.708	0	0	0.708
PRPF19	SF3B5	9606.ENSP00000227524	9606.ENSP00000356541	0	0.964	0	0	0.964
PRPF19	SF3B2	9606.ENSP00000227524	9606.ENSP00000318861	0	0.986	0	0	0.986
PRPF19	ISY1	9606.ENSP00000227524	9606.ENSP00000273541	0	0.987	0.54	0	0.993
PRPF19	SNRNP40	9606.ENSP00000227524	9606.ENSP00000263694	0	0.973	0.9	0	0.997
PRPF19	SNRPD1	9606.ENSP00000227524	9606.ENSP00000300413	0	0.995	0.9	0	0.999
PRPF19	CDC40	9606.ENSP00000227524	9606.ENSP00000357928	0	0.992	0.9	0	0.999
PRPF19	BUD31	9606.ENSP00000227524	9606.ENSP00000386023	0	0.994	0.9	0	0.999
RAE1	NUP155	9606.ENSP00000379182	9606.ENSP00000231498	0	0.339	0.8	0	0.862
RAE1	NUP85	9606.ENSP00000379182	9606.ENSP00000245544	0	0.219	0.8	0	0.837
RAE1	NUP210	9606.ENSP00000379182	9606.ENSP00000254508	0	0.182	0.8	0	0.829
RAE1	NUP54	9606.ENSP00000379182	9606.ENSP00000264883	0	0.786	0.6	0	0.911
RAE1	NUP93	9606.ENSP00000379182	9606.ENSP00000310668	0	0.618	0.8	0	0.92
RAE1	NUP98	9606.ENSP00000379182	9606.ENSP00000316032	0	0.975	0.6	0.94	0.999
RAE1	NUP43	9606.ENSP00000379182	9606.ENSP00000342262	0	0	0.8	0	0.8
RAE1	NUP214	9606.ENSP00000379182	9606.ENSP00000352400	0	0.531	0.8	0	0.902
RAE1	NUP62	9606.ENSP00000379182	9606.ENSP00000471191	0	0.613	0.6	0.367	0.893
RBM17	PHF5A	9606.ENSP00000388638	9606.ENSP00000216252	0	0	0.8	0	0.8
RBM17	SF3A2	9606.ENSP00000388638	9606.ENSP00000221494	0	0.762	0.6	0	0.9
RBM17	SF3B2	9606.ENSP00000388638	9606.ENSP00000318861	0	0.544	0.6	0.338	0.869
RBM22	AQR	9606.ENSP00000199814	9606.ENSP00000156471	0	0.947	0.9	0	0.994
RBM22	SF3A1	9606.ENSP00000199814	9606.ENSP00000215793	0	0.8	0	0	0.8
RBM22	SF3B2	9606.ENSP00000199814	9606.ENSP00000318861	0	0.906	0	0	0.906
RBM22	SF3A2	9606.ENSP00000199814	9606.ENSP00000221494	0	0.906	0	0	0.906
RBM22	SF3B5	9606.ENSP00000199814	9606.ENSP00000356541	0	0.906	0	0	0.906
RBM22	PHF5A	9606.ENSP00000199814	9606.ENSP00000216252	0	0.907	0	0	0.907
RBM22	ISY1	9606.ENSP00000199814	9606.ENSP00000273541	0	0.884	0.54	0.128	0.949
RBM22	SNRNP40	9606.ENSP00000199814	9606.ENSP00000263694	0	0.8	0.9	0	0.979
RBM22	SNRPD1	9606.ENSP00000199814	9606.ENSP00000300413	0	0.906	0.9	0	0.99
RBM22	BUD31	9606.ENSP00000199814	9606.ENSP00000386023	0	0.98	0.9	0	0.997
RBM22	CDC40	9606.ENSP00000199814	9606.ENSP00000357928	0	0.986	0.9	0	0.998
RBM22	PRPF19	9606.ENSP00000199814	9606.ENSP00000227524	0	0.988	0.9	0	0.998
RPL11	EEF1A1	9606.ENSP00000363676	9606.ENSP00000339063	0	0.861	0	0	0.861
RPL11	CDKN2A	9606.ENSP00000363676	9606.ENSP00000418915	0	0.483	0	0.584	0.775
RPL11	RPL29	9606.ENSP00000363676	9606.ENSP00000418868	0	0.987	0	0	0.987
RPL11	RPS25	9606.ENSP00000363676	9606.ENSP00000435096	0	0.995	0	0	0.995
RPL11	RPL23	9606.ENSP00000363676	9606.ENSP00000420311	0	0.995	0.9	0	0.999
RPL23	EEF1A1	9606.ENSP00000420311	9606.ENSP00000339063	0	0.835	0	0	0.835
RPL23	RPL11	9606.ENSP00000420311	9606.ENSP00000363676	0	0.995	0.9	0	0.999
RPL23	RPL29	9606.ENSP00000420311	9606.ENSP00000418868	0	0.987	0	0	0.987
RPL23	RPS25	9606.ENSP00000420311	9606.ENSP00000435096	0	0.995	0	0	0.995
RPL29	EEF1A1	9606.ENSP00000418868	9606.ENSP00000339063	0	0.835	0	0	0.835
RPL29	RPL11	9606.ENSP00000418868	9606.ENSP00000363676	0	0.987	0	0	0.987
RPL29	RPL23	9606.ENSP00000418868	9606.ENSP00000420311	0	0.987	0	0	0.987
RPL29	RPS25	9606.ENSP00000418868	9606.ENSP00000435096	0	0.995	0	0	0.995
RPS25	EEF1A1	9606.ENSP00000435096	9606.ENSP00000339063	0	0.838	0	0	0.838
RPS25	RPL11	9606.ENSP00000435096	9606.ENSP00000363676	0	0.995	0	0	0.995
RPS25	EIF2S2	9606.ENSP00000435096	9606.ENSP00000364119	0	0.842	0.6	0	0.934
RPS25	RPL29	9606.ENSP00000435096	9606.ENSP00000418868	0	0.995	0	0	0.995
RPS25	EIF1	9606.ENSP00000435096	9606.ENSP00000419449	0	0.939	0	0	0.939
RPS25	RPL23	9606.ENSP00000435096	9606.ENSP00000420311	0	0.995	0	0	0.995
RRAGA	LAMTOR1	9606.ENSP00000369899	9606.ENSP00000278671	0	0.958	0.6	0.688	0.994
RRAGA	RRAGC	9606.ENSP00000369899	9606.ENSP00000362092	0	0.983	0.9	0.935	0.999
RRAGA	MLST8	9606.ENSP00000369899	9606.ENSP00000456405	0	0.8	0.6	0.145	0.925
RRAGC	LAMTOR1	9606.ENSP00000362092	9606.ENSP00000278671	0	0.958	0.6	0.096	0.983
RRAGC	MLST8	9606.ENSP00000362092	9606.ENSP00000456405	0	0.8	0.6	0.305	0.939
RRAGC	RRAGA	9606.ENSP00000362092	9606.ENSP00000369899	0	0.983	0.9	0.935	0.999
RTCA	TBL3	9606.ENSP00000260563	9606.ENSP00000454836	0	0.74	0	0	0.74
RTCA	EMG1	9606.ENSP00000260563	9606.ENSP00000470560	0	0.744	0	0	0.744
SF3A1	AQR	9606.ENSP00000215793	9606.ENSP00000156471	0	0.8	0	0	0.8
SF3A1	RBM22	9606.ENSP00000215793	9606.ENSP00000199814	0	0.8	0	0	0.8
SF3A1	SNRNP40	9606.ENSP00000215793	9606.ENSP00000263694	0	0.8	0	0	0.8
SF3A1	DDX23	9606.ENSP00000215793	9606.ENSP00000310723	0	0.804	0	0.144	0.825
SF3A1	BUD31	9606.ENSP00000215793	9606.ENSP00000386023	0	0.829	0	0	0.829
SF3A1	DDX42	9606.ENSP00000215793	9606.ENSP00000464050	0	0.667	0.6	0.078	0.866
SF3A1	HTATSF1	9606.ENSP00000215793	9606.ENSP00000442699	0	0.8	0.54	0	0.904
SF3A1	CDC40	9606.ENSP00000215793	9606.ENSP00000357928	0	0.905	0	0	0.905
SF3A1	PRPF19	9606.ENSP00000215793	9606.ENSP00000227524	0	0.988	0	0	0.988
SF3A1	LSM7	9606.ENSP00000215793	9606.ENSP00000252622	0	0.906	0.9	0	0.99
SF3A1	LSM2	9606.ENSP00000215793	9606.ENSP00000364813	0	0.906	0.9	0	0.99
SF3A1	MFAP1	9606.ENSP00000215793	9606.ENSP00000267812	0	0.915	0.9	0	0.991
SF3A1	PHF5A	9606.ENSP00000215793	9606.ENSP00000216252	0	0.932	0.9	0	0.993
SF3A1	SF3B5	9606.ENSP00000215793	9606.ENSP00000356541	0	0.946	0.9	0	0.994
SF3A1	LSM4	9606.ENSP00000215793	9606.ENSP00000469468	0	0.944	0.9	0	0.994
SF3A1	SNRPD1	9606.ENSP00000215793	9606.ENSP00000300413	0	0.963	0.9	0	0.996
SF3A1	SF3B2	9606.ENSP00000215793	9606.ENSP00000318861	0	0.963	0.9	0.256	0.997
SF3A1	SF3A2	9606.ENSP00000215793	9606.ENSP00000221494	0	0.992	0.9	0.946	0.999
SF3A2	AQR	9606.ENSP00000221494	9606.ENSP00000156471	0	0.92	0	0	0.92
SF3A2	RBM22	9606.ENSP00000221494	9606.ENSP00000199814	0	0.906	0	0	0.906
SF3A2	SF3A1	9606.ENSP00000221494	9606.ENSP00000215793	0	0.992	0.9	0.946	0.999
SF3A2	PHF5A	9606.ENSP00000221494	9606.ENSP00000216252	0	0.979	0.9	0	0.997
SF3A2	SNRNP40	9606.ENSP00000221494	9606.ENSP00000263694	0	0.8	0	0	0.8
SF3A2	DDX42	9606.ENSP00000221494	9606.ENSP00000464050	0	0.762	0.6	0	0.9
SF3A2	RBM17	9606.ENSP00000221494	9606.ENSP00000388638	0	0.762	0.6	0	0.9
SF3A2	DDX23	9606.ENSP00000221494	9606.ENSP00000310723	0	0.916	0	0	0.916
SF3A2	CDC40	9606.ENSP00000221494	9606.ENSP00000357928	0	0.965	0	0	0.965
SF3A2	HTATSF1	9606.ENSP00000221494	9606.ENSP00000442699	0	0.943	0.54	0.325	0.981
SF3A2	LSM2	9606.ENSP00000221494	9606.ENSP00000364813	0	0.906	0.9	0	0.99
SF3A2	BUD31	9606.ENSP00000221494	9606.ENSP00000386023	0	0.99	0	0	0.99
SF3A2	MFAP1	9606.ENSP00000221494	9606.ENSP00000267812	0	0.915	0.9	0	0.991
SF3A2	LSM7	9606.ENSP00000221494	9606.ENSP00000252622	0	0.914	0.9	0	0.991
SF3A2	LSM4	9606.ENSP00000221494	9606.ENSP00000469468	0	0.929	0.9	0	0.992
SF3A2	SNRPD1	9606.ENSP00000221494	9606.ENSP00000300413	0	0.925	0.9	0	0.992
SF3A2	PRPF19	9606.ENSP00000221494	9606.ENSP00000227524	0	0.994	0	0	0.994
SF3A2	SF3B5	9606.ENSP00000221494	9606.ENSP00000356541	0	0.986	0.9	0	0.998
SF3A2	SF3B2	9606.ENSP00000221494	9606.ENSP00000318861	0	0.99	0.9	0.183	0.999
SF3B2	AQR	9606.ENSP00000318861	9606.ENSP00000156471	0	0.8	0	0	0.8
SF3B2	RBM22	9606.ENSP00000318861	9606.ENSP00000199814	0	0.906	0	0	0.906
SF3B2	SF3A1	9606.ENSP00000318861	9606.ENSP00000215793	0	0.963	0.9	0.256	0.997
SF3B2	PHF5A	9606.ENSP00000318861	9606.ENSP00000216252	0	0.984	0.9	0.31	0.998
SF3B2	SF3A2	9606.ENSP00000318861	9606.ENSP00000221494	0	0.99	0.9	0.183	0.999
SF3B2	PRPF19	9606.ENSP00000318861	9606.ENSP00000227524	0	0.986	0	0	0.986
SF3B2	LSM7	9606.ENSP00000318861	9606.ENSP00000252622	0	0.906	0.9	0	0.99
SF3B2	SNRNP40	9606.ENSP00000318861	9606.ENSP00000263694	0	0.8	0	0	0.8
SF3B2	MFAP1	9606.ENSP00000318861	9606.ENSP00000267812	0	0.915	0.9	0	0.991
SF3B2	SNRPD1	9606.ENSP00000318861	9606.ENSP00000300413	0	0.756	0.9	0	0.974
SF3B2	DDX23	9606.ENSP00000318861	9606.ENSP00000310723	0	0.81	0	0	0.81
SF3B2	NCBP1	9606.ENSP00000318861	9606.ENSP00000364289	0	0.346	0.6	0	0.727
SF3B2	DDX42	9606.ENSP00000318861	9606.ENSP00000464050	0	0.093	0.8	0	0.81
SF3B2	RBM17	9606.ENSP00000318861	9606.ENSP00000388638	0	0.544	0.6	0.338	0.869
SF3B2	HTATSF1	9606.ENSP00000318861	9606.ENSP00000442699	0	0.8	0.54	0	0.904
SF3B2	BUD31	9606.ENSP00000318861	9606.ENSP00000386023	0	0.955	0	0	0.955
SF3B2	CDC40	9606.ENSP00000318861	9606.ENSP00000357928	0	0.965	0	0	0.965
SF3B2	LSM4	9606.ENSP00000318861	9606.ENSP00000469468	0	0.906	0.9	0	0.99
SF3B2	LSM2	9606.ENSP00000318861	9606.ENSP00000364813	0	0.965	0.9	0	0.996
SF3B2	SF3B5	9606.ENSP00000318861	9606.ENSP00000356541	0	0.988	0.9	0.273	0.999
SF3B5	AQR	9606.ENSP00000356541	9606.ENSP00000156471	0	0.8	0	0	0.8
SF3B5	RBM22	9606.ENSP00000356541	9606.ENSP00000199814	0	0.906	0	0	0.906
SF3B5	SF3A1	9606.ENSP00000356541	9606.ENSP00000215793	0	0.946	0.9	0	0.994
SF3B5	PHF5A	9606.ENSP00000356541	9606.ENSP00000216252	0	0.985	0.9	0.508	0.999
SF3B5	SF3A2	9606.ENSP00000356541	9606.ENSP00000221494	0	0.986	0.9	0	0.998
SF3B5	PRPF19	9606.ENSP00000356541	9606.ENSP00000227524	0	0.964	0	0	0.964
SF3B5	LSM7	9606.ENSP00000356541	9606.ENSP00000252622	0	0.906	0.9	0	0.99
SF3B5	SNRNP40	9606.ENSP00000356541	9606.ENSP00000263694	0	0.8	0	0	0.8
SF3B5	MFAP1	9606.ENSP00000356541	9606.ENSP00000267812	0	0.8	0.9	0	0.979
SF3B5	SNRPD1	9606.ENSP00000356541	9606.ENSP00000300413	0	0.809	0.9	0	0.98
SF3B5	DDX23	9606.ENSP00000356541	9606.ENSP00000310723	0	0.8	0	0	0.8
SF3B5	SF3B2	9606.ENSP00000356541	9606.ENSP00000318861	0	0.988	0.9	0.273	0.999
SF3B5	DDX42	9606.ENSP00000356541	9606.ENSP00000464050	0	0	0.8	0	0.8
SF3B5	HTATSF1	9606.ENSP00000356541	9606.ENSP00000442699	0	0.8	0.54	0	0.904
SF3B5	BUD31	9606.ENSP00000356541	9606.ENSP00000386023	0	0.935	0	0	0.935
SF3B5	CDC40	9606.ENSP00000356541	9606.ENSP00000357928	0	0.964	0	0	0.964
SF3B5	LSM2	9606.ENSP00000356541	9606.ENSP00000364813	0	0.906	0.9	0	0.99
SF3B5	LSM4	9606.ENSP00000356541	9606.ENSP00000469468	0	0.906	0.9	0	0.99
SMEK1	PPP4R2	9606.ENSP00000450864	9606.ENSP00000349124	0	0.771	0	0.713	0.931
SMEK1	PPP2R4	9606.ENSP00000450864	9606.ENSP00000377036	0	0.702	0	0	0.702
SNRNP40	AQR	9606.ENSP00000263694	9606.ENSP00000156471	0	0.924	0.9	0	0.992
SNRNP40	RBM22	9606.ENSP00000263694	9606.ENSP00000199814	0	0.8	0.9	0	0.979
SNRNP40	SF3A1	9606.ENSP00000263694	9606.ENSP00000215793	0	0.8	0	0	0.8
SNRNP40	PHF5A	9606.ENSP00000263694	9606.ENSP00000216252	0	0.8	0	0	0.8
SNRNP40	SF3A2	9606.ENSP00000263694	9606.ENSP00000221494	0	0.8	0	0	0.8
SNRNP40	PRPF19	9606.ENSP00000263694	9606.ENSP00000227524	0	0.973	0.9	0	0.997
SNRNP40	LSM7	9606.ENSP00000263694	9606.ENSP00000252622	0	0.8	0.6	0	0.916
SNRNP40	NHP2	9606.ENSP00000263694	9606.ENSP00000274606	0	0	0.72	0	0.72
SNRNP40	SF3B2	9606.ENSP00000263694	9606.ENSP00000318861	0	0.8	0	0	0.8
SNRNP40	SF3B5	9606.ENSP00000263694	9606.ENSP00000356541	0	0.8	0	0	0.8
SNRNP40	ISY1	9606.ENSP00000263694	9606.ENSP00000273541	0	0.885	0	0	0.885
SNRNP40	MFAP1	9606.ENSP00000263694	9606.ENSP00000267812	0	0.915	0	0	0.915
SNRNP40	LSM4	9606.ENSP00000263694	9606.ENSP00000469468	0	0.848	0.6	0	0.936
SNRNP40	LSM2	9606.ENSP00000263694	9606.ENSP00000364813	0	0.879	0.8	0	0.974
SNRNP40	DDX23	9606.ENSP00000263694	9606.ENSP00000310723	0	0.937	0.8	0	0.987
SNRNP40	SNRPD1	9606.ENSP00000263694	9606.ENSP00000300413	0	0.948	0.9	0	0.994
SNRNP40	BUD31	9606.ENSP00000263694	9606.ENSP00000386023	0	0.964	0.9	0	0.996
SNRNP40	CDC40	9606.ENSP00000263694	9606.ENSP00000357928	0	0.986	0.9	0	0.998
SNRPD1	AQR	9606.ENSP00000300413	9606.ENSP00000156471	0	0.905	0.9	0	0.99
SNRPD1	RBM22	9606.ENSP00000300413	9606.ENSP00000199814	0	0.906	0.9	0	0.99
SNRPD1	SF3A1	9606.ENSP00000300413	9606.ENSP00000215793	0	0.963	0.9	0	0.996
SNRPD1	PHF5A	9606.ENSP00000300413	9606.ENSP00000216252	0	0.559	0.9	0	0.954
SNRPD1	SF3A2	9606.ENSP00000300413	9606.ENSP00000221494	0	0.925	0.9	0	0.992
SNRPD1	PRPF19	9606.ENSP00000300413	9606.ENSP00000227524	0	0.995	0.9	0	0.999
SNRPD1	LSM7	9606.ENSP00000300413	9606.ENSP00000252622	0	0.664	0.9	0.316	0.975
SNRPD1	SNRNP40	9606.ENSP00000300413	9606.ENSP00000263694	0	0.948	0.9	0	0.994
SNRPD1	MFAP1	9606.ENSP00000300413	9606.ENSP00000267812	0	0.606	0.9	0	0.958
SNRPD1	SRSF7	9606.ENSP00000300413	9606.ENSP00000325905	0	0.284	0.6	0	0.701
SNRPD1	NCBP1	9606.ENSP00000300413	9606.ENSP00000364289	0	0.803	0.6	0	0.917
SNRPD1	SF3B2	9606.ENSP00000300413	9606.ENSP00000318861	0	0.756	0.9	0	0.974
SNRPD1	SF3B5	9606.ENSP00000300413	9606.ENSP00000356541	0	0.809	0.9	0	0.98
SNRPD1	LSM4	9606.ENSP00000300413	9606.ENSP00000469468	0	0.814	0.9	0.228	0.984
SNRPD1	DDX23	9606.ENSP00000300413	9606.ENSP00000310723	0	0.854	0.9	0	0.984
SNRPD1	LSM2	9606.ENSP00000300413	9606.ENSP00000364813	0	0.89	0.9	0	0.988
SNRPD1	BUD31	9606.ENSP00000300413	9606.ENSP00000386023	0	0.96	0.9	0	0.995
SNRPD1	CDC40	9606.ENSP00000300413	9606.ENSP00000357928	0	0.986	0.9	0	0.998
SRC	CDH1	9606.ENSP00000362680	9606.ENSP00000261769	0	0.491	0	0.803	0.895
SRC	PELP1	9606.ENSP00000362680	9606.ENSP00000301396	0	0.497	0.9	0.882	0.993
SRC	F2	9606.ENSP00000362680	9606.ENSP00000308541	0	0	0.9	0	0.9
SRC	PPP2R4	9606.ENSP00000362680	9606.ENSP00000377036	0	0.045	0	0.792	0.792
SRSF3	SRSF7	9606.ENSP00000362820	9606.ENSP00000325905	0	0.753	0.8	0.311	0.963
SRSF3	CDC40	9606.ENSP00000362820	9606.ENSP00000357928	0	0	0.8	0	0.8
SRSF7	SNRPD1	9606.ENSP00000325905	9606.ENSP00000300413	0	0.284	0.6	0	0.701
SRSF7	CSTF2	9606.ENSP00000325905	9606.ENSP00000362063	0	0.184	0.6	0.171	0.705
SRSF7	CDC40	9606.ENSP00000325905	9606.ENSP00000357928	0	0	0.8	0	0.8
SRSF7	SRSF3	9606.ENSP00000325905	9606.ENSP00000362820	0	0.753	0.8	0.311	0.963
TBL1X	HDAC7	9606.ENSP00000217964	9606.ENSP00000080059	0	0.358	0.6	0.079	0.742
TBL1X	HDAC1	9606.ENSP00000217964	9606.ENSP00000362649	0	0.462	0.6	0.261	0.827
TBL3	RTCA	9606.ENSP00000454836	9606.ENSP00000260563	0	0.74	0	0	0.74
TBL3	FBLL1	9606.ENSP00000454836	9606.ENSP00000473383	0	0.732	0.36	0	0.821
TBL3	EMG1	9606.ENSP00000454836	9606.ENSP00000470560	0	0.815	0.6	0	0.922
TIAL1	NCBP1	9606.ENSP00000358089	9606.ENSP00000364289	0	0.236	0.6	0.112	0.704
TMED7	COPE	9606.ENSP00000405926	9606.ENSP00000262812	0	0	0.72	0	0.72
TMED7	COPB2	9606.ENSP00000405926	9606.ENSP00000329419	0	0	0.9	0.081	0.904
TMED7	COPA	9606.ENSP00000405926	9606.ENSP00000357048	0	0	0.9	0	0.9
TMED7	COPG2	9606.ENSP00000405926	9606.ENSP00000402346	0	0	0.9	0	0.9
TOP1	CDKN2A	9606.ENSP00000354522	9606.ENSP00000418915	0	0.483	0	0.622	0.796
UBE2I	NUP155	9606.ENSP00000348056	9606.ENSP00000231498	0	0.639	0.6	0	0.849
UBE2I	NUP85	9606.ENSP00000348056	9606.ENSP00000245544	0	0.58	0.6	0	0.824
UBE2I	NUP210	9606.ENSP00000348056	9606.ENSP00000254508	0	0.58	0.9	0	0.956
UBE2I	NUP93	9606.ENSP00000348056	9606.ENSP00000310668	0	0.473	0.6	0	0.78
UBE2I	NUP98	9606.ENSP00000348056	9606.ENSP00000316032	0	0.488	0.6	0	0.786
UBE2I	CDKN2A	9606.ENSP00000348056	9606.ENSP00000418915	0	0.518	0	0.626	0.812
UBE2I	NUP62	9606.ENSP00000348056	9606.ENSP00000471191	0	0	0.9	0	0.9
UBE2I	NUP214	9606.ENSP00000348056	9606.ENSP00000352400	0	0.639	0.9	0	0.962
USO1	COPB2	9606.ENSP00000444850	9606.ENSP00000329419	0	0	0.6	0.366	0.735
USO1	COPA	9606.ENSP00000444850	9606.ENSP00000357048	0	0	0.9	0	0.9
USO1	GOLGA2	9606.ENSP00000444850	9606.ENSP00000416097	0	0.515	0.6	0.912	0.981
VARS	EEF1A1	9606.ENSP00000364815	9606.ENSP00000339063	0	0.732	0	0.323	0.811
WDR18	PELP1	9606.ENSP00000476117	9606.ENSP00000301396	0	0.751	0.8	0.435	0.969
WDR82	CPSF3	9606.ENSP00000296490	9606.ENSP00000238112	0	0.785	0	0	0.785
WDR82	PPP2R4	9606.ENSP00000296490	9606.ENSP00000377036	0	0	0.72	0	0.72
WDR82	PPP4R2	9606.ENSP00000296490	9606.ENSP00000349124	0	0	0.9	0	0.9
WDR82	PPP1CC	9606.ENSP00000296490	9606.ENSP00000341779	0	0.805	0.9	0.427	0.987
ZNF207	BUB3	9606.ENSP00000378165	9606.ENSP00000357858	0	0.944	0	0.792	0.988

## Sheet: Anterior Lobe K means clust.
Table S13.B. String K-means clustering of Anterior DEPs
#clustering method	cluster number	cluster color	gene count	protein name	protein identifier	protein description
kmeans	1	Blue	45	AGO1	9606.ENSP00000362300	Eukaryotic translation initiation factor 2c; Protein argonaute-1; Required for RNA-mediated gene silencing (RNAi). Binds to short RNAs such as microRNAs (miRNAs) or short interfering RNAs (siRNAs), and represses the translation of mRNAs which are complementary to them. Lacks endonuclease activity and does not appear to cleave target mRNAs. Also required for transcriptional gene silencing (TGS) of…
kmeans	1	Blue	45	AGO2	9606.ENSP00000220592	Protein argonaute-2; Required for RNA-mediated gene silencing (RNAi) by the RNA-induced silencing complex (RISC). The 'minimal RISC' appears to include AGO2 bound to a short guide RNA such as a microRNA (miRNA) or short interfering RNA (siRNA). These guide RNAs direct RISC to complementary mRNAs that are targets for RISC-mediated gene silencing. The precise mechanism of gene silencing depends on …
kmeans	1	Blue	45	AGO3	9606.ENSP00000362287	Eukaryotic translation initiation factor 2c; Protein argonaute-3; Required for RNA-mediated gene silencing (RNAi). Binds to short RNAs such as microRNAs (miRNAs) and represses the translation of mRNAs which are complementary to them. Lacks endonuclease activity and does not appear to cleave target mRNAs. Proposed to be involved in stabilization of small RNA derivates (riRNA) derived from processe…
kmeans	1	Blue	45	AQR	9606.ENSP00000156471	Intron-binding protein aquarius; Intron-binding spliceosomal protein required to link pre-mRNA splicing and snoRNP (small nucleolar ribonucleoprotein) biogenesis. Plays a key role in position-dependent assembly of intron-encoded box C/D small snoRNP, splicing being required for snoRNP assembly. May act by helping the folding of the snoRNA sequence. Binds to intron of pre-mRNAs in a sequence-indep…
kmeans	1	Blue	45	BUD31	9606.ENSP00000386023	Bud site selection protein 31; Protein BUD31 homolog; Spliceosomal Bact complex
kmeans	1	Blue	45	CARS2	9606.ENSP00000257347	Probable cysteine--tRNA ligase, mitochondrial; cysteinyl-tRNA synthetase 2, mitochondrial; Belongs to the class-I aminoacyl-tRNA synthetase family
kmeans	1	Blue	45	CDC40	9606.ENSP00000357928	Pre-mRNA-processing factor 17; Associates with the spliceosome late in the splicing pathway and may function in the second step of pre-mRNA splicing; Spliceosomal Bact complex
kmeans	1	Blue	45	CDKN2AIP	9606.ENSP00000427108	CDKN2A-interacting protein; Regulates DNA damage response in a dose-dependent manner through a number of signaling pathways involved in cell proliferation, apoptosis and senescence; Belongs to the CARF family
kmeans	1	Blue	45	COPE	9606.ENSP00000262812	Coatomer subunit epsilon; The coatomer is a cytosolic protein complex that binds to dilysine motifs and reversibly associates with Golgi non- clathrin-coated vesicles, which further mediate biosynthetic protein transport from the ER, via the Golgi up to the trans Golgi network. The coatomer complex is required for budding from Golgi membranes, and is essential for the retrograde Golgi-to-ER trans…
kmeans	1	Blue	45	COPG2	9606.ENSP00000402346	Coatomer subunit gamma-2; The coatomer is a cytosolic protein complex that binds to dilysine motifs and reversibly associates with Golgi non- clathrin-coated vesicles, which further mediate biosynthetic protein transport from the ER, via the Golgi up to the trans Golgi network. Coatomer complex is required for budding from Golgi membranes, and is essential for the retrograde Golgi-to-ER transport…
kmeans	1	Blue	45	CSTF2	9606.ENSP00000362063	Cleavage stimulation factor subunit 2; One of the multiple factors required for polyadenylation and 3'-end cleavage of mammalian pre-mRNAs. This subunit is directly involved in the binding to pre-mRNAs (By similarity)
kmeans	1	Blue	45	DDX23	9606.ENSP00000310723	Probable ATP-dependent RNA helicase DDX23; Involved in pre-mRNA splicing and its phosphorylated form (by SRPK2) is required for spliceosomal B complex formation; DEAD-box helicases
kmeans	1	Blue	45	DDX42	9606.ENSP00000464050	ATP-dependent RNA helicase DDX42; ATP-dependent RNA helicase. Binds to partially double- stranded RNAs (dsRNAs) in order to unwind RNA secondary structures. Unwinding is promoted in the presence of single-strand binding proteins. Mediates also RNA duplex formation thereby displacing the single-strand RNA binding protein. ATP and ADP modulate its activity: ATP binding and hydrolysis by DDX42 trigg…
kmeans	1	Blue	45	EMG1	9606.ENSP00000470560	Ribosomal RNA small subunit methyltransferase NEP1; S-adenosyl-L-methionine-dependent pseudouridine N(1)- methyltransferase that methylates pseudouridine at position 1248 (Psi1248) in 18S rRNA. Involved the biosynthesis of the hypermodified N1-methyl-N3-(3-amino-3-carboxypropyl) pseudouridine (m1acp3-Psi) conserved in eukaryotic 18S rRNA. Is not able to methylate uridine at this position. Has als…
kmeans	1	Blue	45	FARS2	9606.ENSP00000316335	Phenylalanine--tRNA ligase, mitochondrial; Is responsible for the charging of tRNA(Phe) with phenylalanine in mitochondrial translation. To a lesser extent, also catalyzes direct attachment of m-Tyr (an oxidized version of Phe) to tRNA(Phe), thereby opening the way for delivery of the misacylated tRNA to the ribosome and incorporation of ROS-damaged amino acid into proteins; Belongs to the class-…
kmeans	1	Blue	45	FBLL1	9606.ENSP00000473383	rRNA/tRNA 2'-O-methyltransferase fibrillarin-like protein 1; S-adenosyl-L-methionine-dependent methyltransferase that has the ability to methylate both RNAs and proteins. Involved in pre-rRNA processing by catalyzing the site-specific 2'-hydroxyl methylation of ribose moieties in pre-ribosomal RNA. Also acts as a protein methyltransferase by mediating methylation of glutamine residues (By similar…
kmeans	1	Blue	45	GOLGA4	9606.ENSP00000349305	Golgin subfamily A member 4; May play a role in delivery of transport vesicles containing GPI-linked proteins from the trans-Golgi network through its interaction with MACF1
kmeans	1	Blue	45	HNRNPR	9606.ENSP00000363745	Heterogeneous nuclear ribonucleoprotein R; Component of ribonucleosomes, which are complexes of at least 20 other different heterogenious nuclear ribonucleoproteins (hnRNP). hnRNP play an important role in processing of precursor mRNA in the nucleus; RNA binding motif containing
kmeans	1	Blue	45	HTATSF1	9606.ENSP00000442699	HIV Tat-specific factor 1; Functions as a general transcription factor playing a role in the process of transcriptional elongation. May mediate the reciprocal stimulatory effect of splicing on transcriptional elongation. In case of infection by HIV-1, it is up-regulated by the HIV-1 proteins NEF and gp120, acts as a cofactor required for the Tat-enhanced transcription of the virus; RNA binding mo…
kmeans	1	Blue	45	ISY1	9606.ENSP00000273541	Pre-mRNA-splicing factor ISY1 homolog; May play a role in pre-mRNA splicing; Spliceosomal B complex
kmeans	1	Blue	45	LSM2	9606.ENSP00000364813	U6 snRNA-associated Sm-like protein LSm2; Binds specifically to the 3'-terminal U-tract of U6 snRNA. May be involved in pre-mRNA splicing; Belongs to the snRNP Sm proteins family
kmeans	1	Blue	45	LSM4	9606.ENSP00000469468	U6 snRNA-associated Sm-like protein LSm4; Binds specifically to the 3'-terminal U-tract of U6 snRNA; Belongs to the snRNP Sm proteins family
kmeans	1	Blue	45	LSM7	9606.ENSP00000252622	U6 snRNA-associated Sm-like protein LSm7; Binds specifically to the 3'-terminal U-tract of U6 snRNA and is probably a component of the spliceosome; Belongs to the snRNP Sm proteins family
kmeans	1	Blue	45	MACF1	9606.ENSP00000354573	Microtubule-actin cross-linking factor 1, isoforms 1/2/3/5; Isoform 2: F-actin-binding protein which plays a role in cross-linking actin to other cytoskeletal proteins and also binds to microtubules. Plays an important role in ERBB2-dependent stabilization of microtubules at the cell cortex. Acts as a positive regulator of Wnt receptor signaling pathway and is involved in the translocation of AXI…
kmeans	1	Blue	45	MFAP1	9606.ENSP00000267812	Microfibrillar-associated protein 1; May be required for pre-mRNA splicing; Spliceosomal B complex
kmeans	1	Blue	45	NCBP1	9606.ENSP00000364289	Nuclear cap-binding protein subunit 1; Component of the cap-binding complex (CBC), which binds cotranscriptionally to the 5'-cap of pre-mRNAs and is involved in various processes such as pre-mRNA splicing, translation regulation, nonsense-mediated mRNA decay, RNA-mediated gene silencing (RNAi) by microRNAs (miRNAs) and mRNA export. The CBC complex is involved in mRNA export from the nucleus via i…
kmeans	1	Blue	45	NHP2	9606.ENSP00000274606	H/ACA ribonucleoprotein complex subunit 2; Required for ribosome biogenesis and telomere maintenance. Part of the H/ACA small nucleolar ribonucleoprotein (H/ACA snoRNP) complex, which catalyzes pseudouridylation of rRNA. This involves the isomerization of uridine such that the ribose is subsequently attached to C5, instead of the normal N1. Each rRNA can contain up to 100 pseudouridine ("psi") re…
kmeans	1	Blue	45	PHF5A	9606.ENSP00000216252	PHD finger-like domain-containing protein 5A; Involved with the PAF1 complex (PAF1C) in transcriptional elongation by RNA polymerase II, and in regulation of development and maintenance of embryonic stem cell (ESC) pluripotency. Required for maintenance of ESCs self-renewal and cellular reprogramming of stem cells. Maintains pluripotency by recruiting and stabilizing PAF1C on pluripotency genes l…
kmeans	1	Blue	45	PRKRA	9606.ENSP00000318176	Interferon-inducible double-stranded RNA-dependent protein kinase activator A; Activates EIF2AK2/PKR in the absence of double-stranded RNA (dsRNA), leading to phosphorylation of EIF2S1/EFI2-alpha and inhibition of translation and induction of apoptosis. Required for siRNA production by DICER1 and for subsequent siRNA-mediated post- transcriptional gene silencing. Does not seem to be required for …
kmeans	1	Blue	45	PRPF19	9606.ENSP00000227524	Pre-mRNA-processing factor 19; Ubiquitin-protein ligase which is a core component of several complexes mainly involved pre-mRNA splicing and DNA repair. Core component of the PRP19C/Prp19 complex/NTC/Nineteen complex which is part of the spliceosome and participates in its assembly, its remodeling and is required for its activity. During assembly of the spliceosome, mediates 'Lys-63'-linked polyu…
kmeans	1	Blue	45	RBM17	9606.ENSP00000388638	Rna binding motif protein 17; Splicing factor 45; Splice factor that binds to the single-stranded 3'AG at the exon/intron border and promotes its utilization in the second catalytic step. Involved in the regulation of alternative splicing and the utilization of cryptic splice sites. Promotes the utilization of a cryptic splice site created by the beta-110 mutation in the HBB gene. The resulting f…
kmeans	1	Blue	45	RBM22	9606.ENSP00000199814	Pre-mRNA-splicing factor RBM22; Involved in the first step of pre-mRNA splicing. Binds directly to the internal stem-loop (ISL) domain of the U6 snRNA and to the pre-mRNA intron near the 5' splice site during the activation and catalytic phases of the spliceosome cycle. Involved in both translocations of the nuclear SLU7 to the cytoplasm and the cytosolic calcium-binding protein PDCD6 to the nucl…
kmeans	1	Blue	45	RTCA	9606.ENSP00000260563	RNA 3'-terminal phosphate cyclase; Catalyzes the conversion of 3'-phosphate to a 2',3'- cyclic phosphodiester at the end of RNA. The mechanism of action of the enzyme occurs in 3 steps: (A) adenylation of the enzyme by ATP; (B) transfer of adenylate to an RNA-N3'P to produce RNA- N3'PP5'A; (C) and attack of the adjacent 2'-hydroxyl on the 3'- phosphorus in the diester linkage to produce the cycli…
kmeans	1	Blue	45	SF3A1	9606.ENSP00000215793	Splicing factor 3A subunit 1; Subunit of the splicing factor SF3A required for 'A' complex assembly formed by the stable binding of U2 snRNP to the branchpoint sequence (BPS) in pre-mRNA. Sequence independent binding of SF3A/SF3B complex upstream of the branch site is essential, it may anchor U2 snRNP to the pre-mRNA. May also be involved in the assembly of the 'E' complex; U2 small nucleolar rib…
kmeans	1	Blue	45	SF3A2	9606.ENSP00000221494	Splicing factor 3A subunit 2; Subunit of the splicing factor SF3A required for 'A' complex assembly formed by the stable binding of U2 snRNP to the branchpoint sequence (BPS) in pre-mRNA. Sequence independent binding of SF3A/SF3B complex upstream of the branch site is essential, it may anchor U2 snRNP to the pre-mRNA. May also be involved in the assembly of the 'E' complex; Belongs to the SF3A2 f…
kmeans	1	Blue	45	SF3B2	9606.ENSP00000318861	Splicing factor 3B subunit 2; Involved in pre-mRNA splicing as a component of the splicing factor SF3B complex. SF3B complex is required for 'A' complex assembly formed by the stable binding of U2 snRNP to the branchpoint sequence (BPS) in pre-mRNA. Sequence independent binding of SF3A/SF3B complex upstream of the branch site is essential, it may anchor U2 snRNP to the pre-mRNA. May also be invol…
kmeans	1	Blue	45	SF3B5	9606.ENSP00000356541	Splicing factor 3B subunit 5; Involved in pre-mRNA splicing as a component of the splicing factor SF3B complex. SF3B complex is required for 'A' complex assembly formed by the stable binding of U2 snRNP to the branchpoint sequence (BPS) in pre-mRNA. Sequence independent binding of SF3A/SF3B complex upstream of the branch site is essential, it may anchor U2 snRNP to the pre-mRNA
kmeans	1	Blue	45	SNRNP40	9606.ENSP00000263694	U5 small nuclear ribonucleoprotein 40 kDa protein; Component of the U5 small nuclear ribonucleoprotein (snRNP) complex. The U5 snRNP is part of the spliceosome, a multiprotein complex that catalyzes the removal of introns from pre-messenger RNAs; Spliceosomal Bact complex
kmeans	1	Blue	45	SNRPD1	9606.ENSP00000300413	Small nuclear ribonucleoprotein Sm D1; Core component of the spliceosomal U1, U2, U4 and U5 small nuclear ribonucleoproteins (snRNPs), the building blocks of the spliceosome. Thereby, plays an important role in the splicing of cellular pre-mRNAs. Most spliceosomal snRNPs contain a common set of Sm proteins SNRPB, SNRPD1, SNRPD2, SNRPD3, SNRPE, SNRPF and SNRPG that assemble in a heptameric protein…
kmeans	1	Blue	45	SRSF3	9606.ENSP00000362820	Serine/arginine-rich splicing factor 3; Splicing factor that specifically promotes exon- inclusion during alternative splicing. Interaction with YTHDC1, a RNA-binding protein that recognizes and binds N6-methyladenosine (m6A)-containing RNAs, promotes recruitment of SRSF3 to its mRNA-binding elements adjacent to m6A sites, leading to exon-inclusion during alternative splicing. Also functions as e…
kmeans	1	Blue	45	SRSF7	9606.ENSP00000325905	Serine/arginine-rich splicing factor 7; Required for pre-mRNA splicing. Can also modulate alternative splicing in vitro. Represses the splicing of MAPT/Tau exon 10. May function as export adapter involved in mRNA nuclear export such as of histone H2A. Binds mRNA which is thought to be transferred to the NXF1-NXT1 heterodimer for export (TAP/NXF1 pathway); enhances NXF1-NXT1 RNA-binding activity. …
kmeans	1	Blue	45	TBL3	9606.ENSP00000454836	U3 small nucleolar RNA-associated protein 13; Transducin beta-like protein 3; WD repeat domain containing; UTPb subcomplex
kmeans	1	Blue	45	TIAL1	9606.ENSP00000358089	TIA1 cytotoxic granule associated RNA binding protein like 1; Nucleolysin TIAR; RNA-binding protein. Possesses nucleolytic activity against cytotoxic lymphocyte target cells. May be involved in apoptosis
kmeans	1	Blue	45	TMED7	9606.ENSP00000405926	Transmembrane emp24 domain-containing protein 7; Potential role in vesicular protein trafficking, mainly in the early secretory pathway. Appears to play a role in the biosynthesis of secreted cargo including processing and post- translational modifications; Transmembrane p24 trafficking proteins
kmeans	1	Blue	45	TSN	9606.ENSP00000374332	Translin; DNA-binding protein that specifically recognizes consensus sequences at the breakpoint junctions in chromosomal translocations, mostly involving immunoglobulin (Ig)/T-cell receptor gene segments. Seems to recognize single-stranded DNA ends generated by staggered breaks occurring at recombination hot spots; Belongs to the translin family
kmeans	2	violet	48	ACACA	9606.ENSP00000483300	Acetyl-CoA carboxylase 1; Catalyzes the rate-limiting reaction in the biogenesis of long-chain fatty acids. Carries out three functions: biotin carboxyl carrier protein, biotin carboxylase and carboxyltransferase
kmeans	2	violet	48	AKAP13	9606.ENSP00000354718	A-kinase anchor protein 13; Scaffold protein that plays an important role in assembling signaling complexes downstream of several types of G protein-coupled receptors. Activates RHOA in response to signaling via G protein-coupled receptors via its function as Rho guanine nucleotide exchange factor. May also activate other Rho family members. Part of a kinase signaling complex that links ADRA1A an…
kmeans	2	violet	48	AKAP9	9606.ENSP00000348573	A-kinase anchor protein 9; Scaffolding protein that assembles several protein kinases and phosphatases on the centrosome and Golgi apparatus. Required to maintain the integrity of the Golgi apparatus. Recruited to the Golgi apparatus by GM130/GOLGA2 and is required for microtubule nucleation at the cis-side of the Golgi apparatus. Required for association of the centrosomes with the poles of the …
kmeans	2	violet	48	ASAH1	9606.ENSP00000371152	N-acylsphingosine amidohydrolase 1; Acid ceramidase; Hydrolyzes the sphingolipid ceramide into sphingosine and free fatty acid
kmeans	2	violet	48	BUB3	9606.ENSP00000357858	Mitotic checkpoint protein BUB3; Has a dual function in spindle-assembly checkpoint signaling and in promoting the establishment of correct kinetochore-microtubule (K-MT) attachments. Promotes the formation of stable end-on bipolar attachments. Necessary for kinetochore localization of BUB1. Regulates chromosome segregation during oocyte meiosis. The BUB1/BUB3 complex plays a role in the inhibiti…
kmeans	2	violet	48	CDH1	9606.ENSP00000261769	Cadherin-1; Cadherins are calcium-dependent cell adhesion proteins. They preferentially interact with themselves in a homophilic manner in connecting cells; cadherins may thus contribute to the sorting of heterogeneous cell types. CDH1 is involved in mechanisms regulating cell-cell adhesions, mobility and proliferation of epithelial cells. Has a potent invasive suppressor role. It is a ligand for…
kmeans	2	violet	48	COG1	9606.ENSP00000299886	Conserved oligomeric Golgi complex subunit 1; Required for normal Golgi function; Components of oligomeric golgi complex
kmeans	2	violet	48	COG3	9606.ENSP00000258654	Conserved oligomeric Golgi complex subunit 3; Involved in ER-Golgi transport; Belongs to the COG3 family
kmeans	2	violet	48	COG4	9606.ENSP00000315775	Conserved oligomeric Golgi complex subunit 4; Required for normal Golgi function. Plays a role in SNARE-pin assembly and Golgi-to-ER retrograde transport via its interaction with SCFD1; Belongs to the COG4 family
kmeans	2	violet	48	COG5	9606.ENSP00000297135	Conserved oligomeric Golgi complex subunit 5; Required for normal Golgi function; Belongs to the COG5 family
kmeans	2	violet	48	COG7	9606.ENSP00000305442	Conserved oligomeric Golgi complex subunit 7; Required for normal Golgi function; Components of oligomeric golgi complex
kmeans	2	violet	48	COPA	9606.ENSP00000357048	Coatomer subunit alpha; The coatomer is a cytosolic protein complex that binds to dilysine motifs and reversibly associates with Golgi non- clathrin-coated vesicles, which further mediate biosynthetic protein transport from the ER, via the Golgi up to the trans Golgi network. Coatomer complex is required for budding from Golgi membranes, and is essential for the retrograde Golgi-to-ER transport o…
kmeans	2	violet	48	COPB2	9606.ENSP00000329419	Coatomer subunit beta; The coatomer is a cytosolic protein complex that binds to dilysine motifs and reversibly associates with Golgi non- clathrin-coated vesicles, which further mediate biosynthetic protein transport from the ER, via the Golgi up to the trans Golgi network. Coatomer complex is required for budding from Golgi membranes, and is essential for the retrograde Golgi-to-ER transport of…
kmeans	2	violet	48	CPSF3	9606.ENSP00000238112	Cleavage and polyadenylation specificity factor subunit 3; Component of the cleavage and polyadenylation specificity factor (CPSF) complex that play a key role in pre-mRNA 3'-end formation, recognizing the AAUAAA signal sequence and interacting with poly(A) polymerase and other factors to bring about cleavage and poly(A) addition. Has endonuclease activity, and functions as mRNA 3'-end-processing…
kmeans	2	violet	48	CPSF7	9606.ENSP00000345412	Cleavage and polyadenylation specificity factor subunit 7; Component of the cleavage factor Im complex (CFIm) that plays a key role in pre-mRNA 3'-processing. Binds to cleavage and polyadenylation RNA substrates; RNA binding motif containing
kmeans	2	violet	48	EXOC3	9606.ENSP00000425587	Exocyst complex component 3; Component of the exocyst complex involved in the docking of exocytic vesicles with fusion sites on the plasma membrane
kmeans	2	violet	48	F2	9606.ENSP00000308541	Prothrombin; Thrombin, which cleaves bonds after Arg and Lys, converts fibrinogen to fibrin and activates factors V, VII, VIII, XIII, and, in complex with thrombomodulin, protein C. Functions in blood homeostasis, inflammation and wound healing; Belongs to the peptidase S1 family
kmeans	2	violet	48	GAA	9606.ENSP00000305692	Lysosomal alpha-glucosidase; Essential for the degradation of glycogen in lysosomes. Has highest activity on alpha-1,4-linked glycosidic linkages, but can also hydrolyze alpha-1,6-linked glucans
kmeans	2	violet	48	GBA	9606.ENSP00000314508	Glucosylceramidase that catalyzes, within the lysosomal compartment, the hydrolysis of glucosylceramide/GlcCer into free ceramide and glucose . Thereby, plays a central role in the degradation of complex lipids and the turnover of cellular membranes . Through the production of ceramides, participates to the PKC-activated salvage pathway of ceramide formation . Also plays a role in cholesterol met…
kmeans	2	violet	48	GOLGA2	9606.ENSP00000416097	Golgin subfamily A member 2; Peripheral membrane component of the cis-Golgi stack that acts as a membrane skeleton that maintains the structure of the Golgi apparatus, and as a vesicle thether that facilitates vesicle fusion to the Golgi membrane. Together with p115/USO1 and STX5, involved in vesicle tethering and fusion at the cis-Golgi membrane to maintain the stacked and inter-connected struct…
kmeans	2	violet	48	HARS2	9606.ENSP00000230771	Probable histidine--tRNA ligase, mitochondrial; histidyl-tRNA synthetase 2, mitochondrial; Aminoacyl tRNA synthetases, Class II
kmeans	2	violet	48	HEXB	9606.ENSP00000261416	Beta-hexosaminidase subunit beta; Responsible for the degradation of GM2 gangliosides, and a variety of other molecules containing terminal N-acetyl hexosamines, in the brain and other tissues; Belongs to the glycosyl hydrolase 20 family
kmeans	2	violet	48	ILF2	9606.ENSP00000355011	Interleukin enhancer-binding factor 2; Appears to function predominantly as a heterodimeric complex with ILF3. This complex may regulate transcription of the IL2 gene during T-cell activation. It can also promote the formation of stable DNA-dependent protein kinase holoenzyme complexes on DNA. Essential for the efficient reshuttling of ILF3 (isoform 1 and isoform 2) into the nucleus
kmeans	2	violet	48	ITPR1	9606.ENSP00000306253	Inositol 1,4,5-trisphosphate receptor type 1; Intracellular channel that mediates calcium release from the endoplasmic reticulum following stimulation by inositol 1,4,5- trisphosphate. Involved in the regulation of epithelial secretion of electrolytes and fluid through the interaction with AHCYL1 (By similarity). Plays a role in ER stress-induced apoptosis. Cytoplasmic calcium released from the E…
kmeans	2	violet	48	LAMTOR1	9606.ENSP00000278671	Late endosomal/lysosomal adaptor, mapk and mtor activator 1; Ragulator complex protein LAMTOR1; As part of the Ragulator complex it is involved in amino acid sensing and activation of mTORC1, a signaling complex promoting cell growth in response to growth factors, energy levels, and amino acids. Activated by amino acids through a mechanism involving the lysosomal V-ATPase, the Ragulator functions…
kmeans	2	violet	48	MAN2A1	9606.ENSP00000261483	Alpha-mannosidase 2; Catalyzes the first committed step in the biosynthesis of complex N-glycans. It controls conversion of high mannose to complex N-glycans; the final hydrolytic step in the N-glycan maturation pathway; Belongs to the glycosyl hydrolase 38 family
kmeans	2	violet	48	MLST8	9606.ENSP00000456405	Target of rapamycin complex subunit LST8; Subunit of both mTORC1 and mTORC2, which regulates cell growth and survival in response to nutrient and hormonal signals. mTORC1 is activated in response to growth factors or amino acids. Growth factor-stimulated mTORC1 activation involves a AKT1- mediated phosphorylation of TSC1-TSC2, which leads to the activation of the RHEB GTPase that potently activat…
kmeans	2	violet	48	NUDT21	9606.ENSP00000300291	Cleavage and polyadenylation specificity factor subunit 5; Component of the cleavage factor Im (CFIm) complex that plays a key role in pre-mRNA 3'-processing. Involved in association with CPSF6 or CPSF7 in pre-MRNA 3'-end poly(A) site cleavage and poly(A) addition. NUDT21/CPSF5 binds to cleavage and polyadenylation RNA substrates. The homodimer mediates simultaneous sequence-specific recognition …
kmeans	2	violet	48	OSBP	9606.ENSP00000263847	Oxysterol-binding protein 1; Lipid transporter involved in lipid countertransport between the Golgi complex and membranes of the endoplasmic reticulum: specifically exchanges sterol with phosphatidylinositol 4-phosphate (PI4P), delivering sterol to the Golgi in exchange for PI4P, which is degraded by the SAC1/SACM1L phosphatase in the endoplasmic reticulum. Binds cholesterol and a range of oxyste…
kmeans	2	violet	48	PELP1	9606.ENSP00000301396	Proline-, glutamic acid- and leucine-rich protein 1; Coactivator of estrogen receptor-mediated transcription and a corepressor of other nuclear hormone receptors and sequence- specific transcription factors. Plays a role in estrogen receptor (ER) genomic activity when present in the nuclear compartment by activating the ER target genes in a hormonal stimulation dependent manner. Can facilitate ER…
kmeans	2	violet	48	PPP1CC	9606.ENSP00000341779	Serine/threonine-protein phosphatase PP1-gamma catalytic subunit; Protein phosphatase that associates with over 200 regulatory proteins to form highly specific holoenzymes which dephosphorylate hundreds of biological targets. Protein phosphatase 1 (PP1) is essential for cell division, and participates in the regulation of glycogen metabolism, muscle contractility and protein synthesis. Dephosphor…
kmeans	2	violet	48	PPP1R8	9606.ENSP00000311677	Nuclear inhibitor of protein phosphatase 1; Inhibitor subunit of the major nuclear protein phosphatase-1 (PP-1). It has RNA-binding activity but does not cleave RNA and may target PP-1 to RNA-associated substrates. May also be involved in pre-mRNA splicing. Binds DNA and might act as a transcriptional repressor. Seems to be required for cell proliferation
kmeans	2	violet	48	PPP2R4	9606.ENSP00000377036	Serine/threonine-protein phosphatase 2A activator; PPIases accelerate the folding of proteins. It catalyzes the cis-trans isomerization of proline imidic peptide bonds in oligopeptides. Acts as a regulatory subunit for serine/threonine- protein phosphatase 2A (PP2A) modulating its activity or substrate specificity, probably by inducing a conformational change in the catalytic subunit, a proposed …
kmeans	2	violet	48	PPP4R2	9606.ENSP00000349124	Serine/threonine-protein phosphatase 4 regulatory subunit 2; Regulatory subunit of serine/threonine-protein phosphatase 4 (PP4). May regulate the activity of PPP4C at centrosomal microtubule organizing centers. Its interaction with the SMN complex leads to enhance the temporal localization of snRNPs, suggesting a role of PPP4C in maturation of spliceosomal snRNPs. The PPP4C-PPP4R2-PPP4R3A PP4 com…
kmeans	2	violet	48	PRKACB	9606.ENSP00000359719	cAMP-dependent protein kinase catalytic subunit beta; Mediates cAMP-dependent signaling triggered by receptor binding to GPCRs. PKA activation regulates diverse cellular processes such as cell proliferation, the cell cycle, differentiation and regulation of microtubule dynamics, chromatin condensation and decondensation, nuclear envelope disassembly and reassembly, as well as regulation of intrac…
kmeans	2	violet	48	PRKAG1	9606.ENSP00000323867	5'-AMP-activated protein kinase subunit gamma-1; AMP/ATP-binding subunit of AMP-activated protein kinase (AMPK), an energy sensor protein kinase that plays a key role in regulating cellular energy metabolism. In response to reduction of intracellular ATP levels, AMPK activates energy-producing pathways and inhibits energy-consuming processes: inhibits protein, carbohydrate and lipid biosynthesis,…
kmeans	2	violet	48	RAB13	9606.ENSP00000357564	Ras-related protein Rab-13; The small GTPases Rab are key regulators of intracellular membrane trafficking, from the formation of transport vesicles to their fusion with membranes. Rabs cycle between an inactive GDP-bound form and an active GTP-bound form that is able to recruit to membranes different sets of downstream effectors directly responsible for vesicle formation, movement, tethering and…
kmeans	2	violet	48	RRAGA	9606.ENSP00000369899	Ras-related gtp-binding protein a/b; Ras-related GTP-binding protein A; Guanine nucleotide-binding protein that plays a crucial role in the cellular response to amino acid availability through regulation of the mTORC1 signaling cascade. Forms heterodimeric Rag complexes with RRAGC or RRAGD and cycles between an inactive GDP-bound and an active GTP-bound form. In its active form participates in th…
kmeans	2	violet	48	RRAGC	9606.ENSP00000362092	Ras-related gtp-binding protein c/d; Ras-related GTP-binding protein C; Guanine nucleotide-binding protein forming heterodimeric Rag complexes required for the amino acid-induced relocalization of mTORC1 to the lysosomes and its subsequent activation by the GTPase RHEB. This is a crucial step in the activation of the TOR signaling cascade by amino acids
kmeans	2	violet	48	RRP12	9606.ENSP00000446184	Ribosomal rna processing 12 homolog; RRP12-like protein; Armadillo-like helical domain containing
kmeans	2	violet	48	SFPQ	9606.ENSP00000349748	Splicing factor, proline- and glutamine-rich; DNA- and RNA binding protein, involved in several nuclear processes. Essential pre-mRNA splicing factor required early in spliceosome formation and for splicing catalytic step II, probably as a heteromer with NONO. Binds to pre-mRNA in spliceosome C complex, and specifically binds to intronic polypyrimidine tracts. Involved in regulation of signal-ind…
kmeans	2	violet	48	SMEK1	9606.ENSP00000450864	Serine/threonine-protein phosphatase 4 regulatory subunit 3A; Regulatory subunit of serine/threonine-protein phosphatase 4. May regulate the activity of PPP4C at centrosomal microtubule organizing centers. The PPP4C-PPP4R2-PPP4R3A PP4 complex specifically dephosphorylates H2AFX phosphorylated on 'Ser-140' (gamma-H2AFX) generated during DNA replication and required for DNA DSB repair; Belongs to t…
kmeans	2	violet	48	SMPD3	9606.ENSP00000219334	Sphingomyelin phosphodiesterase 3; Catalyzes the hydrolysis of sphingomyelin to form ceramide and phosphocholine. Ceramide mediates numerous cellular functions, such as apoptosis and growth arrest, and is capable of regulating these 2 cellular events independently. Also hydrolyzes sphingosylphosphocholine. Regulates the cell cycle by acting as a growth suppressor in confluent cells. Probably acts…
kmeans	2	violet	48	SRC	9606.ENSP00000362680	Proto-oncogene tyrosine-protein kinase Src; Non-receptor protein tyrosine kinase which is activated following engagement of many different classes of cellular receptors including immune response receptors, integrins and other adhesion receptors, receptor protein tyrosine kinases, G protein- coupled receptors as well as cytokine receptors. Participates in signaling pathways that control a diverse …
kmeans	2	violet	48	USO1	9606.ENSP00000444850	General vesicular transport factor p115; General vesicular transport factor required for intercisternal transport in the Golgi stack; it is required for transcytotic fusion and/or subsequent binding of the vesicles to the target membrane. May well act as a vesicular anchor by interacting with the target membrane and holding the vesicular and target membranes in proximity; Armadillo-like helical d…
kmeans	2	violet	48	WDR18	9606.ENSP00000476117	WD repeat-containing protein 18; Functions as a component of the Five Friends of Methylated CHTOP (5FMC) complex; the 5FMC complex is recruited to ZNF148 by methylated CHTOP, leading to desumoylation of ZNF148 and subsequent transactivation of ZNF148 target genes. Component of the PELP1 complex involved in the nucleolar steps of 28S rRNA maturation and the subsequent nucleoplasmic transit of the …
kmeans	2	violet	48	WDR82	9606.ENSP00000296490	WD repeat-containing protein 82; Regulatory component of the SET1 complex implicated in the tethering of this complex to transcriptional start sites of active genes. Facilitates histone H3 'Lys-4' methylation via recruitment of the SETD1A or SETD1B to the 'Ser-5' phosphorylated C-terminal domain (CTD) of RNA polymerase II large subunit (POLR2A). Component of PTW/PP1 phosphatase complex, which pla…
kmeans	2	violet	48	ZNF207	9606.ENSP00000378165	BUB3-interacting and GLEBS motif-containing protein ZNF207; Kinetochore- and microtubule-binding protein that plays a key role in spindle assembly. ZNF207/BuGZ is mainly composed of disordered low-complexity regions and undergoes phase transition or coacervation to form temperature-dependent liquid droplets. Coacervation promotes microtubule bundling and concentrates tubulin, promoting microtubul…
kmeans	3	Pink	23	CDKN2A	9606.ENSP00000418915	Cyclin-dependent kinase inhibitor 2A; Acts as a negative regulator of the proliferation of normal cells by interacting strongly with CDK4 and CDK6. This inhibits their ability to interact with cyclins D and to phosphorylate the retinoblastoma protein
kmeans	3	Pink	23	EEF1A1	9606.ENSP00000339063	Elongation factor 1-alpha 1; This protein promotes the GTP-dependent binding of aminoacyl-tRNA to the A-site of ribosomes during protein biosynthesis. With PARP1 and TXK, forms a complex that acts as a T helper 1 (Th1) cell-specific transcription factor and binds the promoter of IFN-gamma to directly regulate its transcription, and is thus involved importantly in Th1 cytokine production; Belongs …
kmeans	3	Pink	23	EIF1	9606.ENSP00000419449	Eukaryotic translation initiation factor 1; Necessary for scanning and involved in initiation site selection. Promotes the assembly of 48S ribosomal complexes at the authentic initiation codon of a conventional capped mRNA
kmeans	3	Pink	23	EIF2S2	9606.ENSP00000364119	Eukaryotic translation initiation factor 2 subunit 2; eIF-2 functions in the early steps of protein synthesis by forming a ternary complex with GTP and initiator tRNA. This complex binds to a 40S ribosomal subunit, followed by mRNA binding to form a 43S preinitiation complex. Junction of the 60S ribosomal subunit to form the 80S initiation complex is preceded by hydrolysis of the GTP bound to eIF…
kmeans	3	Pink	23	HUWE1	9606.ENSP00000340648	E3 ubiquitin-protein ligase HUWE1; E3 ubiquitin-protein ligase which mediates ubiquitination and subsequent proteasomal degradation of target proteins. Regulates apoptosis by catalyzing the polyubiquitination and degradation of MCL1. Mediates monoubiquitination of DNA polymerase beta (POLB) at 'Lys-41', 'Lys-61' and 'Lys-81', thereby playing a role in base-excision repair. Also ubiquitinates the …
kmeans	3	Pink	23	NUP155	9606.ENSP00000231498	Nuclear pore complex protein Nup155; Essential component of nuclear pore complex. Could be essessential for embryogenesis. Nucleoporins may be involved both in binding and translocating proteins during nucleocytoplasmic transport
kmeans	3	Pink	23	NUP160	9606.ENSP00000367721	Nuclear pore complex protein Nup160; Involved in poly(A)+ RNA transport; Nucleoporins
kmeans	3	Pink	23	NUP210	9606.ENSP00000254508	Nuclear pore membrane glycoprotein 210; Nucleoporin essential for nuclear pore assembly and fusion, nuclear pore spacing, as well as structural integrity; Nucleoporins
kmeans	3	Pink	23	NUP214	9606.ENSP00000352400	Nuclear pore complex protein Nup214; May serve as a docking site in the receptor-mediated import of substrates across the nuclear pore complex; Nucleoporins
kmeans	3	Pink	23	NUP37	9606.ENSP00000448054	Nucleoporin Nup37; Component of the Nup107-160 subcomplex of the nuclear pore complex (NPC). The Nup107-160 subcomplex is required for the assembly of a functional NPC. The Nup107-160 subcomplex is also required for normal kinetochore microtubule attachment, mitotic progression and chromosome segregation; Nucleoporins
kmeans	3	Pink	23	NUP43	9606.ENSP00000342262	Nucleoporin Nup43; Component of the Nup107-160 subcomplex of the nuclear pore complex (NPC). The Nup107-160 subcomplex is required for the assembly of a functional NPC. The Nup107-160 subcomplex is also required for normal kinetochore microtubule attachment, mitotic progression and chromosome segregation; Nucleoporins
kmeans	3	Pink	23	NUP54	9606.ENSP00000264883	Nucleoporin p54; Component of the nuclear pore complex, a complex required for the trafficking across the nuclear membrane; Nucleoporins
kmeans	3	Pink	23	NUP62	9606.ENSP00000471191	Nuclear pore glycoprotein p62; Essential component of the nuclear pore complex. The N-terminal is probably involved in nucleocytoplasmic transport. The C-terminal is involved in protein-protein interaction probably via coiled-coil formation, promotes its association with centrosomes and may function in anchorage of p62 to the pore complex. Plays a role in mitotic cell cycle progression by regulat…
kmeans	3	Pink	23	NUP85	9606.ENSP00000245544	Nuclear pore complex protein Nup85; Essential component of the nuclear pore complex (NPC) that seems to be required for NPC assembly and maintenance. As part of the NPC Nup107-160 subcomplex plays a role in RNA export and in tethering NUP96/Nup98 and NUP153 to the nucleus. The Nup107-160 complex seems to be required for spindle assembly during mitosis. NUP85 is required for membrane clustering of…
kmeans	3	Pink	23	NUP93	9606.ENSP00000310668	Nuclear pore complex protein Nup93; Plays a role in the nuclear pore complex (NPC) assembly and/or maintenance. May anchor nucleoporins, but not NUP153 and TPR, to the NPC. During renal development, regulates podocyte migration and proliferation through SMAD4 signaling
kmeans	3	Pink	23	NUP98	9606.ENSP00000316032	Nuclear pore complex protein Nup98-Nup96; Plays a role in the nuclear pore complex (NPC) assembly and/or maintenance. NUP98 and NUP96 are involved in the bidirectional transport across the NPC. May anchor NUP153 and TPR to the NPC. In cooperation with DHX9, plays a role in transcription and alternative splicing activation of a subset of genes. Involved in the localization of DHX9 in discrete intr…
kmeans	3	Pink	23	RAE1	9606.ENSP00000379182	mRNA export factor; Plays a role in mitotic bipolar spindle formation. Binds mRNA. May function in nucleocytoplasmic transport and in directly or indirectly attaching cytoplasmic mRNPs to the cytoskeleton; Belongs to the WD repeat rae1 family
kmeans	3	Pink	23	RPL11	9606.ENSP00000363676	60S ribosomal protein L11; Component of the ribosome, a large ribonucleoprotein complex responsible for the synthesis of proteins in the cell. The small ribosomal subunit (SSU) binds messenger RNAs (mRNAs) and translates the encoded message by selecting cognate aminoacyl- transfer RNA (tRNA) molecules. The large subunit (LSU) contains the ribosomal catalytic site termed the peptidyl transferase c…
kmeans	3	Pink	23	RPL23	9606.ENSP00000420311	Large subunit ribosomal protein l23e; Ribosomal protein L23
kmeans	3	Pink	23	RPL29	9606.ENSP00000418868	60S ribosomal protein L29; Component of the large ribosomal subunit
kmeans	3	Pink	23	RPS25	9606.ENSP00000435096	Small subunit ribosomal protein s25e; Ribosomal protein S25
kmeans	3	Pink	23	TOP1	9606.ENSP00000354522	DNA topoisomerase 1; Releases the supercoiling and torsional tension of DNA introduced during the DNA replication and transcription by transiently cleaving and rejoining one strand of the DNA duplex. Introduces a single-strand break via transesterification at a target site in duplex DNA. The scissile phosphodiester is attacked by the catalytic tyrosine of the enzyme, resulting in the formation of…
kmeans	3	Pink	23	UBE2I	9606.ENSP00000348056	SUMO-conjugating enzyme UBC9; Accepts the ubiquitin-like proteins SUMO1, SUMO2, SUMO3 and SUMO4 from the UBLE1A-UBLE1B E1 complex and catalyzes their covalent attachment to other proteins with the help of an E3 ligase such as RANBP2, CBX4 and ZNF451. Can catalyze the formation of poly-SUMO chains. Necessary for sumoylation of FOXL2 and KAT5. Essential for nuclear architecture and chromosome segre…
kmeans	4	Yellow	27	COPS2	9606.ENSP00000299259	COP9 signalosome complex subunit 2; Essential component of the COP9 signalosome complex (CSN), a complex involved in various cellular and developmental processes. The CSN complex is an essential regulator of the ubiquitin (Ubl) conjugation pathway by mediating the deneddylation of the cullin subunits of SCF-type E3 ligase complexes, leading to decrease the Ubl ligase activity of SCF-type complexe…
kmeans	4	Yellow	27	CPT2	9606.ENSP00000360541	Carnitine O-palmitoyltransferase 2, mitochondrial; Carnitine palmitoyltransferase 2
kmeans	4	Yellow	27	DCUN1D5	9606.ENSP00000260247	DCN1-like protein 5; Defective in cullin neddylation 1 domain containing 5
kmeans	4	Yellow	27	DDX21	9606.ENSP00000346120	Nucleolar RNA helicase 2; RNA helicase that acts as a sensor of the transcriptional status of both RNA polymerase (Pol) I and II: promotes ribosomal RNA (rRNA) processing and transcription from polymerase II (Pol II). Binds various RNAs, such as rRNAs, snoRNAs, 7SK and, at lower extent, mRNAs. In the nucleolus, localizes to rDNA locus, where it directly binds rRNAs and snoRNAs, and promotes rRNA …
kmeans	4	Yellow	27	EPRS	9606.ENSP00000355890	Bifunctional glutamate/proline--tRNA ligase; Catalyzes the attachment of the cognate amino acid to the corresponding tRNA in a two-step reaction: the amino acid is first activated by ATP to form a covalent intermediate with AMP and is then transferred to the acceptor end of the cognate tRNA. Component of the GAIT (gamma interferon-activated inhibitor of translation) complex which mediates interfe…
kmeans	4	Yellow	27	EXOC1	9606.ENSP00000370695	Exocyst complex component 1; Component of the exocyst complex involved in the docking of exocytic vesicles with fusion sites on the plasma membrane
kmeans	4	Yellow	27	EXOC8	9606.ENSP00000355605	Exocyst complex component 8; Component of the exocyst complex involved in the docking of exocytic vesicles with fusion sites on the plasma membrane; Belongs to the EXO84 family
kmeans	4	Yellow	27	FARSA	9606.ENSP00000320309	phenylalanyl-tRNA synthetase alpha subunit; Aminoacyl tRNA synthetases, Class II
kmeans	4	Yellow	27	FARSB	9606.ENSP00000281828	phenylalanyl-tRNA synthetase beta subunit; Aminoacyl tRNA synthetases, Class II
kmeans	4	Yellow	27	FKBP3	9606.ENSP00000216330	Peptidyl-prolyl cis-trans isomerase FKBP3; FK506- and rapamycin-binding proteins (FKBPs) constitute a family of receptors for the two immunosuppressants which inhibit T-cell proliferation by arresting two distinct cytoplasmic signal transmission pathways. PPIases accelerate the folding of proteins; FKBP prolyl isomerases
kmeans	4	Yellow	27	GLA	9606.ENSP00000218516	Alpha-galactosidase a; Galactosidase alpha; Belongs to the glycosyl hydrolase 27 family
kmeans	4	Yellow	27	GOLIM4	9606.ENSP00000417354	Golgi integral membrane protein 4; Plays a role in endosome to Golgi protein trafficking; mediates protein transport along the late endosome-bypass pathway from the early endosome to the Golgi
kmeans	4	Yellow	27	HDAC1	9606.ENSP00000362649	Histone deacetylase 1/2; Histone deacetylase 1; Responsible for the deacetylation of lysine residues on the N-terminal part of the core histones (H2A, H2B, H3 and H4). Histone deacetylation gives a tag for epigenetic repression and plays an important role in transcriptional regulation, cell cycle progression and developmental events. Histone deacetylases act via the formation of large multiprotei…
kmeans	4	Yellow	27	HDAC7	9606.ENSP00000080059	Histone deacetylase 7; Responsible for the deacetylation of lysine residues on the N-terminal part of the core histones (H2A, H2B, H3 and H4). Histone deacetylation gives a tag for epigenetic repression and plays an important role in transcriptional regulation, cell cycle progression and developmental events. Histone deacetylases act via the formation of large multiprotein complexes. Involved in …
kmeans	4	Yellow	27	HIST2H2BF	9606.ENSP00000445831	Histone cluster 2 h2b family member f; Histone H2B type 2-F; Core component of nucleosome. Nucleosomes wrap and compact DNA into chromatin, limiting DNA accessibility to the cellular machineries which require DNA as a template. Histones thereby play a central role in transcription regulation, DNA repair, DNA replication and chromosomal stability. DNA accessibility is regulated via a complex set o…
kmeans	4	Yellow	27	IARS	9606.ENSP00000364794	Isoleucine--tRNA ligase, cytoplasmic; Catalyzes the specific attachment of an amino acid to its cognate tRNA in a 2 step reaction: the amino acid (AA) is first activated by ATP to form AA-AMP and then transferred to the acceptor end of the tRNA; Aminoacyl tRNA synthetases, Class I
kmeans	4	Yellow	27	KDM1A	9606.ENSP00000383042	[histone h3]-n6,n6-dimethyl-l-lysine4 fad-dependent demethylase; Lysine-specific histone demethylase 1A; Histone demethylase that demethylates both 'Lys-4' (H3K4me) and 'Lys-9' (H3K9me) of histone H3, thereby acting as a coactivator or a corepressor, depending on the context. Acts by oxidizing the substrate by FAD to generate the corresponding imine that is subsequently hydrolyzed. Acts as a core…
kmeans	4	Yellow	27	LARS	9606.ENSP00000377954	Leucine--tRNA ligase, cytoplasmic; Catalyzes the specific attachment of an amino acid to its cognate tRNA in a two step reaction: the amino acid (AA) is first activated by ATP to form AA-AMP and then transferred to the acceptor end of the tRNA. Exhibits a post-transfer editing activity to hydrolyze mischarged tRNAs; Aminoacyl tRNA synthetases, Class I
kmeans	4	Yellow	27	MOV10	9606.ENSP00000399797	Putative helicase MOV-10; Probable RNA helicase. Required for miRNA-mediated gene silencing by the RNA-induced silencing complex (RISC). Required for both miRNA-mediated translational repression and miRNA- mediated cleavage of complementary mRNAs by RISC; Belongs to the DNA2/NAM7 helicase family. SDE3 subfamily
kmeans	4	Yellow	27	MSH6	9606.ENSP00000234420	DNA mismatch repair protein Msh6; Component of the post-replicative DNA mismatch repair system (MMR). Heterodimerizes with MSH2 to form MutS alpha, which binds to DNA mismatches thereby initiating DNA repair. When bound, MutS alpha bends the DNA helix and shields approximately 20 base pairs, and recognizes single base mismatches and dinucleotide insertion-deletion loops (IDL) in the DNA. After mi…
kmeans	4	Yellow	27	MTA1	9606.ENSP00000333633	Metastasis-associated protein MTA1; Transcriptional coregulator which can act as both a transcriptional corepressor and coactivator. As a part of the histone-deacetylase multiprotein complex (NuRD), regulates transcription of its targets by modifying the acetylation status of the target chromatin and cofactor accessibility to the target DNA. In conjunction with other components of NuRD, acts as a…
kmeans	4	Yellow	27	MTA2	9606.ENSP00000278823	Metastasis-associated protein MTA2; May be involved in the regulation of gene expression as repressor and activator. The repression might be related to covalent modification of histone proteins; GATA zinc finger domain containing
kmeans	4	Yellow	27	PNPT1	9606.ENSP00000400646	Polyribonucleotide nucleotidyltransferase 1, mitochondrial; RNA-binding protein implicated in numerous RNA metabolic processes. Catalyzes the phosphorolysis of single-stranded polyribonucleotides processively in the 3'-to-5' direction. Mitochondrial intermembrane factor with RNA-processing exoribonulease activity. Component of the mitochondrial degradosome (mtEXO) complex, that degrades 3' overha…
kmeans	4	Yellow	27	RING1	9606.ENSP00000363787	E3 ubiquitin-protein ligase RING1; Constitutes one of the E3 ubiquitin-protein ligases that mediate monoubiquitination of 'Lys-119' of histone H2A, thereby playing a central role in histone code and gene regulation. H2A 'Lys-119' ubiquitination gives a specific tag for epigenetic transcriptional repression and participates in X chromosome inactivation of female mammals. Essential component of a P…
kmeans	4	Yellow	27	TARSL2	9606.ENSP00000338093	Probable threonine--tRNA ligase 2, cytoplasmic; threonyl-tRNA synthetase like 2; Belongs to the class-II aminoacyl-tRNA synthetase family
kmeans	4	Yellow	27	TBL1X	9606.ENSP00000217964	F-box-like/WD repeat-containing protein TBL1X; F-box-like protein involved in the recruitment of the ubiquitin/19S proteasome complex to nuclear receptor-regulated transcription units. Plays an essential role in transcription activation mediated by nuclear receptors. Probably acts as integral component of corepressor complexes that mediates the recruitment of the 19S proteasome complex, leading t…
kmeans	4	Yellow	27	VARS	9606.ENSP00000364815	Valyl-trna synthetase 1; Valine--tRNA ligase; Aminoacyl tRNA synthetases, Class I

## Sheet:  Posterior Lobe interactions
Table S13.C. String interaction analysis of Posterior DEPs
#node1	node2	node1_string_id	node2_string_id	homology	experimentally_determined_interaction	database_annotated	automated_textmining	combined_score
ANK2	SPTBN1	9606.ENSP00000349588	9606.ENSP00000349259	0	0.463	0.6	0.905	0.977
AP1S2	AP3S1	9606.ENSP00000444957	9606.ENSP00000325369	0	0	0.72	0	0.72
AP1S2	SGIP1	9606.ENSP00000444957	9606.ENSP00000360076	0	0	0.72	0	0.72
AP1S2	AP3M2	9606.ENSP00000444957	9606.ENSP00000428787	0	0.105	0.72	0.317	0.813
AP1S2	AP2B1	9606.ENSP00000444957	9606.ENSP00000482835	0	0.844	0.72	0.208	0.962
AP2B1	CLTA	9606.ENSP00000482835	9606.ENSP00000242285	0	0.07	0.9	0	0.903
AP2B1	ATM	9606.ENSP00000482835	9606.ENSP00000278616	0	0.213	0	0.791	0.828
AP2B1	AP3S1	9606.ENSP00000482835	9606.ENSP00000325369	0	0.254	0.9	0.107	0.927
AP2B1	REPS2	9606.ENSP00000482835	9606.ENSP00000349824	0	0.372	0.6	0	0.738
AP2B1	SGIP1	9606.ENSP00000482835	9606.ENSP00000360076	0	0	0.72	0	0.72
AP2B1	ITSN1	9606.ENSP00000482835	9606.ENSP00000370719	0	0.894	0.6	0	0.956
AP2B1	EPS15L1	9606.ENSP00000482835	9606.ENSP00000393313	0	0.263	0.6	0.254	0.76
AP2B1	EPN1	9606.ENSP00000482835	9606.ENSP00000406209	0	0.414	0.6	0	0.755
AP2B1	ARRB1	9606.ENSP00000482835	9606.ENSP00000409581	0	0.876	0.6	0.685	0.983
AP2B1	AP3M2	9606.ENSP00000482835	9606.ENSP00000428787	0	0.24	0.72	0.142	0.801
AP3M2	AP3S1	9606.ENSP00000428787	9606.ENSP00000325369	0	0.543	0.72	0.421	0.919
AP3M2	SGIP1	9606.ENSP00000428787	9606.ENSP00000360076	0	0	0.72	0	0.72
AP3S1	SGIP1	9606.ENSP00000325369	9606.ENSP00000360076	0	0	0.72	0	0.72
APBB1IP	TLN2	9606.ENSP00000365411	9606.ENSP00000453508	0	0.781	0	0	0.781
ARAF	MAP2K2	9606.ENSP00000290277	9606.ENSP00000262948	0	0.695	0.5	0.799	0.966
ARAF	YWHAB	9606.ENSP00000290277	9606.ENSP00000361930	0	0.537	0.6	0	0.806
ARHGEF7	LAMB1	9606.ENSP00000364893	9606.ENSP00000222399	0	0	0.9	0	0.9
ARHGEF7	PLCG1	9606.ENSP00000364893	9606.ENSP00000244007	0	0	0.9	0	0.9
ARHGEF7	PAK1	9606.ENSP00000364893	9606.ENSP00000278568	0	0.788	0.9	0.644	0.991
ARHGEF7	PTK2	9606.ENSP00000364893	9606.ENSP00000341189	0	0	0.9	0	0.9
ARHGEF7	GIT2	9606.ENSP00000364893	9606.ENSP00000347464	0	0.829	0.9	0.441	0.989
ARHGEF7	ITGB1	9606.ENSP00000364893	9606.ENSP00000379350	0	0	0.9	0	0.9
ARRB1	MAP2K2	9606.ENSP00000409581	9606.ENSP00000262948	0	0.157	0.9	0	0.912
ASAP1	PTK2	9606.ENSP00000429900	9606.ENSP00000341189	0	0.7	0.9	0.259	0.975
ASAP1	IKBKG	9606.ENSP00000429900	9606.ENSP00000483825	0	0	0	0.756	0.756
ATM	CETN2	9606.ENSP00000278616	9606.ENSP00000359300	0	0	0.9	0	0.9
ATM	PRKDC	9606.ENSP00000278616	9606.ENSP00000313420	0	0.483	0.9	0.288	0.959
ATM	IKBKG	9606.ENSP00000278616	9606.ENSP00000483825	0	0.483	0.9	0.898	0.994
BAG3	SQSTM1	9606.ENSP00000358081	9606.ENSP00000374455	0	0.516	0	0.757	0.877
BAG3	HSPA8	9606.ENSP00000358081	9606.ENSP00000432083	0	0.629	0.54	0.903	0.982
CAMK2A	CAMK2D	9606.ENSP00000381412	9606.ENSP00000339740	0	0.918	0.9	0.078	0.991
CAMP	GAPDH	9606.ENSP00000296435	9606.ENSP00000229239	0	0	0	0.819	0.819
CAV1	GJA1	9606.ENSP00000339191	9606.ENSP00000282561	0	0.27	0	0.814	0.859
CAV1	PIK3R1	9606.ENSP00000339191	9606.ENSP00000428056	0	0	0	0.75	0.75
CAV1	ENG	9606.ENSP00000339191	9606.ENSP00000362299	0	0	0.9	0	0.9
CAV1	ITGB1	9606.ENSP00000339191	9606.ENSP00000379350	0	0	0.9	0.662	0.964
CD151	ITGA3	9606.ENSP00000380565	9606.ENSP00000007722	0	0.502	0	0.766	0.879
CD44	VCAN	9606.ENSP00000398632	9606.ENSP00000265077	0	0.409	0	0.897	0.937
CD44	VCAM1	9606.ENSP00000398632	9606.ENSP00000294728	0	0	0	0.785	0.785
CD44	MSN	9606.ENSP00000398632	9606.ENSP00000353408	0	0.529	0	0.898	0.95
CDH2	GJA1	9606.ENSP00000269141	9606.ENSP00000282561	0	0.23	0	0.865	0.891
CDH2	PTPN1	9606.ENSP00000269141	9606.ENSP00000360683	0	0.246	0.9	0.859	0.988
CETN2	PRKDC	9606.ENSP00000359300	9606.ENSP00000313420	0	0.141	0.9	0.056	0.911
CFHR1	PTX3	9606.ENSP00000314299	9606.ENSP00000295927	0	0.483	0	0.595	0.781
CHMP1A	CHMP4B	9606.ENSP00000380998	9606.ENSP00000217402	0	0.846	0.6	0.382	0.958
CHMP1A	CHMP6	9606.ENSP00000380998	9606.ENSP00000317468	0	0.301	0.6	0.529	0.856
CHMP1A	STAMBP	9606.ENSP00000380998	9606.ENSP00000377633	0	0.594	0	0.749	0.894
CHMP1A	CHMP3	9606.ENSP00000380998	9606.ENSP00000405575	0	0.531	0.54	0.525	0.888
CHMP1A	CHMP2A	9606.ENSP00000380998	9606.ENSP00000469240	0	0.811	0.6	0.759	0.98
CHMP2A	CHMP4B	9606.ENSP00000469240	9606.ENSP00000217402	0	0.926	0.9	0.74	0.997
CHMP2A	CHMP6	9606.ENSP00000469240	9606.ENSP00000317468	0	0.73	0.9	0.951	0.998
CHMP2A	STAMBP	9606.ENSP00000469240	9606.ENSP00000377633	0	0.534	0	0.414	0.715
CHMP2A	CHMP3	9606.ENSP00000469240	9606.ENSP00000405575	0	0.943	0.9	0.952	0.999
CHMP3	CHMP4B	9606.ENSP00000405575	9606.ENSP00000217402	0	0.936	0.9	0.658	0.997
CHMP3	CHMP6	9606.ENSP00000405575	9606.ENSP00000317468	0	0.332	0.9	0.946	0.996
CHMP3	STAMBP	9606.ENSP00000405575	9606.ENSP00000377633	0	0.747	0	0.87	0.965
CHMP4B	CHMP6	9606.ENSP00000217402	9606.ENSP00000317468	0	0.883	0.9	0.95	0.999
CLTA	SGIP1	9606.ENSP00000242285	9606.ENSP00000360076	0	0	0.72	0	0.72
CLTA	EPS15L1	9606.ENSP00000242285	9606.ENSP00000393313	0	0.168	0.6	0.321	0.754
CNTNAP1	EPB41L3	9606.ENSP00000264638	9606.ENSP00000343158	0	0.177	0	0.909	0.922
COL3A1	COL5A2	9606.ENSP00000304408	9606.ENSP00000364000	0	0	0.72	0	0.72
COL3A1	ITGB1	9606.ENSP00000304408	9606.ENSP00000379350	0	0.103	0.9	0.179	0.919
COL5A2	ITGB1	9606.ENSP00000364000	9606.ENSP00000379350	0	0.103	0.9	0.179	0.919
COL7A1	ITGB1	9606.ENSP00000332371	9606.ENSP00000379350	0	0.103	0.9	0.179	0.919
DLD	OGDHL	9606.ENSP00000205402	9606.ENSP00000363216	0	0.54	0.54	0.231	0.823
DLD	PDHA1	9606.ENSP00000205402	9606.ENSP00000369134	0	0.705	0.9	0	0.969
DLD	DLST	9606.ENSP00000205402	9606.ENSP00000335304	0	0.828	0.9	0.479	0.99
DLD	PDHX	9606.ENSP00000205402	9606.ENSP00000227868	0	0.955	0.9	0.772	0.998
DLST	OGDHL	9606.ENSP00000335304	9606.ENSP00000363216	0	0.778	0.54	0.85	0.983
DNAJC6	HSPA8	9606.ENSP00000360108	9606.ENSP00000432083	0	0.804	0.8	0.911	0.996
EPB41L1	PIK3R1	9606.ENSP00000337168	9606.ENSP00000428056	0	0	0.9	0	0.9
EPB41L3	SPTBN1	9606.ENSP00000343158	9606.ENSP00000349259	0	0.317	0	0.657	0.756
EPN1	REPS2	9606.ENSP00000406209	9606.ENSP00000349824	0	0.511	0.6	0.264	0.843
EPN1	EPS15L1	9606.ENSP00000406209	9606.ENSP00000393313	0	0.512	0.8	0.428	0.939
EPN1	SYNJ1	9606.ENSP00000406209	9606.ENSP00000409667	0	0	0.9	0	0.9
EPS15L1	SGIP1	9606.ENSP00000393313	9606.ENSP00000360076	0	0.341	0.54	0.367	0.791
EPS15L1	ITSN1	9606.ENSP00000393313	9606.ENSP00000370719	0	0.765	0	0.434	0.861
EPS15L1	SYNJ1	9606.ENSP00000393313	9606.ENSP00000409667	0	0.243	0.54	0.42	0.78
F13A1	ITGB1	9606.ENSP00000264870	9606.ENSP00000379350	0	0	0.9	0	0.9
FAF1	TRADD	9606.ENSP00000379457	9606.ENSP00000341268	0	0	0.9	0	0.9
FBLN2	VCAN	9606.ENSP00000384169	9606.ENSP00000265077	0	0.27	0	0.648	0.732
GABARAPL2	SQSTM1	9606.ENSP00000037243	9606.ENSP00000374455	0	0.658	0	0.936	0.977
GAPDH	HSPA8	9606.ENSP00000229239	9606.ENSP00000432083	0	0.402	0	0.64	0.775
GAPDH	HTT	9606.ENSP00000229239	9606.ENSP00000347184	0	0.496	0	0.891	0.943
GAPDH	SYNCRIP	9606.ENSP00000229239	9606.ENSP00000358635	0	0.264	0.9	0.883	0.99
GIT2	LAMB1	9606.ENSP00000347464	9606.ENSP00000222399	0	0	0.9	0	0.9
GIT2	PAK1	9606.ENSP00000347464	9606.ENSP00000278568	0	0.564	0.9	0.188	0.961
GIT2	PTK2	9606.ENSP00000347464	9606.ENSP00000341189	0	0.059	0.9	0.394	0.937
GIT2	ITGB1	9606.ENSP00000347464	9606.ENSP00000379350	0	0	0.9	0	0.9
GJA1	PRKCA	9606.ENSP00000282561	9606.ENSP00000408695	0	0.496	0	0.497	0.736
HSPA8	SYT1	9606.ENSP00000432083	9606.ENSP00000261205	0	0	0.8	0	0.8
HSPA8	HTT	9606.ENSP00000432083	9606.ENSP00000347184	0	0.504	0	0.686	0.838
HSPA8	LAMP2	9606.ENSP00000432083	9606.ENSP00000408411	0	0.492	0.6	0.844	0.965
HTT	IKBKG	9606.ENSP00000347184	9606.ENSP00000483825	0	0.483	0	0.463	0.71
HTT	SQSTM1	9606.ENSP00000347184	9606.ENSP00000374455	0	0.598	0	0.462	0.775
IFIT1	IFIT2	9606.ENSP00000360869	9606.ENSP00000360891	0	0.64	0	0.769	0.913
IGSF8	ITGB1	9606.ENSP00000357065	9606.ENSP00000379350	0	0	0.9	0	0.9
IKBKG	TBK1	9606.ENSP00000483825	9606.ENSP00000329967	0	0.56	0	0.896	0.952
IKBKG	TRADD	9606.ENSP00000483825	9606.ENSP00000341268	0	0.192	0.6	0.383	0.783
IKBKG	PRKCA	9606.ENSP00000483825	9606.ENSP00000408695	0	0	0.9	0	0.9
ITGA3	JAM2	9606.ENSP00000007722	9606.ENSP00000383376	0	0	0.9	0	0.9
ITGA3	LAMB1	9606.ENSP00000007722	9606.ENSP00000222399	0	0.163	0.9	0	0.912
ITGA3	ITGB8	9606.ENSP00000007722	9606.ENSP00000222573	0	0.19	0.9	0.077	0.918
ITGA3	ITGB2	9606.ENSP00000007722	9606.ENSP00000380948	0	0.291	0.9	0.389	0.952
ITGA3	ITGB1	9606.ENSP00000007722	9606.ENSP00000379350	0	0.617	0.9	0.934	0.997
ITGA7	LAMB1	9606.ENSP00000452120	9606.ENSP00000222399	0	0.179	0.9	0.275	0.935
ITGA7	ITGB1	9606.ENSP00000452120	9606.ENSP00000379350	0	0.46	0.9	0.8	0.988
ITGB1	LAMB1	9606.ENSP00000379350	9606.ENSP00000222399	0	0.134	0.9	0.313	0.935
ITGB1	ITGB8	9606.ENSP00000379350	9606.ENSP00000222573	0	0	0.9	0	0.9
ITGB1	PAK1	9606.ENSP00000379350	9606.ENSP00000278568	0	0	0.9	0.276	0.924
ITGB1	VCAM1	9606.ENSP00000379350	9606.ENSP00000294728	0	0.062	0.9	0.877	0.987
ITGB1	ZYX	9606.ENSP00000379350	9606.ENSP00000324422	0	0	0.9	0.107	0.906
ITGB1	PTK2	9606.ENSP00000379350	9606.ENSP00000341189	0	0.502	0.9	0.879	0.993
ITGB1	PRKCA	9606.ENSP00000379350	9606.ENSP00000408695	0	0.492	0	0.779	0.883
ITGB1	ITGB2	9606.ENSP00000379350	9606.ENSP00000380948	0	0	0.9	0	0.9
ITGB1	JAM2	9606.ENSP00000379350	9606.ENSP00000383376	0	0	0.9	0	0.9
ITGB2	ITGB8	9606.ENSP00000380948	9606.ENSP00000222573	0	0	0.9	0	0.9
ITGB2	THY1	9606.ENSP00000380948	9606.ENSP00000284240	0	0	0.9	0.222	0.918
ITGB2	VCAM1	9606.ENSP00000380948	9606.ENSP00000294728	0	0	0.9	0.751	0.974
ITGB2	JAM2	9606.ENSP00000380948	9606.ENSP00000383376	0	0	0.9	0	0.9
ITGB8	JAM2	9606.ENSP00000222573	9606.ENSP00000383376	0	0	0.9	0.062	0.902
ITSN1	SGIP1	9606.ENSP00000370719	9606.ENSP00000360076	0	0.518	0.6	0.313	0.856
ITSN1	WAS	9606.ENSP00000370719	9606.ENSP00000365891	0	0.498	0	0.766	0.877
ITSN1	SYNJ1	9606.ENSP00000370719	9606.ENSP00000409667	0	0.594	0	0.719	0.881
LAMB1	YWHAB	9606.ENSP00000222399	9606.ENSP00000361930	0	0	0.9	0	0.9
LAMB1	PAK1	9606.ENSP00000222399	9606.ENSP00000278568	0	0	0.9	0	0.9
LAMB1	PTK2	9606.ENSP00000222399	9606.ENSP00000341189	0	0	0.9	0	0.9
LAMB1	PIK3R1	9606.ENSP00000222399	9606.ENSP00000428056	0	0	0.9	0	0.9
LIN7A	MPP6	9606.ENSP00000447488	9606.ENSP00000222644	0	0.554	0	0.695	0.858
LIN7C	MPP6	9606.ENSP00000278193	9606.ENSP00000222644	0	0.736	0	0.389	0.831
MAP2K2	YWHAB	9606.ENSP00000262948	9606.ENSP00000361930	0	0.492	0.9	0.058	0.947
MSN	SYK	9606.ENSP00000353408	9606.ENSP00000364907	0	0.27	0	0.679	0.755
NFKB1	PIK3R1	9606.ENSP00000226574	9606.ENSP00000428056	0	0.062	0.9	0	0.902
NGFR	SQSTM1	9606.ENSP00000172229	9606.ENSP00000374455	0	0.27	0.9	0	0.923
PAK1	RAC2	9606.ENSP00000278568	9606.ENSP00000249071	0	0.582	0	0.356	0.719
PAK1	PTK2	9606.ENSP00000278568	9606.ENSP00000341189	0	0	0.9	0	0.9
PDHA1	PDHX	9606.ENSP00000369134	9606.ENSP00000227868	0	0.743	0.9	0	0.973
PIK3R1	PLCG1	9606.ENSP00000428056	9606.ENSP00000244007	0	0.398	0.65	0.237	0.825
PIK3R1	PTK2	9606.ENSP00000428056	9606.ENSP00000341189	0	0.483	0.6	0.429	0.871
PIK3R1	PIK3R4	9606.ENSP00000428056	9606.ENSP00000349205	0	0	0.72	0	0.72
PIK3R1	SYK	9606.ENSP00000428056	9606.ENSP00000364907	0	0.509	0.6	0.137	0.816
PLCG1	PTK2	9606.ENSP00000244007	9606.ENSP00000341189	0	0.632	0	0.335	0.744
PLCG1	SYK	9606.ENSP00000244007	9606.ENSP00000364907	0	0.894	0.9	0.845	0.998
PSMB10	PSMC4	9606.ENSP00000351314	9606.ENSP00000157812	0	0.788	0.8	0.22	0.964
PSMB10	PSMB7	9606.ENSP00000351314	9606.ENSP00000259457	0	0.44	0.8	0.043	0.883
PSMB10	PSMC5	9606.ENSP00000351314	9606.ENSP00000310572	0	0.684	0.8	0	0.934
PSMB10	PSMD12	9606.ENSP00000351314	9606.ENSP00000348442	0	0.787	0.8	0	0.955
PSMB10	PSMB2	9606.ENSP00000351314	9606.ENSP00000362334	0	0.955	0.8	0.144	0.991
PSMB10	PSMB9	9606.ENSP00000351314	9606.ENSP00000363993	0	0.959	0.8	0.923	0.999
PSMB2	PSMC4	9606.ENSP00000362334	9606.ENSP00000157812	0	0.993	0.8	0.22	0.998
PSMB2	PSMB7	9606.ENSP00000362334	9606.ENSP00000259457	0	0.987	0.9	0.144	0.998
PSMB2	PSMC5	9606.ENSP00000362334	9606.ENSP00000310572	0	0.99	0.8	0	0.998
PSMB2	PSMD12	9606.ENSP00000362334	9606.ENSP00000348442	0	0.991	0.9	0	0.999
PSMB2	PSMB9	9606.ENSP00000362334	9606.ENSP00000363993	0	0.987	0.8	0.317	0.998
PSMB7	PSMC4	9606.ENSP00000259457	9606.ENSP00000157812	0	0.987	0.8	0.22	0.997
PSMB7	PSMB9	9606.ENSP00000259457	9606.ENSP00000363993	0	0.906	0.8	0.367	0.987
PSMB7	PSMC5	9606.ENSP00000259457	9606.ENSP00000310572	0	0.98	0.8	0	0.996
PSMB7	PSMD12	9606.ENSP00000259457	9606.ENSP00000348442	0	0.987	0.9	0	0.998
PSMB9	PSMC4	9606.ENSP00000363993	9606.ENSP00000157812	0	0.911	0.8	0	0.981
PSMB9	PSMC5	9606.ENSP00000363993	9606.ENSP00000310572	0	0.832	0.8	0	0.964
PSMB9	PSMD12	9606.ENSP00000363993	9606.ENSP00000348442	0	0.913	0.8	0	0.981
PSMC4	PSMC5	9606.ENSP00000157812	9606.ENSP00000310572	0	0.988	0.8	0.74	0.999
PSMC4	PSMD12	9606.ENSP00000157812	9606.ENSP00000348442	0	0.993	0.8	0.563	0.999
PSMC5	PSMD12	9606.ENSP00000310572	9606.ENSP00000348442	0	0.991	0.8	0	0.998
PTK2	SH3GL1	9606.ENSP00000341189	9606.ENSP00000269886	0	0	0.9	0	0.9
PTK2	ZYX	9606.ENSP00000341189	9606.ENSP00000324422	0	0	0.9	0	0.9
PTK2	SYK	9606.ENSP00000341189	9606.ENSP00000364907	0	0.501	0	0.444	0.711
RPL5	SEC61B	9606.ENSP00000359345	9606.ENSP00000223641	0	0.82	0	0	0.82
SH3GL1	SYNJ1	9606.ENSP00000269886	9606.ENSP00000409667	0	0.492	0	0.45	0.708
SNAP29	VAMP3	9606.ENSP00000215730	9606.ENSP00000054666	0	0.393	0.9	0.128	0.942
SNAP29	STX1B	9606.ENSP00000215730	9606.ENSP00000215095	0	0.548	0.54	0.254	0.831
SNAP29	STXBP5	9606.ENSP00000215730	9606.ENSP00000321826	0	0.682	0.54	0.189	0.871
SNAP29	STX1A	9606.ENSP00000215730	9606.ENSP00000222812	0	0.669	0.9	0.254	0.973
SNAP29	VAMP7	9606.ENSP00000215730	9606.ENSP00000262640	0	0.708	0.9	0.893	0.996
SNX9	WAS	9606.ENSP00000376024	9606.ENSP00000365891	0	0.566	0	0.821	0.919
SNX9	SYNJ1	9606.ENSP00000376024	9606.ENSP00000409667	0	0.683	0	0.262	0.756
SQSTM1	TRIM21	9606.ENSP00000374455	9606.ENSP00000254436	0	0.495	0	0.581	0.779
SQSTM1	TRADD	9606.ENSP00000374455	9606.ENSP00000341268	0	0	0.9	0	0.9
STX1A	VAMP3	9606.ENSP00000222812	9606.ENSP00000054666	0	0.862	0.9	0.11	0.986
STX1A	STX1B	9606.ENSP00000222812	9606.ENSP00000215095	0	0.293	0.54	0.496	0.821
STX1A	STXBP5	9606.ENSP00000222812	9606.ENSP00000321826	0	0.61	0.54	0.882	0.977
STX1A	VAMP7	9606.ENSP00000222812	9606.ENSP00000262640	0	0.445	0.9	0.713	0.982
STX1A	SYT1	9606.ENSP00000222812	9606.ENSP00000261205	0	0.923	0.6	0.9	0.996
STX1B	VAMP3	9606.ENSP00000215095	9606.ENSP00000054666	0	0.325	0.54	0.363	0.785
STX1B	STXBP5	9606.ENSP00000215095	9606.ENSP00000321826	0	0.277	0.54	0.502	0.82
SV2A	SYT1	9606.ENSP00000358142	9606.ENSP00000261205	0	0.181	0	0.862	0.882
SYT1	VAMP3	9606.ENSP00000261205	9606.ENSP00000054666	0	0.825	0	0	0.825
VAMP3	VAMP7	9606.ENSP00000054666	9606.ENSP00000262640	0	0.058	0.9	0	0.901

## Sheet: Posterior lobe  K-means clust.
Table S13.D. String K-means clustering of Posterior DEPs
#clustering method	cluster number	cluster color	gene count	protein name	protein identifier	protein description
kmeans	1	Blue	41	ACO2	9606.ENSP00000216254	Aconitate hydratase, mitochondrial; Catalyzes the isomerization of citrate to isocitrate via cis-aconitate; Belongs to the aconitase/IPM isomerase family
kmeans	1	Blue	41	ANXA5	9606.ENSP00000296511	Annexin A5; This protein is an anticoagulant protein that acts as an indirect inhibitor of the thromboplastin-specific complex, which is involved in the blood coagulation cascade; Annexins
kmeans	1	Blue	41	AP1S2	9606.ENSP00000444957	AP-1 complex subunit sigma-2; Subunit of clathrin-associated adaptor protein complex 1 that plays a role in protein sorting in the late-Golgi/trans-Golgi network (TGN) and/or endosomes. The AP complexes mediate both the recruitment of clathrin to membranes and the recognition of sorting signals within the cytosolic tails of transmembrane cargo molecules; X-linked mental retardation
kmeans	1	Blue	41	AP2B1	9606.ENSP00000482835	AP-2 complex subunit beta; Component of the adaptor protein complex 2 (AP-2). Adaptor protein complexes function in protein transport via transport vesicles in different membrane traffic pathways. Adaptor protein complexes are vesicle coat components and appear to be involved in cargo selection and vesicle formation. AP-2 is involved in clathrin-dependent endocytosis in which cargo proteins are i…
kmeans	1	Blue	41	AP3M2	9606.ENSP00000428787	AP-3 complex subunit mu-2; Part of the AP-3 complex, an adaptor-related complex which is not clathrin-associated. The complex is associated with the Golgi region as well as more peripheral structures. It facilitates the budding of vesicles from the Golgi membrane and may be directly involved in trafficking to lysosomes. In concert with the BLOC-1 complex, AP-3 is required to target cargos into ve…
kmeans	1	Blue	41	AP3S1	9606.ENSP00000325369	AP-3 complex subunit sigma-1; Part of the AP-3 complex, an adaptor-related complex which is not clathrin-associated. The complex is associated with the Golgi region as well as more peripheral structures. It facilitates the budding of vesicles from the Golgi membrane and may be directly involved in trafficking to lysosomes. In concert with the BLOC-1 complex, AP-3 is required to target cargos into…
kmeans	1	Blue	41	ARRB1	9606.ENSP00000409581	Beta-arrestin-1; Functions in regulating agonist-mediated G-protein coupled receptor (GPCR) signaling by mediating both receptor desensitization and resensitization processes. During homologous desensitization, beta-arrestins bind to the GPRK-phosphorylated receptor and sterically preclude its coupling to the cognate G- protein; the binding appears to require additional receptor determinants expo…
kmeans	1	Blue	41	ATM	9606.ENSP00000278616	Serine-protein kinase ATM; Serine/threonine protein kinase which activates checkpoint signaling upon double strand breaks (DSBs), apoptosis and genotoxic stresses such as ionizing ultraviolet A light (UVA), thereby acting as a DNA damage sensor. Recognizes the substrate consensus sequence [ST]-Q. Phosphorylates 'Ser-139' of histone variant H2AX/H2AFX at double strand breaks (DSBs), thereby regula…
kmeans	1	Blue	41	CAB39L	9606.ENSP00000479669	Calcium-binding protein 39-like; Component of a complex that binds and activates STK11/LKB1. In the complex, required to stabilize the interaction between CAB39/MO25 (CAB39/MO25alpha or CAB39L/MO25beta) and STK11/LKB1 (By similarity)
kmeans	1	Blue	41	CAMK2A	9606.ENSP00000381412	Calcium/calmodulin-dependent protein kinase type II subunit alpha; CaM-kinase II (CAMK2) is a prominent kinase in the central nervous system that may function in long-term potentiation and neurotransmitter release. Member of the NMDAR signaling complex in excitatory synapses it may regulate NMDAR-dependent potentiation of the AMPAR and synaptic plasticity (By similarity). Phosphorylates transcrip…
kmeans	1	Blue	41	CAMK2D	9606.ENSP00000339740	Calcium/calmodulin-dependent protein kinase type II subunit delta; Calcium/calmodulin-dependent protein kinase involved in the regulation of Ca(2+) homeostatis and excitation-contraction coupling (ECC) in heart by targeting ion channels, transporters and accessory proteins involved in Ca(2+) influx into the myocyte, Ca(2+) release from the sarcoplasmic reticulum (SR), SR Ca(2+) uptake and Na(+) a…
kmeans	1	Blue	41	CC2D1A	9606.ENSP00000313601	Coiled-coil and C2 domain-containing protein 1A; Transcription factor that binds specifically to the DRE (dual repressor element) and represses HTR1A gene transcription in neuronal cells. The combination of calcium and ATP specifically inactivates the binding with FRE. May play a role in the altered regulation of HTR1A associated with anxiety and major depression. Mediates HDAC-independent repres…
kmeans	1	Blue	41	CDH2	9606.ENSP00000269141	Cadherin-2; Cadherins are calcium-dependent cell adhesion proteins. They preferentially interact with themselves in a homophilic manner in connecting cells; cadherins may thus contribute to the sorting of heterogeneous cell types. Acts as a regulator of neural stem cells quiescence by mediating anchorage of neural stem cells to ependymocytes in the adult subependymal zone: upon cleavage by MMP24,…
kmeans	1	Blue	41	CETN2	9606.ENSP00000359300	Centrin-2; Plays a fundamental role in microtubule organizing center structure and function. Required for centriole duplication and correct spindle formation. Has a role in regulating cytokinesis and genome stability via cooperation with CALM1 and CCP110; Belongs to the centrin family
kmeans	1	Blue	41	CFHR1	9606.ENSP00000314299	Complement factor H-related protein 1; Involved in complement regulation. The dimerized forms have avidity for tissue-bound complement fragments and efficiently compete with the physiological complement inhibitor CFH. Can associate with lipoproteins and may play a role in lipid metabolism
kmeans	1	Blue	41	CLTA	9606.ENSP00000242285	Clathrin light chain A; Clathrin is the major protein of the polyhedral coat of coated pits and vesicles. Acts as component of the TACC3/ch- TOG/clathrin complex proposed to contribute to stabilization of kinetochore fibers of the mitotic spindle by acting as inter- microtubule bridge
kmeans	1	Blue	41	DHX15	9606.ENSP00000336741	Pre-mRNA-splicing factor ATP-dependent RNA helicase DHX15; Pre-mRNA processing factor involved in disassembly of spliceosomes after the release of mature mRNA. In cooperation with TFIP11 seem to be involved in the transition of the U2, U5 and U6 snRNP-containing IL complex to the snRNP-free IS complex leading to efficient debranching and turnover of excised introns; Belongs to the DEAD box helica…
kmeans	1	Blue	41	EPN1	9606.ENSP00000406209	Epsin-1; Binds to membranes enriched in phosphatidylinositol 4,5- bisphosphate (PtdIns(4,5)P2). Modifies membrane curvature and facilitates the formation of clathrin-coated invaginations (By similarity). Regulates receptor-mediated endocytosis; Belongs to the epsin family
kmeans	1	Blue	41	EPS15L1	9606.ENSP00000393313	Epidermal growth factor receptor substrate 15-like 1; Seems to be a constitutive component of clathrin-coated pits that is required for receptor-mediated endocytosis. Involved in endocytosis of integrin beta-1 (ITGB1) and transferrin receptor (TFR); internalization of ITGB1 as DAB2-dependent cargo but not TFR seems to require association with DAB2; EF-hand domain containing
kmeans	1	Blue	41	GPI	9606.ENSP00000405573	Glucose-6-phosphate isomerase; Besides it's role as a glycolytic enzyme, mammalian GPI can function as a tumor-secreted cytokine and an angiogenic factor (AMF) that stimulates endothelial cell motility. GPI is also a neurotrophic factor (Neuroleukin) for spinal and sensory neurons
kmeans	1	Blue	41	HLA-E	9606.ENSP00000365817	HLA class I histocompatibility antigen, alpha chain E; Preferably binds to a peptide derived from the signal sequence of most HLA-A, -B, -C and -G molecules; Belongs to the MHC class I family
kmeans	1	Blue	41	IFI35	9606.ENSP00000395590	Interferon-induced 35 kDa protein; Not yet known
kmeans	1	Blue	41	ITPA	9606.ENSP00000369456	Inosine triphosphate pyrophosphatase; Pyrophosphatase that hydrolyzes the non-canonical purine nucleotides inosine triphosphate (ITP), deoxyinosine triphosphate (dITP) as well as 2'-deoxy-N-6-hydroxylaminopurine triposphate (dHAPTP) and xanthosine 5'-triphosphate (XTP) to their respective monophosphate derivatives. The enzyme does not distinguish between the deoxy- and ribose forms. Probably excl…
kmeans	1	Blue	41	ITSN1	9606.ENSP00000370719	Intersectin-1; Acts as guanine nucleotide exchange factor (GEF) specific for the CDC42 GTPase (By similarity). Adapter protein that may provide indirect link between the endocytic membrane traffic and the actin assembly machinery. May regulate the formation of clathrin-coated vesicles. Involved in endocytosis of integrin beta-1 (ITGB1) and transferrin receptor (TFR); internalization of ITGB1 as D…
kmeans	1	Blue	41	NME3	9606.ENSP00000219302	Nucleoside diphosphate kinase 3; Major role in the synthesis of nucleoside triphosphates other than ATP. The ATP gamma phosphate is transferred to the NDP beta phosphate via a ping-pong mechanism, using a phosphorylated active-site intermediate. Probably has a role in normal hematopoiesis by inhibition of granulocyte differentiation and induction of apoptosis; NME/NM23 family
kmeans	1	Blue	41	PIN1	9606.ENSP00000247970	Peptidyl-prolyl cis-trans isomerase NIMA-interacting 1; Peptidyl-prolyl cis/trans isomerase (PPIase) that binds to and isomerizes specific phosphorylated Ser/Thr-Pro (pSer/Thr- Pro) motifs. By inducing conformational changes in a subset of phosphorylated proteins, acts as a molecular switch in multiple cellular processes. Displays a preference for acidic residues located N-terminally to the proli…
kmeans	1	Blue	41	PRKDC	9606.ENSP00000313420	DNA-dependent protein kinase catalytic subunit; Serine/threonine-protein kinase that acts as a molecular sensor for DNA damage. Involved in DNA non-homologous end joining (NHEJ) required for double-strand break (DSB) repair and V(D)J recombination. Must be bound to DNA to express its catalytic properties. Promotes processing of hairpin DNA structures in V(D)J recombination by activation of the ha…
kmeans	1	Blue	41	PTPN1	9606.ENSP00000360683	Tyrosine-protein phosphatase non-receptor type 1; Tyrosine-protein phosphatase which acts as a regulator of endoplasmic reticulum unfolded protein response. Mediates dephosphorylation of EIF2AK3/PERK; inactivating the protein kinase activity of EIF2AK3/PERK. May play an important role in CKII- and p60c-src-induced signal transduction cascades. May regulate the EFNA5-EPHA3 signaling pathway which …
kmeans	1	Blue	41	PTX3	9606.ENSP00000295927	Pentraxin-related protein PTX3; Plays a role in the regulation of innate resistance to pathogens, inflammatory reactions, possibly clearance of self- components and female fertility; Long pentraxins
kmeans	1	Blue	41	PVRL2	9606.ENSP00000252483	Nectin-2; Modulator of T-cell signaling. Can be either a costimulator of T-cell function, or a coinhibitor, depending on the receptor it binds to. Upon binding to CD226, stimulates T-cell proliferation and cytokine production, including that of IL2, IL5, IL10, IL13, and IFNG. Upon interaction with PVRIG, inhibits T-cell proliferation. These interactions are competitive. Probable cell adhesion pro…
kmeans	1	Blue	41	RAB27B	9606.ENSP00000262094	Ras-related protein Rab-27B; May be involved in targeting uroplakins to urothelial apical membranes; RAB, member RAS oncogene GTPases
kmeans	1	Blue	41	REPS2	9606.ENSP00000349824	RalBP1-associated Eps domain-containing protein 2; Involved in growth factor signaling through its influence on the Ral signaling pathway; EF-hand domain containing
kmeans	1	Blue	41	SGIP1	9606.ENSP00000360076	SH3-containing GRB2-like protein 3-interacting protein 1; May function in clathrin-mediated endocytosis. Has both a membrane binding/tubulating activity and the ability to recruit proteins essential to the formation of functional clathrin-coated pits. Has a preference for membranes enriched in phosphatidylserine and phosphoinositides and is required for the endocytosis of the transferrin receptor…
kmeans	1	Blue	41	SH3GL1	9606.ENSP00000269886	SH3 domain containing GRB2 like 1, endophilin A2; Endophilin-A2; Implicated in endocytosis. May recruit other proteins to membranes with high curvature (By similarity); Belongs to the endophilin family
kmeans	1	Blue	41	SHMT2	9606.ENSP00000333667	Serine hydroxymethyltransferase, mitochondrial; Contributes to the de novo mitochondrial thymidylate biosynthesis pathway via its role in glycine and tetrahydrofolate metabolism. Thymidylate biosynthesis is required to prevent uracil accumulation in mtDNA. Interconversion of serine and glycine. Associates with mitochondrial DNA. Plays a role in the deubiquitination of target proteins as component…
kmeans	1	Blue	41	SNX9	9606.ENSP00000376024	Sorting nexin-9; Involved in endocytosis and intracellular vesicle trafficking, both during interphase and at the end of mitosis. Required for efficient progress through mitosis and cytokinesis. Required for normal formation of the cleavage furrow at the end of mitosis. Plays a role in endocytosis via clathrin-coated pits, but also clathrin-independent, actin-dependent fluid-phase endocytosis. Pl…
kmeans	1	Blue	41	SYNJ1	9606.ENSP00000409667	Synaptojanin-1; Phosphatase that acts on various phosphoinositides, including phosphatidylinositol 4-phosphate, phosphatidylinositol (4,5)-bisphosphate and phosphatidylinositol (3,4,5)-trisphosphate. Has a role in clathrin-mediated endocytosis (By similarity). Hydrolyzes PIP2 bound to actin regulatory proteins resulting in the rearrangement of actin filaments downstream of tyrosine kinase and ASH…
kmeans	1	Blue	41	TLN2	9606.ENSP00000453508	Talin-2; As a major component of focal adhesion plaques that links integrin to the actin cytoskeleton, may play an important role in cell adhesion. Recruits PIP5K1C to focal adhesion plaques and strongly activates its kinase activity (By similarity); FERM domain containing
kmeans	1	Blue	41	TNPO1	9606.ENSP00000336712	Transportin-1; Functions in nuclear protein import as nuclear transport receptor. Serves as receptor for nuclear localization signals (NLS) in cargo substrates. Is thought to mediate docking of the importin/substrate complex to the nuclear pore complex (NPC) through binding to nucleoporin and the complex is subsequently translocated through the pore by an energy requiring, Ran-dependent mechanism…
kmeans	1	Blue	41	TPPP	9606.ENSP00000353785	Tubulin polymerization-promoting protein; May play a role in the polymerization of tubulin into microtubules, microtubule bundling and the stabilization of existing microtubules, thus maintaining the integrity of the microtubule network. May play a role in mitotic spindle assembly and nuclear envelope breakdown; Belongs to the TPPP family
kmeans	1	Blue	41	WAS	9606.ENSP00000365891	Wasp actin nucleation promoting factor; Wiskott-Aldrich syndrome protein; Effector protein for Rho-type GTPases. Regulates actin filament reorganization via its interaction with the Arp2/3 complex. Important for efficient actin polymerization. Possible regulator of lymphocyte and platelet function. Mediates actin filament reorganization and the formation of actin pedestals upon infection by patho…
kmeans	2	Violet	49	AMPD3	9606.ENSP00000379802	AMP deaminase 3; AMP deaminase plays a critical role in energy metabolism; Belongs to the metallo-dependent hydrolases superfamily. Adenosine and AMP deaminases family
kmeans	2	Violet	49	ANK2	9606.ENSP00000349588	Ankyrin-2; In skeletal muscle, required for proper localization of DMD and DCTN4 and for the formation and/or stability of a special subset of microtubules associated with costameres and neuromuscular junctions. Attaches integral membrane proteins to cytoskeletal elements. Also binds to cytoskeletal proteins. Required for coordinate assembly of Na/Ca exchanger, Na/K ATPase and InsP3 receptor at s…
kmeans	2	Violet	49	ARHGEF7	9606.ENSP00000364893	Rho guanine nucleotide exchange factor 7; Acts as a RAC1 guanine nucleotide exchange factor (GEF) and can induce membrane ruffling. Functions in cell migration, attachment and cell spreading. Promotes targeting of RAC1 to focal adhesions (By similarity). May function as a positive regulator of apoptosis. Downstream of NMDA receptors and CaMKK-CaMK1 signaling cascade, promotes the formation of spi…
kmeans	2	Violet	49	BST2	9606.ENSP00000252593	Bone marrow stromal antigen 2; IFN-induced antiviral host restriction factor which efficiently blocks the release of diverse mammalian enveloped viruses by directly tethering nascent virions to the membranes of infected cells. Acts as a direct physical tether, holding virions to the cell membrane and linking virions to each other. The tethered virions can be internalized by endocytosis and subseq…
kmeans	2	Violet	49	CAV1	9606.ENSP00000339191	Caveolin-1; May act as a scaffolding protein within caveolar membranes. Interacts directly with G-protein alpha subunits and can functionally regulate their activity (By similarity). Involved in the costimulatory signal essential for T-cell receptor (TCR)- mediated T-cell activation. Its binding to DPP4 induces T-cell proliferation and NF-kappa-B activation in a T-cell receptor/CD3- dependent man…
kmeans	2	Violet	49	CD151	9606.ENSP00000380565	CD151 antigen; Essential for the proper assembly of the glomerular and tubular basement membranes in kidney; Blood group antigens
kmeans	2	Violet	49	CNTNAP1	9606.ENSP00000264638	Contactin-associated protein 1; Required, with CNTNAP2, for radial and longitudinal organization of myelinated axons. Plays a role in the formation of functional distinct domains critical for saltatory conduction of nerve impulses in myelinated nerve fibers. Demarcates the paranodal region of the axo-glial junction. In association with contactin involved in the signaling between axons and myelina…
kmeans	2	Violet	49	COL3A1	9606.ENSP00000304408	Collagen alpha-1(III) chain; Collagen type III occurs in most soft connective tissues along with type I collagen. Involved in regulation of cortical development. Is the major ligand of ADGRG1 in the developing brain and binding to ADGRG1 inhibits neuronal migration and activates the RhoA pathway by coupling ADGRG1 to GNA13 and possibly GNA12
kmeans	2	Violet	49	COL5A2	9606.ENSP00000364000	Collagen type v/xi/xxiv/xxvii, alpha; Collagen alpha-2(V) chain; Type V collagen is a member of group I collagen (fibrillar forming collagen). It is a minor connective tissue component of nearly ubiquitous distribution. Type V collagen binds to DNA, heparan sulfate, thrombospondin, heparin, and insulin. Type V collagen is a key determinant in the assembly of tissue- specific matrices (By similari…
kmeans	2	Violet	49	COL7A1	9606.ENSP00000332371	Collagen alpha-1(VII) chain; Stratified squamous epithelial basement membrane protein that forms anchoring fibrils which may contribute to epithelial basement membrane organization and adherence by interacting with extracellular matrix (ECM) proteins such as type IV collagen; Collagens
kmeans	2	Violet	49	DLD	9606.ENSP00000205402	Dihydrolipoyl dehydrogenase, mitochondrial; Lipoamide dehydrogenase is a component of the glycine cleavage system as well as an E3 component of three alpha-ketoacid dehydrogenase complexes (pyruvate-, alpha-ketoglutarate-, and branched-chain amino acid-dehydrogenase complex). In monomeric form has additional moonlighting function as serine protease. Involved in the hyperactivation of spermatazoa …
kmeans	2	Violet	49	DLST	9606.ENSP00000335304	2-oxoglutarate dehydrogenase E2 component (dihydrolipoamide succinyltransferase); Dihydrolipoamide S-succinyltransferase (E2 component of 2-oxo-glutarate complex); The 2-oxoglutarate dehydrogenase complex catalyzes the overall conversion of 2-oxoglutarate to succinyl-CoA and CO(2). It contains multiple copies of 3 enzymatic components: 2-oxoglutarate dehydrogenase (E1), dihydrolipoamide succinylt…
kmeans	2	Violet	49	ECHDC1	9606.ENSP00000436585	Ethylmalonyl-coa/methylmalonyl-coa decarboxylase; Ethylmalonyl-CoA decarboxylase; Decarboxylases ethylmalonyl-CoA decarboxylase, a potentially toxic metabolite, to form butyryl-CoA, suggesting it might be involved in metabolite proofreading. Also has methylmalonyl-CoA decarboxylase activity at lower level
kmeans	2	Violet	49	ENDOD1	9606.ENSP00000278505	Endonuclease domain-containing 1 protein; May act as a DNase and a RNase
kmeans	2	Violet	49	ENG	9606.ENSP00000362299	Endoglin; Vascular endothelium glycoprotein that plays an important role in the regulation of angiogenesis. Required for normal structure and integrity of adult vasculature. Regulates the migration of vascular endothelial cells. Required for normal extraembryonic angiogenesis and for embryonic heart development (By similarity). May play a critical role in the binding of endothelial cells to integ…
kmeans	2	Violet	49	EPB41L3	9606.ENSP00000343158	Band 4.1-like protein 3; Tumor suppressor that inhibits cell proliferation and promotes apoptosis. Modulates the activity of protein arginine N- methyltransferases, including PRMT3 and PRMT5; Erythrocyte membrane protein band 4.1
kmeans	2	Violet	49	F13A1	9606.ENSP00000264870	Coagulation factor xiii a1 polypeptide; Coagulation factor XIII A chain; Factor XIII is activated by thrombin and calcium ion to a transglutaminase that catalyzes the formation of gamma-glutamyl- epsilon-lysine cross-links between fibrin chains, thus stabilizing the fibrin clot. Also cross-link alpha-2-plasmin inhibitor, or fibronectin, to the alpha chains of fibrin
kmeans	2	Violet	49	FERMT3	9606.ENSP00000279227	Fermitin family homolog 3; Plays a central role in cell adhesion in hematopoietic cells. Acts by activating the integrin beta-1-3 (ITGB1, ITGB2 and ITGB3) (By similarity). Required for integrin-mediated platelet adhesion and leukocyte adhesion to endothelial cells. Required for activation of integrin beta-2 (ITGB2) in polymorphonuclear granulocytes (PMNs) (By similarity); Belongs to the kindlin f…
kmeans	2	Violet	49	GIT2	9606.ENSP00000347464	ARF GTPase-activating protein GIT2; GTPase-activating protein for the ADP ribosylation factor family; Ankyrin repeat domain containing
kmeans	2	Violet	49	GJA1	9606.ENSP00000282561	Gap junction alpha-1 protein; Gap junction protein that acts as a regulator of bladder capacity. A gap junction consists of a cluster of closely packed pairs of transmembrane channels, the connexons, through which materials of low MW diffuse from one cell to a neighboring cell. May play a critical role in the physiology of hearing by participating in the recycling of potassium to the cochlear end…
kmeans	2	Violet	49	IGSF8	9606.ENSP00000357065	Immunoglobulin superfamily, member 8; Immunoglobulin superfamily member 8; May play a key role in diverse functions ascribed to CD81 and CD9 such as oocytes fertilization or hepatitis C virus function. May regulate proliferation and differentiation of keratinocytes. May be a negative regulator of cell motility: suppresses T-cell mobility coordinately with CD81, associates with CD82 to suppress pr…
kmeans	2	Violet	49	ITGA3	9606.ENSP00000007722	Integrin alpha-3; Integrin alpha-3/beta-1 is a receptor for fibronectin, laminin, collagen, epiligrin, thrombospondin and CSPG4. Integrin alpha-3/beta-1 provides a docking site for FAP (seprase) at invadopodia plasma membranes in a collagen-dependent manner and hence may participate in the adhesion, formation of invadopodia and matrix degradation processes, promoting cell invasion. Alpha- 3/beta-…
kmeans	2	Violet	49	ITGA7	9606.ENSP00000452120	Integrin subunit alpha 7; Integrin alpha-7; Integrin alpha-7/beta-1 is the primary laminin receptor on skeletal myoblasts and adult myofibers. During myogenic differentiation, it may induce changes in the shape and mobility of myoblasts, and facilitate their localization at laminin-rich sites of secondary fiber formation. It is involved in the maintenance of the myofibers cytoarchitecture as well…
kmeans	2	Violet	49	ITGB1	9606.ENSP00000379350	Integrin beta-1; Integrins alpha-1/beta-1, alpha-2/beta-1, alpha-10/beta- 1 and alpha-11/beta-1 are receptors for collagen. Integrins alpha- 1/beta-1 and alpha-2/beta-2 recognize the proline-hydroxylated sequence G-F-P-G-E-R in collagen. Integrins alpha-2/beta-1, alpha- 3/beta-1, alpha-4/beta-1, alpha-5/beta-1, alpha-8/beta-1, alpha- 10/beta-1, alpha-11/beta-1 and alpha-V/beta-1 are receptors for…
kmeans	2	Violet	49	ITGB2	9606.ENSP00000380948	Integrin beta-2; Integrin ITGAL/ITGB2 is a receptor for ICAM1, ICAM2, ICAM3 and ICAM4. Integrins ITGAM/ITGB2 and ITGAX/ITGB2 are receptors for the iC3b fragment of the third complement component and for fibrinogen. Integrin ITGAX/ITGB2 recognizes the sequence G-P-R in fibrinogen alpha-chain. Integrin ITGAM/ITGB2 recognizes P1 and P2 peptides of fibrinogen gamma chain. Integrin ITGAM/ITGB2 is also…
kmeans	2	Violet	49	ITGB8	9606.ENSP00000222573	Integrin subunit beta 8; Integrin beta-8; Integrin alpha-V/beta-8 is a receptor for fibronectin
kmeans	2	Violet	49	JAM2	9606.ENSP00000383376	Junctional adhesion molecule B; May play a role in the processes of lymphocyte homing to secondary lymphoid organs; Belongs to the immunoglobulin superfamily
kmeans	2	Violet	49	LAMB1	9606.ENSP00000222399	Laminin subunit beta-1; Binding to cells via a high affinity receptor, laminin is thought to mediate the attachment, migration and organization of cells into tissues during embryonic development by interacting with other extracellular matrix components. Involved in the organization of the laminar architecture of cerebral cortex. It is probably required for the integrity of the basement membrane/g…
kmeans	2	Violet	49	LAMTOR4	9606.ENSP00000343118	Ragulator complex protein LAMTOR4; As part of the Ragulator complex it is involved in amino acid sensing and activation of mTORC1, a signaling complex promoting cell growth in response to growth factors, energy levels, and amino acids. Activated by amino acids through a mechanism involving the lysosomal V-ATPase, the Ragulator functions as a guanine nucleotide exchange factor activating the small…
kmeans	2	Violet	49	LIN7C	9606.ENSP00000278193	Protein lin-7 homolog C; Plays a role in establishing and maintaining the asymmetric distribution of channels and receptors at the plasma membrane of polarized cells. Forms membrane-associated multiprotein complexes that may regulate delivery and recycling of proteins to the correct membrane domains. The tripartite complex composed of LIN7 (LIN7A, LIN7B or LIN7C), CASK and APBA1 may have the pote…
kmeans	2	Violet	49	OGDHL	9606.ENSP00000363216	2-oxoglutarate dehydrogenase-like, mitochondrial; Oxoglutarate dehydrogenase like; Belongs to the alpha-ketoglutarate dehydrogenase family
kmeans	2	Violet	49	PAK1	9606.ENSP00000278568	Serine/threonine-protein kinase PAK 1; Protein kinase involved in intracellular signaling pathways downstream of integrins and receptor-type kinases that plays an important role in cytoskeleton dynamics, in cell adhesion, migration, proliferation, apoptosis, mitosis, and in vesicle-mediated transport processes. Can directly phosphorylate BAD and protects cells against apoptosis. Activated by inte…
kmeans	2	Violet	49	PDHA1	9606.ENSP00000369134	Pyruvate dehydrogenase E1 component subunit alpha, somatic form, mitochondrial; The pyruvate dehydrogenase complex catalyzes the overall conversion of pyruvate to acetyl-CoA and CO(2), and thereby links the glycolytic pathway to the tricarboxylic cycle
kmeans	2	Violet	49	PDHX	9606.ENSP00000227868	Pyruvate dehydrogenase protein X component, mitochondrial; Required for anchoring dihydrolipoamide dehydrogenase (E3) to the dihydrolipoamide transacetylase (E2) core of the pyruvate dehydrogenase complexes of eukaryotes. This specific binding is essential for a functional PDH complex
kmeans	2	Violet	49	PRKCA	9606.ENSP00000408695	Protein kinase C alpha type; Calcium-activated, phospholipid- and diacylglycerol (DAG)-dependent serine/threonine-protein kinase that is involved in positive and negative regulation of cell proliferation, apoptosis, differentiation, migration and adhesion, tumorigenesis, cardiac hypertrophy, angiogenesis, platelet function and inflammation, by directly phosphorylating targets such as RAF1, BCL2, …
kmeans	2	Violet	49	PSMB10	9606.ENSP00000351314	Proteasome subunit beta type-10; The proteasome is a multicatalytic proteinase complex which is characterized by its ability to cleave peptides with Arg, Phe, Tyr, Leu, and Glu adjacent to the leaving group at neutral or slightly basic pH. The proteasome has an ATP-dependent proteolytic activity. This subunit is involved in antigen processing to generate class I binding peptides; Belongs to the p…
kmeans	2	Violet	49	PSMB2	9606.ENSP00000362334	Proteasome subunit beta type-2; Component of the 20S core proteasome complex involved in the proteolytic degradation of most intracellular proteins. This complex plays numerous essential roles within the cell by associating with different regulatory particles. Associated with two 19S regulatory particles, forms the 26S proteasome and thus participates in the ATP-dependent degradation of ubiquitin…
kmeans	2	Violet	49	PSMB7	9606.ENSP00000259457	Proteasome subunit beta type-7; Component of the 20S core proteasome complex involved in the proteolytic degradation of most intracellular proteins. This complex plays numerous essential roles within the cell by associating with different regulatory particles. Associated with two 19S regulatory particles, forms the 26S proteasome and thus participates in the ATP-dependent degradation of ubiquitin…
kmeans	2	Violet	49	PSMD12	9606.ENSP00000348442	26S proteasome non-ATPase regulatory subunit 12; Component of the 26S proteasome, a multiprotein complex involved in the ATP-dependent degradation of ubiquitinated proteins. This complex plays a key role in the maintenance of protein homeostasis by removing misfolded or damaged proteins, which could impair cellular functions, and by removing proteins whose functions are no longer required. Theref…
kmeans	2	Violet	49	PTK2	9606.ENSP00000341189	Focal adhesion kinase 1; Non-receptor protein-tyrosine kinase that plays an essential role in regulating cell migration, adhesion, spreading, reorganization of the actin cytoskeleton, formation and disassembly of focal adhesions and cell protrusions, cell cycle progression, cell proliferation and apoptosis. Required for early embryonic development and placenta development. Required for embryonic …
kmeans	2	Violet	49	RAB4A	9606.ENSP00000355651	Ras-related protein Rab-4A; Protein transport. Probably involved in vesicular traffic (By similarity); RAB, member RAS oncogene GTPases
kmeans	2	Violet	49	RAC2	9606.ENSP00000249071	Ras-related C3 botulinum toxin substrate 2; Plasma membrane-associated small GTPase which cycles between an active GTP-bound and inactive GDP-bound state. In active state binds to a variety of effector proteins to regulate cellular responses, such as secretory processes, phagocytose of apoptotic cells and epithelial cell polarization. Augments the production of reactive oxygen species (ROS) by NA…
kmeans	2	Violet	49	SAMHD1	9606.ENSP00000262878	Deoxynucleoside triphosphate triphosphohydrolase SAMHD1; Host restriction nuclease involved in defense response to virus. Has dNTPase activity and reduces cellular dNTP levels to levels too low for retroviral reverse transcription to occur. Blocks early-stage virus replication in dendritic and other myeloid cells. Likewise, suppresses LINE-1 retrotransposon activity. May play a role in mediating …
kmeans	2	Violet	49	SDSL	9606.ENSP00000385790	L-serine/l-threonine ammonia-lyase; Serine dehydratase-like; Has low serine dehydratase and threonine dehydratase activity
kmeans	2	Violet	49	SEH1L	9606.ENSP00000382779	Nucleoporin SEH1; Component of the Nup107-160 subcomplex of the nuclear pore complex (NPC). The Nup107-160 subcomplex is required for the assembly of a functional NPC. The Nup107-160 subcomplex is also required for normal kinetochore microtubule attachment, mitotic progression and chromosome segregation. This subunit plays a role in recruitment of the Nup107-160 subcomplex to the kinetochore; Bel…
kmeans	2	Violet	49	SPTBN1	9606.ENSP00000349259	Spectrin beta chain, non-erythrocytic 1; Fodrin, which seems to be involved in secretion, interacts with calmodulin in a calcium-dependent manner and is thus candidate for the calcium-dependent movement of the cytoskeleton at the membrane; Pleckstrin homology domain containing
kmeans	2	Violet	49	THY1	9606.ENSP00000284240	Thy-1 membrane glycoprotein; May play a role in cell-cell or cell-ligand interactions during synaptogenesis and other events in the brain; CD molecules
kmeans	2	Violet	49	VCAM1	9606.ENSP00000294728	Vascular cell adhesion protein 1; Important in cell-cell recognition. Appears to function in leukocyte-endothelial cell adhesion. Interacts with integrin alpha-4/beta-1 (ITGA4/ITGB1) on leukocytes, and mediates both adhesion and signal transduction. The VCAM1/ITGA4/ITGB1 interaction may play a pathophysiologic role both in immune responses and in leukocyte emigration to sites of inflammation; C2-…
kmeans	2	Violet	49	ZYX	9606.ENSP00000324422	Zyxin; Adhesion plaque protein. Binds alpha-actinin and the CRP protein. Important for targeting TES and ENA/VASP family members to focal adhesions and for the formation of actin-rich structures. May be a component of a signal transduction pathway that mediates adhesion-stimulated changes in gene expression (By similarity)
kmeans	3	Pink	47	ACAA1	9606.ENSP00000333664	3-ketoacyl-CoA thiolase, peroxisomal; acetyl-CoA acyltransferase 1
kmeans	3	Pink	47	APBB1IP	9606.ENSP00000365411	Amyloid beta A4 precursor protein-binding family B member 1-interacting protein; Appears to function in the signal transduction from Ras activation to actin cytoskeletal remodeling. Suppresses insulin- induced promoter activities through AP1 and SRE. Mediates Rap1- induced adhesion; Belongs to the MRL family
kmeans	3	Pink	47	ASAP1	9606.ENSP00000429900	Arf-GAP with SH3 domain, ANK repeat and PH domain-containing protein 1; Possesses phosphatidylinositol 4,5-bisphosphate- dependent GTPase-activating protein activity for ARF1 (ADP ribosylation factor 1) and ARF5 and a lesser activity towards ARF6. May coordinate membrane trafficking with cell growth or actin cytoskeleton remodeling by binding to both SRC and PIP2. May function as a signal transdu…
kmeans	3	Pink	47	BAG3	9606.ENSP00000358081	BAG family molecular chaperone regulator 3; Co-chaperone for HSP70 and HSC70 chaperone proteins. Acts as a nucleotide-exchange factor (NEF) promoting the release of ADP from the HSP70 and HSC70 proteins thereby triggering client/substrate protein release. Nucleotide release is mediated via its binding to the nucleotide-binding domain (NBD) of HSPA8/HSC70 where as the substrate release is mediated…
kmeans	3	Pink	47	CAMP	9606.ENSP00000296435	Cathelicidin antimicrobial peptide; Binds to bacterial lipopolysaccharides (LPS), has antibacterial activity; Endogenous ligands
kmeans	3	Pink	47	CRAT	9606.ENSP00000315013	Carnitine O-acetyltransferase; Carnitine acetylase is specific for short chain fatty acids. Carnitine acetylase seems to affect the flux through the pyruvate dehydrogenase complex. It may be involved as well in the transport of acetyl-CoA into mitochondria; Belongs to the carnitine/choline acetyltransferase family
kmeans	3	Pink	47	DHRS4	9606.ENSP00000326219	Dehydrogenase/reductase SDR family member 4; Reduces all-trans-retinal and 9-cis retinal. Can also catalyze the oxidation of all-trans-retinol with NADP as co- factor, but with much lower efficiency. Reduces alkyl phenyl ketones and alpha-dicarbonyl compounds with aromatic rings, such as pyrimidine-4-aldehyde, 3-benzoylpyridine, 4-benzoylpyridine, menadione and 4-hexanoylpyridine. Has no activity…
kmeans	3	Pink	47	DNAJC6	9606.ENSP00000360108	Dnaj heat shock protein family (hsp40) member c6; Putative tyrosine-protein phosphatase auxilin; Recruits HSPA8/HSC70 to clathrin-coated vesicles and promotes uncoating of clathrin-coated vesicles. Plays a role in clathrin-mediated endocytosis in neurons (By similarity); C2 tensin-type domain containing
kmeans	3	Pink	47	DUT	9606.ENSP00000370376	Deoxyuridine 5'-triphosphate nucleotidohydrolase, mitochondrial; This enzyme is involved in nucleotide metabolism: it produces dUMP, the immediate precursor of thymidine nucleotides and it decreases the intracellular concentration of dUTP so that uracil cannot be incorporated into DNA; Belongs to the dUTPase family
kmeans	3	Pink	47	DYNLL1	9606.ENSP00000376297	Dynein light chain 1, cytoplasmic; Acts as one of several non-catalytic accessory components of the cytoplasmic dynein 1 complex that are thought to be involved in linking dynein to cargos and to adapter proteins that regulate dynein function. Cytoplasmic dynein 1 acts as a motor for the intracellular retrograde motility of vesicles and organelles along microtubules. May play a role in changing o…
kmeans	3	Pink	47	FAF1	9606.ENSP00000379457	FAS-associated factor 1; Potentiates but cannot initiate FAS-induced apoptosis; UBX domain containing
kmeans	3	Pink	47	FAM114A2	9606.ENSP00000341597	Protein FAM114A2; Family with sequence similarity 114 member A2; Belongs to the FAM114 family
kmeans	3	Pink	47	GABARAPL2	9606.ENSP00000037243	Gamma-aminobutyric acid receptor-associated protein-like 2; Ubiquitin-like modifier involved in intra-Golgi traffic. Modulates intra-Golgi transport through coupling between NSF activity and SNAREs activation. It first stimulates the ATPase activity of NSF which in turn stimulates the association with GOSR1 (By similarity). Involved in autophagy. Plays a role in mitophagy which contributes to reg…
kmeans	3	Pink	47	GAPDH	9606.ENSP00000229239	Glyceraldehyde-3-phosphate dehydrogenase; Has both glyceraldehyde-3-phosphate dehydrogenase and nitrosylase activities, thereby playing a role in glycolysis and nuclear functions, respectively. Participates in nuclear events including transcription, RNA transport, DNA replication and apoptosis. Nuclear functions are probably due to the nitrosylase activity that mediates cysteine S-nitrosylation o…
kmeans	3	Pink	47	GSTK1	9606.ENSP00000431049	Glutathione s-transferase kappa 1; Soluble glutathione S-transferases
kmeans	3	Pink	47	HSPA8	9606.ENSP00000432083	Heat shock cognate 71 kDa protein; Molecular chaperone implicated in a wide variety of cellular processes, including protection of the proteome from stress, folding and transport of newly synthesized polypeptides, activation of proteolysis of misfolded proteins and the formation and dissociation of protein complexes. Plays a pivotal role in the protein quality control system, ensuring the correct…
kmeans	3	Pink	47	HTT	9606.ENSP00000347184	Huntingtin; May play a role in microtubule-mediated transport or vesicle function; Belongs to the huntingtin family
kmeans	3	Pink	47	IFIT1	9606.ENSP00000360869	Interferon-induced protein with tetratricopeptide repeats 1; Interferon-induced antiviral RNA-binding protein that specifically binds single-stranded RNA bearing a 5'-triphosphate group (PPP-RNA), thereby acting as a sensor of viral single- stranded RNAs and inhibiting expression of viral messenger RNAs. Single-stranded PPP-RNAs, which lack 2'-O-methylation of the 5' cap and bear a 5'-triphosphat…
kmeans	3	Pink	47	IFIT2	9606.ENSP00000360891	Interferon-induced protein with tetratricopeptide repeats 2; IFN-induced antiviral protein which inhibits expression of viral messenger RNAs lacking 2'-O-methylation of the 5' cap. The ribose 2'-O-methylation would provide a molecular signature to distinguish between self and non-self mRNAs by the host during viral infection. Viruses evolved several ways to evade this restriction system such as e…
kmeans	3	Pink	47	IKBKG	9606.ENSP00000483825	NF-kappa-B essential modulator; Regulatory subunit of the IKK core complex which phosphorylates inhibitors of NF-kappa-B thus leading to the dissociation of the inhibitor/NF-kappa-B complex and ultimately the degradation of the inhibitor. Its binding to scaffolding polyubiquitin seems to play a role in IKK activation by multiple signaling receptor pathways. However, the specific type of polyubiqu…
kmeans	3	Pink	47	LAMP2	9606.ENSP00000408411	Lysosome-associated membrane glycoprotein 2; Plays an important role in chaperone-mediated autophagy, a process that mediates lysosomal degradation of proteins in response to various stresses and as part of the normal turnover of proteins with a long biological half-live. Functions by binding target proteins, such as GAPDH and MLLT11, and targeting them for lysosomal degradation. Plays a role in …
kmeans	3	Pink	47	LIN7A	9606.ENSP00000447488	Protein lin-7 homolog A; Plays a role in establishing and maintaining the asymmetric distribution of channels and receptors at the plasma membrane of polarized cells. Forms membrane-associated multiprotein complexes that may regulate delivery and recycling of proteins to the correct membrane domains. The tripartite complex composed of LIN7 (LIN7A, LIN7B or LIN7C), CASK and APBA1 may have the pote…
kmeans	3	Pink	47	MAP2K4	9606.ENSP00000410402	Dual specificity mitogen-activated protein kinase kinase 4; Dual specificity protein kinase which acts as an essential component of the MAP kinase signal transduction pathway. Essential component of the stress-activated protein kinase/c-Jun N-terminal kinase (SAP/JNK) signaling pathway. With MAP2K7/MKK7, is the one of the only known kinase to directly activate the stress-activated protein kinase/…
kmeans	3	Pink	47	MPP6	9606.ENSP00000222644	MAGUK p55 subfamily member 6; Membrane associated guanylate kinases; Belongs to the MAGUK family
kmeans	3	Pink	47	MYH11	9606.ENSP00000379616	Myosin heavy chain 9/10/11/14; Myosin-11; Muscle contraction; Belongs to the TRAFAC class myosin-kinesin ATPase superfamily. Myosin family
kmeans	3	Pink	47	NGFR	9606.ENSP00000172229	Tumor necrosis factor receptor superfamily member 16; Plays a role in the regulation of the translocation of GLUT4 to the cell surface in adipocytes and skeletal muscle cells in response to insulin, probably by regulating RAB31 activity, and thereby contributes to the regulation of insulin-dependent glucose uptake (By similarity). Low affinity receptor which can bind to NGF, BDNF, NT-3, and NT-4.…
kmeans	3	Pink	47	OAS3	9606.ENSP00000228928	2'-5'-oligoadenylate synthetase 3; 2'-5'-oligoadenylate synthase 3; Interferon-induced, dsRNA-activated antiviral enzyme which plays a critical role in cellular innate antiviral response. In addition, it may also play a role in other cellular processes such as apoptosis, cell growth, differentiation and gene regulation. Synthesizes preferentially dimers of 2'-5'- oligoadenylates (2-5A) from ATP w…
kmeans	3	Pink	47	PSMB9	9606.ENSP00000363993	Proteasome subunit beta type-9; The proteasome is a multicatalytic proteinase complex which is characterized by its ability to cleave peptides with Arg, Phe, Tyr, Leu, and Glu adjacent to the leaving group at neutral or slightly basic pH. The proteasome has an ATP-dependent proteolytic activity. This subunit is involved in antigen processing to generate class I binding peptides. Replacement of PS…
kmeans	3	Pink	47	PSMC4	9606.ENSP00000157812	26S proteasome regulatory subunit 6B; Component of the 26S proteasome, a multiprotein complex involved in the ATP-dependent degradation of ubiquitinated proteins. This complex plays a key role in the maintenance of protein homeostasis by removing misfolded or damaged proteins, which could impair cellular functions, and by removing proteins whose functions are no longer required. Therefore, the pr…
kmeans	3	Pink	47	PSMC5	9606.ENSP00000310572	26S proteasome regulatory subunit 8; Component of the 26S proteasome, a multiprotein complex involved in the ATP-dependent degradation of ubiquitinated proteins. This complex plays a key role in the maintenance of protein homeostasis by removing misfolded or damaged proteins, which could impair cellular functions, and by removing proteins whose functions are no longer required. Therefore, the pro…
kmeans	3	Pink	47	QKI	9606.ENSP00000355094	Qki, kh domain containing rna binding; Protein quaking; RNA-binding protein that plays a central role in myelinization. Binds to the 5'-NACUAAY-N(1,20)- UAAY-3' RNA core sequence. Regulates target mRNA stability. In addition, acts by regulating pre-mRNA splicing, mRNA export and protein translation. Required to protect and promote stability of mRNAs such as MBP and CDKN1B. Regulator of oligodendr…
kmeans	3	Pink	47	RPL5	9606.ENSP00000359345	60S ribosomal protein L5; Component of the ribosome, a large ribonucleoprotein complex responsible for the synthesis of proteins in the cell. The small ribosomal subunit (SSU) binds messenger RNAs (mRNAs) and translates the encoded message by selecting cognate aminoacyl- transfer RNA (tRNA) molecules. The large subunit (LSU) contains the ribosomal catalytic site termed the peptidyl transferase ce…
kmeans	3	Pink	47	SEC61B	9606.ENSP00000223641	Protein transport protein Sec61 subunit beta; Necessary for protein translocation in the endoplasmic reticulum; Belongs to the SEC61-beta family
kmeans	3	Pink	47	SNAP29	9606.ENSP00000215730	Synaptosomal-associated protein 29; SNAREs, soluble N-ethylmaleimide-sensitive factor- attachment protein receptors, are essential proteins for fusion of cellular membranes. SNAREs localized on opposing membranes assemble to form a trans-SNARE complex, an extended, parallel four alpha-helical bundle that drives membrane fusion. SNAP29 is a SNARE involved in autophagy through the direct control of…
kmeans	3	Pink	47	SQSTM1	9606.ENSP00000374455	Sequestosome-1; Autophagy receptor that interacts directly with both the cargo to become degraded and an autophagy modifier of the MAP1 LC3 family. Along with WDFY3, involved in the formation and autophagic degradation of cytoplasmic ubiquitin-containing inclusions (p62 bodies, ALIS/aggresome-like induced structures). Along with SQSTM1, required to recruit ubiquitinated proteins to PML bodies in …
kmeans	3	Pink	47	STMN1	9606.ENSP00000410452	Stathmin; Involved in the regulation of the microtubule (MT) filament system by destabilizing microtubules. Prevents assembly and promotes disassembly of microtubules. Phosphorylation at Ser- 16 may be required for axon formation during neurogenesis. Involved in the control of the learned and innate fear (By similarity); Belongs to the stathmin family
kmeans	3	Pink	47	STX1A	9606.ENSP00000222812	Syntaxin-1A; Plays a role in hormone and neurotransmitter exocytosis (By similarity). Potentially involved in docking of synaptic vesicles at presynaptic active zones. May mediate Ca(2+)- regulation of exocytosis acrosomal reaction in sperm; Syntaxins
kmeans	3	Pink	47	STX1B	9606.ENSP00000215095	Syntaxin-1B; Potentially involved in docking of synaptic vesicles at presynaptic active zones. May mediate Ca(2+)-regulation of exocytosis acrosomal reaction in sperm (By similarity); Belongs to the syntaxin family
kmeans	3	Pink	47	STXBP5	9606.ENSP00000321826	Syntaxin-binding protein 5; Plays a regulatory role in calcium-dependent exocytosis and neurotransmitter release. Inhibits membrane fusion between transport vesicles and the plasma membrane. May modulate the assembly of trans-SNARE complexes between transport vesicles and the plasma membrane. Inhibits translocation of GLUT4 from intracellular vesicles to the plasma membrane. Competes with STXBP1 …
kmeans	3	Pink	47	SV2A	9606.ENSP00000358142	Mfs transporter, vnt family, synaptic vesicle glycoprotein 2; Synaptic vesicle glycoprotein 2A; Plays a role in the control of regulated secretion in neural and endocrine cells, enhancing selectively low-frequency neurotransmission. Positively regulates vesicle fusion by maintaining the readily releasable pool of secretory vesicles (By similarity)
kmeans	3	Pink	47	SYNCRIP	9606.ENSP00000358635	Heterogeneous nuclear ribonucleoprotein Q; Heterogenous nuclear ribonucleoprotein (hnRNP) implicated in mRNA processing mechanisms. Component of the CRD- mediated complex that promotes MYC mRNA stability. Isoform 1, isoform 2 and isoform 3 are associated in vitro with pre-mRNA, splicing intermediates and mature mRNA protein complexes. Isoform 1 binds to apoB mRNA AU-rich sequences. Isoform 1 is p…
kmeans	3	Pink	47	SYT1	9606.ENSP00000261205	Synaptotagmin-1; May have a regulatory role in the membrane interactions during trafficking of synaptic vesicles at the active zone of the synapse. It binds acidic phospholipids with a specificity that requires the presence of both an acidic head group and a diacyl backbone. A Ca(2+)-dependent interaction between synaptotagmin and putative receptors for activated protein kinase C has also been re…
kmeans	3	Pink	47	TBK1	9606.ENSP00000329967	Serine/threonine-protein kinase TBK1; Serine/threonine kinase that plays an essential role in regulating inflammatory responses to foreign agents. Following activation of toll-like receptors by viral or bacterial components, associates with TRAF3 and TANK and phosphorylates interferon regulatory factors (IRFs) IRF3 and IRF7 as well as DDX3X. This activity allows subsequent homodimerization and nu…
kmeans	3	Pink	47	TRADD	9606.ENSP00000341268	Tumor necrosis factor receptor type 1-associated DEATH domain protein; The nuclear form acts as a tumor suppressor by preventing ubiquitination and degradation of isoform p19ARF/ARF of CDKN2A by TRIP12: acts by interacting with TRIP12, leading to disrupt interaction between TRIP12 and isoform p19ARF/ARF of CDKN2A (By similarity). Adapter molecule for TNFRSF1A/TNFR1 that specifically associates wi…
kmeans	3	Pink	47	TRIM21	9606.ENSP00000254436	Tripartite motif-containing protein 21; E3 ubiquitin-protein ligase TRIM21; E3 ubiquitin-protein ligase whose activity is dependent on E2 enzymes, UBE2D1, UBE2D2, UBE2E1 and UBE2E2. Forms a ubiquitin ligase complex in cooperation with the E2 UBE2D2 that is used not only for the ubiquitination of USP4 and IKBKB but also for its self-ubiquitination. Component of cullin-RING-based SCF (SKP1-CUL1-F-b…
kmeans	3	Pink	47	VAMP3	9606.ENSP00000054666	Vesicle-associated membrane protein 3; SNARE involved in vesicular transport from the late endosomes to the trans-Golgi network; Belongs to the synaptobrevin family
kmeans	3	Pink	47	VAMP7	9606.ENSP00000262640	Vesicle-associated membrane protein 7; Involved in the targeting and/or fusion of transport vesicles to their target membrane during transport of proteins from the early endosome to the lysosome. Required for heterotypic fusion of late endosomes with lysosomes and homotypic lysosomal fusion. Required for calcium regulated lysosomal exocytosis. Involved in the export of chylomicrons from the endop…
kmeans	4	Yellow	37	ACADS	9606.ENSP00000242592	Short-chain specific acyl-CoA dehydrogenase, mitochondrial; Introduces a double bond at position 2 in saturated acyl-CoA's of short chain length, i.e. less than 6 carbon atoms; Belongs to the acyl-CoA dehydrogenase family
kmeans	4	Yellow	37	ACOX1	9606.ENSP00000293217	Peroxisomal acyl-coenzyme A oxidase 1; Catalyzes the desaturation of acyl-CoAs to 2-trans- enoyl-CoAs. Isoform 1 shows highest activity against medium-chain fatty acyl-CoAs and activity decreases with increasing chain length. Isoform 2 is active against a much broader range of substrates and shows activity towards very long-chain acyl-CoAs. Isoform 2 is twice as active as isoform 1 against 16-hyd…
kmeans	4	Yellow	37	ARAF	9606.ENSP00000290277	Serine/threonine-protein kinase A-Raf; Involved in the transduction of mitogenic signals from the cell membrane to the nucleus. May also regulate the TOR signaling cascade; Belongs to the protein kinase superfamily. TKL Ser/Thr protein kinase family. RAF subfamily
kmeans	4	Yellow	37	CD44	9606.ENSP00000398632	CD44 antigen; Receptor for hyaluronic acid (HA). Mediates cell-cell and cell-matrix interactions through its affinity for HA, and possibly also through its affinity for other ligands such as osteopontin, collagens, and matrix metalloproteinases (MMPs). Adhesion with HA plays an important role in cell migration, tumor growth and progression. In cancer cells, may play an important role in invadopod…
kmeans	4	Yellow	37	CHMP1A	9606.ENSP00000380998	Charged multivesicular body protein 1a; Probable peripherally associated component of the endosomal sorting required for transport complex III (ESCRT-III) which is involved in multivesicular bodies (MVBs) formation and sorting of endosomal cargo proteins into MVBs. MVBs contain intraluminal vesicles (ILVs) that are generated by invagination and scission from the limiting membrane of the endosome …
kmeans	4	Yellow	37	CHMP2A	9606.ENSP00000469240	Charged multivesicular body protein 2a; Probable core component of the endosomal sorting required for transport complex III (ESCRT-III) which is involved in multivesicular bodies (MVBs) formation and sorting of endosomal cargo proteins into MVBs. MVBs contain intraluminal vesicles (ILVs) that are generated by invagination and scission from the limiting membrane of the endosome and mostly are deli…
kmeans	4	Yellow	37	CHMP3	9606.ENSP00000405575	Charged multivesicular body protein 3; Probable core component of the endosomal sorting required for transport complex III (ESCRT-III) which is involved in multivesicular bodies (MVBs) formation and sorting of endosomal cargo proteins into MVBs. MVBs contain intraluminal vesicles (ILVs) that are generated by invagination and scission from the limiting membrane of the endosome and mostly are deliv…
kmeans	4	Yellow	37	CHMP4B	9606.ENSP00000217402	Charged multivesicular body protein 4b; Probable core component of the endosomal sorting required for transport complex III (ESCRT-III) which is involved in multivesicular bodies (MVBs) formation and sorting of endosomal cargo proteins into MVBs. MVBs contain intraluminal vesicles (ILVs) that are generated by invagination and scission from the limiting membrane of the endosome and mostly are deli…
kmeans	4	Yellow	37	CHMP6	9606.ENSP00000317468	Charged multivesicular body protein 6; Probable core component of the endosomal sorting required for transport complex III (ESCRT-III) which is involved in multivesicular bodies (MVBs) formation and sorting of endosomal cargo proteins into MVBs. MVBs contain intraluminal vesicles (ILVs) that are generated by invagination and scission from the limiting membrane of the endosome and mostly are deliv…
kmeans	4	Yellow	37	CPT1A	9606.ENSP00000265641	Carnitine O-palmitoyltransferase 1, liver isoform; Catalyzes the transfer of the acyl group of long-chain fatty acid-CoA conjugates onto carnitine, an essential step for the mitochondrial uptake of long-chain fatty acids and their subsequent beta-oxidation in the mitochondrion. Plays an important role in triglyceride metabolism
kmeans	4	Yellow	37	EPB41L1	9606.ENSP00000337168	Band 4.1-like protein 1; May function to confer stability and plasticity to neuronal membrane via multiple interactions, including the spectrin-actin-based cytoskeleton, integral membrane channels and membrane-associated guanylate kinases; Erythrocyte membrane protein band 4.1
kmeans	4	Yellow	37	EXOC4	9606.ENSP00000253861	Exocyst complex component 4; Component of the exocyst complex involved in the docking of exocytic vesicles with fusion sites on the plasma membrane
kmeans	4	Yellow	37	FBLN2	9606.ENSP00000384169	Fibulin-2; Its binding to fibronectin and some other ligands is calcium dependent. May act as an adapter that mediates the interaction between FBN1 and ELN; Fibulins
kmeans	4	Yellow	37	GBP2	9606.ENSP00000359497	Guanylate-binding protein 2; Hydrolyzes GTP to GMP in 2 consecutive cleavage reactions, but the major reaction product is GDP. Exhibits antiviral activity against influenza virus. Promote oxidative killing and deliver antimicrobial peptides to autophagolysosomes, providing broad host protection against different pathogen classes (By similarity); Belongs to the TRAFAC class dynamin-like GTPase sup…
kmeans	4	Yellow	37	LEMD2	9606.ENSP00000293760	LEM domain-containing protein 2; Involved in nuclear structure organization. Required for maintaining the integrity of the nuclear envelope; LEM domain containing
kmeans	4	Yellow	37	MAP2K2	9606.ENSP00000262948	Dual specificity mitogen-activated protein kinase kinase 2; Catalyzes the concomitant phosphorylation of a threonine and a tyrosine residue in a Thr-Glu-Tyr sequence located in MAP kinases. Activates the ERK1 and ERK2 MAP kinases (By similarity)
kmeans	4	Yellow	37	MAPKAPK2	9606.ENSP00000356070	MAP kinase-activated protein kinase 2; Stress-activated serine/threonine-protein kinase involved in cytokine production, endocytosis, reorganization of the cytoskeleton, cell migration, cell cycle control, chromatin remodeling, DNA damage response and transcriptional regulation. Following stress, it is phosphorylated and activated by MAP kinase p38-alpha/MAPK14, leading to phosphorylation of subs…
kmeans	4	Yellow	37	MARCKS	9606.ENSP00000478061	Myristoylated alanine-rich C-kinase substrate; MARCKS is the most prominent cellular substrate for protein kinase C. This protein binds calmodulin, actin, and synapsin. MARCKS is a filamentous (F) actin cross-linking protein
kmeans	4	Yellow	37	MSN	9606.ENSP00000353408	Moesin; Probably involved in connections of major cytoskeletal structures to the plasma membrane. May inhibit herpes simplex virus 1 infection at an early stage. Plays a role in regulating the proliferation, migration, and adhesion of human lymphoid cells and participates in immunologic synapse formation; FERM domain containing
kmeans	4	Yellow	37	MYLK	9606.ENSP00000353452	Myosin light chain kinase, smooth muscle; Calcium/calmodulin-dependent myosin light chain kinase implicated in smooth muscle contraction via phosphorylation of myosin light chains (MLC). Also regulates actin-myosin interaction through a non-kinase activity. Phosphorylates PTK2B/PYK2 and myosin light-chains. Involved in the inflammatory response (e.g. apoptosis, vascular permeability, leukocyte di…
kmeans	4	Yellow	37	NFKB1	9606.ENSP00000226574	Nuclear factor NF-kappa-B p105 subunit; NF-kappa-B is a pleiotropic transcription factor present in almost all cell types and is the endpoint of a series of signal transduction events that are initiated by a vast array of stimuli related to many biological processes such as inflammation, immunity, differentiation, cell growth, tumorigenesis and apoptosis. NF-kappa-B is a homo- or heterodimeric co…
kmeans	4	Yellow	37	NT5C	9606.ENSP00000245552	5'(3')-deoxyribonucleotidase, cytosolic type; Dephosphorylates the 5' and 2'(3')-phosphates of deoxyribonucleotides, with a preference for dUMP and dTMP, intermediate activity towards dGMP, and low activity towards dCMP and dAMP; Belongs to the 5'(3')-deoxyribonucleotidase family
kmeans	4	Yellow	37	NT5E	9606.ENSP00000257770	5'-nucleotidase; Hydrolyzes extracellular nucleotides into membrane permeable nucleosides. Exhibits AMP-, NAD-, and NMN-nucleosidase activities; Belongs to the 5'-nucleotidase family
kmeans	4	Yellow	37	PCCA	9606.ENSP00000365462	This is one of the 2 subunits of the biotin-dependent propionyl-CoA carboxylase (PCC), a mitochondrial enzyme involved in the catabolism of odd chain fatty acids, branched-chain amino acids isoleucine, threonine, methionine, and valine and other metabolites . Propionyl-CoA carboxylase catalyzes the carboxylation of propionyl-CoA/propanoyl-CoA to D-methylmalonyl- CoA/(S)-methylmalonyl-CoA Within t…
kmeans	4	Yellow	37	PIK3R1	9606.ENSP00000428056	Phosphoinositide-3-kinase regulatory subunit alpha/beta/delta; Phosphatidylinositol 3-kinase regulatory subunit alpha; Binds to activated (phosphorylated) protein-Tyr kinases, through its SH2 domain, and acts as an adapter, mediating the association of the p110 catalytic unit to the plasma membrane. Necessary for the insulin-stimulated increase in glucose uptake and glycogen synthesis in insulin-…
kmeans	4	Yellow	37	PIK3R4	9606.ENSP00000349205	Phosphoinositide 3-kinase regulatory subunit 4; Regulatory subunit of the PI3K complex that mediates formation of phosphatidylinositol 3-phosphate; different complex forms are believed to play a role in multiple membrane trafficking pathways: PI3KC3-C1 is involved in initiation of autophagosomes and PI3KC3-C2 in maturation of autophagosomes and endocytosis. Involved in regulation of degradative e…
kmeans	4	Yellow	37	PLCG1	9606.ENSP00000244007	1-phosphatidylinositol 4,5-bisphosphate phosphodiesterase gamma-1; Mediates the production of the second messenger molecules diacylglycerol (DAG) and inositol 1,4,5-trisphosphate (IP3). Plays an important role in the regulation of intracellular signaling cascades. Becomes activated in response to ligand- mediated activation of receptor-type tyrosine kinases, such as PDGFRA, PDGFRB, FGFR1, FGFR2, …
kmeans	4	Yellow	37	PPFIA1	9606.ENSP00000253925	Liprin-alpha-1; May regulate the disassembly of focal adhesions. May localize receptor-like tyrosine phosphatases type 2A at specific sites on the plasma membrane, possibly regulating their interaction with the extracellular environment and their association with substrates; Sterile alpha motif domain containing
kmeans	4	Yellow	37	PRKAA1	9606.ENSP00000346148	5'-AMP-activated protein kinase catalytic subunit alpha-1; Catalytic subunit of AMP-activated protein kinase (AMPK), an energy sensor protein kinase that plays a key role in regulating cellular energy metabolism. In response to reduction of intracellular ATP levels, AMPK activates energy-producing pathways and inhibits energy-consuming processes: inhibits protein, carbohydrate and lipid biosynthe…
kmeans	4	Yellow	37	PWP1	9606.ENSP00000387365	Periodic tryptophan protein 1 homolog; May play an important role in cell growth and/or transcription; Belongs to the WD repeat PWP1 family
kmeans	4	Yellow	37	RAB3GAP2	9606.ENSP00000351832	Rab3 GTPase-activating protein non-catalytic subunit; Regulatory subunit of a GTPase activating protein that has specificity for Rab3 subfamily (RAB3A, RAB3B, RAB3C and RAB3D). Rab3 proteins are involved in regulated exocytosis of neurotransmitters and hormones. Rab3 GTPase-activating complex specifically converts active Rab3-GTP to the inactive form Rab3- GDP. Required for normal eye and brain d…
kmeans	4	Yellow	37	S100A12	9606.ENSP00000357726	Protein S100-A12; S100A12 is a calcium-, zinc- and copper-binding protein which plays a prominent role in the regulation of inflammatory processes and immune response. Its proinflammatory activity involves recruitment of leukocytes, promotion of cytokine and chemokine production, and regulation of leukocyte adhesion and migration. Acts as an alarmin or a danger associated molecular pattern (DAMP)…
kmeans	4	Yellow	37	STAMBP	9606.ENSP00000377633	STAM-binding protein; Zinc metalloprotease that specifically cleaves 'Lys-63'- linked polyubiquitin chains. Does not cleave 'Lys-48'-linked polyubiquitin chains (By similarity). Plays a role in signal transduction for cell growth and MYC induction mediated by IL-2 and GM-CSF. Potentiates BMP (bone morphogenetic protein) signaling by antagonizing the inhibitory action of SMAD6 and SMAD7. Has a key…
kmeans	4	Yellow	37	SYK	9606.ENSP00000364907	Spleen associated tyrosine kinase; Tyrosine-protein kinase SYK; Non-receptor tyrosine kinase which mediates signal transduction downstream of a variety of transmembrane receptors including classical immunoreceptors like the B-cell receptor (BCR). Regulates several biological processes including innate and adaptive immunity, cell adhesion, osteoclast maturation, platelet activation and vascular de…
kmeans	4	Yellow	37	TAGLN2	9606.ENSP00000357076	Transgelin-2; Transgelin 2
kmeans	4	Yellow	37	VCAN	9606.ENSP00000265077	Versican core protein; May play a role in intercellular signaling and in connecting cells with the extracellular matrix. May take part in the regulation of cell motility, growth and differentiation. Binds hyaluronic acid; C-type lectin domain containing
kmeans	4	Yellow	37	YWHAB	9606.ENSP00000361930	14-3-3 protein beta/alpha; Adapter protein implicated in the regulation of a large spectrum of both general and specialized signaling pathways. Binds to a large number of partners, usually by recognition of a phosphoserine or phosphothreonine motif. Binding generally results in the modulation of the activity of the binding partner. Negative regulator of osteogenesis. Blocks the nuclear translocat…
