# Supplementary material for: The First Pituitary Proteome Landscape From Matched Anterior and Posterior Lobes for a Better Understanding of the Pituitary Gland
Source: Mol Cell Proteomics. 2022 Dec 5;22(1):100478. doi: 10.1016/j.mcpro.2022.100478 (PMC9877467; doi:10.1016/j.mcpro.2022.100478)
Supplement: Table S14 [file mmc22.xlsx]

## Sheet: Sheet1
	Table S14- Excel sheet containing 33 proteins for heat map and box plot.
							PT441	PT442	PT457	PT459	PT460	A441	A442	A457	A459	A460
Accession	Description	Gene Symbol	Chromosome	log2(FC)	raw.pval	Negative logP	0	0	0	0	0	1	1	1	1	1
P01241-2	Isoform 2 of Somatotropin OS=Homo sapiens OX=9606 GN=GH1	GH1	17	6.1246	1.2163e-08	7.915	7.3758	7.09877	7.33788	7.39908	7.29337	8.99993	9.15948	9.02831	9.23276	9.30293
H3BV60	Transforming growth factor-beta receptor type 3-like protein OS=Homo sapiens OX=9606 GN=TGFBR3L PE=2 SV=1	TGFBR3L	19	5.0688	8.3729e-05	4.0771	6.16571	5.91352	5.92252	6.45542	5.83136	7.16737	7.34114	7.48602	8.16876	7.75462
Q6PGP7	Tetratricopeptide repeat protein 37 OS=Homo sapiens OX=9606 GN=TTC37 PE=1 SV=1	TTC37	5	4.2535	6.653e-05	4.177	6.31362	6.28015	6.23226	6.49652	6.35845	7.85067	7.24213	8.13507	7.41241	7.44291
Q96PC5	Melanoma inhibitory activity protein 2 OS=Homo sapiens OX=9606 GN=MIA2 PE=1 SV=4	CTAGE5; MIA2	14	4.1944	0.0010466	2.9802	5.91756	5.37425	5.78336	6.04362	5.87662	7.23963	7.12828	7.77774	6.61551	6.54739
P28069	Pituitary-specific positive transcription factor 1 OS=Homo sapiens OX=9606 GN=POU1F1 PE=1 SV=1	POU1F1	3	3.7698	1.5713e-05	4.8037	5.49208	5.54482	5.63829	6.09404	5.8925	6.89488	6.84554	6.97912	6.92016	6.69611
Q0IIM8	TBC1 domain family member 8B OS=Homo sapiens OX=9606 GN=TBC1D8B PE=1 SV=2	TBC1D8B	X	3.5168	1.7595e-05	4.7546	5.63584	5.24943	5.15861	5.30912	5.44161	6.24962	6.31437	6.29103	6.63595	6.59699
O60907	F-box-like/WD repeat-containing protein TBL1X OS=Homo sapiens OX=9606 GN=TBL1X PE=1 SV=3	TBL1X	X	2.8462	0.0015739	2.803	4.93479	5.12195	5.55649	5.79059	5.45772	5.93661	6.29241	6.11049	6.53492	6.27103
P01189	Pro-opiomelanocortin OS=Homo sapiens OX=9606 GN=POMC PE=1 SV=2	POMC	2	2.7146	0.00011201	3.9507	8.77947	8.71328	9.26272	8.91872	9.06916	9.81959	9.70977	9.9676	9.72717	9.60515
P47972	Neuronal pentraxin-2 OS=Homo sapiens OX=9606 GN=NPTX2 PE=1 SV=2	NPTX2	7	2.63	2.6736e-05	4.5729	7.13035	6.98915	7.21518	7.41221	7.11821	8.12955	8.04942	7.98983	7.8078	7.84704
P22466	Galanin peptides OS=Homo sapiens OX=9606 GN=GAL PE=1 SV=3	GAL	11	2.5713	3.5863e-06	5.4454	7.36899	7.16075	7.52026	7.52642	7.45327	8.19088	8.18516	8.217	8.17641	8.13049
P56937	3-keto-steroid reductase/17-beta-hydroxysteroid dehydrogenase 7 OS=Homo sapiens OX=9606 GN=HSD17B7 PE=1 SV=1	HSD17B7	1	2.5257	7.5014e-05	4.1249	5.4439	4.99409	5.34093	5.11778	5.01575	5.88856	6.01385	5.77261	6.03623	6.00275
Q8N6C5	Immunoglobulin superfamily member 1 OS=Homo sapiens OX=9606 GN=IGSF1 PE=1 SV=3	IGSF1	X	2.5214	0.0011821	2.9273	7.45229	6.87176	7.22793	7.79788	7.30829	8.06523	8.10698	8.19074	8.11053	7.97971
Q9UKZ9	Procollagen C-endopeptidase enhancer 2 OS=Homo sapiens OX=9606 GN=PCOLCE2 PE=1 SV=1	PCOLCE2	3	1.9196	0.00037768	3.4229	6.93202	6.92687	7.06891	6.98473	7.02293	7.59701	7.558	7.83441	7.59468	7.24068
P01236	Prolactin OS=Homo sapiens OX=9606 GN=PRL PE=1 SV=1	PRL	6	1.8793	0.0077107	2.1129	8.62622	8.183	8.5018	9.00291	8.57192	9.37504	8.9226	9.34721	9.05519	9.01439
Q15477	Helicase SKI2W OS=Homo sapiens OX=9606 GN=SKIV2L PE=1 SV=3	SKIV2L	6; CHR_HSCHR6_MHC_COX_CTG1	1.8755	3.5898e-05	4.4449	6.53032	6.43522	6.26161	6.50014	6.3654	7.13068	7.01096	7.01289	6.91903	6.84199
Q06210	Glutamine--fructose-6-phosphate aminotransferase [isomerizing] 1 OS=Homo sapiens OX=9606 GN=GFPT1 PE=1 SV=3	GFPT1	2	1.7954	0.00026083	3.5836	7.16697	6.89361	7.03386	7.36203	7.17218	7.57447	7.67232	7.60482	7.79964	7.67978
P63010	AP-2 complex subunit beta OS=Homo sapiens OX=9606 GN=AP2B1 PE=1 SV=1	AP2B1	17	-1.6557	7.724e-06	5.1122	7.90252	7.80337	7.71954	7.92726	7.74302	7.26488	7.26411	7.40451	7.3287	7.34148
P29120	Neuroendocrine convertase 1 OS=Homo sapiens OX=9606 GN=PCSK1 PE=1 SV=2	PCSK1	5	-1.7233	9.5201e-05	4.0214	7.96332	8.03603	8.10293	7.93374	8.07161	7.39501	7.69822	7.54425	7.54857	7.32777
P22676	Calretinin OS=Homo sapiens OX=9606 GN=CALB2 PE=2 SV=2	CALB2	16; CHR_HSCHR16_4_CTG3_1	-1.8525	0.02092	1.6794	7.96476	8.02245	7.98766	7.74579	8.01991	7.60914	7.76138	7.69372	6.82752	7.06048
P05109	Protein S100-A8 OS=Homo sapiens OX=9606 GN=S100A8 PE=1 SV=1	S100A8	1	-1.8765	0.00074687	3.1268	7.7635	7.77265	8.0516	7.88898	8.01601	7.06464	7.42737	7.18447	7.46848	7.52337
P05937	Calbindin OS=Homo sapiens OX=9606 GN=CALB1 PE=1 SV=2	CALB1	8	-2.3491	0.017053	1.7682	6.63885	6.84423	6.73001	6.09624	6.58383	5.51326	6.07378	5.31784	6.06285	6.38966
Q03135	Caveolin-1 OS=Homo sapiens OX=9606 GN=CAV1 PE=1 SV=4	CAV1	7	-2.3725	7.9925e-06	5.0973	7.48289	7.45275	7.21771	7.46342	7.22983	6.5149	6.67293	6.71759	6.72724	6.64288
P06703	Protein S100-A6 OS=Homo sapiens OX=9606 GN=S100A6 PE=1 SV=1	S100A6	1	-2.4951	1.2962e-05	4.8873	8.62143	8.67368	8.49463	8.42946	8.49501	7.67689	7.91527	7.97222	7.63903	7.75529
P04271	Protein S100-B OS=Homo sapiens OX=9606 GN=S100B PE=1 SV=2	S100B	21	-2.59	0.012462	1.9044	6.81581	7.07306	7.48888	6.68047	7.3876	6.12494	6.59699	5.66122	6.53308	6.63126
Q14155	Rho guanine nucleotide exchange factor 7 OS=Homo sapiens OX=9606 GN=ARHGEF7 PE=1 SV=2	ARHGEF7	13	-2.8927	0.00010235	3.9899	6.80808	6.90699	6.83112	6.67408	6.7857	5.65294	5.64928	6.03234	6.12775	6.18974
Q14160	Protein scribble homolog OS=Homo sapiens OX=9606 GN=SCRIB PE=1 SV=4	SCRIB	8	-3.7697	2.6571e-05	4.5756	7.60173	7.57822	7.61577	7.6065	7.67255	6.64234	6.84508	6.5539	6.19577	6.16367
P52823	Stanniocalcin-1 OS=Homo sapiens OX=9606 GN=STC1 PE=1 SV=1	STC1	8	-3.7974	0.00028265	3.5488	6.96866	6.69128	6.71738	7.11479	6.77858	5.08461	6.08812	5.77378	5.87322	5.73527
Q9UKN7	Unconventional myosin-XV OS=Homo sapiens OX=9606 GN=MYO15A PE=1 SV=2	MYO15A	17	-3.9913	1.9701e-05	4.7055	6.7948	6.60187	6.68465	6.94126	6.68983	5.36011	5.89468	5.44873	5.75044	5.25101
P25815	Protein S100-P OS=Homo sapiens OX=9606 GN=S100P PE=1 SV=2	S100P	4	-4.0803	0.0021149	2.6747	6.74815	6.57141	6.58459	6.83211	6.68903	5.17924	4.6648	5.3522	6.22396	5.86359
P01185	Vasopressin-neurophysin 2-copeptin OS=Homo sapiens OX=9606 GN=AVP PE=1 SV=2	AVP	20	-4.1576	0.00064372	3.1913	9.50237	9.63103	9.77472	9.23274	9.69993	7.67215	8.68442	7.9551	8.57432	8.69693
Q02388	Collagen alpha-1(VII) chain OS=Homo sapiens OX=9606 GN=COL7A1 PE=1 SV=2	COL7A1	3	-4.1977	3.9508e-06	5.4033	8.53901	8.48508	8.61115	8.70243	8.60021	7.07569	7.11026	7.28645	7.58774	7.55949
P80511	Protein S100-A12 OS=Homo sapiens OX=9606 GN=S100A12 PE=1 SV=2	S100A12	1	-5.2795	6.5324e-07	6.1849	7.16889	7.03707	7.24992	6.78504	7.1885	5.76514	5.46296	5.28347	5.46098	5.51045
P01178	Oxytocin-neurophysin 1 OS=Homo sapiens OX=9606 GN=OXT PE=1 SV=1	OXT	20	-6.0369	3.1991e-07	6.495	8.86503	8.96275	9.02112	8.9171	8.92222	6.71075	7.02423	7.30072	7.32656	7.23955
