# Supplementary material for: The First Pituitary Proteome Landscape From Matched Anterior and Posterior Lobes for a Better Understanding of the Pituitary Gland
Source: Mol Cell Proteomics. 2022 Dec 5;22(1):100478. doi: 10.1016/j.mcpro.2022.100478 (PMC9877467; doi:10.1016/j.mcpro.2022.100478)
Supplement: Table S15 [file mmc23.xlsx]

## Sheet: Peptide Transition list PRM
	Table S15- Transitions monitored for each peptide quantified in the PRM quantification.
Protein Name	Peptide Modified Sequence	Precursor Mz	Precursor Charge	Collision Energy	Product Mz	Product Charge	Fragment Ion	Fragment Ion Type	Fragment Ion Ordinal	Cleavage Aa	Loss Neutral Mass	Losses	Library Rank	Library Intensity	Isotope Dist Index	Isotope Dist Rank	Isotope Dist Proportion	Full Scan Filter Width	Transition Is Decoy	Product Decoy Mz Shift
sp|P62805|H4_HUMAN	ISGLIYEETR	590.814	2	0	1067.54	1	y9	y	9	S	0		2	7178391	0	#N/A	#N/A	0.058133	FALSE	#N/A
sp|P62805|H4_HUMAN	ISGLIYEETR	590.814	2	0	980.505	1	y8	y	8	G	0		4	6150584	0	#N/A	#N/A	0.051171	FALSE	#N/A
sp|P62805|H4_HUMAN	ISGLIYEETR	590.814	2	0	923.483	1	y7	y	7	L	0		7	850270	0	#N/A	#N/A	0.046773	FALSE	#N/A
sp|P62805|H4_HUMAN	ISGLIYEETR	590.814	2	0	810.399	1	y6	y	6	I	0		3	7091245	0	#N/A	#N/A	0.03845	FALSE	#N/A
sp|P62805|H4_HUMAN	ISGLIYEETR	590.814	2	0	697.315	1	y5	y	5	Y	0		1	8542828	0	#N/A	#N/A	0.03069	FALSE	#N/A
sp|P62805|H4_HUMAN	ISGLIYEETR	590.814	2	0	534.252	1	y4	y	4	E	0		5	1312672	0	#N/A	#N/A	0.020581	FALSE	#N/A
sp|P62805|H4_HUMAN	ISGLIYEETR	590.814	2	0	405.209	1	y3	y	3	E	0		8	646618	0	#N/A	#N/A	0.013595	FALSE	#N/A
sp|P62805|H4_HUMAN	ISGLIYEETR	590.814	2	0	405.703	2	y6	y	6	I	0		8	646618	0	#N/A	#N/A	0.01362	FALSE	#N/A
sp|P62805|H4_HUMAN	VFLENVIR	495.293	2	0	890.509	1	y7	y	7	F	0		3	28723930	0	#N/A	#N/A	0.04429	FALSE	#N/A
sp|P62805|H4_HUMAN	VFLENVIR	495.293	2	0	743.441	1	y6	y	6	L	0		1	95680336	0	#N/A	#N/A	0.033785	FALSE	#N/A
sp|P62805|H4_HUMAN	VFLENVIR	495.293	2	0	630.357	1	y5	y	5	E	0		2	37165520	0	#N/A	#N/A	0.026377	FALSE	#N/A
sp|P62805|H4_HUMAN	VFLENVIR	495.293	2	0	501.314	1	y4	y	4	N	0		4	16729300	0	#N/A	#N/A	0.018707	FALSE	#N/A
sp|P62805|H4_HUMAN	VFLENVIR	495.293	2	0	387.271	1	y3	y	3	V	0		9	1913770	0	#N/A	#N/A	0.012702	FALSE	#N/A
sp|P01241|SOMA_HUMAN	LHQLAFDTYQEFEEAYIPK	1171.57	2	0	1416.67	1	y11	y	11	Y	0		10	1371781	0	#N/A	#N/A	0.088869	FALSE	#N/A
sp|P01241|SOMA_HUMAN	LHQLAFDTYQEFEEAYIPK	1171.57	2	0	1253.6	1	y10	y	10	Q	0		8	1453935	0	#N/A	#N/A	0.073976	FALSE	#N/A
sp|P01241|SOMA_HUMAN	LHQLAFDTYQEFEEAYIPK	1171.57	2	0	720.393	1	y6	y	6	E	0		9	1402311	0	#N/A	#N/A	0.032226	FALSE	#N/A
sp|P01241|SOMA_HUMAN	LHQLAFDTYQEFEEAYIPK	1171.57	2	0	591.35	1	y5	y	5	A	0		4	2407034	0	#N/A	#N/A	0.023967	FALSE	#N/A
sp|P01241|SOMA_HUMAN	LHQLAFDTYQEFEEAYIPK	1171.57	2	0	520.313	1	y4	y	4	Y	0		7	1512453	0	#N/A	#N/A	0.019781	FALSE	#N/A
sp|P01241|SOMA_HUMAN	LHQLAFDTYQEFEEAYIPK	1171.57	2	0	357.25	1	y3	y	3	I	0		3	3894182	0	#N/A	#N/A	0.011254	FALSE	#N/A
sp|P01241|SOMA_HUMAN	LHQLAFDTYQEFEEAYIPK	1171.57	2	0	1115.03	2	y18	y	18	H	0		5	2056779	0	#N/A	#N/A	0.062055	FALSE	#N/A
sp|P01241|SOMA_HUMAN	ISLLLIQSWLEPVQFLR	1028.1	2	0	1402.75	1	y11	y	11	Q	0		2	1598990	0	#N/A	#N/A	0.087562	FALSE	#N/A
sp|P01241|SOMA_HUMAN	ISLLLIQSWLEPVQFLR	1028.1	2	0	1274.69	1	y10	y	10	S	0		3	1459662	0	#N/A	#N/A	0.07585	FALSE	#N/A
sp|P01241|SOMA_HUMAN	ISLLLIQSWLEPVQFLR	1028.1	2	0	1187.66	1	y9	y	9	W	0		6	926080	0	#N/A	#N/A	0.068216	FALSE	#N/A
sp|P01241|SOMA_HUMAN	ISLLLIQSWLEPVQFLR	1028.1	2	0	1001.58	1	y8	y	8	L	0		4	1064708	0	#N/A	#N/A	0.052829	FALSE	#N/A
sp|P01241|SOMA_HUMAN	ISLLLIQSWLEPVQFLR	1028.1	2	0	888.494	1	y7	y	7	E	0		5	1036111	0	#N/A	#N/A	0.04414	FALSE	#N/A
sp|P01241|SOMA_HUMAN	ISLLLIQSWLEPVQFLR	1028.1	2	0	759.451	1	y6	y	6	P	0		1	1705974	0	#N/A	#N/A	0.034882	FALSE	#N/A
sp|P01241|SOMA_HUMAN	ISLLLIQSWLEPVQFLR	1028.1	2	0	563.33	1	y4	y	4	Q	0		7	170924	0	#N/A	#N/A	0.022284	FALSE	#N/A
sp|P01241|SOMA_HUMAN	ISLLLIQSWLEPVQFLR	1028.1	2	0	435.271	1	y3	y	3	F	0		8	166274	0	#N/A	#N/A	0.015135	FALSE	#N/A
sp|P01241|SOMA_HUMAN	FDTNSHNDDALLK	745.35	2	0	1012.51	1	y9	y	9	S	0		5	23417720	0	#N/A	#N/A	0.053696	FALSE	#N/A
sp|P01241|SOMA_HUMAN	FDTNSHNDDALLK	745.35	2	0	925.474	1	y8	y	8	H	0		4	25591960	0	#N/A	#N/A	0.046924	FALSE	#N/A
sp|P01241|SOMA_HUMAN	FDTNSHNDDALLK	745.35	2	0	788.415	1	y7	y	7	N	0		6	21777140	0	#N/A	#N/A	0.036896	FALSE	#N/A
sp|P01241|SOMA_HUMAN	FDTNSHNDDALLK	745.35	2	0	444.318	1	y4	y	4	A	0		8	17263180	0	#N/A	#N/A	0.01561	FALSE	#N/A
sp|P01241|SOMA_HUMAN	FDTNSHNDDALLK	745.35	2	0	671.815	2	y12	y	12	D	0		7	19861640	0	#N/A	#N/A	0.029022	FALSE	#N/A
sp|P01241|SOMA_HUMAN	FDTNSHNDDALLK	745.35	2	0	614.302	2	y11	y	11	T	0		1	53365400	0	#N/A	#N/A	0.025376	FALSE	#N/A
sp|P01241|SOMA_HUMAN	FDTNSHNDDALLK	745.35	2	0	563.778	2	y10	y	10	N	0		9	10620390	0	#N/A	#N/A	0.022311	FALSE	#N/A
sp|P01241|SOMA_HUMAN	FDTNSHNDDALLK	745.35	2	0	463.241	2	y8	y	8	H	0		10	9274892	0	#N/A	#N/A	0.016617	FALSE	#N/A
sp|Q9Y2W1|TR150_HUMAN	SPLQSVVVR	492.795	2	0	800.499	1	y7	y	7	L	0		3	255832	0	#N/A	#N/A	0.037748	FALSE	#N/A
sp|Q9Y2W1|TR150_HUMAN	SPLQSVVVR	492.795	2	0	687.415	1	y6	y	6	Q	0		1	425810	0	#N/A	#N/A	0.030038	FALSE	#N/A
sp|Q9Y2W1|TR150_HUMAN	SPLQSVVVR	492.795	2	0	559.356	1	y5	y	5	S	0		2	329444	0	#N/A	#N/A	0.022049	FALSE	#N/A
sp|Q9Y2W1|TR150_HUMAN	SPLQSVVVR	492.795	2	0	472.324	1	y4	y	4	V	0		9	48356.1	0	#N/A	#N/A	0.017108	FALSE	#N/A
sp|Q9Y2W1|TR150_HUMAN	SPLQSVVVR	492.795	2	0	373.256	1	y3	y	3	V	0		10	33357	0	#N/A	#N/A	0.012019	FALSE	#N/A
sp|Q9Y2W1|TR150_HUMAN	SPLQSVVVR	492.795	2	0	449.279	2	y8	y	8	P	0		4	153206	0	#N/A	#N/A	0.015872	FALSE	#N/A
sp|Q9Y2W1|TR150_HUMAN	ESEFDDEPK	548.227	2	0	879.373	1	y7	y	7	E	0		5	70991.8	0	#N/A	#N/A	0.043462	FALSE	#N/A
sp|Q9Y2W1|TR150_HUMAN	ESEFDDEPK	548.227	2	0	603.262	1	y5	y	5	D	0		2	234589	0	#N/A	#N/A	0.024695	FALSE	#N/A
sp|Q9Y2W1|TR150_HUMAN	ESEFDDEPK	548.227	2	0	488.235	1	y4	y	4	D	0		4	89639.4	0	#N/A	#N/A	0.01798	FALSE	#N/A
sp|P01222|TSHB_HUMAN	YALSQDVC[+57]TYR	688.319	2	0	1212.57	1	y10	y	10	A	0		7	2018062	0	#N/A	#N/A	0.070373	FALSE	#N/A
sp|P01222|TSHB_HUMAN	YALSQDVC[+57]TYR	688.319	2	0	1141.53	1	y9	y	9	L	0		3	7605236	0	#N/A	#N/A	0.064281	FALSE	#N/A
sp|P01222|TSHB_HUMAN	YALSQDVC[+57]TYR	688.319	2	0	1028.45	1	y8	y	8	S	0		1	18503440	0	#N/A	#N/A	0.054969	FALSE	#N/A
sp|P01222|TSHB_HUMAN	YALSQDVC[+57]TYR	688.319	2	0	941.415	1	y7	y	7	Q	0		4	6641596	0	#N/A	#N/A	0.048142	FALSE	#N/A
sp|P01222|TSHB_HUMAN	YALSQDVC[+57]TYR	688.319	2	0	813.356	1	y6	y	6	D	0		2	7898159	0	#N/A	#N/A	0.038661	FALSE	#N/A
sp|P01222|TSHB_HUMAN	YALSQDVC[+57]TYR	688.319	2	0	698.329	1	y5	y	5	V	0		5	5360263	0	#N/A	#N/A	0.030757	FALSE	#N/A
sp|P01222|TSHB_HUMAN	YALSQDVC[+57]TYR	688.319	2	0	599.261	1	y4	y	4	C	0		6	4380065	0	#N/A	#N/A	0.02445	FALSE	#N/A
sp|P01222|TSHB_HUMAN	YALSQDVC[+57]TYR	688.319	2	0	439.23	1	y3	y	3	T	0		8	1440093	0	#N/A	#N/A	0.015342	FALSE	#N/A
sp|P01222|TSHB_HUMAN	C[+57]NTDYSDC[+57]IHEAIK	863.364	2	0	1451.65	1	y12	y	12	T	0		5	256829	0	#N/A	#N/A	0.092181	FALSE	#N/A
sp|P01222|TSHB_HUMAN	C[+57]NTDYSDC[+57]IHEAIK	863.364	2	0	1350.6	1	y11	y	11	D	0		3	317114	0	#N/A	#N/A	0.082725	FALSE	#N/A
sp|P01222|TSHB_HUMAN	C[+57]NTDYSDC[+57]IHEAIK	863.364	2	0	1072.51	1	y9	y	9	S	0		1	577524	0	#N/A	#N/A	0.05854	FALSE	#N/A
sp|P01222|TSHB_HUMAN	C[+57]NTDYSDC[+57]IHEAIK	863.364	2	0	985.477	1	y8	y	8	D	0		6	212794	0	#N/A	#N/A	0.051561	FALSE	#N/A
sp|P01222|TSHB_HUMAN	C[+57]NTDYSDC[+57]IHEAIK	863.364	2	0	870.45	1	y7	y	7	C	0		8	172488	0	#N/A	#N/A	0.042802	FALSE	#N/A
sp|P01222|TSHB_HUMAN	C[+57]NTDYSDC[+57]IHEAIK	863.364	2	0	597.335	1	y5	y	5	H	0		4	316032	0	#N/A	#N/A	0.024332	FALSE	#N/A
sp|P01222|TSHB_HUMAN	C[+57]NTDYSDC[+57]IHEAIK	863.364	2	0	460.277	1	y4	y	4	E	0		7	180788	0	#N/A	#N/A	0.016458	FALSE	#N/A
sp|P01185|NEU2_HUMAN	AMSDLELR	467.737	2	0	863.429	1	y7	y	7	M	0		6	22439.7	0	#N/A	#N/A	0.042285	FALSE	#N/A
sp|P01185|NEU2_HUMAN	AMSDLELR	467.737	2	0	732.389	1	y6	y	6	S	0		1	351552	0	#N/A	#N/A	0.033034	FALSE	#N/A
sp|P01185|NEU2_HUMAN	AMSDLELR	467.737	2	0	645.357	1	y5	y	5	D	0		5	58441	0	#N/A	#N/A	0.027324	FALSE	#N/A
sp|P01185|NEU2_HUMAN	AMSDLELR	467.737	2	0	530.33	1	y4	y	4	L	0		3	91140.5	0	#N/A	#N/A	0.020355	FALSE	#N/A
sp|P01185|NEU2_HUMAN	AMSDLELR	467.737	2	0	417.246	1	y3	y	3	E	0		7	20298.4	0	#N/A	#N/A	0.014205	FALSE	#N/A
sp|P01185|NEU2_HUMAN	QC[+57]LPC[+57]GPGGK	537.247	2	0	945.428	1	y9	y	9	C	0		7	63998.9	0	#N/A	#N/A	0.04845	FALSE	#N/A
sp|P01185|NEU2_HUMAN	QC[+57]LPC[+57]GPGGK	537.247	2	0	785.397	1	y8	y	8	L	0		4	248437	0	#N/A	#N/A	0.036685	FALSE	#N/A
sp|P01185|NEU2_HUMAN	QC[+57]LPC[+57]GPGGK	537.247	2	0	672.313	1	y7	y	7	P	0		1	1044011	0	#N/A	#N/A	0.029054	FALSE	#N/A
sp|P01185|NEU2_HUMAN	QC[+57]LPC[+57]GPGGK	537.247	2	0	575.261	1	y6	y	6	C	0		5	191639	0	#N/A	#N/A	0.022996	FALSE	#N/A
sp|P01185|NEU2_HUMAN	QC[+57]LPC[+57]GPGGK	537.247	2	0	415.23	1	y5	y	5	G	0		3	278015	0	#N/A	#N/A	0.014102	FALSE	#N/A
sp|P01185|NEU2_HUMAN	QC[+57]LPC[+57]GPGGK	537.247	2	0	358.208	1	y4	y	4	P	0		6	160706	0	#N/A	#N/A	0.011299	FALSE	#N/A
sp|P01185|NEU2_HUMAN	C[+57]AAFGVC[+57]C[+57]NDESC[+57]VTEPEC[+57]R	1210.96	2	0	1495.58	1	y12	y	12	N	0		10	1830138	0	#N/A	#N/A	0.096397	FALSE	#N/A
sp|P01185|NEU2_HUMAN	C[+57]AAFGVC[+57]C[+57]NDESC[+57]VTEPEC[+57]R	1210.96	2	0	1381.54	1	y11	y	11	D	0		9	2166577	0	#N/A	#N/A	0.085584	FALSE	#N/A
sp|P01185|NEU2_HUMAN	C[+57]AAFGVC[+57]C[+57]NDESC[+57]VTEPEC[+57]R	1210.96	2	0	1266.51	1	y10	y	10	E	0		6	3076097	0	#N/A	#N/A	0.075121	FALSE	#N/A
sp|P01185|NEU2_HUMAN	C[+57]AAFGVC[+57]C[+57]NDESC[+57]VTEPEC[+57]R	1210.96	2	0	1137.47	1	y9	y	9	S	0		4	4659209	0	#N/A	#N/A	0.063938	FALSE	#N/A
sp|P01185|NEU2_HUMAN	C[+57]AAFGVC[+57]C[+57]NDESC[+57]VTEPEC[+57]R	1210.96	2	0	1050.43	1	y8	y	8	C	0		8	2671386	0	#N/A	#N/A	0.056742	FALSE	#N/A
sp|P01185|NEU2_HUMAN	C[+57]AAFGVC[+57]C[+57]NDESC[+57]VTEPEC[+57]R	1210.96	2	0	890.404	1	y7	y	7	V	0		7	2765787	0	#N/A	#N/A	0.044282	FALSE	#N/A
sp|P01185|NEU2_HUMAN	C[+57]AAFGVC[+57]C[+57]NDESC[+57]VTEPEC[+57]R	1210.96	2	0	791.335	1	y6	y	6	T	0		2	10060430	0	#N/A	#N/A	0.037101	FALSE	#N/A
sp|P01185|NEU2_HUMAN	C[+57]AAFGVC[+57]C[+57]NDESC[+57]VTEPEC[+57]R	1210.96	2	0	690.288	1	y5	y	5	E	0		3	5620683	0	#N/A	#N/A	0.030227	FALSE	#N/A
sp|P01185|NEU2_HUMAN	C[+57]AAFGVC[+57]C[+57]NDESC[+57]VTEPEC[+57]R	1210.96	2	0	561.245	1	y4	y	4	P	0		1	32717040	0	#N/A	#N/A	0.02216	FALSE	#N/A
sp|P01178|NEU1_HUMAN	AAPDLDVR	428.73	2	0	785.415	1	y7	y	7	A	0		8	1334597	0	#N/A	#N/A	0.036686	FALSE	#N/A
sp|P01178|NEU1_HUMAN	AAPDLDVR	428.73	2	0	714.378	1	y6	y	6	P	0		5	101455000	0	#N/A	#N/A	0.031823	FALSE	#N/A
sp|P01178|NEU1_HUMAN	AAPDLDVR	428.73	2	0	617.325	1	y5	y	5	D	0		2	233745408	0	#N/A	#N/A	0.025563	FALSE	#N/A
sp|P01178|NEU1_HUMAN	AAPDLDVR	428.73	2	0	502.298	1	y4	y	4	L	0		4	109542400	0	#N/A	#N/A	0.018763	FALSE	#N/A
sp|P01178|NEU1_HUMAN	AAPDLDVR	428.73	2	0	389.214	1	y3	y	3	D	0		7	29740760	0	#N/A	#N/A	0.012798	FALSE	#N/A
sp|P01178|NEU1_HUMAN	AAPDLDVR	428.73	2	0	393.211	2	y7	y	7	A	0		9	1290545	0	#N/A	#N/A	0.012995	FALSE	#N/A
sp|P01178|NEU1_HUMAN	AAPDLDVR	428.73	2	0	357.693	2	y6	y	6	P	0		3	112756304	0	#N/A	#N/A	0.011275	FALSE	#N/A
sp|P01178|NEU1_HUMAN	C[+57]QEENYLPSPC[+57]QSGQK	962.912	2	0	1378.64	1	y12	y	12	N	0		8	8169313	0	#N/A	#N/A	0.085315	FALSE	#N/A
sp|P01178|NEU1_HUMAN	C[+57]QEENYLPSPC[+57]QSGQK	962.912	2	0	1264.6	1	y11	y	11	Y	0		7	8390898	0	#N/A	#N/A	0.074951	FALSE	#N/A
sp|P01178|NEU1_HUMAN	C[+57]QEENYLPSPC[+57]QSGQK	962.912	2	0	1101.54	1	y10	y	10	L	0		3	37837300	0	#N/A	#N/A	0.060932	FALSE	#N/A
sp|P01178|NEU1_HUMAN	C[+57]QEENYLPSPC[+57]QSGQK	962.912	2	0	988.452	1	y9	y	9	P	0		1	160640096	0	#N/A	#N/A	0.051794	FALSE	#N/A
sp|P01178|NEU1_HUMAN	C[+57]QEENYLPSPC[+57]QSGQK	962.912	2	0	891.399	1	y8	y	8	S	0		4	13352640	0	#N/A	#N/A	0.044356	FALSE	#N/A
sp|P01178|NEU1_HUMAN	C[+57]QEENYLPSPC[+57]QSGQK	962.912	2	0	804.367	1	y7	y	7	P	0		2	58776960	0	#N/A	#N/A	0.038022	FALSE	#N/A
sp|P01178|NEU1_HUMAN	C[+57]QEENYLPSPC[+57]QSGQK	962.912	2	0	707.314	1	y6	y	6	C	0		10	2978429	0	#N/A	#N/A	0.031352	FALSE	#N/A
sp|P01178|NEU1_HUMAN	C[+57]QEENYLPSPC[+57]QSGQK	962.912	2	0	547.283	1	y5	y	5	Q	0		5	13311640	0	#N/A	#N/A	0.021339	FALSE	#N/A
sp|P01178|NEU1_HUMAN	C[+57]QEENYLPSPC[+57]QSGQK	962.912	2	0	419.225	1	y4	y	4	S	0		6	11875240	0	#N/A	#N/A	0.014306	FALSE	#N/A
sp|P01189|COLI_HUMAN	EDVSAGEDC[+57]GPLPEGGPEPR	1034.45	2	0	1380.62	1	y13	y	13	D	0		6	32170430	0	#N/A	#N/A	0.085499	FALSE	#N/A
sp|P01189|COLI_HUMAN	EDVSAGEDC[+57]GPLPEGGPEPR	1034.45	2	0	1265.59	1	y12	y	12	C	0		7	27767640	0	#N/A	#N/A	0.07504	FALSE	#N/A
sp|P01189|COLI_HUMAN	EDVSAGEDC[+57]GPLPEGGPEPR	1034.45	2	0	1105.56	1	y11	y	11	G	0		2	49038992	0	#N/A	#N/A	0.061267	FALSE	#N/A
sp|P01189|COLI_HUMAN	EDVSAGEDC[+57]GPLPEGGPEPR	1034.45	2	0	1048.54	1	y10	y	10	P	0		4	40347472	0	#N/A	#N/A	0.056588	FALSE	#N/A
sp|P01189|COLI_HUMAN	EDVSAGEDC[+57]GPLPEGGPEPR	1034.45	2	0	838.405	1	y8	y	8	P	0		1	169634704	0	#N/A	#N/A	0.04046	FALSE	#N/A
sp|P01189|COLI_HUMAN	EDVSAGEDC[+57]GPLPEGGPEPR	1034.45	2	0	741.353	1	y7	y	7	E	0		10	9145211	0	#N/A	#N/A	0.033642	FALSE	#N/A
sp|P01189|COLI_HUMAN	EDVSAGEDC[+57]GPLPEGGPEPR	1034.45	2	0	612.31	1	y6	y	6	G	0		3	45267152	0	#N/A	#N/A	0.025253	FALSE	#N/A
sp|P01189|COLI_HUMAN	EDVSAGEDC[+57]GPLPEGGPEPR	1034.45	2	0	555.289	1	y5	y	5	G	0		8	15013360	0	#N/A	#N/A	0.021809	FALSE	#N/A
sp|P01189|COLI_HUMAN	EDVSAGEDC[+57]GPLPEGGPEPR	1034.45	2	0	498.267	1	y4	y	4	P	0		9	14612830	0	#N/A	#N/A	0.018537	FALSE	#N/A
sp|P01189|COLI_HUMAN	SYSMEHFR	528.732	2	0	969.425	1	y7	y	7	Y	0		10	119492	0	#N/A	#N/A	0.050306	FALSE	#N/A
sp|P01189|COLI_HUMAN	SYSMEHFR	528.732	2	0	806.361	1	y6	y	6	S	0		1	5315360	0	#N/A	#N/A	0.038163	FALSE	#N/A
sp|P01189|COLI_HUMAN	SYSMEHFR	528.732	2	0	719.329	1	y5	y	5	M	0		3	1169212	0	#N/A	#N/A	0.032154	FALSE	#N/A
sp|P01189|COLI_HUMAN	SYSMEHFR	528.732	2	0	588.289	1	y4	y	4	E	0		4	969716	0	#N/A	#N/A	0.023781	FALSE	#N/A
sp|P01189|COLI_HUMAN	SYSMEHFR	528.732	2	0	459.246	1	y3	y	3	H	0		5	810897	0	#N/A	#N/A	0.016403	FALSE	#N/A
sp|P01189|COLI_HUMAN	SYSMEHFR	528.732	2	0	485.216	2	y7	y	7	Y	0		6	506199	0	#N/A	#N/A	0.017814	FALSE	#N/A
sp|P01189|COLI_HUMAN	SYSMEHFR	528.732	2	0	403.684	2	y6	y	6	S	0		2	1270185	0	#N/A	#N/A	0.013518	FALSE	#N/A
sp|P01189|COLI_HUMAN	SYSMEHFR	528.732	2	0	360.168	2	y5	y	5	M	0		9	283993	0	#N/A	#N/A	0.011392	FALSE	#N/A
sp|P01189|COLI_HUMAN	VYPNGAEDESAEAFPLEFK	1056.99	2	0	1382.65	1	y12	y	12	D	0		7	555115	0	#N/A	#N/A	0.085687	FALSE	#N/A
sp|P01189|COLI_HUMAN	VYPNGAEDESAEAFPLEFK	1056.99	2	0	1138.58	1	y10	y	10	S	0		3	709457	0	#N/A	#N/A	0.064031	FALSE	#N/A
sp|P01189|COLI_HUMAN	VYPNGAEDESAEAFPLEFK	1056.99	2	0	851.466	1	y7	y	7	A	0		9	516693	0	#N/A	#N/A	0.041409	FALSE	#N/A
sp|P01189|COLI_HUMAN	VYPNGAEDESAEAFPLEFK	1056.99	2	0	780.429	1	y6	y	6	F	0		5	656587	0	#N/A	#N/A	0.036337	FALSE	#N/A
sp|P01189|COLI_HUMAN	VYPNGAEDESAEAFPLEFK	1056.99	2	0	633.361	1	y5	y	5	P	0		2	2424664	0	#N/A	#N/A	0.026566	FALSE	#N/A
sp|P01189|COLI_HUMAN	VYPNGAEDESAEAFPLEFK	1056.99	2	0	1007.46	2	y18	y	18	Y	0		10	443403	0	#N/A	#N/A	0.053295	FALSE	#N/A
sp|P01189|COLI_HUMAN	VYPNGAEDESAEAFPLEFK	1056.99	2	0	925.926	2	y17	y	17	P	0		1	4068804	0	#N/A	#N/A	0.046958	FALSE	#N/A
sp|P01189|COLI_HUMAN	SQTPLVTLFK	567.332	2	0	918.566	1	y8	y	8	T	0		2	18377410	0	#N/A	#N/A	0.0464	FALSE	#N/A
sp|P01189|COLI_HUMAN	SQTPLVTLFK	567.332	2	0	817.518	1	y7	y	7	P	0		1	31183680	0	#N/A	#N/A	0.038958	FALSE	#N/A
sp|P01189|COLI_HUMAN	SQTPLVTLFK	567.332	2	0	720.465	1	y6	y	6	L	0		6	2959966	0	#N/A	#N/A	0.032231	FALSE	#N/A
sp|P01189|COLI_HUMAN	SQTPLVTLFK	567.332	2	0	607.381	1	y5	y	5	V	0		5	3677302	0	#N/A	#N/A	0.024948	FALSE	#N/A
sp|P01189|COLI_HUMAN	SQTPLVTLFK	567.332	2	0	508.313	1	y4	y	4	T	0		4	3759837	0	#N/A	#N/A	0.019101	FALSE	#N/A
sp|P01189|COLI_HUMAN	SQTPLVTLFK	567.332	2	0	407.265	1	y3	y	3	L	0		10	1309351	0	#N/A	#N/A	0.013698	FALSE	#N/A
sp|P01189|COLI_HUMAN	SQTPLVTLFK	567.332	2	0	459.787	2	y8	y	8	T	0		7	2617434	0	#N/A	#N/A	0.016432	FALSE	#N/A
sp|P01189|COLI_HUMAN	SQTPLVTLFK	567.332	2	0	409.263	2	y7	y	7	P	0		3	5670839	0	#N/A	#N/A	0.013799	FALSE	#N/A
sp|Q14393|GAS6_HUMAN	MFSGTPVIR	504.271	2	0	876.494	1	y8	y	8	F	0		5	11988.5	0	#N/A	#N/A	0.043249	FALSE	#N/A
sp|Q14393|GAS6_HUMAN	MFSGTPVIR	504.271	2	0	729.425	1	y7	y	7	S	0		2	38914.1	0	#N/A	#N/A	0.032834	FALSE	#N/A
sp|Q14393|GAS6_HUMAN	MFSGTPVIR	504.271	2	0	642.393	1	y6	y	6	G	0		7	8883.07	0	#N/A	#N/A	0.027136	FALSE	#N/A
sp|Q14393|GAS6_HUMAN	MFSGTPVIR	504.271	2	0	484.324	1	y4	y	4	P	0		6	10132.8	0	#N/A	#N/A	0.017765	FALSE	#N/A
sp|Q14393|GAS6_HUMAN	GQSEVSAAQLQER	701.85	2	0	1217.61	1	y11	y	11	S	0		4	70651.4	0	#N/A	#N/A	0.070813	FALSE	#N/A
sp|Q14393|GAS6_HUMAN	GQSEVSAAQLQER	701.85	2	0	1001.54	1	y9	y	9	V	0		2	85728.8	0	#N/A	#N/A	0.052826	FALSE	#N/A
sp|Q14393|GAS6_HUMAN	GQSEVSAAQLQER	701.85	2	0	902.469	1	y8	y	8	S	0		1	221990	0	#N/A	#N/A	0.045185	FALSE	#N/A
sp|Q14393|GAS6_HUMAN	GQSEVSAAQLQER	701.85	2	0	815.437	1	y7	y	7	A	0		5	67585.3	0	#N/A	#N/A	0.038809	FALSE	#N/A
sp|Q14393|GAS6_HUMAN	GQSEVSAAQLQER	701.85	2	0	744.4	1	y6	y	6	A	0		3	71792.2	0	#N/A	#N/A	0.03385	FALSE	#N/A
sp|Q14393|GAS6_HUMAN	GQSEVSAAQLQER	701.85	2	0	673.363	1	y5	y	5	Q	0		6	28739.6	0	#N/A	#N/A	0.029122	FALSE	#N/A
sp|P28069|PIT1_HUMAN	LVEEPIDMDSPEIR	821.903	2	0	1430.65	1	y12	y	12	E	0		4	68728.6	0	#N/A	#N/A	0.090188	FALSE	#N/A
sp|P28069|PIT1_HUMAN	LVEEPIDMDSPEIR	821.903	2	0	1301.6	1	y11	y	11	E	0		6	41100.6	0	#N/A	#N/A	0.078265	FALSE	#N/A
sp|P28069|PIT1_HUMAN	LVEEPIDMDSPEIR	821.903	2	0	1172.56	1	y10	y	10	P	0		1	270951	0	#N/A	#N/A	0.066919	FALSE	#N/A
sp|P28069|PIT1_HUMAN	LVEEPIDMDSPEIR	821.903	2	0	962.425	1	y8	y	8	D	0		3	95469.4	0	#N/A	#N/A	0.049762	FALSE	#N/A
sp|P28069|PIT1_HUMAN	LVEEPIDMDSPEIR	821.903	2	0	847.398	1	y7	y	7	M	0		8	34673.9	0	#N/A	#N/A	0.041113	FALSE	#N/A
sp|P28069|PIT1_HUMAN	LVEEPIDMDSPEIR	821.903	2	0	716.357	1	y6	y	6	D	0		7	36080.6	0	#N/A	#N/A	0.031955	FALSE	#N/A
sp|P28069|PIT1_HUMAN	LVEEPIDMDSPEIR	821.903	2	0	601.33	1	y5	y	5	S	0		5	49129.4	0	#N/A	#N/A	0.024576	FALSE	#N/A
sp|P28069|PIT1_HUMAN	LVEEPIDMDSPEIR	821.903	2	0	514.298	1	y4	y	4	P	0		10	16171.2	0	#N/A	#N/A	0.019439	FALSE	#N/A
sp|P47972|NPTX2_HUMAN	DTMGDLPR	452.713	2	0	688.345	1	y6	y	6	M	0		2	97132	0	#N/A	#N/A	0.030099	FALSE	#N/A
sp|P47972|NPTX2_HUMAN	DTMGDLPR	452.713	2	0	557.304	1	y5	y	5	G	0		1	147754	0	#N/A	#N/A	0.021927	FALSE	#N/A
sp|P47972|NPTX2_HUMAN	DTMGDLPR	452.713	2	0	500.283	1	y4	y	4	D	0		6	14584.9	0	#N/A	#N/A	0.01865	FALSE	#N/A
sp|P47972|NPTX2_HUMAN	DTMGDLPR	452.713	2	0	385.256	1	y3	y	3	L	0		3	89444.5	0	#N/A	#N/A	0.012603	FALSE	#N/A
sp|P47972|NPTX2_HUMAN	DPGHVVEQLSR	618.82	2	0	1024.55	1	y9	y	9	G	0		7	265114	0	#N/A	#N/A	0.054658	FALSE	#N/A
sp|P47972|NPTX2_HUMAN	DPGHVVEQLSR	618.82	2	0	967.532	1	y8	y	8	H	0		9	150106	0	#N/A	#N/A	0.050159	FALSE	#N/A
sp|P47972|NPTX2_HUMAN	DPGHVVEQLSR	618.82	2	0	830.473	1	y7	y	7	V	0		3	1168906	0	#N/A	#N/A	0.039888	FALSE	#N/A
sp|P47972|NPTX2_HUMAN	DPGHVVEQLSR	618.82	2	0	731.405	1	y6	y	6	V	0		2	1301809	0	#N/A	#N/A	0.032967	FALSE	#N/A
sp|P47972|NPTX2_HUMAN	DPGHVVEQLSR	618.82	2	0	632.336	1	y5	y	5	E	0		6	352347	0	#N/A	#N/A	0.026502	FALSE	#N/A
sp|P47972|NPTX2_HUMAN	DPGHVVEQLSR	618.82	2	0	503.294	1	y4	y	4	Q	0		8	159673	0	#N/A	#N/A	0.018818	FALSE	#N/A
sp|P47972|NPTX2_HUMAN	TESTLNALLQR	623.344	2	0	1015.59	1	y9	y	9	S	0		1	608669	0	#N/A	#N/A	0.053942	FALSE	#N/A
sp|P47972|NPTX2_HUMAN	TESTLNALLQR	623.344	2	0	928.557	1	y8	y	8	T	0		8	114750	0	#N/A	#N/A	0.047159	FALSE	#N/A
sp|P47972|NPTX2_HUMAN	TESTLNALLQR	623.344	2	0	827.51	1	y7	y	7	L	0		3	201003	0	#N/A	#N/A	0.039674	FALSE	#N/A
sp|P47972|NPTX2_HUMAN	TESTLNALLQR	623.344	2	0	714.426	1	y6	y	6	N	0		2	443300	0	#N/A	#N/A	0.031826	FALSE	#N/A
sp|P47972|NPTX2_HUMAN	TESTLNALLQR	623.344	2	0	600.383	1	y5	y	5	A	0		5	153356	0	#N/A	#N/A	0.024518	FALSE	#N/A
sp|P47972|NPTX2_HUMAN	TESTLNALLQR	623.344	2	0	529.346	1	y4	y	4	L	0		4	198628	0	#N/A	#N/A	0.020298	FALSE	#N/A
sp|P47972|NPTX2_HUMAN	TESTLNALLQR	623.344	2	0	416.262	1	y3	y	3	L	0		6	148245	0	#N/A	#N/A	0.014155	FALSE	#N/A
sp|P47972|NPTX2_HUMAN	WPVETC[+57]EER	603.266	2	0	1019.45	1	y8	y	8	P	0		1	375156	0	#N/A	#N/A	0.054249	FALSE	#N/A
sp|P47972|NPTX2_HUMAN	WPVETC[+57]EER	603.266	2	0	922.393	1	y7	y	7	V	0		4	222126	0	#N/A	#N/A	0.04669	FALSE	#N/A
sp|P47972|NPTX2_HUMAN	WPVETC[+57]EER	603.266	2	0	823.325	1	y6	y	6	E	0		3	240533	0	#N/A	#N/A	0.039374	FALSE	#N/A
sp|P47972|NPTX2_HUMAN	WPVETC[+57]EER	603.266	2	0	694.282	1	y5	y	5	T	0		5	97379.5	0	#N/A	#N/A	0.03049	FALSE	#N/A
sp|P47972|NPTX2_HUMAN	WPVETC[+57]EER	603.266	2	0	593.235	1	y4	y	4	C	0		6	37548.1	0	#N/A	#N/A	0.024082	FALSE	#N/A
sp|Q9UKZ9|PCOC2_HUMAN	FIDLESDNLC[+57]R	691.324	2	0	1121.49	1	y9	y	9	D	0		1	1413545	0	#N/A	#N/A	0.062595	FALSE	#N/A
sp|Q9UKZ9|PCOC2_HUMAN	FIDLESDNLC[+57]R	691.324	2	0	1006.46	1	y8	y	8	L	0		4	343194	0	#N/A	#N/A	0.053216	FALSE	#N/A
sp|Q9UKZ9|PCOC2_HUMAN	FIDLESDNLC[+57]R	691.324	2	0	893.378	1	y7	y	7	E	0		2	610644	0	#N/A	#N/A	0.044504	FALSE	#N/A
sp|Q9UKZ9|PCOC2_HUMAN	FIDLESDNLC[+57]R	691.324	2	0	764.336	1	y6	y	6	S	0		3	583312	0	#N/A	#N/A	0.035219	FALSE	#N/A
sp|Q9UKZ9|PCOC2_HUMAN	FIDLESDNLC[+57]R	691.324	2	0	562.277	1	y4	y	4	N	0		5	160620	0	#N/A	#N/A	0.022222	FALSE	#N/A
sp|Q9UKZ9|PCOC2_HUMAN	YDYVAVFNGGEVNDAR	894.913	2	0	1248.6	1	y12	y	12	A	0		2	77394.8	0	#N/A	#N/A	0.073533	FALSE	#N/A
sp|Q9UKZ9|PCOC2_HUMAN	YDYVAVFNGGEVNDAR	894.913	2	0	1177.56	1	y11	y	11	V	0		3	54604.6	0	#N/A	#N/A	0.067348	FALSE	#N/A
sp|Q9UKZ9|PCOC2_HUMAN	YDYVAVFNGGEVNDAR	894.913	2	0	1078.49	1	y10	y	10	F	0		1	134006	0	#N/A	#N/A	0.05903	FALSE	#N/A
sp|Q9UKZ9|PCOC2_HUMAN	YC[+57]GDSPPAPIVSER	774.362	2	0	1224.62	1	y12	y	12	G	0		3	145294	0	#N/A	#N/A	0.071425	FALSE	#N/A
sp|Q9UKZ9|PCOC2_HUMAN	YC[+57]GDSPPAPIVSER	774.362	2	0	1052.57	1	y10	y	10	S	0		5	110538	0	#N/A	#N/A	0.056915	FALSE	#N/A
sp|Q9UKZ9|PCOC2_HUMAN	YC[+57]GDSPPAPIVSER	774.362	2	0	965.541	1	y9	y	9	P	0		1	273613	0	#N/A	#N/A	0.050004	FALSE	#N/A
sp|Q9UKZ9|PCOC2_HUMAN	YC[+57]GDSPPAPIVSER	774.362	2	0	868.489	1	y8	y	8	P	0		4	112447	0	#N/A	#N/A	0.042657	FALSE	#N/A
sp|Q9UKZ9|PCOC2_HUMAN	YC[+57]GDSPPAPIVSER	774.362	2	0	700.399	1	y6	y	6	P	0		6	69647.3	0	#N/A	#N/A	0.030893	FALSE	#N/A
sp|Q9UKZ9|PCOC2_HUMAN	YC[+57]GDSPPAPIVSER	774.362	2	0	391.194	1	y3	y	3	S	0		7	33089.7	0	#N/A	#N/A	0.012895	FALSE	#N/A
sp|O43719|HTSF1_HUMAN	LLDEDEIR	501.759	2	0	889.426	1	y7	y	7	L	0		2	78984.8	0	#N/A	#N/A	0.044209	FALSE	#N/A
sp|O43719|HTSF1_HUMAN	LLDEDEIR	501.759	2	0	776.342	1	y6	y	6	D	0		1	314918	0	#N/A	#N/A	0.036052	FALSE	#N/A
sp|O43719|HTSF1_HUMAN	LLDEDEIR	501.759	2	0	661.315	1	y5	y	5	E	0		3	49519	0	#N/A	#N/A	0.028344	FALSE	#N/A
sp|O43719|HTSF1_HUMAN	LLDEDEIR	501.759	2	0	532.273	1	y4	y	4	D	0		4	28109.8	0	#N/A	#N/A	0.020467	FALSE	#N/A
sp|O43719|HTSF1_HUMAN	LLDEDEIR	501.759	2	0	417.246	1	y3	y	3	E	0		7	14389.2	0	#N/A	#N/A	0.014205	FALSE	#N/A
sp|O43719|HTSF1_HUMAN	GWEAFLNAPEANR	737.857	2	0	1231.61	1	y11	y	11	E	0		7	58988.7	0	#N/A	#N/A	0.072037	FALSE	#N/A
sp|O43719|HTSF1_HUMAN	GWEAFLNAPEANR	737.857	2	0	1102.56	1	y10	y	10	A	0		5	178742	0	#N/A	#N/A	0.061018	FALSE	#N/A
sp|O43719|HTSF1_HUMAN	GWEAFLNAPEANR	737.857	2	0	1031.53	1	y9	y	9	F	0		3	211749	0	#N/A	#N/A	0.055217	FALSE	#N/A
sp|O43719|HTSF1_HUMAN	GWEAFLNAPEANR	737.857	2	0	884.458	1	y8	y	8	L	0		1	280702	0	#N/A	#N/A	0.043839	FALSE	#N/A
sp|O43719|HTSF1_HUMAN	GWEAFLNAPEANR	737.857	2	0	771.374	1	y7	y	7	N	0		2	269629	0	#N/A	#N/A	0.035706	FALSE	#N/A
sp|O43719|HTSF1_HUMAN	GWEAFLNAPEANR	737.857	2	0	657.331	1	y6	y	6	A	0		6	151526	0	#N/A	#N/A	0.028088	FALSE	#N/A
sp|O43719|HTSF1_HUMAN	GWEAFLNAPEANR	737.857	2	0	586.294	1	y5	y	5	P	0		4	207124	0	#N/A	#N/A	0.02366	FALSE	#N/A
sp|O43719|HTSF1_HUMAN	LFDDSDER	498.717	2	0	883.343	1	y7	y	7	F	0		2	37701.6	0	#N/A	#N/A	0.043757	FALSE	#N/A
sp|O43719|HTSF1_HUMAN	LFDDSDER	498.717	2	0	736.274	1	y6	y	6	D	0		1	77528.3	0	#N/A	#N/A	0.033297	FALSE	#N/A
sp|O43719|HTSF1_HUMAN	LFDDSDER	498.717	2	0	621.247	1	y5	y	5	D	0		4	16601.1	0	#N/A	#N/A	0.025807	FALSE	#N/A
sp|O43719|HTSF1_HUMAN	LFDDSDER	498.717	2	0	506.221	1	y4	y	4	S	0		5	9429.68	0	#N/A	#N/A	0.018983	FALSE	#N/A
sp|P56937|DHB7_HUMAN	YATDLLSVALNR	668.367	2	0	1101.63	1	y10	y	10	T	0		3	40940.2	0	#N/A	#N/A	0.06094	FALSE	#N/A
sp|P56937|DHB7_HUMAN	YATDLLSVALNR	668.367	2	0	1000.58	1	y9	y	9	D	0		6	19693.1	0	#N/A	#N/A	0.05275	FALSE	#N/A
sp|P56937|DHB7_HUMAN	YATDLLSVALNR	668.367	2	0	885.552	1	y8	y	8	L	0		4	29509.2	0	#N/A	#N/A	0.043921	FALSE	#N/A
sp|P56937|DHB7_HUMAN	YATDLLSVALNR	668.367	2	0	659.383	1	y6	y	6	S	0		2	72897.1	0	#N/A	#N/A	0.02822	FALSE	#N/A
sp|P56937|DHB7_HUMAN	YATDLLSVALNR	668.367	2	0	572.351	1	y5	y	5	V	0		7	15312	0	#N/A	#N/A	0.022821	FALSE	#N/A
sp|P56937|DHB7_HUMAN	YATDLLSVALNR	668.367	2	0	473.283	1	y4	y	4	A	0		5	22396.4	0	#N/A	#N/A	0.017161	FALSE	#N/A
